# Supplementary material for: Conformational tuning improves the stability of spirocyclic nitroxides with long paramagnetic relaxation times
Source: Commun Chem. 2023 Jun 5;6:111. doi: 10.1038/s42004-023-00912-7 (PMC10241799; doi:10.1038/s42004-023-00912-7)
Supplement: Supplementary file 5 — Supplementary Data 2 [file 42004_2023_912_MOESM5_ESM.cif]

 
data_211119MS114overweekend_0m_a
 
_audit_creation_method            'SHELXL-2018/3'
_shelx_SHELXL_version_number      '2018/3'
_chemical_name_systematic         ?
_chemical_name_common             ?
_chemical_melting_point           ?
_chemical_formula_moiety          ?
_chemical_formula_sum
 'C2.13 H3.47 N0.13 O0.27' 
_chemical_formula_weight          35.25

loop_
 _atom_type_symbol
 _atom_type_description
 _atom_type_scat_dispersion_real
 _atom_type_scat_dispersion_imag
 _atom_type_scat_source
 'C'  'C'   0.0192   0.0096
 'International Tables Vol C Tables 4.2.6.8 and 6.1.1.4'
 'H'  'H'   0.0000   0.0000
 'International Tables Vol C Tables 4.2.6.8 and 6.1.1.4'
 'N'  'N'   0.0330   0.0189
 'International Tables Vol C Tables 4.2.6.8 and 6.1.1.4'
 'O'  'O'   0.0517   0.0336
 'International Tables Vol C Tables 4.2.6.8 and 6.1.1.4'
 
_space_group_crystal_system       monoclinic
_space_group_IT_number            14
_space_group_name_H-M_alt         'P 21/n'
_space_group_name_Hall            '-P 2yn'
 
_shelx_space_group_comment
;
The symmetry employed for this shelxl refinement is uniquely defined
by the following loop, which should always be used as a source of
symmetry information in preference to the above space-group names.
They are only intended as comments.
;
 
loop_
 _space_group_symop_operation_xyz
 'x, y, z'
 '-x+1/2, y+1/2, -z+1/2'
 '-x, -y, -z'
 'x-1/2, -y-1/2, z-1/2'
 
_cell_length_a                    6.0349(8)
_cell_length_b                    21.053(3)
_cell_length_c                    12.0259(15)
_cell_angle_alpha                 90
_cell_angle_beta                  100.896(7)
_cell_angle_gamma                 90
_cell_volume                      1500.4(3)
_cell_formula_units_Z             30
_cell_measurement_temperature     303(2)
_cell_measurement_reflns_used     ?
_cell_measurement_theta_min       ?
_cell_measurement_theta_max       ?
 
_exptl_crystal_description        ?
_exptl_crystal_colour             ?
_exptl_crystal_density_meas       ?
_exptl_crystal_density_method     ?
_exptl_crystal_density_diffrn     1.170          
_exptl_crystal_F_000              580
_exptl_transmission_factor_min    ?
_exptl_transmission_factor_max    ?
_exptl_crystal_size_max           0.100
_exptl_crystal_size_mid           0.100
_exptl_crystal_size_min           0.050
_exptl_absorpt_coefficient_mu     0.572
_shelx_estimated_absorpt_T_min    0.945
_shelx_estimated_absorpt_T_max    0.972
_exptl_absorpt_correction_type    ?
_exptl_absorpt_correction_T_min   ?
_exptl_absorpt_correction_T_max   ?
_exptl_absorpt_process_details    ?
_exptl_absorpt_special_details    ?
_diffrn_ambient_temperature       303(2)
_diffrn_radiation_wavelength      1.54178
_diffrn_radiation_type            CuK\a
_diffrn_source                    ?
_diffrn_measurement_device_type   ?
_diffrn_measurement_method        ?
_diffrn_detector_area_resol_mean  ?
_diffrn_reflns_number             26191
_diffrn_reflns_av_unetI/netI      0.0601
_diffrn_reflns_av_R_equivalents   0.1405
_diffrn_reflns_limit_h_min        -7
_diffrn_reflns_limit_h_max        7
_diffrn_reflns_limit_k_min        -24
_diffrn_reflns_limit_k_max        25
_diffrn_reflns_limit_l_min        -14
_diffrn_reflns_limit_l_max        14
_diffrn_reflns_theta_min          4.292
_diffrn_reflns_theta_max          67.025
_diffrn_reflns_theta_full         67.025
_diffrn_measured_fraction_theta_max   0.977
_diffrn_measured_fraction_theta_full  0.977
_diffrn_reflns_Laue_measured_fraction_max    0.977
_diffrn_reflns_Laue_measured_fraction_full   0.977
_diffrn_reflns_point_group_measured_fraction_max   0.977
_diffrn_reflns_point_group_measured_fraction_full  0.977
_reflns_number_total              2617
_reflns_number_gt                 1744
_reflns_threshold_expression      'I > 2\s(I)'
_reflns_Friedel_coverage          0.000
_reflns_Friedel_fraction_max      .
_reflns_Friedel_fraction_full     .
 
_reflns_special_details
;
 Reflections were merged by SHELXL according to the crystal
 class for the calculation of statistics and refinement.
 
 _reflns_Friedel_fraction is defined as the number of unique
 Friedel pairs measured divided by the number that would be
 possible theoretically, ignoring centric projections and
 systematic absences.
;
 
_computing_data_collection        ?
_computing_cell_refinement        ?
_computing_data_reduction         ?
_computing_structure_solution     'SHELXT 2014/5 (Sheldrick, 2014)'
_computing_structure_refinement 'SHELXL-2018/3 (Sheldrick, 2018)'
_computing_molecular_graphics     ?
_computing_publication_material   ?
_refine_special_details           ?
_refine_ls_structure_factor_coef  Fsqd
_refine_ls_matrix_type            full
_refine_ls_weighting_scheme       calc
_refine_ls_weighting_details
'w=1/[\s^2^(Fo^2^)+2.3739P] where P=(Fo^2^+2Fc^2^)/3'
_atom_sites_solution_primary      ?
_atom_sites_solution_secondary    ?
_atom_sites_solution_hydrogens    geom
_refine_ls_hydrogen_treatment     constr
_refine_ls_extinction_method      none
_refine_ls_extinction_coef        .
_refine_ls_number_reflns          2617
_refine_ls_number_parameters      176
_refine_ls_number_restraints      0
_refine_ls_R_factor_all           0.1382
_refine_ls_R_factor_gt            0.0998
_refine_ls_wR_factor_ref          0.1904
_refine_ls_wR_factor_gt           0.1760
_refine_ls_goodness_of_fit_ref    1.230
_refine_ls_restrained_S_all       1.230
_refine_ls_shift/su_max           0.000
_refine_ls_shift/su_mean          0.000
 
loop_
 _atom_site_label
 _atom_site_type_symbol
 _atom_site_fract_x
 _atom_site_fract_y
 _atom_site_fract_z
 _atom_site_U_iso_or_equiv
 _atom_site_adp_type
 _atom_site_occupancy
 _atom_site_site_symmetry_order  
 _atom_site_calc_flag
 _atom_site_refinement_flags_posn
 _atom_site_refinement_flags_adp
 _atom_site_refinement_flags_occupancy
 _atom_site_disorder_assembly
 _atom_site_disorder_group
O001 O 0.1956(5) 0.31822(16) 0.2717(3) 0.0695(13) Uani 1 1 d . . . . .
N1 N 0.3932(6) 0.32514(17) 0.3333(3) 0.0482(12) Uani 1 1 d . . . . .
O003 O 0.9328(6) 0.3668(2) 0.5756(3) 0.0906(14) Uani 1 1 d . . . . .
C004 C 0.5010(6) 0.26958(19) 0.3990(3) 0.0413(13) Uani 1 1 d . . . . .
C005 C 0.6316(7) 0.2955(2) 0.5128(3) 0.0472(14) Uani 1 1 d . . . . .
H005 H 0.728697 0.261148 0.549123 0.057 Uiso 1 1 calc R U . . .
C006 C 0.7820(7) 0.3503(2) 0.4981(4) 0.0550(15) Uani 1 1 d . . . . .
C007 C 0.6552(7) 0.2356(2) 0.3294(3) 0.0508(16) Uani 1 1 d . . . . .
H00A H 0.571841 0.228636 0.253199 0.061 Uiso 1 1 calc R U . . .
H00B H 0.782241 0.262971 0.324313 0.061 Uiso 1 1 calc R U . . .
C008 C 0.3146(7) 0.2236(2) 0.4154(4) 0.0528(16) Uani 1 1 d . . . . .
H00C H 0.220964 0.214428 0.342339 0.063 Uiso 1 1 calc R U . . .
H00D H 0.220197 0.243671 0.462165 0.063 Uiso 1 1 calc R U . . .
C009 C 0.5128(7) 0.3855(2) 0.3156(3) 0.0481(14) Uani 1 1 d . . . . .
C00A C 0.4070(8) 0.1614(2) 0.4708(4) 0.0602(16) Uani 1 1 d . . . . .
H00E H 0.493370 0.170040 0.545799 0.072 Uiso 1 1 calc R U . . .
H00F H 0.282592 0.133711 0.478753 0.072 Uiso 1 1 calc R U . . .
C00B C 0.4819(8) 0.3161(3) 0.5957(4) 0.0692(17) Uani 1 1 d . . . . .
H00G H 0.367550 0.344598 0.558296 0.104 Uiso 1 1 calc R U . . .
H00H H 0.572316 0.337184 0.659225 0.104 Uiso 1 1 calc R U . . .
H00I H 0.411915 0.279383 0.621503 0.104 Uiso 1 1 calc R U . . .
C00C C 0.5244(9) 0.3902(2) 0.1902(4) 0.0666(17) Uani 1 1 d . . . . .
H00J H 0.627451 0.358107 0.172155 0.080 Uiso 1 1 calc R U . . .
H00K H 0.376295 0.381467 0.145404 0.080 Uiso 1 1 calc R U . . .
C00D C 0.3712(9) 0.4398(2) 0.3482(4) 0.0656(18) Uani 1 1 d . . . . .
H00L H 0.214556 0.432671 0.313543 0.079 Uiso 1 1 calc R U . . .
H00M H 0.381514 0.439448 0.429647 0.079 Uiso 1 1 calc R U . . .
C00E C 0.7438(8) 0.1722(2) 0.3799(4) 0.0601(16) Uani 1 1 d . . . . .
H00N H 0.828180 0.151534 0.329013 0.072 Uiso 1 1 calc R U . . .
H00O H 0.846294 0.179613 0.451168 0.072 Uiso 1 1 calc R U . . .
C00F C 0.5565(8) 0.1285(2) 0.4002(4) 0.0644(16) Uani 1 1 d . . . . .
H00P H 0.621176 0.090560 0.439113 0.077 Uiso 1 1 calc R U . . .
H00Q H 0.466413 0.115794 0.328100 0.077 Uiso 1 1 calc R U . . .
C00G C 0.7508(8) 0.3842(2) 0.3878(4) 0.0649(17) Uani 1 1 d . . . . .
H00R H 0.850939 0.365051 0.343040 0.078 Uiso 1 1 calc R U . . .
H00S H 0.799771 0.427820 0.402624 0.078 Uiso 1 1 calc R U . . .
C00H C 0.4422(11) 0.5049(2) 0.3127(5) 0.083(2) Uani 1 1 d . . . . .
H00T H 0.336121 0.536584 0.329026 0.100 Uiso 1 1 calc R U . . .
H00U H 0.589903 0.515331 0.356268 0.100 Uiso 1 1 calc R U . . .
C00I C 0.6025(11) 0.4551(3) 0.1583(5) 0.084(2) Uani 1 1 d . . . . .
H00V H 0.755458 0.462653 0.198314 0.101 Uiso 1 1 calc R U . . .
H00W H 0.603055 0.456180 0.077674 0.101 Uiso 1 1 calc R U . . .
C00J C 0.4503(11) 0.5065(3) 0.1873(5) 0.090(2) Uani 1 1 d . . . . .
H00X H 0.299503 0.500633 0.143364 0.108 Uiso 1 1 calc R U . . .
H00Y H 0.505270 0.547550 0.167934 0.108 Uiso 1 1 calc R U . . .
 
loop_
 _atom_site_aniso_label
 _atom_site_aniso_U_11
 _atom_site_aniso_U_22
 _atom_site_aniso_U_33
 _atom_site_aniso_U_23
 _atom_site_aniso_U_13
 _atom_site_aniso_U_12
O001 0.048(2) 0.080(3) 0.070(2) 0.0130(18) -0.0156(16) -0.0049(16)
N1 0.043(2) 0.059(2) 0.042(2) 0.0051(17) 0.0075(16) 0.0003(17)
O003 0.073(3) 0.115(3) 0.072(3) -0.002(2) -0.016(2) -0.022(2)
C004 0.038(2) 0.052(3) 0.034(2) 0.0023(18) 0.0069(17) 0.0000(18)
C005 0.046(3) 0.062(3) 0.034(2) 0.0022(19) 0.0062(18) 0.002(2)
C006 0.046(3) 0.076(3) 0.042(3) -0.005(2) 0.005(2) 0.003(2)
C007 0.057(3) 0.056(3) 0.042(3) 0.001(2) 0.016(2) -0.002(2)
C008 0.040(3) 0.070(3) 0.049(3) 0.007(2) 0.011(2) -0.006(2)
C009 0.050(3) 0.056(3) 0.041(2) 0.0012(19) 0.014(2) -0.001(2)
C00A 0.059(3) 0.067(3) 0.057(3) 0.012(2) 0.015(2) -0.012(2)
C00B 0.083(4) 0.090(4) 0.040(3) -0.004(2) 0.023(2) -0.001(3)
C00C 0.089(4) 0.066(3) 0.051(3) 0.003(2) 0.029(3) 0.005(3)
C00D 0.074(4) 0.067(3) 0.059(3) -0.004(2) 0.022(3) 0.009(3)
C00E 0.060(3) 0.060(3) 0.066(3) 0.000(2) 0.024(2) 0.002(2)
C00F 0.070(3) 0.058(3) 0.067(3) 0.004(2) 0.016(3) -0.004(2)
C00G 0.054(3) 0.069(3) 0.070(3) 0.003(3) 0.010(2) -0.005(2)
C00H 0.104(5) 0.060(3) 0.090(4) -0.006(3) 0.027(4) 0.011(3)
C00I 0.117(5) 0.078(4) 0.066(4) 0.018(3) 0.041(3) 0.003(3)
C00J 0.125(5) 0.058(4) 0.088(4) 0.018(3) 0.024(4) 0.003(3)
 
_geom_special_details
;
 All esds (except the esd in the dihedral angle between two l.s. planes)
 are estimated using the full covariance matrix.  The cell esds are taken
 into account individually in the estimation of esds in distances, angles
 and torsion angles; correlations between esds in cell parameters are only
 used when they are defined by crystal symmetry.  An approximate (isotropic)
 treatment of cell esds is used for estimating esds involving l.s. planes.
;
 
loop_
 _geom_bond_atom_site_label_1
 _geom_bond_atom_site_label_2
 _geom_bond_distance
 _geom_bond_site_symmetry_2
 _geom_bond_publ_flag
O001 N1 1.288(5) . ?
N1 C004 1.490(5) . ?
N1 C009 1.496(5) . ?
O003 C006 1.224(5) . ?
C004 C008 1.525(5) . ?
C004 C007 1.540(5) . ?
C004 C005 1.544(5) . ?
C005 C006 1.499(6) . ?
C005 C00B 1.528(6) . ?
C005 H005 0.9800 . ?
C006 C00G 1.487(6) . ?
C007 C00E 1.522(6) . ?
C007 H00A 0.9700 . ?
C007 H00B 0.9700 . ?
C008 C00A 1.525(6) . ?
C008 H00C 0.9700 . ?
C008 H00D 0.9700 . ?
C009 C00D 1.522(6) . ?
C009 C00C 1.526(6) . ?
C009 C00G 1.532(6) . ?
C00A C00F 1.518(6) . ?
C00A H00E 0.9700 . ?
C00A H00F 0.9700 . ?
C00B H00G 0.9600 . ?
C00B H00H 0.9600 . ?
C00B H00I 0.9600 . ?
C00C C00I 1.519(7) . ?
C00C H00J 0.9700 . ?
C00C H00K 0.9700 . ?
C00D C00H 1.520(7) . ?
C00D H00L 0.9700 . ?
C00D H00M 0.9700 . ?
C00E C00F 1.511(6) . ?
C00E H00N 0.9700 . ?
C00E H00O 0.9700 . ?
C00F H00P 0.9700 . ?
C00F H00Q 0.9700 . ?
C00G H00R 0.9700 . ?
C00G H00S 0.9700 . ?
C00H C00J 1.519(7) . ?
C00H H00T 0.9700 . ?
C00H H00U 0.9700 . ?
C00I C00J 1.502(7) . ?
C00I H00V 0.9700 . ?
C00I H00W 0.9700 . ?
C00J H00X 0.9700 . ?
C00J H00Y 0.9700 . ?
 
loop_
 _geom_angle_atom_site_label_1
 _geom_angle_atom_site_label_2
 _geom_angle_atom_site_label_3
 _geom_angle
 _geom_angle_site_symmetry_1
 _geom_angle_site_symmetry_3
 _geom_angle_publ_flag
O001 N1 C004 118.7(3) . . ?
O001 N1 C009 115.7(3) . . ?
C004 N1 C009 124.6(3) . . ?
N1 C004 C008 108.0(3) . . ?
N1 C004 C007 108.9(3) . . ?
C008 C004 C007 108.2(3) . . ?
N1 C004 C005 106.9(3) . . ?
C008 C004 C005 112.0(3) . . ?
C007 C004 C005 112.7(3) . . ?
C006 C005 C00B 107.7(4) . . ?
C006 C005 C004 112.7(3) . . ?
C00B C005 C004 114.4(3) . . ?
C006 C005 H005 107.2 . . ?
C00B C005 H005 107.2 . . ?
C004 C005 H005 107.2 . . ?
O003 C006 C00G 119.6(4) . . ?
O003 C006 C005 120.6(4) . . ?
C00G C006 C005 119.9(4) . . ?
C00E C007 C004 113.2(3) . . ?
C00E C007 H00A 108.9 . . ?
C004 C007 H00A 108.9 . . ?
C00E C007 H00B 108.9 . . ?
C004 C007 H00B 108.9 . . ?
H00A C007 H00B 107.8 . . ?
C004 C008 C00A 112.6(3) . . ?
C004 C008 H00C 109.1 . . ?
C00A C008 H00C 109.1 . . ?
C004 C008 H00D 109.1 . . ?
C00A C008 H00D 109.1 . . ?
H00C C008 H00D 107.8 . . ?
N1 C009 C00D 107.0(3) . . ?
N1 C009 C00C 108.0(3) . . ?
C00D C009 C00C 109.8(4) . . ?
N1 C009 C00G 109.3(3) . . ?
C00D C009 C00G 112.3(4) . . ?
C00C C009 C00G 110.4(4) . . ?
C00F C00A C008 110.8(4) . . ?
C00F C00A H00E 109.5 . . ?
C008 C00A H00E 109.5 . . ?
C00F C00A H00F 109.5 . . ?
C008 C00A H00F 109.5 . . ?
H00E C00A H00F 108.1 . . ?
C005 C00B H00G 109.5 . . ?
C005 C00B H00H 109.5 . . ?
H00G C00B H00H 109.5 . . ?
C005 C00B H00I 109.5 . . ?
H00G C00B H00I 109.5 . . ?
H00H C00B H00I 109.5 . . ?
C00I C00C C009 112.5(4) . . ?
C00I C00C H00J 109.1 . . ?
C009 C00C H00J 109.1 . . ?
C00I C00C H00K 109.1 . . ?
C009 C00C H00K 109.1 . . ?
H00J C00C H00K 107.8 . . ?
C00H C00D C009 113.8(4) . . ?
C00H C00D H00L 108.8 . . ?
C009 C00D H00L 108.8 . . ?
C00H C00D H00M 108.8 . . ?
C009 C00D H00M 108.8 . . ?
H00L C00D H00M 107.7 . . ?
C00F C00E C007 112.4(4) . . ?
C00F C00E H00N 109.1 . . ?
C007 C00E H00N 109.1 . . ?
C00F C00E H00O 109.1 . . ?
C007 C00E H00O 109.1 . . ?
H00N C00E H00O 107.9 . . ?
C00E C00F C00A 110.7(4) . . ?
C00E C00F H00P 109.5 . . ?
C00A C00F H00P 109.5 . . ?
C00E C00F H00Q 109.5 . . ?
C00A C00F H00Q 109.5 . . ?
H00P C00F H00Q 108.1 . . ?
C006 C00G C009 117.4(4) . . ?
C006 C00G H00R 107.9 . . ?
C009 C00G H00R 107.9 . . ?
C006 C00G H00S 107.9 . . ?
C009 C00G H00S 107.9 . . ?
H00R C00G H00S 107.2 . . ?
C00J C00H C00D 111.2(4) . . ?
C00J C00H H00T 109.4 . . ?
C00D C00H H00T 109.4 . . ?
C00J C00H H00U 109.4 . . ?
C00D C00H H00U 109.4 . . ?
H00T C00H H00U 108.0 . . ?
C00J C00I C00C 110.9(4) . . ?
C00J C00I H00V 109.5 . . ?
C00C C00I H00V 109.5 . . ?
C00J C00I H00W 109.5 . . ?
C00C C00I H00W 109.5 . . ?
H00V C00I H00W 108.0 . . ?
C00I C00J C00H 110.5(5) . . ?
C00I C00J H00X 109.5 . . ?
C00H C00J H00X 109.5 . . ?
C00I C00J H00Y 109.5 . . ?
C00H C00J H00Y 109.5 . . ?
H00X C00J H00Y 108.1 . . ?
 
_refine_diff_density_max    0.225
_refine_diff_density_min   -0.212
_refine_diff_density_rms    0.043

_shelx_res_file
;
TITL 211119MS114overweekend_0m_a.res in P2(1)/n
    211119MS114overweekend_0m_a.res
    created by SHELXL-2018/3 at 12:29:35 on 25-Mar-2022
REM Old TITL 211119MS114overweekend_0m in P2(1)/n
REM SHELXT solution in P2(1)/n
REM R1 0.228,  Rweak 0.111,  Alpha 0.062,  Orientation as input
REM Formula found by SHELXT:  C17 O2
CELL  1.54178   6.0349  21.0532  12.0259   90.000  100.896   90.000
ZERR   30.000   0.0008   0.0028   0.0015    0.000    0.007    0.000
LATT  1
SYMM 1/2-X, 1/2+Y, 1/2-Z
SFAC C H N O
DISP $C  0.01916  0.00957 85.93609!source kissel
DISP $H -0.00001  0.00000  0.64302!source kissel
DISP $N  0.03298  0.01886 166.49108!source kissel
DISP $O  0.05170  0.03357 293.70081!source kissel
UNIT 64 104 4 8

+211119MS114overweekend_0m_a.bodd
ACTA
TEMP 29.850
SIZE 0.05 0.10 0.10
L.S. 10
BOND $H
LIST 6
FMAP 2
PLAN 20
WGHT    0.000000    2.373900
FVAR       0.99200  -0.25322   0.56430   0.16259
O001  4    0.195552    0.318218    0.271716    11.00000    0.04775    0.08022 =
         0.07018    0.01299   -0.01559   -0.00489
N1    3    0.393198    0.325137    0.333281    11.00000    0.04283    0.05946 =
         0.04215    0.00514    0.00755    0.00033
O003  4    0.932832    0.366781    0.575618    11.00000    0.07323    0.11479 =
         0.07221   -0.00170   -0.01613   -0.02213
C004  1    0.500979    0.269576    0.398993    11.00000    0.03771    0.05203 =
         0.03420    0.00231    0.00692   -0.00002
C005  1    0.631591    0.295502    0.512819    11.00000    0.04554    0.06171 =
         0.03372    0.00218    0.00620    0.00236
AFIX  13
H005  2    0.728697    0.261148    0.549123    11.00000   -1.20000
AFIX   0
C006  1    0.781965    0.350284    0.498130    11.00000    0.04569    0.07594 =
         0.04201   -0.00497    0.00519    0.00318
C007  1    0.655244    0.235608    0.329432    11.00000    0.05679    0.05605 =
         0.04221    0.00145    0.01635   -0.00189
AFIX  23
H00A  2    0.571841    0.228636    0.253199    11.00000   -1.20000
H00B  2    0.782241    0.262971    0.324313    11.00000   -1.20000
AFIX   0
C008  1    0.314627    0.223598    0.415395    11.00000    0.04039    0.06982 =
         0.04912    0.00728    0.01100   -0.00591
AFIX  23
H00C  2    0.220964    0.214428    0.342339    11.00000   -1.20000
H00D  2    0.220197    0.243671    0.462165    11.00000   -1.20000
AFIX   0
C009  1    0.512835    0.385494    0.315591    11.00000    0.04995    0.05552 =
         0.04092    0.00123    0.01394   -0.00059
C00A  1    0.407002    0.161436    0.470766    11.00000    0.05876    0.06653 =
         0.05671    0.01191    0.01463   -0.01156
AFIX  23
H00E  2    0.493370    0.170040    0.545799    11.00000   -1.20000
H00F  2    0.282592    0.133711    0.478753    11.00000   -1.20000
AFIX   0
C00B  1    0.481927    0.316080    0.595664    11.00000    0.08296    0.08965 =
         0.03954   -0.00435    0.02286   -0.00137
AFIX 137
H00G  2    0.367550    0.344598    0.558296    11.00000   -1.50000
H00H  2    0.572316    0.337184    0.659225    11.00000   -1.50000
H00I  2    0.411915    0.279383    0.621503    11.00000   -1.50000
AFIX   0
C00C  1    0.524409    0.390183    0.190210    11.00000    0.08902    0.06583 =
         0.05098    0.00334    0.02865    0.00473
AFIX  23
H00J  2    0.627451    0.358107    0.172155    11.00000   -1.20000
H00K  2    0.376295    0.381467    0.145404    11.00000   -1.20000
AFIX   0
C00D  1    0.371213    0.439798    0.348173    11.00000    0.07425    0.06721 =
         0.05901   -0.00400    0.02231    0.00865
AFIX  23
H00L  2    0.214556    0.432671    0.313543    11.00000   -1.20000
H00M  2    0.381514    0.439448    0.429647    11.00000   -1.20000
AFIX   0
C00E  1    0.743774    0.172155    0.379935    11.00000    0.05965    0.05953 =
         0.06599    0.00039    0.02441    0.00246
AFIX  23
H00N  2    0.828180    0.151534    0.329013    11.00000   -1.20000
H00O  2    0.846294    0.179613    0.451168    11.00000   -1.20000
AFIX   0
C00F  1    0.556523    0.128519    0.400192    11.00000    0.06992    0.05752 =
         0.06682    0.00422    0.01554   -0.00371
AFIX  23
H00P  2    0.621176    0.090560    0.439113    11.00000   -1.20000
H00Q  2    0.466413    0.115794    0.328100    11.00000   -1.20000
AFIX   0
C00G  1    0.750844    0.384238    0.387810    11.00000    0.05445    0.06931 =
         0.07026    0.00306    0.01027   -0.00532
AFIX  23
H00R  2    0.850939    0.365051    0.343040    11.00000   -1.20000
H00S  2    0.799771    0.427820    0.402624    11.00000   -1.20000
AFIX   0
C00H  1    0.442172    0.504881    0.312732    11.00000    0.10384    0.05990 =
         0.09005   -0.00550    0.02672    0.01117
AFIX  23
H00T  2    0.336121    0.536584    0.329026    11.00000   -1.20000
H00U  2    0.589903    0.515331    0.356268    11.00000   -1.20000
AFIX   0
C00I  1    0.602525    0.455120    0.158262    11.00000    0.11737    0.07810 =
         0.06593    0.01793    0.04107    0.00253
AFIX  23
H00V  2    0.755458    0.462653    0.198314    11.00000   -1.20000
H00W  2    0.603055    0.456180    0.077674    11.00000   -1.20000
AFIX   0
C00J  1    0.450347    0.506475    0.187270    11.00000    0.12471    0.05797 =
         0.08782    0.01849    0.02391    0.00279
AFIX  23
H00X  2    0.299503    0.500633    0.143364    11.00000   -1.20000
H00Y  2    0.505270    0.547550    0.167934    11.00000   -1.20000
REM #####
AFIX   0
HKLF 4

L1      2    0.30652    0.32210    0.30628  !    0.00000    0.31037  O001
L2      2    0.19555    0.31822    0.27172  !    0.00000    0.08829  O001
L3      2    0.44013    0.30094    0.36189  !   -0.05191    0.21105  N1
L4      2    0.39320    0.32514    0.33328  !    0.05191    0.08991  N1
L5      2    0.44524    0.35139    0.32559  !   -0.05191    0.21105  N1
L6      2    0.39320    0.32514    0.33328  !    0.05191    0.08991  N1
L7      2    0.26013    0.32048    0.29183  !   -0.11648    0.44411  N1
L8      2    0.39320    0.32514    0.33328  !    0.11648    0.08991  N1
L9      2    0.84233    0.35689    0.52914  !   -0.05394    0.07900  O003
L10     2    0.93283    0.36678    0.57562  !    0.05394    0.09073  O003
L11     2    0.55443    0.28019    0.44557  !   -0.13117    0.19243  C004
L12     2    0.50098    0.26958    0.39899  !    0.13117    0.09073  C004
L13     2    0.56408    0.25568    0.37054  !   -0.13117    0.19243  C004
L14     2    0.50098    0.26958    0.39899  !    0.13117    0.09073  C004
L15     2    0.42471    0.25076    0.40571  !   -0.13117    0.19243  C004
L16     2    0.50098    0.26958    0.39899  !    0.13117    0.09073  C004
L17     2    0.45043    0.29563    0.36818  !   -0.10736    0.20766  C004
L18     2    0.50098    0.26958    0.39899  !    0.10736    0.09073  C004
L19     2    0.66697    0.28299    0.52604  !   -0.19422    0.19581  C005
L20     2    0.63159    0.29550    0.51282  !    0.19422    0.09186  C005
L21     2    0.52565    0.31007    0.57146  !   -0.11724    0.14954  C005
L22     2    0.63159    0.29550    0.51282  !    0.11724    0.09186  C005
L23     2    0.56402    0.28209    0.45393  !   -0.12737    0.21782  C005
L24     2    0.63159    0.29550    0.51282  !    0.12737    0.09186  C005
L25     2    0.70936    0.32383    0.50522  !   -0.12737    0.21782  C005
L26     2    0.63159    0.29550    0.51282  !    0.12737    0.09186  C005
L27     2    0.69342    0.27363    0.53594  !   -0.11547    0.17268  H005
L28     2    0.72870    0.26115    0.54912  !    0.11547    0.09268  H005
L29     2    0.84583    0.35727    0.53093  !   -0.26841    0.23362  C006
L30     2    0.78196    0.35028    0.49813  !    0.26841    0.09089  C006
L31     2    0.70961    0.32393    0.50520  !   -0.15244    0.19073  C006
L32     2    0.78196    0.35028    0.49813  !    0.15244    0.09089  C006
L33     2    0.76696    0.36665    0.44495  !   -0.15244    0.19073  C006
L34     2    0.78196    0.35028    0.49813  !    0.15244    0.09089  C006
L35     2    0.58243    0.25164    0.36226  !   -0.12053    0.21782  C007
L36     2    0.65524    0.23561    0.32943  !    0.12053    0.09154  C007
L37     2    0.69707    0.20563    0.35329  !   -0.12053    0.21782  C007
L38     2    0.65524    0.23561    0.32943  !    0.12053    0.09154  C007
L39     2    0.62369    0.23297    0.30059  !   -0.22080    0.23475  C007
L40     2    0.65524    0.23561    0.32943  !    0.22080    0.09154  C007
L41     2    0.70329    0.24596    0.32750  !   -0.22080    0.23475  C007
L42     2    0.65524    0.23561    0.32943  !    0.22080    0.09154  C007
L43     2    0.61363    0.23213    0.29139  !   -0.11623    0.19976  H00A
L44     2    0.57184    0.22864    0.25320  !    0.11623    0.09170  H00A
L45     2    0.71861    0.24926    0.32688  !   -0.11623    0.19976  H00B
L46     2    0.78224    0.26297    0.32431  !    0.11623    0.09170  H00B
L47     2    0.40263    0.24531    0.40765  !   -0.12053    0.21782  C008
L48     2    0.31463    0.22360    0.41539  !    0.12053    0.09154  C008
L49     2    0.35829    0.19421    0.44157  !   -0.12053    0.21782  C008
L50     2    0.31463    0.22360    0.41539  !    0.12053    0.09154  C008
L51     2    0.27919    0.22013    0.38775  !   -0.22080    0.23475  C008
L52     2    0.31463    0.22360    0.41539  !    0.22080    0.09154  C008
L53     2    0.27890    0.23119    0.43309  !   -0.22080    0.23475  C008
L54     2    0.31463    0.22360    0.41539  !    0.22080    0.09154  C008
L55     2    0.26789    0.21902    0.37894  !   -0.11623    0.19976  H00C
L56     2    0.22096    0.21443    0.34234  !    0.11623    0.09170  H00C
L57     2    0.26751    0.23361    0.43873  !   -0.11623    0.19976  H00D
L58     2    0.22020    0.24367    0.46216  !    0.11623    0.09170  H00D
L59     2    0.51758    0.38741    0.26423  !   -0.13117    0.19243  C009
L60     2    0.51283    0.38549    0.31559  !    0.13117    0.09073  C009
L61     2    0.45488    0.40772    0.32892  !   -0.13117    0.19243  C009
L62     2    0.51283    0.38549    0.31559  !    0.13117    0.09073  C009
L63     2    0.61026    0.38498    0.34515  !   -0.13117    0.19243  C009
L64     2    0.51283    0.38549    0.31559  !    0.13117    0.09073  C009
L65     2    0.45679    0.35722    0.32388  !   -0.10736    0.20766  C009
L66     2    0.51283    0.38549    0.31559  !    0.10736    0.09073  C009
L67     2    0.43950    0.16467    0.49900  !   -0.17928    0.22685  C00A
L68     2    0.40700    0.16144    0.47077  !    0.17928    0.09138  C00A
L69     2    0.36019    0.15100    0.47377  !   -0.17928    0.22685  C00A
L70     2    0.40700    0.16144    0.47077  !    0.17928    0.09138  C00A
L71     2    0.36097    0.19241    0.44318  !   -0.11471    0.17324  C00A
L72     2    0.40700    0.16144    0.47077  !    0.11471    0.09138  C00A
L73     2    0.47546    0.14637    0.43845  !   -0.11572    0.22516  C00A
L74     2    0.40700    0.16144    0.47077  !    0.11572    0.09138  C00A
L75     2    0.45010    0.16573    0.50821  !   -0.11623    0.19976  H00E
L76     2    0.49337    0.17004    0.54580  !    0.11623    0.09170  H00E
L77     2    0.34492    0.14760    0.47475  !   -0.11623    0.19976  H00F
L78     2    0.28259    0.13371    0.47875  !    0.11623    0.09170  H00F
L79     2    0.41699    0.33227    0.57445  !   -0.16054    0.22008  C00B
L80     2    0.48193    0.31608    0.59566  !    0.16054    0.08910  C00B
L81     2    0.53324    0.32806    0.63175  !   -0.16054    0.22008  C00B
L82     2    0.48193    0.31608    0.59566  !    0.16054    0.08910  C00B
L83     2    0.44218    0.29525    0.61033  !   -0.16054    0.22008  C00B
L84     2    0.48193    0.31608    0.59566  !    0.16054    0.08910  C00B
L85     2    0.58366    0.30209    0.53935  !   -0.12610    0.15405  C00B
L86     2    0.48193    0.31608    0.59566  !    0.12610    0.08910  C00B
L87     2    0.42617    0.32998    0.57745  !   -0.12484    0.22911  H00G
L88     2    0.36755    0.34460    0.55830  !    0.12484    0.09577  H00G
L89     2    0.52599    0.32637    0.62665  !   -0.12484    0.22911  H00H
L90     2    0.57232    0.33718    0.65923  !    0.12484    0.09577  H00H
L91     2    0.44780    0.29819    0.60826  !   -0.12484    0.22911  H00I
L92     2    0.41191    0.27938    0.62150  !    0.12484    0.09577  H00I
L93     2    0.51894    0.38797    0.24946  !   -0.12053    0.21782  C00C
L94     2    0.52441    0.39018    0.19021  !    0.12053    0.09154  C00C
L95     2    0.56133    0.42088    0.17511  !   -0.12053    0.21782  C00C
L96     2    0.52441    0.39018    0.19021  !    0.12053    0.09154  C00C
L97     2    0.56339    0.37805    0.18338  !   -0.22080    0.23475  C00C
L98     2    0.52441    0.39018    0.19021  !    0.22080    0.09154  C00C
L99     2    0.46837    0.38688    0.17326  !   -0.22080    0.23475  C00C
L100    2    0.52441    0.39018    0.19021  !    0.22080    0.09154  C00C
L101    2    0.57582    0.37418    0.18120  !   -0.11623    0.19976  H00J
L102    2    0.62745    0.35811    0.17216  !    0.11623    0.09170  H00J
L103    2    0.45050    0.38583    0.16785  !   -0.11623    0.19976  H00K
L104    2    0.37629    0.38147    0.14540  !    0.11623    0.09170  H00K
L105    2    0.43810    0.41415    0.33279  !   -0.12053    0.21782  C00D
L106    2    0.37121    0.43980    0.34817  !    0.12053    0.09154  C00D
L107    2    0.40477    0.47058    0.33141  !   -0.12053    0.21782  C00D
L108    2    0.37121    0.43980    0.34817  !    0.12053    0.09154  C00D
L109    2    0.31194    0.43710    0.33507  !   -0.22080    0.23475  C00D
L110    2    0.37121    0.43980    0.34817  !    0.22080    0.09154  C00D
L111    2    0.37511    0.43967    0.37900  !   -0.22080    0.23475  C00D
L112    2    0.37121    0.43980    0.34817  !    0.22080    0.09154  C00D
L113    2    0.29305    0.43624    0.33089  !   -0.11623    0.19976  H00L
L114    2    0.21456    0.43267    0.31354  !    0.11623    0.09170  H00L
L115    2    0.37635    0.43962    0.38883  !   -0.11623    0.19976  H00M
L116    2    0.38151    0.43945    0.42965  !    0.11623    0.09170  H00M
L117    2    0.77553    0.16440    0.36077  !   -0.17928    0.22685  C00E
L118    2    0.74377    0.17216    0.37994  !    0.17928    0.09138  C00E
L119    2    0.78235    0.17496    0.40674  !   -0.17928    0.22685  C00E
L120    2    0.74377    0.17216    0.37994  !    0.17928    0.09138  C00E
L121    2    0.65048    0.15042    0.39003  !   -0.11471    0.17324  C00E
L122    2    0.74377    0.17216    0.37994  !    0.11471    0.09138  C00E
L123    2    0.70323    0.20121    0.35681  !   -0.11572    0.22516  C00E
L124    2    0.74377    0.17216    0.37994  !    0.11572    0.09138  C00E
L125    2    0.78589    0.16187    0.35453  !   -0.11623    0.19976  H00N
L126    2    0.82818    0.15153    0.32901  !    0.11623    0.09170  H00N
L127    2    0.79493    0.17588    0.41548  !   -0.11623    0.19976  H00O
L128    2    0.84629    0.17961    0.45117  !    0.11623    0.09170  H00O
L129    2    0.58085    0.11424    0.41484  !   -0.17928    0.22685  C00F
L130    2    0.55652    0.12852    0.40019  !    0.17928    0.09138  C00F
L131    2    0.52262    0.12373    0.37306  !   -0.17928    0.22685  C00F
L132    2    0.55652    0.12852    0.40019  !    0.17928    0.09138  C00F
L133    2    0.64981    0.15026    0.39010  !   -0.11471    0.17324  C00F
L134    2    0.55652    0.12852    0.40019  !    0.11471    0.09138  C00F
L135    2    0.48807    0.14359    0.43250  !   -0.11572    0.22516  C00F
L136    2    0.55652    0.12852    0.40019  !    0.11572    0.09138  C00F
L137    2    0.58878    0.10958    0.41961  !   -0.11623    0.19976  H00P
L138    2    0.62118    0.09056    0.43911  !    0.11623    0.09170  H00P
L139    2    0.51156    0.12217    0.36422  !   -0.11623    0.19976  H00Q
L140    2    0.46641    0.11579    0.32810  !    0.11623    0.09170  H00Q
L141    2    0.61178    0.38497    0.34561  !   -0.11066    0.18848  C00G
L142    2    0.75084    0.38424    0.38781  !    0.11066    0.09008  C00G
L143    2    0.76679    0.36684    0.44433  !   -0.15066    0.12810  C00G
L144    2    0.75084    0.38424    0.38781  !    0.15066    0.09008  C00G
L145    2    0.79522    0.37573    0.36796  !   -0.20814    0.21895  C00G
L146    2    0.75084    0.38424    0.38781  !    0.20814    0.09008  C00G
L147    2    0.77253    0.40356    0.39438  !   -0.20814    0.21895  C00G
L148    2    0.75084    0.38424    0.38781  !    0.20814    0.09008  C00G
L149    2    0.80079    0.37466    0.36547  !   -0.11623    0.19976  H00R
L150    2    0.85094    0.36505    0.34304  !    0.11623    0.09170  H00R
L151    2    0.77526    0.40598    0.39520  !   -0.11623    0.19976  H00S
L152    2    0.79977    0.42782    0.40262  !    0.11623    0.09170  H00S
L153    2    0.40227    0.51681    0.31886  !   -0.17928    0.22685  C00H
L154    2    0.44217    0.50488    0.31273  !    0.17928    0.09138  C00H
L155    2    0.49776    0.50881    0.32911  !   -0.17928    0.22685  C00H
L156    2    0.44217    0.50488    0.31273  !    0.17928    0.09138  C00H
L157    2    0.40684    0.47248    0.33038  !   -0.11471    0.17324  C00H
L158    2    0.44217    0.50488    0.31273  !    0.11471    0.09138  C00H
L159    2    0.44591    0.50561    0.25534  !   -0.11572    0.22516  C00H
L160    2    0.44217    0.50488    0.31273  !    0.11572    0.09138  C00H
L161    2    0.38926    0.52070    0.32086  !   -0.11623    0.19976  H00T
L162    2    0.33612    0.53658    0.32903  !    0.11623    0.09170  H00T
L163    2    0.51588    0.51010    0.33446  !   -0.11623    0.19976  H00U
L164    2    0.58990    0.51533    0.35627  !    0.11623    0.09170  H00U
L165    2    0.66007    0.45795    0.17333  !   -0.17928    0.22685  C00I
L166    2    0.60252    0.45512    0.15826  !    0.17928    0.09138  C00I
L167    2    0.60272    0.45552    0.12794  !   -0.17928    0.22685  C00I
L168    2    0.60252    0.45512    0.15826  !    0.17928    0.09138  C00I
L169    2    0.52673    0.48070    0.17271  !   -0.11471    0.17324  C00I
L170    2    0.60252    0.45512    0.15826  !    0.11471    0.09138  C00I
L171    2    0.56673    0.42537    0.17290  !   -0.11572    0.22516  C00I
L172    2    0.60252    0.45512    0.15826  !    0.11572    0.09138  C00I
L173    2    0.67883    0.45888    0.17825  !   -0.11623    0.19976  H00V
L174    2    0.75546    0.46265    0.19831  !    0.11623    0.09170  H00V
L175    2    0.60279    0.45565    0.11805  !   -0.11623    0.19976  H00W
L176    2    0.60305    0.45618    0.07767  !    0.11623    0.09170  H00W
L177    2    0.39359    0.50428    0.17075  !   -0.17928    0.22685  C00J
L178    2    0.45035    0.50647    0.18727  !    0.17928    0.09138  C00J
L179    2    0.47101    0.52193    0.17999  !   -0.17928    0.22685  C00J
L180    2    0.45035    0.50647    0.18727  !    0.17928    0.09138  C00J
L181    2    0.52615    0.48090    0.17282  !   -0.11471    0.17324  C00J
L182    2    0.45035    0.50647    0.18727  !    0.11471    0.09138  C00J
L183    2    0.44661    0.50575    0.24466  !   -0.11572    0.22516  C00J
L184    2    0.45035    0.50647    0.18727  !    0.11572    0.09138  C00J
L185    2    0.37508    0.50356    0.16536  !   -0.11623    0.19976  H00X
L186    2    0.29950    0.50063    0.14336  !    0.11623    0.09170  H00X
L187    2    0.47775    0.52697    0.17762  !   -0.11623    0.19976  H00Y
L188    2    0.50527    0.54755    0.16793  !    0.11623    0.09170  H00Y
L189    2    0.19059    0.30299    0.27832  !   -0.37451    0.19694  O001
L190    2    0.19162    0.33313    0.26234  !   -0.37451    0.19694  O001
L191    2    0.19555    0.31822    0.27172  !    0.74901    0.08829  O001
L192    2    0.39524    0.32900    0.35919  !   -0.32741    0.15913  N1
L193    2    0.39320    0.32514    0.33328  !    0.32741    0.08991  N1
L194    2    0.96677    0.38175    0.56463  !   -0.24005    0.18283  O003
L195    2    0.93102    0.35533    0.60311  !   -0.24005    0.18283  O003
L196    2    0.93283    0.36678    0.57562  !    0.48010    0.09073  O003


     d12       A        B1       B2       r     molecule  atom1 atom2

    1.487   -0.151    0.128    0.090    0.762   211119MS114overweek  C00G C006
    1.487   -0.152    0.191    0.091    0.717   211119MS114overweek  C006 C00G
    1.499   -0.152    0.191    0.091    0.721   211119MS114overweek  C006 C005
    1.499   -0.127    0.218    0.092    0.775   211119MS114overweek  C005 C006
    1.502   -0.115    0.173    0.091    0.748   211119MS114overweek  C00J C00I
    1.502   -0.115    0.173    0.091    0.748   211119MS114overweek  C00I C00J
    1.511   -0.115    0.173    0.091    0.753   211119MS114overweek  C00F C00E
    1.511   -0.115    0.173    0.091    0.753   211119MS114overweek  C00E C00F
    1.518   -0.116    0.225    0.091    0.695   211119MS114overweek  C00F C00A
    1.518   -0.116    0.225    0.091    0.695   211119MS114overweek  C00A C00F
    1.519   -0.116    0.225    0.091    0.696   211119MS114overweek  C00I C00C
    1.519   -0.121    0.218    0.092    0.718   211119MS114overweek  C00C C00I
    1.519   -0.116    0.225    0.091    0.695   211119MS114overweek  C00J C00H
    1.519   -0.116    0.225    0.091    0.695   211119MS114overweek  C00H C00J
    1.520   -0.115    0.173    0.091    0.757   211119MS114overweek  C00H C00D
    1.520   -0.121    0.218    0.092    0.719   211119MS114overweek  C00D C00H
    1.522   -0.116    0.225    0.091    0.697   211119MS114overweek  C00E C007
    1.522   -0.121    0.218    0.092    0.719   211119MS114overweek  C007 C00E
    1.522   -0.121    0.218    0.092    0.719   211119MS114overweek  C00D C009
    1.522   -0.131    0.192    0.091    0.623   211119MS114overweek  C009 C00D
    1.525   -0.121    0.218    0.092    0.720   211119MS114overweek  C008 C004
    1.525   -0.131    0.192    0.091    0.624   211119MS114overweek  C004 C008
    1.525   -0.115    0.173    0.091    0.760   211119MS114overweek  C00A C008
    1.525   -0.121    0.218    0.092    0.721   211119MS114overweek  C008 C00A
    1.526   -0.121    0.218    0.092    0.721   211119MS114overweek  C00C C009
    1.526   -0.131    0.192    0.091    0.625   211119MS114overweek  C009 C00C
    1.532   -0.111    0.188    0.090    0.895   211119MS114overweek  C00G C009
    1.532   -0.131    0.192    0.091    0.627   211119MS114overweek  C009 C00G
    1.540   -0.121    0.218    0.092    0.727   211119MS114overweek  C007 C004
    1.540   -0.131    0.192    0.091    0.630   211119MS114overweek  C004 C007
    1.544   -0.127    0.218    0.092    0.799   211119MS114overweek  C005 C004
    1.544   -0.131    0.192    0.091    0.632   211119MS114overweek  C004 C005

    0.960   -0.125    0.229    0.096    0.492   211119MS114overweek  H00I C00B
    0.960   -0.125    0.229    0.096    0.492   211119MS114overweek  H00H C00B
    0.960   -0.125    0.229    0.096    0.492   211119MS114overweek  H00G C00B
    0.970   -0.116    0.200    0.092    0.486   211119MS114overweek  H00Y C00J
    0.970   -0.116    0.200    0.092    0.486   211119MS114overweek  H00R C00G
    0.970   -0.116    0.200    0.092    0.486   211119MS114overweek  H00C C008
    0.970   -0.116    0.200    0.092    0.486   211119MS114overweek  H00V C00I
    0.970   -0.116    0.200    0.092    0.486   211119MS114overweek  H00S C00G
    0.970   -0.116    0.200    0.092    0.486   211119MS114overweek  H00M C00D
    0.970   -0.116    0.200    0.092    0.486   211119MS114overweek  H00D C008
    0.970   -0.116    0.200    0.092    0.486   211119MS114overweek  H00W C00I
    0.970   -0.116    0.200    0.092    0.486   211119MS114overweek  H00U C00H
    0.970   -0.116    0.200    0.092    0.486   211119MS114overweek  H00B C007
    0.970   -0.116    0.200    0.092    0.486   211119MS114overweek  H00X C00J
    0.970   -0.116    0.200    0.092    0.486   211119MS114overweek  H00K C00C
    0.970   -0.116    0.200    0.092    0.486   211119MS114overweek  H00F C00A
    0.970   -0.116    0.200    0.092    0.486   211119MS114overweek  H00Q C00F
    0.970   -0.116    0.200    0.092    0.486   211119MS114overweek  H00P C00F
    0.970   -0.116    0.200    0.092    0.486   211119MS114overweek  H00O C00E
    0.970   -0.116    0.200    0.092    0.486   211119MS114overweek  H00L C00D
    0.970   -0.116    0.200    0.092    0.486   211119MS114overweek  H00A C007
    0.970   -0.116    0.200    0.092    0.486   211119MS114overweek  H00N C00E
    0.970   -0.116    0.200    0.092    0.486   211119MS114overweek  H00E C00A
    0.970   -0.116    0.200    0.092    0.486   211119MS114overweek  H00T C00H
    0.970   -0.116    0.200    0.092    0.486   211119MS114overweek  H00J C00C
    0.980   -0.115    0.173    0.093    0.356   211119MS114overweek  H005 C005

    1.490   -0.052    0.211    0.090    0.649   211119MS114overweek  N1 C004
    1.496   -0.052    0.211    0.090    0.651   211119MS114overweek  N1 C009

    1.224   -0.054    0.079    0.091    0.734   211119MS114overweek  O003 C006

    0.960   -0.161    0.220    0.089    0.545   211119MS114overweek  C00B H00I
    0.960   -0.161    0.220    0.089    0.545   211119MS114overweek  C00B H00H
    0.960   -0.161    0.220    0.089    0.545   211119MS114overweek  C00B H00G
    0.970   -0.179    0.227    0.091    0.365   211119MS114overweek  C00J H00Y
    0.970   -0.208    0.219    0.090    0.430   211119MS114overweek  C00G H00R
    0.970   -0.221    0.235    0.092    0.367   211119MS114overweek  C008 H00C
    0.970   -0.179    0.227    0.091    0.365   211119MS114overweek  C00I H00V
    0.970   -0.208    0.219    0.090    0.430   211119MS114overweek  C00G H00S
    0.970   -0.221    0.235    0.092    0.367   211119MS114overweek  C00D H00M
    0.970   -0.221    0.235    0.092    0.367   211119MS114overweek  C008 H00D
    0.970   -0.179    0.227    0.091    0.365   211119MS114overweek  C00I H00W
    0.970   -0.179    0.227    0.091    0.365   211119MS114overweek  C00H H00U
    0.970   -0.221    0.235    0.092    0.367   211119MS114overweek  C007 H00B
    0.970   -0.179    0.227    0.091    0.365   211119MS114overweek  C00J H00X
    0.970   -0.221    0.235    0.092    0.367   211119MS114overweek  C00C H00K
    0.970   -0.179    0.227    0.091    0.365   211119MS114overweek  C00A H00F
    0.970   -0.179    0.227    0.091    0.365   211119MS114overweek  C00F H00Q
    0.970   -0.179    0.227    0.091    0.365   211119MS114overweek  C00F H00P
    0.970   -0.179    0.227    0.091    0.365   211119MS114overweek  C00E H00O
    0.970   -0.221    0.235    0.092    0.367   211119MS114overweek  C00D H00L
    0.970   -0.221    0.235    0.092    0.367   211119MS114overweek  C007 H00A
    0.970   -0.179    0.227    0.091    0.365   211119MS114overweek  C00E H00N
    0.970   -0.179    0.227    0.091    0.365   211119MS114overweek  C00A H00E
    0.970   -0.179    0.227    0.091    0.365   211119MS114overweek  C00H H00T
    0.970   -0.221    0.235    0.092    0.367   211119MS114overweek  C00C H00J
    0.980   -0.194    0.196    0.092    0.357   211119MS114overweek  C005 H005

    1.490   -0.107    0.208    0.091    0.699   211119MS114overweek  C004 N1
    1.496   -0.107    0.208    0.091    0.701   211119MS114overweek  C009 N1

    1.288    0.000    0.310    0.088    0.723   211119MS114overweek  O001 N1

    1.224   -0.268    0.234    0.091    0.518   211119MS114overweek  C006 O003

    1.288   -0.116    0.444    0.090    0.867   211119MS114overweek  N1 O001

    1.528   -0.126    0.154    0.089    1.039   211119MS114overweek  C00B C005
    1.528   -0.117    0.150    0.092    1.082   211119MS114overweek  C005 C00B


REM  211119MS114overweekend_0m_a.res in P2(1)/n
REM wR2 = 0.190357, GooF = S = 1.23007, Restrained GooF = 1.23007 for all data
REM R1 = 0.099796 for 1744 Fo > 4sig(Fo) and 0.138224 for all 2617 data
REM 176 parameters refined using 0 restraints

END

WGHT      0.0000      2.3740

REM Highest difference peak  0.225,  deepest hole -0.212,  1-sigma level  0.043
Q1    1   0.3141  0.3023  0.2224  11.00000  0.05    0.23
Q2    1   0.9765  0.3205  0.5399  11.00000  0.05    0.21
Q3    1   0.6407  0.4072  0.4385  11.00000  0.05    0.18
Q4    1   0.7438  0.4488  0.0815  11.00000  0.05    0.17
Q5    1   0.1706  0.4209  0.2648  11.00000  0.05    0.16
Q6    1   0.9900  0.3693  0.6017  11.00000  0.05    0.16
Q7    1   0.1598  0.3173  0.5751  11.00000  0.05    0.15
Q8    1   0.8763  0.4303  0.3466  11.00000  0.05    0.15
Q9    1   0.1327  0.2450  0.4166  11.00000  0.05    0.15
Q10   1   0.8647  0.3607  0.2569  11.00000  0.05    0.15
Q11   1   0.6135  0.4020  0.4726  11.00000  0.05    0.15
Q12   1   0.6408  0.4524  0.4505  11.00000  0.05    0.15
Q13   1   0.6347  0.3367  0.5190  11.00000  0.05    0.14
Q14   1   0.8140  0.3684  0.5583  11.00000  0.05    0.14
Q15   1   1.0917  0.3551  0.4182  11.00000  0.05    0.13
Q16   1   0.7648  0.2981  0.5145  11.00000  0.05    0.13
Q17   1   0.9429  0.1525  0.3845  11.00000  0.05    0.13
Q18   1   0.5484  0.0803  0.3986  11.00000  0.05    0.13
Q19   1   0.0086  0.2762  0.2711  11.00000  0.05    0.13
Q20   1   0.9228  0.4016  0.3991  11.00000  0.05    0.13
;
_shelx_res_checksum   40581

_shelx_hkl_file
;
  -1   0   0   -2.90    4.00
  -1   0   0   -7.80    5.70
  -1   0   0   -1.60    7.00
  -1   0   0   -5.50    4.40
  -2   0   0  533.15   41.20
  -2   0   0  566.24   44.40
  -2   0   0  595.64   42.40
  -2   0   0  582.34   40.80
  -3   0   0   10.60    9.40
  -4   0   0  107.09   24.40
  -4   0   0   61.39   52.69
  -4   0   0   99.09   12.20
   4   0   0   95.19   15.50
  -4   0   0  122.79   29.50
  -4   0   0  105.19   15.20
  -4   0   0  107.79   19.00
  -4   0   0  102.09   23.40
  -4   0   0   80.89   19.90
  -4   0   0  102.59   27.20
  -4   0   0  134.69   22.40
  -5   0   0   -1.90    8.40
  -5   0   0   -9.00   58.19
  -5   0   0  -12.10   16.40
  -5   0   0   -8.30   22.40
  -5   0   0   12.00   10.40
  -5   0   0    2.50   14.50
  -5   0   0   10.20   18.00
  -5   0   0   11.30   18.10
  -5   0   0    4.40   20.00
  -5   0   0  -26.30   22.70
  -5   0   0  -16.40   16.50
  -6   0   0   70.99   25.40
  -6   0   0   35.60   24.00
  -6   0   0   15.00   38.90
  -7   0   0   43.80   17.80
  -7   0   0   45.60   18.00
  -7   0   0   23.80   25.70
  -7   0   0   29.40   17.30
   0   1   0   -0.10    1.00
   0   1   0    0.80    0.70
  -1  -1   0 6075.59  393.66
  -1   1   0 5750.62  393.26
  -1   1   0 6139.49  394.26
  -2  -1   0  114.29   14.00
  -2  -1   0  116.69   13.60
  -2  -1   0  116.69   18.10
  -2  -1   0  150.38   16.80
  -2   1   0  128.19   13.10
  -2   1   0  110.89   17.70
  -2   1   0  105.09   12.80
  -3  -1   0  231.88   29.00
  -3  -1   0  237.88   22.80
  -3  -1   0  257.47   26.50
  -3  -1   0  232.48   23.40
  -3   1   0  227.18   22.20
  -3   1   0  216.58   28.10
  -3   1   0  228.18   22.10
  -3   1   0  235.38   25.80
  -4  -1   0  108.19   19.50
  -4  -1   0  131.39   23.20
  -4  -1   0  133.59   29.50
  -4  -1   0  102.29   21.10
  -4  -1   0   81.09   16.00
  -4  -1   0  105.69   23.30
  -4  -1   0  141.09   25.60
  -4  -1   0  108.19   12.80
  -4  -1   0  147.29   29.60
  -4  -1   0  126.89   25.30
  -4  -1   0   49.20   43.30
  -4  -1   0  122.69   15.50
  -4   1   0   79.19   19.80
  -4   1   0  136.99   26.40
  -4   1   0  107.29   12.90
  -4   1   0   69.19   22.40
  -4   1   0   85.59   15.80
  -4   1   0   88.79   14.60
  -4   1   0  101.19   24.20
  -4   1   0   91.99   17.60
  -4   1   0   60.59   44.40
  -4   1   0   80.99   19.00
  -4   1   0  126.89   26.60
  -4   1   0  108.39   24.60
  -5  -1   0   18.30   19.50
  -5  -1   0  -20.00   55.19
  -5  -1   0   16.70    9.90
  -5  -1   0   -8.20   15.00
  -5  -1   0   13.60    9.50
  -5  -1   0    8.70   22.20
  -5  -1   0    7.10   29.80
  -5  -1   0   27.00   14.90
  -5  -1   0   20.50   23.10
  -5  -1   0   63.59   20.90
  -5  -1   0   42.50   22.30
  -5   1   0   34.80   24.20
  -5   1   0    8.10   20.80
  -5   1   0   26.50   19.10
  -5   1   0   39.00   54.79
  -5   1   0   25.90   18.50
  -5   1   0   22.40   10.30
  -5   1   0   32.70   10.20
  -5   1   0   13.10   13.40
  -5   1   0   41.50   21.90
  -5   1   0   20.00   29.40
  -6  -1   0    1.00   18.80
  -6  -1   0   30.20   21.00
  -6  -1   0    8.00    9.00
  -6  -1   0   69.49   24.10
  -6  -1   0    8.80   21.20
  -6  -1   0   10.30   43.30
  -6   1   0   36.10   41.60
  -6   1   0    8.10   20.60
  -6   1   0   53.59   21.20
  -6   1   0   38.70   10.70
  -6   1   0   33.20   21.50
  -6   1   0   17.30   21.60
  -7  -1   0   77.89   20.10
  -7  -1   0  120.19   25.80
  -7  -1   0   42.00   17.40
  -7   1   0   80.69   20.20
  -7   1   0   64.89   28.30
  -7   1   0   97.59   23.30
  -1  -2   0  284.77   23.00
  -1  -2   0  303.57   25.00
  -1  -2   0  327.07   23.10
  -1   2   0  299.77   22.20
  -1   2   0  308.37   21.60
  -1   2   0  361.76   24.00
  -1   2   0  260.97   23.60
  -2  -2   0 1079.99   76.69
  -2  -2   0 1125.69   79.09
  -2  -2   0 1167.58   76.39
  -2  -2   0 1109.99   75.89
  -2   2   0 1045.60   75.69
  -2   2   0 1079.59   78.29
  -2   2   0 1091.69   74.89
  -2   2   0 1145.29   76.99
  -3  -2   0   22.20   15.20
  -3  -2   0   23.50   10.80
  -3  -2   0   18.60   10.50
  -3   2   0   28.90    9.80
  -3   2   0   11.60   12.90
  -3   2   0   23.10    9.50
  -4  -2   0  -30.40   43.10
  -4  -2   0   37.50   21.20
  -4  -2   0    4.90   11.30
  -4  -2   0   46.30   22.50
  -4  -2   0   15.50    8.00
  -4  -2   0   38.50   15.20
  -4  -2   0   28.40    9.30
  -4  -2   0   17.90   22.40
  -4  -2   0   18.80   16.00
  -4  -2   0   11.10   18.40
  -4  -2   0    4.90   17.10
  -4  -2   0   42.20   17.90
  -4   2   0    3.00   16.90
  -4   2   0   41.20   20.80
  -4   2   0   20.90   12.00
  -4   2   0   43.50   21.10
  -4   2   0   25.30   20.00
  -4   2   0   18.60    8.50
  -4   2   0   10.90    7.40
  -4   2   0    3.60   20.80
  -4   2   0   -9.10   40.30
  -5  -2   0   89.69   15.80
  -5  -2   0   53.19   20.60
  -5  -2   0   49.90   58.19
  -5  -2   0   57.49   20.00
  -5  -2   0   77.39   12.70
  -5  -2   0   76.69   34.30
  -5  -2   0   66.39   18.40
  -5  -2   0  117.59   28.10
  -5  -2   0   84.79   28.30
  -5  -2   0   70.89   21.00
  -5   2   0   72.39   57.39
  -5   2   0   76.99   34.80
  -5   2   0  118.89   30.10
  -5   2   0   85.89   24.90
  -5   2   0   59.79   20.70
  -5   2   0   25.30   23.50
  -5   2   0   51.09   16.10
  -5   2   0   79.49   13.40
  -5   2   0   72.89   14.40
  -5   2   0   89.89   27.70
  -6  -2   0   42.70   10.70
  -6  -2   0   25.00   22.60
  -6  -2   0   58.79   21.10
  -6  -2   0   66.99   21.60
  -6  -2   0   51.39   12.90
  -6  -2   0   36.80   39.70
  -6   2   0   37.10   43.00
  -6   2   0   51.29   19.00
  -6   2   0   71.69   26.00
  -6   2   0   69.29   24.50
  -6   2   0   59.29   11.40
  -7  -2   0   59.09   17.10
  -7  -2   0   20.30   23.70
  -7   2   0   34.50   18.60
  -7   2   0   55.39   17.20
  -7   2   0   46.70   26.40
   0  -3   0    4.00    2.60
   0   3   0    6.50    5.10
   0   3   0   -1.10    2.30
   0   3   0    3.90    3.00
  -1  -3   0 2550.44  166.88
  -1  -3   0 2513.55  165.98
  -1  -3   0 2781.52  164.48
  -1  -3   0 2603.04  165.28
  -1   3   0 2111.69  163.88
  -1   3   0 2327.47  165.58
  -1   3   0 2883.01  165.88
  -1   3   0 2201.98  165.58
  -2  -3   0  329.67   29.60
  -2  -3   0  335.87   25.90
  -2  -3   0  318.87   26.20
  -2  -3   0  317.17   26.00
  -2   3   0  311.37   27.00
  -2   3   0  323.47   25.10
  -2   3   0  315.47   28.10
  -2   3   0  309.27   23.80
  -3  -3   0  368.06   32.10
  -3  -3   0  370.76   36.00
  -3  -3   0  405.06   33.80
  -3  -3   0  404.86   38.00
  -3   3   0  386.76   31.50
  -3   3   0  370.66   34.10
  -3   3   0  398.96   37.60
  -3   3   0  396.86   31.30
  -4  -3   0  101.59   21.30
  -4  -3   0   89.19   19.70
  -4  -3   0   83.09   41.40
  -4  -3   0   86.99   14.10
  -4  -3   0   79.99   11.60
  -4  -3   0   72.69   19.20
  -4  -3   0  109.39   25.10
  -4  -3   0   66.39   25.10
  -4  -3   0   70.89   21.90
  -4  -3   0   89.89   23.10
  -4  -3   0   23.80   45.80
   4  -3   0   51.29   14.90
  -4   3   0   82.89   15.20
  -4   3   0  107.79   23.20
  -4   3   0   51.09   18.20
  -4   3   0   51.59   23.70
  -4   3   0   74.89   13.30
  -4   3   0  103.89   49.20
  -4   3   0   57.69   18.30
   4   3   0   98.09   11.60
  -4   3   0   72.79   22.90
  -4   3   0   69.89   21.30
  -4   3   0  126.79   25.40
  -4   3   0   88.79   11.90
  -5  -3   0   24.80   17.00
  -5  -3   0   49.20   23.40
  -5  -3   0   20.60   10.40
  -5  -3   0   15.70   55.39
  -5  -3   0   16.50   27.80
  -5  -3   0   14.20    9.90
  -5  -3   0    1.40   23.30
  -5  -3   0   50.49   21.00
  -5  -3   0   38.00   22.90
  -5  -3   0   29.50   17.00
  -5   3   0   -8.70   14.50
  -5   3   0   19.10   22.60
  -5   3   0   27.30   10.10
  -5   3   0   15.00   19.90
  -5   3   0   26.70   19.40
  -5   3   0   11.70   22.80
  -5   3   0   29.70   23.60
  -5   3   0   33.10   12.20
  -5   3   0  -11.80   26.30
  -5   3   0  151.58   64.89
  -6  -3   0   76.19   14.00
  -6  -3   0   69.79   25.90
  -6  -3   0   93.19   23.00
  -6  -3   0   24.30   43.00
  -6  -3   0   43.00   10.90
  -6  -3   0   26.00   23.00
  -6   3   0   38.20   10.20
  -6   3   0   44.30   17.80
  -6   3   0   41.40   46.00
  -6   3   0   61.19   23.40
  -6   3   0   31.90   19.30
  -7  -3   0   67.19    8.60
  -7   3   0   69.49   19.50
   0  -4   0 1582.24  113.79
   0   4   0 2012.00  114.79
   0   4   0 1592.04  113.79
  -1  -4   0  621.34   41.70
  -1  -4   0  569.34   39.40
  -1  -4   0  467.55   37.60
  -1   4   0  540.75   39.90
   1   4   0  524.85   38.00
  -1   4   0  642.44   40.10
  -2  -4   0   76.59   12.10
  -2  -4   0   79.39   12.20
  -2  -4   0   81.79   14.10
  -2  -4   0   90.79   16.70
  -2   4   0   64.49    9.00
  -2   4   0   58.79   13.60
   2   4   0   55.19    7.90
  -2   4   0   92.89   15.50
  -3  -4   0   37.40   12.80
  -3  -4   0   42.00   15.40
  -3  -4   0   49.60   13.40
  -3  -4   0   86.79   17.30
   3   4   0   52.39    9.00
  -3   4   0   36.30   15.40
  -3   4   0   47.50    9.30
  -3   4   0   58.79   16.00
  -4  -4   0  198.48   34.90
  -4  -4   0  167.38   17.20
  -4  -4   0  146.59   26.10
  -4  -4   0  116.29   53.99
  -4  -4   0  212.18   36.70
  -4  -4   0  203.68   34.30
  -4  -4   0  163.18   18.70
  -4  -4   0  144.19   24.10
  -4  -4   0  157.08   31.70
  -4  -4   0  171.88   29.20
   4  -4   0  120.39   21.30
  -4   4   0  204.48   31.40
  -4   4   0  119.99   27.50
  -4   4   0  133.79   18.00
  -4   4   0  153.68   34.50
  -4   4   0  151.88   25.60
  -4   4   0  141.49   20.90
  -4   4   0  161.88   19.00
  -4   4   0  164.78   33.10
  -4   4   0  198.68   28.30
  -4   4   0  164.28   16.20
  -4   4   0  204.28   43.10
  -4   4   0  157.88   57.29
  -4   4   0  147.59   34.60
  -5  -4   0   77.49   25.60
  -5  -4   0   36.40   28.60
  -5  -4   0   65.69   23.40
  -5  -4   0   61.29   21.00
  -5  -4   0   51.79   11.90
   5  -4   0   -7.30   24.90
  -5  -4   0   64.39   23.20
  -5  -4   0    9.60   60.69
  -5  -4   0   26.20   23.70
  -5  -4   0   48.50   20.30
  -5   4   0   34.40   21.40
  -5   4   0   41.50   11.90
  -5   4   0   75.39   27.30
  -5   4   0   30.20   51.29
  -5   4   0   17.60   28.80
  -5   4   0   58.79   25.60
  -5   4   0   26.40   20.80
  -5   4   0   23.60   23.60
  -5   4   0   66.59   12.20
  -6  -4   0  127.99   26.00
  -6  -4   0   99.59   13.90
  -6  -4   0   74.29   25.70
  -6  -4   0   72.79   21.80
  -6  -4   0   85.09   14.60
  -6  -4   0   47.60   41.60
  -6   4   0   86.49   26.80
  -6   4   0   87.79   23.00
  -6   4   0   45.10   19.40
  -6   4   0   55.29   44.80
   0  -5   0   -1.00    3.40
   0  -5   0    6.30    4.30
   0   5   0    4.40    7.10
   0   5   0   -1.50    3.70
   0   5   0    7.90    4.70
  -1  -5   0 2488.65  168.28
  -1  -5   0 2573.34  170.18
  -1   5   0 2588.34  169.68
   1   5   0 2331.47  167.48
  -1   5   0 2706.23  168.88
  -2  -5   0 1318.97   86.89
  -2  -5   0 1380.26   90.19
  -2  -5   0 1086.99   83.29
   2   5   0 1209.88   83.29
  -2   5   0 1301.57   89.39
   2   5   0 1093.79   83.29
  -2   5   0 1297.47   86.89
  -3  -5   0  219.58   29.10
  -3  -5   0  208.08   22.70
  -3  -5   0  177.28   21.40
   3   5   0  181.18   16.90
  -3   5   0  205.38   29.90
   3   5   0  188.58   17.70
  -3   5   0  180.38   16.90
  -3   5   0  198.38   27.20
  -4  -5   0  144.19   26.70
  -4  -5   0  115.29   23.70
  -4  -5   0   64.69   27.50
  -4  -5   0  163.78   32.90
  -4  -5   0  131.79   16.60
  -4  -5   0   68.89   53.39
   4  -5   0  121.09   20.40
  -4  -5   0  106.19   13.90
  -4  -5   0  130.39   22.60
  -4  -5   0  108.59   23.30
   4   5   0  128.09   17.50
  -4   5   0   96.89   24.50
  -4   5   0   73.79   20.20
  -4   5   0   85.09   24.50
  -4   5   0  111.89   27.60
  -4   5   0  116.39   28.90
  -4   5   0   89.59   22.60
  -4   5   0   49.00   54.89
  -4   5   0  104.29   16.30
  -4   5   0  103.69   12.80
  -4   5   0  102.69   24.50
  -5  -5   0  204.78   39.40
  -5  -5   0  216.68   29.80
  -5  -5   0  124.59   64.49
  -5  -5   0  156.28   21.10
  -5  -5   0  192.98   19.50
  -5  -5   0  215.68   37.90
  -5  -5   0  250.97   43.60
  -5  -5   0  144.49   34.10
  -5  -5   0  144.99   42.20
  -5   5   0  196.28   21.60
  -5   5   0  213.68   42.30
  -5   5   0  181.38   40.70
  -5   5   0  205.08   19.10
  -5   5   0  184.38   38.30
  -5   5   0  124.29   30.30
  -5   5   0  189.48   34.00
  -5   5   0  196.18   43.90
  -5   5   0  157.48   61.49
   5   5   0  129.59   25.60
  -6  -5   0   49.00   23.00
  -6  -5   0   19.50    9.70
  -6  -5   0   39.20   23.20
  -6  -5   0   28.50   35.00
  -6  -5   0    2.60   19.80
  -6  -5   0   23.20    9.40
  -6   5   0   99.09   24.60
  -6   5   0   43.30   45.60
  -6   5   0   18.70   21.30
  -6   5   0   22.10   19.80
  -6   5   0   52.19   24.00
   0  -6   0 4503.35  309.57
   0  -6   0 4536.05  308.87
   0   6   0 4237.68  308.67
   0   6   0 5546.84  310.27
  -1  -6   0  701.93   50.29
  -1  -6   0  633.04   48.90
  -1  -6   0  793.12   52.89
   1   6   0  664.03   49.10
   1   6   0  785.62   52.59
  -1   6   0  711.93   51.89
  -1   6   0  773.32   51.09
  -2  -6   0    4.80   10.40
  -2  -6   0   12.00    9.50
  -2  -6   0    7.70    8.60
   2   6   0    1.10    5.30
  -2   6   0   24.90   12.10
  -2   6   0    3.40    8.50
   2   6   0    6.20    4.30
  -3  -6   0   27.90    8.50
  -3  -6   0   38.20   17.60
  -3  -6   0   16.50   10.70
  -3  -6   0   35.20   14.20
  -3  -6   0   23.90   17.30
   3   6   0   30.40    8.20
  -3   6   0   31.70   15.50
   3   6   0   23.40    6.80
  -3   6   0   33.70   16.10
  -3   6   0   27.00   14.40
  -3   6   0   29.10   16.70
  -4  -6   0    3.90   20.10
  -4  -6   0    3.30   13.30
  -4  -6   0   -9.40   16.50
   4  -6   0    6.80   13.20
  -4  -6   0   27.20   22.00
  -4  -6   0    2.30   14.30
  -4  -6   0    5.00   18.80
  -4  -6   0   29.60   23.60
  -4  -6   0    2.00   49.70
  -4   6   0    4.60   18.70
  -4   6   0   36.20   23.20
  -4   6   0    9.40    9.30
  -4   6   0   35.20   22.50
  -4   6   0   23.50   50.19
   5  -6   0   18.10   21.40
  -5  -6   0   74.79   28.30
   5  -6   0   29.70   12.70
  -5  -6   0   81.09   23.20
  -5  -6   0   64.59   46.00
  -5  -6   0   54.39   12.20
   5  -6   0    8.00   19.90
  -5  -6   0   62.39   31.70
  -5  -6   0   37.50   23.80
  -5  -6   0   54.59   13.70
  -5  -6   0   61.89   22.00
  -5   6   0   38.40   19.30
  -5   6   0   65.39   11.90
  -5   6   0   89.29   25.90
  -5   6   0   22.80   56.29
   5   6   0   52.09   24.30
  -5   6   0   61.29   24.30
  -5   6   0   81.69   27.20
  -6  -6   0   81.39   13.30
  -6  -6   0   45.40   23.70
  -6  -6   0   97.39   13.60
  -6  -6   0   55.19   37.30
  -6   6   0   52.09   21.60
  -6   6   0   98.29   50.09
  -6   6   0   73.59   22.30
   0  -7   0    6.10    6.30
   0  -7   0   -4.30    6.90
   0   7   0    5.00    8.30
   0   7   0   -5.90    6.20
  -1  -7   0  712.13   46.90
  -1  -7   0  590.64   43.50
  -1  -7   0  591.84   42.50
   1   7   0  601.14   43.00
  -1   7   0  618.34   44.30
   1   7   0  634.54   42.70
  -1   7   0  619.54   46.00
  -1   7   0  508.35   42.70
   1   7   0  640.64   46.00
  -2  -7   0  158.58   18.40
  -2  -7   0  170.68   23.50
  -2  -7   0  148.49   19.10
  -2   7   0  186.68   20.80
  -2   7   0  151.88   19.10
  -2   7   0  133.09   14.30
  -2   7   0  125.89   17.30
   2   7   0  148.39   15.90
  -3  -7   0   14.80   12.70
   3  -7   0    3.40   14.50
  -3  -7   0   23.20   16.40
  -3  -7   0   30.00   15.70
  -3  -7   0   16.50   11.90
  -3  -7   0   22.80   17.90
  -3  -7   0   22.90    8.20
  -3  -7   0   30.70   69.99
  -3  -7   0   -5.40   19.30
  -3   7   0  -10.70   17.10
  -3   7   0   21.60   14.70
  -3   7   0   51.29   18.70
   3   7   0    2.90    7.00
  -3   7   0   23.80    9.10
   3   7   0    9.20    6.10
  -3   7   0   21.80   16.30
  -3   7   0   35.60   15.40
  -3   7   0   21.40   14.30
  -4  -7   0   81.29   55.69
  -4  -7   0  236.38   33.80
  -4  -7   0  217.78   30.60
  -4  -7   0  169.08   18.70
  -4  -7   0  212.08   38.30
  -4  -7   0  182.28   28.30
   4  -7   0  155.58   24.60
   4  -7   0  146.59   25.20
  -4  -7   0  173.58   20.60
  -4  -7   0  186.88   37.90
  -4  -7   0  183.28   26.60
  -4   7   0  240.68   48.10
  -4   7   0  200.68   46.50
  -4   7   0  244.88   41.40
  -4   7   0  195.58   35.20
  -4   7   0  205.28   31.60
  -4   7   0  209.38   20.80
  -4   7   0  168.88   17.90
  -4   7   0  165.28   33.70
   4   7   0  138.79   24.40
  -4   7   0  194.68   37.90
  -4   7   0  119.29   28.00
  -5  -7   0   -8.50   21.90
  -5  -7   0   33.30   32.80
  -5  -7   0    8.00    9.60
  -5  -7   0   -1.20   40.50
  -5  -7   0   44.30   25.40
  -5  -7   0   27.30   19.90
   5  -7   0  -12.60   13.90
   5  -7   0   38.40   19.70
  -5  -7   0   12.60   17.70
  -5  -7   0   31.20   22.10
  -5  -7   0   10.80   10.60
  -5   7   0  -72.09   56.79
  -5   7   0    9.80   20.80
  -5   7   0   -0.70   18.80
   5   7   0    3.40   14.60
  -5   7   0   20.20   22.80
  -5   7   0   11.60   20.70
  -5   7   0    3.30   22.40
  -6  -7   0    8.50   20.40
  -6  -7   0   12.50   33.00
  -6   7   0   17.10   21.30
  -6   7   0   18.30   19.40
  -6   7   0   20.60   21.10
  -6   7   0  -12.90   54.99
   0  -8   0  844.52   57.09
   0  -8   0  751.82   55.49
   0   8   0  850.91   57.09
   0   8   0  871.51   60.09
   0   8   0  788.72   57.09
  -1  -8   0  120.29   10.20
  -1  -8   0  115.29   14.20
   1  -8   0   94.29   13.00
  -1  -8   0  118.29   12.70
   1   8   0  141.49   12.50
  -1   8   0  156.18   16.60
  -1   8   0  113.69   16.50
   1   8   0  135.49   14.50
  -2  -8   0 1065.99   73.99
   2  -8   0  986.90   72.29
  -2  -8   0 1129.99   76.99
  -2  -8   0 1129.09   78.19
   2   8   0  964.20   71.39
  -2   8   0 1115.69   76.09
  -2   8   0 1016.10   74.49
   2   8   0  980.80   72.19
   2   8   0 1065.09   71.59
  -2   8   0  943.51   71.79
   2   8   0 1098.19   76.79
  -2   8   0 1110.19   75.09
  -3  -8   0  116.89   13.90
  -3  -8   0  104.99   19.20
  -3  -8   0  170.08   41.50
  -3  -8   0  108.39   19.80
  -3  -8   0  170.18   27.80
   3  -8   0   85.49   17.20
  -3  -8   0  132.69   14.70
  -3  -8   0   30.40   47.30
  -3  -8   0  139.49   27.70
   3   8   0   94.09   16.90
   3   8   0  109.39   19.00
  -3   8   0  146.49   25.80
  -3   8   0  122.99   24.40
  -3   8   0  106.69   27.40
   3   8   0   79.99   12.50
  -3   8   0  146.49   23.70
  -3   8   0  124.09   23.20
  -3   8   0  103.09   25.20
   3   8   0   77.69   13.10
  -4  -8   0  356.76   37.80
  -4  -8   0  298.87   33.90
  -4  -8   0  234.58   41.50
  -4  -8   0  321.87   38.80
  -4  -8   0  322.17   27.30
   4  -8   0  278.67   32.70
  -4  -8   0  299.27   29.00
  -4  -8   0  371.36   47.20
  -4  -8   0  170.38   81.49
  -4  -8   0  410.26   48.30
  -4   8   0  330.17   51.69
  -4   8   0  292.77   50.79
  -4   8   0  331.27   42.90
   4   8   0  314.37   30.60
  -4   8   0  260.17   44.70
   4   8   0  274.87   33.90
  -4   8   0  309.37   43.90
  -4   8   0  276.77   40.00
  -4   8   0  346.17   47.10
  -5  -8   0  -35.80   51.69
   5  -8   0  -35.60   18.40
  -5  -8   0   -0.30   24.00
  -5  -8   0    5.80   46.40
  -5  -8   0    4.70    9.70
   5  -8   0  -22.10    9.20
  -5  -8   0   -1.60    8.70
   5  -8   0    0.60   20.40
  -5  -8   0   47.90   23.50
  -5  -8   0  -12.10   21.70
  -5   8   0   -7.20   17.50
   5   8   0  -16.40   17.70
  -5   8   0   13.70   20.30
  -5   8   0  -21.90   18.90
  -5   8   0    0.60   20.40
  -5   8   0  -45.80   59.39
  -6  -8   0    2.90    7.40
  -6  -8   0   22.20   34.20
  -6  -8   0    2.20    7.30
  -6  -8   0   14.50   18.70
  -6   8   0   16.80   19.30
  -6   8   0    5.80   20.60
  -6   8   0  -12.20   18.50
   0  -9   0   -3.80    7.40
   0  -9   0   -2.50    4.60
   0  -9   0    9.20    7.70
   0   9   0   -4.70    5.40
   0   9   0    2.80    9.90
   0   9   0   -5.70    6.50
   1  -9   0  253.17   22.70
  -1  -9   0  240.28   21.50
   1  -9   0  253.07   22.20
   1  -9   0  203.88   21.90
  -1  -9   0  216.08   26.00
   1   9   0  266.17   20.80
  -1   9   0  232.68   20.90
  -1   9   0  229.78   24.40
   1   9   0  279.87   24.80
   1   9   0  272.47   20.40
  -1   9   0  253.67   23.10
   1   9   0  293.37   22.80
  -2  -9   0   22.10   14.10
  -2  -9   0   -0.40    8.50
   2  -9   0   10.50   11.30
  -2  -9   0    2.60   11.30
   2   9   0   14.00   11.30
  -2   9   0    5.80    9.30
  -2   9   0   34.00   14.10
   2   9   0    7.60    5.60
   2   9   0   15.70   11.50
   2   9   0    7.70    6.50
  -2   9   0   23.00    7.40
  -2   9   0   21.70    9.30
   3  -9   0  535.05   44.20
  -3  -9   0  622.24   52.89
  -3  -9   0  573.84   44.80
  -3  -9   0  588.14   45.10
  -3  -9   0  608.94   49.30
  -3  -9   0  601.84   42.30
   3  -9   0  520.75   43.30
  -3  -9   0  529.95   38.90
   3   9   0  505.75   43.20
   3   9   0  482.35   39.80
   3   9   0  530.55   47.20
  -3   9   0  605.84   54.49
  -3   9   0  461.15   43.50
  -3   9   0  639.54   48.00
  -3   9   0  438.96   60.19
  -3   9   0  502.25   46.80
  -3   9   0  559.34   56.79
   3   9   0  538.85   42.70
  -3   9   0  653.03   54.09
  -3   9   0  598.94   55.19
  -4  -9   0   83.39   20.90
   4  -9   0   63.39   19.10
   4  -9   0   87.59   28.40
  -4  -9   0  100.79   27.70
  -4  -9   0  115.29   32.60
  -4  -9   0   67.19   13.70
  -4  -9   0   32.00   21.90
  -4  -9   0   50.19   53.99
  -4  -9   0   55.69   13.00
  -4   9   0   94.29   25.90
  -4   9   0   29.50   26.80
  -4   9   0   61.49   28.20
  -4   9   0   27.30   21.70
  -4   9   0   41.30   24.80
   4   9   0   63.09   19.10
  -4   9   0  143.99   36.90
  -4   9   0   82.79   30.90
   4   9   0   56.09   21.10
  -5  -9   0  160.18   28.60
  -5  -9   0  132.09   22.20
   5  -9   0   77.79   24.90
  -5  -9   0  105.39   23.80
   5  -9   0  117.19   29.90
  -5  -9   0   56.89   63.99
   5  -9   0   90.29   15.60
  -5  -9   0   67.09   25.50
   5   9   0   34.60   19.70
  -5   9   0   99.89   39.90
  -5   9   0  173.38   66.49
   5   9   0   81.79   24.60
  -6  -9   0    8.10   17.60
   6  -9   0   43.10   23.90
  -6  -9   0    5.90    6.90
  -6  -9   0   10.70   31.90
  -6  -9   0    6.40    7.40
  -6   9   0   12.10   19.60
  -6   9   0    7.30   19.50
  -6   9   0   -1.30   18.20
   0 -10   0   24.10    8.80
   0 -10   0   11.60   10.20
   0 -10   0   33.60    6.80
   0 -10   0   18.50   10.00
   0  10   0   31.10   12.40
   0  10   0   16.80    7.90
   0  10   0    1.60    8.50
   0  10   0   28.70   12.30
  -1 -10   0 2792.22  187.08
  -1 -10   0 2889.41  191.98
   1 -10   0 2694.73  189.48
   1 -10   0 2842.42  188.88
  -1 -10   0 2870.21  188.58
   1  10   0 2932.11  188.78
   1  10   0 2901.21  188.58
  -1  10   0 2723.33  188.78
  -1  10   0 2861.41  193.28
   1  10   0 3014.80  188.68
  -1  10   0 2514.25  188.68
   1  10   0 2931.91  192.88
  -2 -10   0  193.88   24.10
  -2 -10   0  171.88   20.50
   2 -10   0  196.08   21.50
   2 -10   0  181.18   20.70
  -2  10   0  178.08   17.60
   2  10   0  177.18   17.30
  -2  10   0  177.08   23.10
   2  10   0  172.68   22.00
  -2  10   0  181.18   41.20
   2  10   0  184.58   16.80
   2  10   0  176.88   21.00
  -2  10   0  161.68   20.90
  -2  10   0  226.38   19.60
  -3 -10   0   31.10   25.00
  -3 -10   0   29.30    6.80
  -3 -10   0  -82.29   51.99
   3 -10   0   47.80   15.40
   3 -10   0   32.90   14.00
  -3 -10   0   42.20   10.00
  -3 -10   0   34.80   17.70
  -3 -10   0   37.60   10.80
  -3  10   0   42.30   21.60
   3  10   0   45.00   15.70
  -3  10   0   31.60    8.20
   3  10   0   31.50   15.90
  -3  10   0   81.89   24.00
   3  10   0   16.00    6.80
  -3  10   0   29.30   23.80
  -3  10   0   28.00   18.50
  -3  10   0   49.70   29.20
   3  10   0   28.40    9.90
  -4 -10   0   36.50   12.00
  -4 -10   0   36.30   20.70
  -4 -10   0   10.60   55.49
   4 -10   0   40.70   20.20
  -4 -10   0   36.50   11.80
   4 -10   0   42.80   19.10
  -4 -10   0   37.40   18.70
  -4 -10   0   47.80   26.80
  -4 -10   0   43.60   21.80
   4  10   0   50.09   20.10
  -4  10   0   75.89   25.20
  -4  10   0   88.39   32.30
   4  10   0   30.80   17.80
  -4  10   0   18.10   22.50
  -4  10   0    6.40   25.20
  -5 -10   0   18.00    9.80
  -5 -10   0    0.90   20.00
  -5 -10   0   24.30   19.50
   5 -10   0   26.50   21.30
  -5 -10   0   24.70   23.30
  -5 -10   0    9.60    9.90
   5 -10   0   -0.80   17.60
  -5 -10   0   66.39   51.89
   5 -10   0   12.10   10.90
  -5  10   0    2.00   21.60
  -5  10   0   10.80   23.60
   5  10   0    1.30   18.80
   5  10   0   21.90   22.20
  -5  10   0    1.60   22.10
  -6 -10   0   26.90   35.30
   6 -10   0   18.80   23.40
  -6 -10   0   -1.20   15.30
  -6 -10   0    7.90    6.20
  -6  10   0  -16.20   20.30
  -6  10   0   -8.20   28.50
  -6  10   0    8.60   19.30
   0 -11   0    4.80    9.70
   0 -11   0    1.60    4.80
   0 -11   0    3.80    5.20
   0 -11   0    4.90    8.60
   0  11   0    6.40    8.40
   0  11   0    5.10   10.80
   0  11   0   10.00   12.30
  -1 -11   0  747.43   53.59
   1 -11   0  800.62   54.59
  -1 -11   0  728.53   51.39
   1 -11   0  718.03   58.79
  -1 -11   0  745.63   53.29
   1  11   0  743.93   57.89
   1  11   0  818.22   54.69
  -1  11   0  704.93   58.09
   1  11   0  794.22   53.29
  -1  11   0  709.73   53.69
   1  11   0  702.63   53.19
  -2 -11   0  516.65   42.80
  -2 -11   0  477.05   37.80
  -2 -11   0  438.66   36.70
   2 -11   0  530.05   47.30
   2 -11   0  486.95   38.70
  -2  11   0  459.65   35.70
   2  11   0  469.75   41.60
  -2  11   0  457.45   40.10
  -2  11   0  402.16   39.20
   2  11   0  444.86   35.20
  -2  11   0  413.46   40.30
   2  11   0  472.75   34.70
   2  11   0  520.35   39.20
  -3 -11   0    6.30    6.00
  -3 -11   0    6.60    9.50
   3 -11   0   12.70   15.70
  -3 -11   0   -7.60   12.30
  -3 -11   0    1.60    9.40
   3 -11   0   18.80   13.80
  -3 -11   0  -71.79   48.40
  -3 -11   0    5.20   15.70
  -3 -11   0   -5.70   15.70
   3  11   0    0.90   13.70
   3  11   0  -16.10    7.90
  -3  11   0  -13.00   17.80
  -3  11   0   16.20   20.40
  -3  11   0    6.70    7.20
  -3  11   0   39.00   22.90
  -3  11   0  -23.00   21.80
   3  11   0   12.60   15.70
  -3  11   0   25.00   19.90
  -4 -11   0   27.30   61.79
  -4 -11   0   56.39   14.40
   4 -11   0   58.09   20.90
   4 -11   0   84.19   22.30
  -4 -11   0   41.00   17.00
  -4 -11   0   52.49   13.00
  -4 -11   0   28.70   21.50
  -4 -11   0   88.39   27.30
   4  11   0   28.80   17.60
  -4  11   0   56.39   35.20
  -4  11   0   14.50   25.20
  -4  11   0   36.20   23.50
  -4  11   0   15.50   21.20
   4  11   0   78.99   22.90
  -4  11   0   47.20    8.50
   5 -11   0   14.40   24.50
  -5 -11   0   -0.50    8.30
  -5 -11   0   17.20   52.49
  -5 -11   0  -19.70   18.10
  -5 -11   0   18.90   22.10
  -5 -11   0    4.50   18.40
  -5 -11   0    4.70    9.40
   5 -11   0   -4.60    8.90
  -5  11   0   -6.30   20.40
  -5  11   0  -12.90   20.50
   5  11   0   19.40   35.50
  -6 -11   0    9.50    5.50
   6 -11   0    9.00   18.90
  -6 -11   0   -4.30   11.30
  -6 -11   0    1.30    6.50
  -6  11   0  -19.70   17.20
  -6  11   0    0.30   20.10
  -6  11   0   -6.20   17.60
   0 -12   0    3.10    8.50
   0 -12   0    7.70    5.00
   0 -12   0    8.50   10.00
   0 -12   0    8.40    5.30
   0  12   0    7.90   12.90
   0  12   0    1.70   10.60
   0  12   0   11.90    9.10
  -1 -12   0  175.98   17.10
   1 -12   0  219.48   21.90
  -1 -12   0  174.68   18.60
   1 -12   0  208.18   22.10
  -1 -12   0  189.28   18.40
  -1 -12   0  171.78   15.20
  -1  12   0  188.88   19.40
   1  12   0  180.78   18.70
   1  12   0  183.18   18.00
   1  12   0  189.28   23.90
  -1  12   0  176.78   23.20
  -1  12   0  175.98   17.50
   1  12   0  198.98   17.40
  -2 -12   0   88.39   21.70
  -2 -12   0   77.19   16.40
  -2 -12   0   59.79   10.10
   2 -12   0   96.19   18.40
   2 -12   0  105.39   19.00
   2  12   0   67.79   17.90
  -2  12   0   82.49   18.10
   2  12   0   77.69   12.70
   2  12   0   66.99   10.50
  -2  12   0   54.19   11.50
   2  12   0   78.29   15.50
  -2  12   0   59.49   16.80
   2  12   0  104.69   18.10
  -3 -12   0   90.39   20.00
  -3 -12   0   65.79   11.20
  -3 -12   0   54.49   13.00
   3 -12   0  113.29   23.00
   3 -12   0   71.49   16.90
  -3 -12   0   69.19   22.90
  -3 -12   0   51.29   17.50
  -3  12   0   36.70   47.60
   3  12   0   64.29   12.70
  -3  12   0  108.39   29.00
  -3  12   0   83.09   13.60
   3  12   0   82.99   22.00
  -3  12   0   55.19   24.70
  -4 -12   0    0.00    9.90
  -4 -12   0   -1.40   29.00
  -4 -12   0   29.70   20.10
   4 -12   0   12.10   18.30
   4 -12   0    8.60   17.00
  -4 -12   0   -7.10    9.60
  -4 -12   0  -71.19   50.99
   4 -12   0   16.00    9.60
   4  12   0   21.00   20.10
   4  12   0    1.20    8.80
   4  12   0   -8.70   21.50
  -4  12   0   18.10    6.80
  -4  12   0  -18.60   23.00
  -4  12   0  -22.60   19.50
  -5 -12   0    0.80   26.30
  -5 -12   0   -3.50    8.20
   5 -12   0    4.90    8.40
  -5 -12   0   -3.10   15.40
  -5 -12   0   21.00   54.29
   5 -12   0   -7.00   17.50
   5 -12   0   15.80   21.20
  -5 -12   0    4.10    9.40
  -5  12   0  -19.10   18.40
  -5  12   0   -0.10   20.60
  -5  12   0  -10.70   20.10
   5  12   0  -16.00   22.20
   6 -12   0   26.00   16.50
  -6 -12   0   -0.90    5.60
  -6 -12   0    3.40    9.70
   6  12   0  -21.90   20.60
  -6  12   0    8.60   16.20
  -6  12   0   18.80   20.20
  -6  12   0   -6.00   10.80
   0 -13   0    5.00    7.40
   0 -13   0    3.50    4.90
   0 -13   0    1.40   10.50
   0 -13   0   -5.20    9.40
   0 -13   0    6.30    5.50
   0  13   0   -2.90    7.10
   0  13   0   17.70   10.20
   0  13   0    8.10   13.00
   0  13   0   -2.40   10.90
   0  13   0   -1.30    7.50
  -1 -13   0  121.69   15.10
   1 -13   0  135.79   19.00
   1 -13   0  129.89   19.00
  -1 -13   0  107.29   11.60
  -1 -13   0  155.78   14.40
  -1 -13   0  108.89   15.10
  -1  13   0  106.69   13.90
   1  13   0  124.39   13.90
   1  13   0  149.29   20.60
  -1  13   0   94.09   15.30
  -1  13   0  101.49   19.90
  -1  13   0  110.79   15.30
   1  13   0  124.79   21.20
   2 -13   0   12.90   13.10
  -2 -13   0    9.00   15.00
   2 -13   0   18.50   15.10
  -2  13   0    9.30   11.60
   2  13   0   51.19   18.00
  -2  13   0    9.50    8.50
  -2  13   0   32.70    7.80
  -2  13   0   33.70   16.20
   2  13   0   29.10   13.00
   2  13   0    4.90    8.00
  -2  13   0    3.90   11.20
   2  13   0   15.10   14.40
  -3 -13   0   32.10   12.20
  -3 -13   0   38.50    8.70
  -3 -13   0   56.29   22.90
  -3 -13   0   27.20   18.90
   3 -13   0   69.39   21.40
  -3 -13   0   33.10   11.00
  -3 -13   0   37.90   14.70
  -3  13   0   34.00   26.60
   3  13   0   69.69   21.80
  -3  13   0   32.60   10.60
   3  13   0   61.69   20.30
  -3  13   0   11.60   19.50
  -3  13   0  -17.30   31.70
  -4 -13   0   48.80   13.20
   4 -13   0   41.20   16.20
   4 -13   0   84.19   21.60
   4 -13   0   51.29   20.40
  -4 -13   0  103.99   28.10
  -4 -13   0   50.29   22.80
  -4 -13   0   17.30   17.80
  -4 -13   0   43.00   13.00
   4  13   0   50.99   11.80
  -4  13   0   78.29   11.60
  -4  13   0   66.79   28.10
  -4  13   0   36.10   26.10
  -4  13   0   39.80   25.40
   4  13   0   59.19   26.10
   5 -13   0   -3.90   17.50
  -5 -13   0   -1.00   13.50
   5 -13   0   14.70   19.50
  -5 -13   0   -5.20    7.40
  -5 -13   0    6.60    8.60
  -5  13   0   -9.10   20.10
   5  13   0   12.60   20.20
  -5  13   0  -29.20   19.80
  -5  13   0  -28.00   18.60
  -6 -13   0    3.10    8.60
  -6 -13   0   17.70    6.30
   6  13   0   -6.10   20.00
  -6  13   0   26.20   17.30
  -6  13   0   49.30   21.40
   0 -14   0  105.59   19.70
   0 -14   0  126.09   18.80
   0 -14   0  115.69   14.60
   0 -14   0  125.29   12.70
   0  14   0   91.39   15.10
   0  14   0  120.89   23.50
   0  14   0  130.79   21.00
   0  14   0  114.29   13.80
   0  14   0  143.99   17.70
  -1 -14   0    5.70    7.70
   1 -14   0    6.90   13.50
   1 -14   0    9.40   11.00
   1 -14   0   15.70    7.30
  -1 -14   0    5.90    9.20
  -1 -14   0    6.20    5.50
  -1 -14   0   14.70    7.90
  -1  14   0    6.20    9.90
  -1  14   0    2.80    7.20
   1  14   0    4.90    7.70
   1  14   0   11.00   14.20
  -1  14   0    5.50    8.40
  -1  14   0   -0.80   11.80
   1  14   0   -3.10   12.70
   2 -14   0   31.20   16.50
   2 -14   0   21.20   14.90
  -2 -14   0   16.10    8.60
  -2 -14   0   -1.00   15.50
  -2 -14   0   -6.70   11.50
   2  14   0    9.80    9.10
   2  14   0   26.90   17.20
  -2  14   0   36.90    9.20
  -2  14   0   13.10   11.40
  -2  14   0    9.80    9.30
  -2  14   0   30.70   17.10
  -2  14   0   30.50   12.00
  -3 -14   0   -0.40    6.80
  -3 -14   0  -13.70    9.20
   3 -14   0   15.90   15.40
  -3 -14   0    1.90   14.50
  -3 -14   0   -5.10    9.20
  -3 -14   0    2.70   11.90
  -3 -14   0  -16.90   17.90
   3 -14   0   14.80   16.60
   3  14   0    0.50   16.20
  -3  14   0    5.50    8.60
   3  14   0   -2.10    9.30
  -3  14   0   32.90   27.10
   4 -14   0   25.30   18.60
   4 -14   0   15.90   20.20
  -4 -14   0   25.00   12.50
  -4 -14   0   38.20   16.60
  -4 -14   0    1.70   18.60
  -4 -14   0   20.00   12.00
   4 -14   0   45.40   12.20
   4  14   0   47.90   21.50
  -4  14   0    2.00   26.60
  -4  14   0  -28.20   36.90
   4  14   0   18.40    8.80
   4  14   0    2.60   16.70
   5 -14   0    3.80   11.30
   5 -14   0   15.50   18.30
  -5 -14   0    6.20    6.60
  -5 -14   0    3.50    7.80
  -5 -14   0    1.20   13.50
  -5  14   0   -5.80   19.60
  -5  14   0   -3.90   18.00
   5  14   0   30.50   20.20
   0 -15   0    4.20    8.20
   0 -15   0    2.00   12.20
   0 -15   0    7.20    6.30
   0 -15   0    0.50   12.30
   0  15   0   15.00   15.70
   0  15   0    7.30   10.90
   0  15   0    7.40    9.00
   0  15   0    3.40   17.00
   0  15   0    3.60    7.70
  -1 -15   0    1.30    8.20
  -1 -15   0   -4.10    7.70
  -1 -15   0    2.20    4.90
   1 -15   0    7.30    7.30
  -1 -15   0   19.60    9.20
   1 -15   0   11.10   13.40
   1 -15   0    8.40    9.00
   1 -15   0    4.60   13.40
   1  15   0   25.20   16.80
  -1  15   0   -8.80    9.60
   1  15   0   -0.60   13.30
   1  15   0   12.50   11.50
  -1  15   0   -3.10    7.20
  -1  15   0    6.70    9.10
  -1  15   0    9.40   16.80
   1  15   0   -5.70    9.10
   1  15   0   -0.10    7.70
  -2 -15   0   14.40    8.50
   2 -15   0    9.90   15.10
  -2 -15   0   16.00   18.00
   2 -15   0   29.70    9.50
  -2 -15   0   15.80   12.60
   2 -15   0   33.10   15.80
   2  15   0   53.69   20.10
   2  15   0   15.30   16.60
  -2  15   0   23.80    7.80
  -2  15   0   19.60   13.10
  -2  15   0   12.20    9.70
   2  15   0    9.10    9.60
  -3 -15   0  188.88   26.60
  -3 -15   0  143.09   20.60
  -3 -15   0  150.98   16.50
  -3 -15   0  145.29   18.50
  -3 -15   0  191.18   34.70
   3 -15   0  193.48   18.40
   3 -15   0  175.48   28.40
  -3  15   0  151.68   18.30
   3  15   0  171.88   17.80
  -3  15   0  132.99   39.30
  -3  15   0  109.59   30.60
  -3  15   0  177.18   30.90
   3  15   0  125.19   29.30
  -4 -15   0   20.80   10.30
  -4 -15   0   18.30    9.50
  -4 -15   0    1.00   13.90
  -4 -15   0   28.90   25.00
  -4 -15   0   19.70   25.20
   4 -15   0   28.30   18.20
   4 -15   0   55.69   20.20
   4 -15   0   37.30   11.20
  -4  15   0  -10.40   20.30
  -4  15   0   26.40    7.50
   4  15   0   40.70   10.00
  -4  15   0   19.20   23.50
  -4  15   0   -8.30   22.00
   4  15   0  -12.90   14.80
   4  15   0   71.59   22.00
  -5 -15   0   -5.70   10.00
   5 -15   0   -1.40    6.90
  -5 -15   0    0.20    7.10
   5 -15   0    8.20   16.00
  -5  15   0   -2.50   18.10
   5  15   0    9.50   17.30
  -5  15   0  -15.30   17.40
   5  15   0    1.00   14.90
  -5  15   0  -28.80   20.90
   0 -16   0  375.56   28.30
   0 -16   0  371.86   29.60
   0 -16   0  382.26   33.70
   0 -16   0  369.86   31.80
   0  16   0  357.36   32.40
   0  16   0  360.86   30.40
   0  16   0  331.07   33.50
   0  16   0  272.97   36.10
   1 -16   0  135.39   15.00
  -1 -16   0  162.88   18.00
  -1 -16   0  122.39   16.10
   1 -16   0  133.89   17.70
   1 -16   0  148.99   23.30
  -1 -16   0  117.89   12.90
   1 -16   0  140.69   23.70
  -1 -16   0  161.58   22.50
  -1  16   0  110.69   23.20
   1  16   0  149.49   20.70
   1  16   0  121.29   25.80
  -1  16   0  137.79   20.50
  -1  16   0  131.39   18.70
   1  16   0  126.29   15.50
   1  16   0  120.49   20.00
   2 -16   0   71.39   12.80
   2 -16   0   52.59   18.60
  -2 -16   0   81.19   25.90
  -2 -16   0   43.90   11.00
  -2 -16   0   48.60   14.20
   2 -16   0   60.99   20.90
   2  16   0   39.80   18.90
  -2  16   0   51.49   12.20
   2  16   0   54.69   12.70
  -2  16   0   42.40    9.20
  -2  16   0   61.99   24.00
  -2  16   0   89.49   19.50
  -3 -16   0   -0.90   10.00
  -3 -16   0    2.20    9.40
   3 -16   0   31.10   25.00
  -3 -16   0    7.40    8.10
   3 -16   0   11.50   12.90
  -3 -16   0    1.60   19.40
  -3 -16   0  -10.00   11.60
  -3 -16   0   11.10   19.60
   3 -16   0   13.50   15.30
   3  16   0    7.60    9.20
  -3  16   0   10.60    9.20
  -3  16   0   55.19   24.40
  -3  16   0   -9.70   20.90
   3  16   0    3.80   15.70
   3  16   0   46.20   21.30
   4 -16   0    9.90    9.10
   4 -16   0    8.10   21.00
  -4 -16   0  -21.30   29.00
   4  16   0   42.60   25.80
   5 -16   0   16.60   15.50
  -5 -16   0    0.50    8.90
  -5 -16   0    4.20    6.50
   5 -16   0   -3.60   12.90
   5  16   0   -0.20   12.20
  -5  16   0  -17.80   20.20
   5  16   0    7.30   17.00
  -5  16   0  -12.80   16.30
   0 -17   0   -1.20   13.40
   0 -17   0    0.20    7.30
   0 -17   0    7.60    9.60
   0 -17   0   17.60   14.20
   0  17   0    1.80   13.40
   0  17   0   -1.50   10.30
   0  17   0    9.40   16.90
   0  17   0    7.80   12.40
   0  17   0   -4.00    8.00
  -1 -17   0  252.27   33.40
  -1 -17   0  282.27   25.70
   1 -17   0  248.98   22.40
  -1 -17   0  241.28   20.20
   1 -17   0  276.47   31.10
   1 -17   0  225.78   23.30
   1 -17   0  301.17   30.00
  -1 -17   0  251.17   23.40
   1  17   0  182.68   30.70
  -1  17   0  190.28   21.40
  -1  17   0  237.68   25.30
   1  17   0  246.18   26.70
  -1  17   0  187.28   28.80
   1  17   0  267.07   26.10
   1  17   0  320.57   43.90
   1  17   0  233.58   22.60
  -1  17   0  253.57   24.20
   2 -17   0   21.40    9.80
  -2 -17   0   17.10    9.40
   2 -17   0   19.50    9.70
  -2 -17   0   22.20   27.50
   2 -17   0   28.30   19.00
   2 -17   0   35.30   17.40
  -2  17   0   26.20   21.20
  -2  17   0   21.10   10.90
   2  17   0   55.49   17.60
   2  17   0   16.90   10.40
  -2  17   0   32.10    8.10
   2  17   0    9.80   16.60
   2  17   0   51.69   20.50
   3 -17   0  178.68   18.10
  -3 -17   0  124.29   16.50
  -3 -17   0  158.38   29.50
  -3 -17   0  129.19   15.90
  -3 -17   0  138.79   23.40
   3 -17   0  154.18   27.20
  -3 -17   0  127.89   18.60
  -3  17   0  144.99   33.40
  -3  17   0  138.89   18.80
  -3  17   0  166.88   29.60
   3  17   0  129.69   16.50
  -3  17   0   70.19   38.40
   4 -17   0    6.70    8.50
   4 -17   0  -11.50   16.90
  -4 -17   0    2.20    6.70
  -4 -17   0  -11.50    7.20
   4 -17   0    5.30   16.30
  -4 -17   0   -9.10    9.60
  -4  17   0   42.50   19.00
   4  17   0   27.50   18.20
  -4  17   0   -1.60    6.60
   4  17   0   -5.30    6.10
   4  17   0   26.70   17.20
  -5 -17   0   -0.90    5.10
   5 -17   0   12.70   13.90
   5  17   0    5.40   11.70
   5  17   0    3.70   14.70
  -5  17   0    5.70   14.40
  -5  17   0  -12.40   18.30
   0 -18   0  582.74   43.20
   0 -18   0  554.64   46.40
   0 -18   0  583.44   41.70
   0  18   0  463.35   42.20
   0  18   0  614.54   44.30
   1 -18   0  283.57   29.80
  -1 -18   0  256.57   35.50
   1 -18   0  231.58   23.90
   1 -18   0  246.58   31.00
   1 -18   0  247.88   23.00
  -1 -18   0  251.57   21.70
  -1 -18   0  237.78   23.10
  -1  18   0  251.57   24.70
   1  18   0  248.68   27.80
  -1  18   0  205.18   28.60
   1  18   0  213.38   23.10
   1  18   0  295.37   28.00
  -1  18   0  284.67   27.40
   1  18   0  247.58   30.10
  -2 -18   0   16.10    9.60
   2 -18   0   30.00   18.60
   2 -18   0   35.30   10.60
   2 -18   0   33.90   17.70
  -2 -18   0   26.20   36.30
   2 -18   0   48.80   21.10
   2  18   0   40.30   19.10
  -2  18   0   44.70    9.20
   2  18   0   -7.20   18.40
  -2  18   0   41.20   20.60
   2  18   0   55.99   33.70
   2  18   0   24.40   10.60
  -2  18   0   19.50   10.50
   2  18   0   31.00   15.30
  -3 -18   0   12.50    7.70
  -3 -18   0    1.60    9.00
   3 -18   0   25.50   10.50
  -3 -18   0   98.99   35.30
   3 -18   0   11.70   18.10
   3 -18   0   23.80   16.40
  -3 -18   0   18.00   10.20
   3  18   0   -8.80   12.40
   3  18   0   14.20    9.00
   3  18   0   37.10   18.40
   3  18   0   32.30   19.00
  -3  18   0    7.10   20.90
  -3  18   0   10.10    8.70
   4 -18   0   -4.90   20.80
   4 -18   0   10.70    8.20
   4 -18   0    1.80   13.90
   4  18   0   24.80   16.20
   4  18   0    5.70   15.20
  -4  18   0   32.00    5.50
   0 -19   0   24.90   13.10
   0 -19   0    0.50    9.50
   0 -19   0    5.10    7.30
   0  19   0    1.30    8.40
   0  19   0   10.00   12.00
   0  19   0    5.70   13.80
   0  19   0   -5.40   13.70
  -1 -19   0  101.99   16.90
   1 -19   0  113.19   16.90
   1 -19   0  137.99   24.00
   1 -19   0  142.19   23.50
  -1 -19   0  123.69   33.50
   1  19   0  116.09   22.30
   1  19   0  113.09   15.30
  -1  19   0  142.89   25.30
   1  19   0  112.79   19.60
  -1  19   0   88.39   13.10
  -1  19   0  132.69   19.20
   1  19   0   57.69   22.00
   2 -19   0   51.79   24.00
  -2 -19   0   15.00    9.60
  -2 -19   0   21.10   21.20
   2 -19   0   49.30   12.10
   2 -19   0   23.90   16.90
   2  19   0   44.70   18.20
   2  19   0   45.10   11.90
  -2  19   0   21.50   10.10
   2  19   0   41.90   17.20
   2  19   0   14.20   14.40
   3 -19   0   15.00   20.80
  -3  19   0   25.30   20.50
   3  19   0   15.20   22.30
   3  19   0   52.29   18.20
  -4 -19   0    5.00    6.30
   4 -19   0    2.70    8.20
   4 -19   0   13.40   14.10
  -4 -19   0    9.30    4.50
   4  19   0    9.20   13.10
  -4  19   0    7.30   15.40
   4  19   0    3.90    5.50
   4  19   0    5.70   13.60
   0 -20   0   36.80   13.30
   0 -20   0   44.80   10.00
   0 -20   0   43.10   22.30
   0  20   0   35.30   13.40
   0  20   0   54.19   16.20
   0  20   0   21.60   10.60
   0  20   0   78.09   19.90
   1 -20   0   33.70   10.50
  -1 -20   0   24.90   10.10
   1 -20   0   35.50   20.90
   1 -20   0   63.39   20.40
  -1 -20   0   62.89   23.40
   1 -20   0   42.40   11.30
   1  20   0   45.60   14.10
   1  20   0   29.70   14.20
  -1  20   0   14.80    7.10
  -1  20   0   19.60   11.30
   1  20   0    8.50   12.70
   1  20   0   33.40   16.70
   1  20   0   24.60   10.10
  -2 -20   0   23.50   19.20
   2  20   0   23.10   14.70
   3 -20   0   13.20   15.00
   3 -20   0   12.10   15.50
  -3 -20   0   35.50    9.70
   3 -20   0   30.20   17.80
   3  20   0   15.60   13.90
  -3  20   0   56.99   20.00
   3  20   0    6.20   17.70
   4 -20   0   12.70    7.40
   4 -20   0    4.80   15.10
  -4  20   0   48.00   16.30
   4  20   0   25.60    5.70
   4  20   0   12.40   13.80
   4  20   0    1.30   10.40
   0 -21   0    3.00    9.10
   0 -21   0    1.80    6.20
   0 -21   0  -12.10   19.10
   0  21   0   55.29   14.90
   0  21   0    0.80    7.10
   0  21   0   13.00   12.00
   1 -21   0   10.70    8.90
   1 -21   0    6.50    7.10
  -1 -21   0    1.70    8.90
   1 -21   0   11.80   12.60
  -1 -21   0   -5.20   16.80
   1  21   0    9.70   12.70
  -1  21   0    8.80   10.10
   1  21   0   25.50   21.60
   1  21   0   14.00   13.80
  -1  21   0   -4.00    5.30
   1  21   0   19.00   18.10
   1  21   0    6.50    8.10
   2 -21   0   -4.90   16.10
   2 -21   0   26.00   19.10
   2  21   0   -4.90   13.80
   2  21   0   -0.80    8.10
   2  21   0   -0.20   13.40
  -3  21   0  182.38   23.40
   0 -22   0   20.80    9.30
   0  22   0   11.30    6.90
   0  22   0   18.60   11.90
  -1  22   0    9.90   10.50
   1  22   0   36.80   17.20
  -2 -22   0    3.20    7.60
  -2 -22   0   -4.90    7.40
   2 -22   0    9.20    8.50
   2  22   0    2.40   11.40
   2  22   0    1.80    7.40
   2  22   0   -2.50    6.80
  -2  22   0    2.50    8.10
   3 -22   0    3.00    6.80
  -3 -22   0   -3.70    3.90
   3 -22   0   26.10   16.70
  -3 -22   0    9.70    3.60
  -3  22   0  -26.80   17.50
  -3  22   0    1.40    6.00
   3  22   0    1.80    5.50
   3  22   0    4.60   13.20
   3  22   0   -1.50    6.40
   0 -23   0   -4.20    7.60
   0  23   0  -12.30   11.00
   0  23   0   -3.00    4.30
  -1 -23   0   -0.60    8.00
  -1 -23   0    6.90    5.10
   1 -23   0   25.10   11.70
   1  23   0   29.30   15.70
   1  23   0    2.00    6.30
   1  23   0    1.40   11.10
  -1  23   0    4.80    9.90
  -1  23   0    2.10    3.60
   2 -23   0    6.40    5.80
  -2 -23   0    2.90    6.20
  -2 -23   0   -2.30    4.10
   2  23   0   36.80   13.00
  -2  23   0   -1.80    7.90
   2  23   0   11.50    8.40
   2  23   0    2.00    5.80
   0  24   0   -0.50    9.50
   0  24   0   -2.50    3.90
  -1 -24   0    8.60    6.10
  -1 -24   0    6.20    4.20
   1  24   0    5.00    4.90
   1  24   0    2.40    8.40
  -1  24   0    8.60    9.00
  -2 -24   0    2.60    3.50
  -2  24   0   -4.80    6.80
   2  24   0   -0.80    3.90
   0  25   0    1.90    2.70
   0  25   0   -3.70    7.70
  -7   0   1   34.50   17.70
  -7   0   1   69.19   19.30
  -7   0   1   28.50   26.50
  -6   0   1   33.20   20.00
  -6   0   1   -3.30   38.00
  -6   0   1   -0.50    8.50
  -6   0   1    2.50    9.60
  -6   0   1   13.80   17.90
  -6   0   1    0.90   20.30
  -5   0   1   49.60   20.20
  -5   0   1   20.50   50.99
  -5   0   1  111.59   36.80
  -5   0   1   51.99   12.70
  -5   0   1   64.99   16.60
  -5   0   1   79.99   22.40
  -5   0   1   79.09   26.70
  -5   0   1   86.29   13.40
  -5   0   1   78.09   20.20
  -4   0   1    8.20   15.30
  -4   0   1  -17.30   15.30
  -4   0   1   -6.40   17.10
  -4   0   1   -2.00   15.60
  -4   0   1    6.70    6.50
  -4   0   1    6.20    9.60
  -4   0   1    1.70   14.80
  -4   0   1   42.30   23.60
  -4   0   1    1.30    9.10
  -4   0   1    0.60    9.60
  -4   0   1  -48.50   41.80
  -4   0   1   13.70    9.10
  -3   0   1  145.29   16.00
  -3   0   1  148.69   22.90
  -3   0   1  145.19   17.00
   3   0  -1  133.69   15.30
  -2   0   1   -1.30    4.60
  -2   0   1   -2.50    5.80
  -2   0   1   11.80    9.80
  -2   0   1   -1.60    8.60
  -1   0   1 8097.09  530.65
   0   0   1    0.60    1.40
   0   0  -1    0.10    1.50
  -1   0  -1 3778.22  234.68
  -1   0  -1 3116.79  235.08
  -1   0  -1 3784.42  234.98
  -2   0  -1    0.10    7.00
  -2   0  -1   -0.70    6.40
  -2   0  -1    0.20    8.10
  -2   0  -1   -5.20    8.70
  -3   0  -1  282.57   27.10
  -3   0  -1  218.88   23.60
  -3   0  -1  231.48   28.50
  -3   0  -1  211.68   22.30
  -4   0  -1    2.20   17.10
  -4   0  -1    6.00   19.30
  -4   0  -1    0.30   15.40
  -4   0  -1   32.20   22.30
  -4   0  -1    2.30    7.30
  -4   0  -1   -3.50   17.10
  -4   0  -1   -3.70   14.60
  -4   0  -1   -7.30   12.10
  -4   0  -1    1.50   15.30
  -4   0  -1   -2.50    7.40
  -4   0  -1  -18.30   49.80
  -4   0  -1   -2.70   18.00
  -4   0  -1   -4.50   11.60
  -5   0  -1   72.89   24.60
  -5   0  -1   33.60   20.50
  -5   0  -1   51.99   58.49
  -5   0  -1   95.29   36.00
  -5   0  -1   13.50   15.50
  -5   0  -1   56.99   13.50
  -5   0  -1   62.69   21.90
  -5   0  -1   53.19   21.90
  -5   0  -1   33.80   23.80
  -5   0  -1   47.00   11.40
  -5   0  -1   48.90   25.10
  -6   0  -1   95.99   48.50
  -6   0  -1   63.79   21.60
  -6   0  -1   27.80   24.20
  -7  -1   1   61.69   20.60
  -7  -1   1  107.79   20.20
  -7   1   1   97.49   23.20
  -7   1   1   29.70   29.80
  -6  -1   1    3.80   20.90
  -6  -1   1    7.30   39.80
  -6  -1   1    6.20    8.30
  -6  -1   1   24.70   17.50
  -6  -1   1   15.20   10.70
  -6  -1   1    0.60   16.00
  -6   1   1   26.60   23.40
  -6   1   1  -38.30   46.10
  -6   1   1   31.70   17.20
  -6   1   1   -5.60   36.50
  -6   1   1   10.20   19.70
  -6   1   1   13.60    9.20
  -6   1   1   54.69   21.60
  -5  -1   1    3.40   21.90
  -5  -1   1    0.00   14.40
  -5  -1   1  -39.50   53.69
  -5  -1   1   13.30   18.00
  -5  -1   1   26.10   17.70
  -5  -1   1   36.00   21.40
  -5  -1   1   17.10    9.20
  -5  -1   1   18.80   27.00
  -5  -1   1    2.30   20.50
  -5  -1   1   45.20   12.30
  -5   1   1    8.90   17.40
  -5   1   1   -2.70   19.70
  -5   1   1   82.79   30.30
  -4  -1   1   85.49   22.20
  -4  -1   1   48.80   23.70
  -4  -1   1   54.39   18.50
  -4  -1   1   31.90   11.80
  -4  -1   1    4.50   38.90
  -4  -1   1   60.49   10.60
  -4  -1   1   44.00   20.60
  -4  -1   1   44.20   14.50
  -4  -1   1   53.99   18.20
  -4  -1   1   47.20   22.30
  -4   1   1   73.29   20.90
  -4   1   1   41.30   17.40
  -4   1   1   53.39   17.40
  -4   1   1   46.80   12.80
  -4   1   1   26.70   41.80
  -4   1   1   64.39   13.70
  -4   1   1   52.49   10.60
  -4   1   1   49.40   20.60
  -4   1   1   60.09   19.80
  -4   1   1   76.19   23.40
  -3  -1   1    5.10   13.00
   3   1  -1   29.40    7.60
  -2  -1   1    4.10    9.20
  -2  -1   1   11.80    7.30
  -2  -1   1   35.70   10.80
  -2  -1   1   16.90    6.40
  -2   1   1   32.60   11.10
  -2   1   1   13.20    6.20
  -2   1   1   10.80    9.50
  -2   1   1   14.40    5.90
  -1   1   1 9058.89  593.34
   0  -1  -1  760.02   53.59
   0  -1  -1  856.01   53.39
   0  -1  -1  760.52   53.59
   0   1  -1  846.12   53.59
  -1  -1  -1 1187.88   89.09
  -1  -1  -1 1365.26   88.59
  -1  -1  -1 1336.77   90.19
  -1   1  -1 1448.76   88.59
  -1   1  -1 1377.26   89.49
  -1   1  -1 1172.98   88.79
  -1   1  -1 1365.06   88.99
  -2  -1  -1  269.97   25.90
  -2  -1  -1  255.37   23.60
  -2  -1  -1  254.47   23.00
  -2  -1  -1  278.47   22.20
  -2   1  -1  261.67   21.50
  -2   1  -1  265.37   23.70
  -2   1  -1  277.67   25.60
  -2   1  -1  236.18   22.10
  -3  -1  -1  332.17   30.40
  -3  -1  -1  327.37   29.30
  -3  -1  -1  356.36   35.50
  -3  -1  -1  365.16   32.10
  -3   1  -1  311.07   32.20
  -3   1  -1  338.17   28.60
  -3   1  -1  342.17   34.70
  -3   1  -1  337.17   29.90
  -4  -1  -1   -0.80   13.60
  -4  -1  -1    7.70   19.10
  -4  -1  -1    4.80   34.20
  -4  -1  -1    8.50    8.10
  -4  -1  -1    7.40   13.00
  -4  -1  -1   27.90   21.60
  -4  -1  -1    9.40   19.30
  -4  -1  -1   25.30   15.00
  -4  -1  -1   16.60   20.50
  -4  -1  -1    9.70    7.70
  -4  -1  -1   11.80   45.00
  -4  -1  -1    9.20   17.20
  -4  -1  -1    0.40   15.50
  -4   1  -1   13.20   11.50
  -4   1  -1   28.70   22.20
  -4   1  -1   20.40    8.50
  -4   1  -1   20.40   13.00
  -4   1  -1    4.20   16.10
  -4   1  -1   14.20   15.50
  -4   1  -1   20.20   22.00
  -4   1  -1   16.20   27.10
  -4   1  -1   21.00   42.40
  -4   1  -1   23.50   20.60
  -4   1  -1   30.50   15.00
  -4   1  -1   17.50   16.60
  -4   1  -1   29.40   18.70
  -4   1  -1   13.90    8.10
  -5  -1  -1  164.08   37.80
  -5  -1  -1   70.89   23.60
  -5  -1  -1  128.09   25.50
  -5  -1  -1   78.99   63.59
  -5  -1  -1  102.89   17.10
  -5  -1  -1   67.29   24.40
  -5  -1  -1  100.99   23.10
  -5  -1  -1  117.59   15.10
  -5  -1  -1  131.39   31.80
  -5  -1  -1  111.69   26.30
  -5  -1  -1  110.59   39.20
  -5   1  -1  144.59   32.50
  -5   1  -1   92.79   21.80
  -5   1  -1   95.89   15.10
  -5   1  -1   66.79   23.90
  -5   1  -1  166.18   32.20
  -5   1  -1   99.39   16.70
  -5   1  -1  120.59   26.70
  -5   1  -1  100.29   27.10
  -5   1  -1   78.59   50.39
  -5   1  -1   98.89   39.30
  -6  -1  -1   48.80   45.50
  -6   1  -1   56.49   25.70
  -6   1  -1   88.09   48.30
  -6   1  -1   91.69   16.00
  -7  -2   1   52.39   30.10
  -7  -2   1  110.79   23.10
  -7   2   1   67.79   18.50
  -7   2   1   33.20   16.80
  -7   2   1   21.40   29.60
  -6  -2   1   -3.60   34.80
  -6  -2   1   28.70   20.10
  -6   2   1   23.50   21.50
  -6   2   1   68.49   25.20
  -6   2   1   -0.10   37.20
  -5  -2   1  -10.20   51.99
  -5  -2   1    3.40   25.10
  -5  -2   1   30.40   21.80
  -5  -2   1  -15.20   14.50
  -5  -2   1   -9.10   15.70
  -5  -2   1   26.10   19.00
  -5  -2   1   -3.80   17.50
  -5  -2   1   -1.20   19.90
  -5   2   1    6.50   19.80
  -5   2   1    3.30    8.00
  -5   2   1    2.70   27.50
  -5   2   1   -4.00   21.10
  -5   2   1  -32.50   50.19
  -5   2   1    9.20   10.30
  -5   2   1   -2.40   16.90
  -5   2   1   16.80   21.50
  -5   2   1   -7.10   12.30
  -5   2   1   14.20   21.50
   4  -2  -1   38.30   12.40
  -4  -2   1   69.59   10.60
  -4  -2   1   37.00   12.40
  -4  -2   1   71.29   25.90
  -4  -2   1   14.90   43.00
  -4  -2   1   70.69   19.00
  -4  -2   1   70.59   20.00
  -4  -2   1   48.60   20.80
  -4  -2   1   35.60   20.90
  -4  -2   1   70.99   21.50
  -4  -2   1   69.59   16.20
  -4  -2   1   61.99   16.40
  -4   2   1   21.00   15.60
  -4   2   1   40.10   12.80
  -4   2   1   43.20   16.40
  -4   2   1   45.10   11.90
  -4   2   1   67.99   21.10
  -4   2   1   51.59   12.90
  -4   2   1   51.59   22.10
  -4   2   1   25.50   42.40
  -4   2   1   36.00   19.10
  -4   2   1   46.80   10.50
  -4   2   1   71.49   23.50
  -3  -2   1  123.79   17.50
   3  -2  -1  127.79   15.80
  -3  -2   1  104.99   22.10
  -3   2   1  127.39   14.70
  -3   2   1  178.58   23.10
  -3   2   1  130.99   14.30
  -3   2   1  106.09   23.00
  -2  -2   1  946.31   63.19
  -2  -2   1  957.50   63.79
  -2  -2   1  885.01   66.39
  -2  -2   1  925.51   63.49
  -2   2   1  865.91   65.89
  -2   2   1  919.71   61.99
  -2   2   1  906.21   62.19
  -2   2   1  879.31   64.39
  -1  -2   1 3445.46  248.28
   1  -2  -1 4031.00  247.08
  -1   2   1 3672.23  248.28
  -1   2   1 3858.91  246.28
   0  -2   1 2933.71  209.68
   0  -2  -1 3508.65  210.08
   0  -2  -1 3158.38  210.38
  -1  -2  -1 3512.85  221.68
  -1  -2  -1 3583.04  223.48
  -1  -2  -1 3419.56  221.38
  -1  -2  -1 3115.79  222.28
  -1   2  -1 3154.78  221.88
  -1   2  -1 3313.77  221.98
  -1   2  -1 3398.36  221.88
  -2  -2  -1  329.77   26.50
  -2  -2  -1  326.77   29.60
  -2  -2  -1  315.57   25.70
  -2  -2  -1  294.27   26.10
  -2   2  -1  299.07   25.60
  -2   2  -1  321.77   24.70
  -2   2  -1  317.37   27.30
  -2   2  -1  311.67   28.00
  -3  -2  -1   47.70   12.10
  -3  -2  -1   44.30   13.70
  -3  -2  -1   58.59   19.20
  -3   2  -1   38.70   12.10
  -3   2  -1   68.49   17.20
  -3   2  -1   51.49   11.20
  -3   2  -1   43.40   15.60
  -4  -2  -1   71.19   22.50
  -4  -2  -1  135.29   28.00
  -4  -2  -1   55.99   52.29
  -4  -2  -1  109.59   23.80
  -4  -2  -1  126.09   24.30
  -4  -2  -1  129.99   35.20
  -4  -2  -1  148.69   26.70
  -4  -2  -1   94.49   15.40
  -4  -2  -1  138.49   29.70
  -4  -2  -1  111.39   26.60
  -4  -2  -1   93.89   13.00
  -4   2  -1  122.19   21.50
  -4   2  -1   86.89   35.20
  -4   2  -1   76.59   49.00
  -4   2  -1   84.69   21.10
  -4   2  -1   91.69   22.30
  -4   2  -1   98.89   12.90
  -4   2  -1   77.79   15.80
  -4   2  -1   83.69   24.40
  -4   2  -1  110.49   29.60
  -4   2  -1  153.58   29.90
  -4   2  -1   78.69   21.10
  -4   2  -1   88.79   14.40
  -4   2  -1  110.79   23.90
  -5  -2  -1    1.60   23.40
  -5  -2  -1   13.30   29.30
  -5  -2  -1   40.90   19.50
  -5  -2  -1   67.39   63.09
  -5  -2  -1   43.50   13.00
  -5  -2  -1   47.80   20.30
  -5  -2  -1   22.40   10.10
  -5  -2  -1   34.60   21.00
  -5  -2  -1   37.70   19.30
  -5  -2  -1   40.90   21.70
  -5   2  -1   -7.50   34.30
  -5   2  -1    8.70   18.20
  -5   2  -1  -11.70   45.40
  -5   2  -1   36.90   24.90
  -5   2  -1   44.90   20.10
  -5   2  -1  -29.90   30.10
  -5   2  -1    5.40   19.90
  -5   2  -1   27.70   11.40
  -5   2  -1   87.79   28.90
  -5   2  -1   23.70   10.10
  -6  -2  -1   74.29   13.90
  -6  -2  -1   95.89   24.40
  -6  -2  -1   67.89   21.20
  -6  -2  -1   92.89   26.10
  -6  -2  -1   79.29   23.30
  -6  -2  -1   64.29   40.90
  -6  -2  -1   74.09   12.10
  -6   2  -1   92.99   26.80
  -6   2  -1  103.79   13.00
  -6   2  -1   38.80   23.30
  -6   2  -1   61.99   19.70
  -6   2  -1  127.39   50.59
  -6   2  -1   67.39   20.90
  -7  -3   1   56.99   17.30
  -7  -3   1    4.30   16.00
  -7  -3   1   26.00   25.40
  -7   3   1   18.00   16.30
  -7   3   1   -1.10   25.20
  -7   3   1   39.10   17.60
  -6  -3   1   71.39   22.60
  -6  -3   1   31.80   22.40
  -6  -3   1   14.80   38.30
  -6  -3   1   36.80   19.60
  -6   3   1   26.10   23.50
  -6   3   1   86.29   25.60
  -6   3   1   25.30   42.70
  -5  -3   1   11.60   54.19
  -5  -3   1  158.58   35.90
  -5  -3   1  108.99   27.90
  -5   3   1  106.69   27.20
  -5   3   1   46.30   47.10
  -5   3   1   78.59   34.50
  -5   3   1  129.89   15.00
  -5   3   1  155.68   18.90
  -4  -3   1   48.50   10.80
  -4  -3   1   49.00   18.30
  -4  -3   1   28.20   24.60
  -4  -3   1   65.79   11.10
  -4  -3   1  108.09   26.00
  -4  -3   1   67.29   27.40
  -4  -3   1   49.99   18.40
  -4  -3   1   52.69   42.50
  -4  -3   1   37.30   20.30
   4  -3  -1   40.50   15.60
  -4  -3   1   51.39   15.70
  -4  -3   1   65.29   16.70
  -4   3   1   25.60   15.90
  -4   3   1   74.59   23.50
  -4   3   1   54.29   11.60
  -4   3   1   35.30   16.50
  -4   3   1   35.80   20.10
  -4   3   1   64.19   11.90
  -4   3   1   63.19   21.10
  -4   3   1   58.99   44.20
   4   3  -1   55.89   11.30
  -4   3   1   70.79   26.30
  -4   3   1   60.49   12.40
   3  -3  -1   17.60    8.70
  -3  -3   1    0.20    8.90
  -3  -3   1    7.80    9.30
  -3  -3   1    8.30   12.40
  -3   3   1   12.30    7.10
  -3   3   1   11.10   13.20
  -3   3   1   23.40    8.40
  -3   3   1   40.60   15.60
  -2  -3   1   43.40   10.00
  -2  -3   1   31.20   11.80
  -2  -3   1   44.90    9.80
  -2   3   1   30.00   11.40
  -2   3   1   36.00    6.60
  -2   3   1   34.40   11.50
  -1  -3   1 2735.83  174.78
   1  -3  -1 2710.23  174.68
  -1  -3   1 2476.85  175.98
  -1   3   1 2673.13  176.08
   1   3  -1 2397.76  174.58
  -1   3   1 2560.54  173.38
  -1   3   1 2942.51  175.58
   0  -3  -1 1488.25  104.39
   0  -3  -1 1564.24  103.79
   0  -3   1 1625.04  103.49
   0   3  -1 1701.53  104.59
   0   3  -1 1489.85  103.99
  -1  -3  -1  622.04   42.50
  -1  -3  -1  523.95   41.50
  -1  -3  -1  694.23   45.30
  -1  -3  -1  632.44   41.90
  -1  -3  -1  584.64   43.40
  -1   3  -1  574.14   42.60
  -1   3  -1  610.44   42.40
  -1   3  -1  628.44   43.00
  -2  -3  -1  642.44   49.10
  -2  -3  -1  639.04   45.60
  -2  -3  -1  643.94   45.50
  -2  -3  -1  587.84   46.50
  -2   3  -1  623.44   47.10
  -2   3  -1  623.04   44.10
  -2   3  -1  615.94   46.10
  -2   3  -1  625.94   45.60
  -3  -3  -1  313.87   30.60
  -3  -3  -1  322.47   35.20
  -3  -3  -1  311.47   30.40
  -3  -3  -1  314.57   28.90
  -3   3  -1  309.67   26.80
  -3   3  -1  328.17   33.60
  -3   3  -1  330.07   28.90
  -3   3  -1  359.96   32.00
  -4  -3  -1   -4.10   17.70
  -4  -3  -1   11.20   18.80
  -4  -3  -1   23.60   16.90
  -4  -3  -1   27.40   19.60
  -4  -3  -1   10.90   21.80
  -4  -3  -1   11.90   50.99
  -4  -3  -1    0.20    7.40
  -4  -3  -1    2.20   19.60
  -4  -3  -1    0.80   13.10
  -4  -3  -1  -11.60   17.60
  -4  -3  -1   -1.70    7.70
  -4   3  -1  -10.30   19.00
  -4   3  -1  -12.30   15.30
  -4   3  -1   11.50   21.70
  -4   3  -1   -0.30    7.60
  -4   3  -1    9.20   17.30
  -4   3  -1  -10.90   14.90
  -4   3  -1    1.90    7.50
  -4   3  -1   18.00   20.00
  -4   3  -1   -0.10    9.90
  -4   3  -1    6.10   48.40
  -4   3  -1   -9.60   16.00
  -4   3  -1    0.10   20.30
  -5  -3  -1  144.39   29.40
  -5  -3  -1  114.79   44.50
  -5  -3  -1   98.29   27.10
  -5  -3  -1   55.29   63.39
  -5  -3  -1   86.89   24.80
  -5  -3  -1   96.49   24.50
  -5  -3  -1   95.49   31.40
  -5  -3  -1   87.59   13.80
  -5  -3  -1   56.09   13.80
  -5  -3  -1  125.59   30.60
  -5   3  -1   71.69   51.99
  -5   3  -1   67.89   22.20
  -5   3  -1  107.39   27.00
  -5   3  -1   71.49   24.30
   5   3   1   41.60   20.60
  -5   3  -1  119.99   30.70
  -5   3  -1   91.69   26.40
  -5   3  -1   92.59   14.60
  -5   3  -1   93.19   17.50
  -5   3  -1   36.30   35.40
  -5   3  -1   44.30   54.89
  -6  -3  -1   54.59   45.40
  -6  -3  -1  114.69   28.40
  -6  -3  -1   64.49   25.50
  -6  -3  -1  102.59   16.00
  -6  -3  -1   89.29   12.80
  -6   3  -1  100.79   14.90
  -6   3  -1   58.69   45.00
  -6   3  -1   96.39   26.90
  -6   3  -1   58.89   21.40
  -6   3  -1   76.79   11.40
  -6   3  -1   69.59   23.80
  -7  -4   1    8.50   20.10
  -7  -4   1    5.30   13.60
  -7   4   1   25.90   17.00
  -7   4   1   15.90   15.50
  -7   4   1    6.30   28.40
  -6  -4   1   21.80   10.30
  -6  -4   1   24.00   37.70
  -6  -4   1   35.50   23.70
  -6  -4   1    5.40   20.70
  -6  -4   1   58.69   22.10
  -6  -4   1   28.90    9.80
  -6   4   1   -6.50   45.70
  -6   4   1   54.69   22.10
  -6   4   1   21.50   15.70
  -6   4   1    4.80   18.30
  -6   4   1   28.70   22.10
  -5  -4   1  350.86   45.30
  -5  -4   1  375.46   37.10
  -5  -4   1  326.17   49.70
  -5  -4   1  424.26   44.70
  -5  -4   1  239.28   69.99
  -5  -4   1  330.57   28.80
  -5  -4   1  353.56   37.00
  -5  -4   1  311.97   30.10
  -5  -4   1  410.16   48.80
   5   4  -1  369.56   31.10
  -5   4   1  321.57   62.49
  -5   4   1  312.97   48.20
  -5   4   1  316.27   43.20
  -5   4   1  325.37   27.60
  -5   4   1  377.96   41.70
  -5   4   1  280.67   48.00
  -5   4   1  377.36   48.30
  -5   4   1  340.37   30.80
  -4  -4   1  -18.90   39.40
  -4  -4   1   25.40   13.50
  -4  -4   1   33.30   20.40
  -4  -4   1   42.00   25.90
  -4  -4   1   35.00    9.20
  -4  -4   1   34.50   18.90
  -4  -4   1   43.00   18.10
  -4  -4   1   25.70   18.90
  -4  -4   1   26.60   18.50
  -4  -4   1   38.80   27.50
  -4  -4   1   32.20    9.80
   4  -4  -1   15.10   12.70
  -4   4   1   25.10    9.10
  -4   4   1   35.10   17.60
  -4   4   1   20.30   20.50
  -4   4   1   31.90   10.10
   4   4  -1   28.20    9.20
  -4   4   1   61.59   25.90
  -4   4   1   28.20    8.40
  -4   4   1   11.50   17.20
  -4   4   1   41.70   42.30
  -4   4   1   24.90   18.50
  -4   4   1   12.20   19.00
  -3  -4   1  209.38   27.50
  -3  -4   1  207.98   21.40
   3  -4  -1  194.18   20.00
  -3  -4   1  186.78   21.60
  -3   4   1  177.38   25.90
  -3   4   1  233.78   25.70
  -3   4   1  193.98   17.30
   3   4  -1  176.28   18.00
  -2  -4   1  630.64   46.10
  -2  -4   1  619.24   48.50
  -2  -4   1  631.64   45.70
  -2   4   1  664.03   47.10
  -2   4   1  633.14   48.40
   2   4  -1  600.64   44.30
  -1  -4   1 1054.99   68.79
   1  -4  -1 1063.79   68.79
  -1  -4   1  918.71   69.89
  -1   4   1  986.60   70.29
   1   4  -1  898.41   68.19
  -1   4   1 1158.18   69.89
   0  -4  -1 1662.43  117.19
   0  -4  -1 1685.23  116.49
   0   4  -1 1628.94  116.59
   0   4  -1 2000.80  117.89
   0   4  -1 1851.91  117.39
  -1  -4  -1   17.80    7.20
  -1  -4  -1   19.40    5.90
  -1  -4  -1   34.20   10.60
  -1  -4  -1   19.40    5.60
  -1  -4  -1   18.90    8.40
   1   4   1   28.10    9.40
  -1   4  -1   18.40    6.00
  -1   4  -1   22.10    8.40
  -1   4  -1   19.80    5.70
   1   4   1   19.70    3.70
  -2  -4  -1  839.42   55.19
  -2  -4  -1  787.92   57.49
  -2  -4  -1  929.51   70.29
  -2   4  -1  777.82   56.89
   2   4   1  686.43   52.69
  -2   4  -1  725.23   53.59
  -3  -4  -1   32.40   14.60
  -3  -4  -1   46.10   14.00
  -3  -4  -1   43.40   14.80
  -3  -4  -1   41.20   12.40
  -3   4  -1   40.20    9.50
  -3   4  -1   41.50   15.50
  -3   4  -1   36.60   14.40
  -4  -4  -1   11.00   13.80
  -4  -4  -1    1.20   21.50
  -4  -4  -1    5.80   20.00
  -4  -4  -1   -6.50   18.80
  -4  -4  -1    4.70   15.60
  -4  -4  -1    3.10    8.30
  -4  -4  -1   -3.50    7.20
  -4  -4  -1  -19.90   22.00
  -4  -4  -1  -11.20   19.40
  -4  -4  -1   19.90   18.80
  -4  -4  -1    8.30   17.40
  -4  -4  -1   18.70   52.99
  -4   4  -1   33.10   21.50
  -4   4  -1  -13.50   19.20
  -4   4  -1  -12.50   49.70
  -4   4  -1   26.00   20.80
  -4   4  -1    0.30   15.60
  -4   4  -1    0.60    8.20
  -4   4  -1    5.90    7.80
  -4   4  -1  -12.30   20.20
  -4   4  -1   -7.70   14.40
  -4   4  -1   -6.50   16.80
  -5  -4  -1    9.90    9.40
  -5  -4  -1   17.30   45.60
  -5  -4  -1   36.20   18.90
  -5  -4  -1   14.90   27.50
  -5  -4  -1   29.10   22.30
  -5  -4  -1   49.40   60.49
  -5  -4  -1   28.40   24.80
  -5  -4  -1   17.20   22.10
  -5  -4  -1   28.80   30.40
  -5   4  -1   30.40   10.50
   5   4   1  -17.60   18.10
  -5   4  -1    8.80   21.80
  -5   4  -1    8.50   20.30
  -5   4  -1   18.60   20.40
  -5   4  -1   35.80   24.30
  -5   4  -1   10.50    9.60
  -5   4  -1   11.30   54.29
  -5   4  -1  -41.30   66.19
  -5   4  -1    6.00   17.80
  -6  -4  -1   46.60   24.20
  -6  -4  -1   58.39   21.60
  -6  -4  -1   52.89   40.80
  -6  -4  -1   28.60   21.70
  -6  -4  -1   24.70    9.60
  -6  -4  -1   43.10   10.80
  -6   4  -1   56.99   20.50
  -6   4  -1   41.80   24.10
  -6   4  -1   29.60   19.60
  -6   4  -1   40.20   47.60
  -6   4  -1   45.70   21.80
  -7  -5   1   -4.30    6.60
  -6  -5   1    8.40    8.30
  -6  -5   1   25.60   22.40
  -6  -5   1   13.20   20.60
  -6  -5   1   -3.50    8.70
  -6  -5   1   15.50   34.50
  -6   5   1    7.20   20.60
  -6   5   1    6.20   19.50
  -6   5   1    4.20   43.00
  -6   5   1   -0.80   19.50
  -6   5   1   -1.10   15.90
  -5  -5   1   18.70   11.10
  -5  -5   1   26.40   17.50
  -5  -5   1   23.60   22.60
  -5  -5   1   13.80    9.30
   5  -5  -1   31.30   17.90
  -5  -5   1   40.50   28.60
  -5  -5   1    9.10   54.99
  -5  -5   1   31.00   17.10
  -5  -5   1   39.50   23.70
  -5   5   1   -7.00   18.90
  -5   5   1    7.30   21.40
  -5   5   1   -6.10   18.30
  -5   5   1    8.10   20.90
  -5   5   1  -24.30   27.40
  -5   5   1   37.20   47.00
  -5   5   1   -0.40    8.90
  -4  -5   1  177.28   35.10
  -4  -5   1  125.99   16.50
  -4  -5   1  146.59   32.40
  -4  -5   1  139.79   33.00
  -4  -5   1  164.68   16.00
   4  -5  -1  108.69   21.20
  -4  -5   1  164.58   23.50
   4  -5  -1  125.89   29.60
  -4  -5   1  136.99   23.20
  -4  -5   1  169.38   27.80
  -4  -5   1  137.49   31.10
   4   5  -1  146.29   17.20
   4   5  -1  140.19   18.50
  -4   5   1  140.39   17.90
  -4   5   1  185.38   36.20
  -4   5   1  109.39   22.70
  -4   5   1  134.39   14.50
  -4   5   1  123.99   28.80
  -4   5   1  116.79   14.80
  -4   5   1  170.28   51.99
  -4   5   1  160.68   31.60
  -4   5   1  126.69   24.70
  -4   5   1  105.49   25.80
   3  -5  -1  116.69   16.50
  -3  -5   1   99.79   18.10
  -3  -5   1  110.89   23.30
  -3  -5   1  120.29   17.90
  -3   5   1  120.69   12.00
  -3   5   1  111.29   22.30
   3   5  -1   95.29   13.20
  -2  -5   1 2036.10  131.79
  -2  -5   1 2034.20  133.59
   2  -5  -1 1913.41  129.89
  -2   5   1 1749.22  129.39
   2   5  -1 1758.12  129.39
   2   5  -1 1918.71  129.49
  -2   5   1 1931.01  132.39
  -2   5   1 2140.29  132.29
  -2   5   1 1844.02  127.49
  -2   5   1 2027.30  133.29
  -1  -5   1 1463.65  100.49
  -1  -5   1 1383.46   97.89
  -1  -5   1 1547.65   99.59
  -1  -5   1 1397.96  100.69
  -1   5   1 1548.35  101.79
   1   5  -1 1408.96   99.09
  -1   5   1 1631.04  100.49
   0  -5  -1    1.30    3.90
   0  -5  -1    1.40    5.50
   0   5  -1    7.90    6.30
   0   5  -1   -3.00    3.90
   0   5   1    5.10    8.70
   0   5  -1    2.40    4.50
  -1  -5  -1 1098.89   85.19
  -1  -5  -1 1382.46   84.59
  -1  -5  -1 1270.97   86.19
  -1  -5  -1 1422.96   89.29
  -1  -5  -1 1245.98   87.49
  -1   5  -1 1272.97   86.49
   1   5   1 1154.28   84.49
  -1   5  -1 1219.48   85.09
   1   5   1 1403.96   88.19
  -1   5  -1 1283.87   87.39
  -2  -5  -1  352.56   31.90
  -2  -5  -1  330.07   28.20
  -2  -5  -1  319.87   27.00
  -2  -5  -1  328.97   25.30
  -2   5  -1  346.37   27.90
  -2   5  -1  303.97   27.50
   2   5   1  271.47   22.50
  -3  -5  -1  693.13   55.29
  -3  -5  -1  696.13   52.59
  -3  -5  -1  734.33   59.29
  -3  -5  -1  687.63   50.09
  -3  -5  -1  650.73   55.09
  -3   5  -1  727.33   51.99
  -3   5  -1  729.53   56.29
  -3   5  -1  645.74   53.69
   3   5   1  684.73   49.10
  -4  -5  -1  369.06   29.60
  -4  -5  -1  383.46   47.40
  -4  -5  -1  363.36   35.20
  -4  -5  -1  373.16   37.90
  -4  -5  -1  343.87   31.20
  -4  -5  -1  259.17   50.29
  -4  -5  -1  446.06   45.10
  -4   5  -1  397.56   45.20
  -4   5  -1  334.67   43.80
  -4   5  -1  374.86   46.30
  -4   5  -1  305.07   42.10
  -4   5  -1  366.66   31.10
   4   5   1  301.97   37.50
  -4   5  -1  337.97   77.19
  -4   5  -1  329.47   40.30
  -4   5  -1  394.56   43.50
  -4   5  -1  318.27   42.40
  -4   5  -1  378.96   29.00
  -4   5  -1  295.57   41.60
  -5  -5  -1  170.38   35.40
  -5  -5  -1  227.08   33.30
  -5  -5  -1  158.78   21.80
  -5  -5  -1  184.98   20.10
  -5  -5  -1  153.78   64.59
  -5  -5  -1  175.28   29.30
  -5  -5  -1  158.58   41.30
  -5  -5  -1  192.08   39.00
  -5  -5  -1  254.97   45.30
  -5  -5  -1  217.78   31.60
  -5   5  -1  206.78   39.40
  -5   5  -1  250.57   38.90
  -5   5  -1  213.18   22.20
  -5   5  -1  180.18   65.99
  -5   5  -1  149.69   42.60
  -5   5  -1  206.98   19.90
  -5   5  -1  211.38   37.70
  -5   5  -1  199.18   41.10
  -5   5  -1  152.28   38.00
  -6  -5  -1   26.30    9.60
  -6  -5  -1   36.90    9.80
  -6  -5  -1   20.30   20.90
  -6  -5  -1   36.20   34.90
  -6   5  -1   -4.00   22.20
  -6   5  -1   49.00   22.10
  -6   5  -1   35.10   47.20
  -6   5  -1   37.80   19.10
  -6   5  -1   61.99   22.70
  -6  -6   1   11.80   36.10
  -6  -6   1   60.39   22.50
  -6  -6   1    0.10   18.90
  -6  -6   1   45.50   21.70
  -6  -6   1    6.60    9.00
  -6  -6   1   -0.20    7.70
  -6   6   1    2.20   20.50
  -6   6   1   23.10   23.20
  -6   6   1   -2.50   19.10
  -6   6   1   15.30   47.70
  -5  -6   1   54.69   56.29
  -5  -6   1  121.59   16.00
  -5  -6   1  131.89   35.30
  -5  -6   1   45.30   43.70
  -5  -6   1   87.19   29.40
   5  -6  -1   81.39   21.00
  -5  -6   1  155.98   27.60
  -5  -6   1   94.39   16.50
  -5  -6   1  180.68   38.80
   5  -6  -1  111.99   16.30
  -5   6   1  111.79   26.70
  -5   6   1  142.79   43.50
  -5   6   1  154.98   33.00
  -5   6   1  100.99   54.69
  -5   6   1   98.89   25.90
  -5   6   1  111.19   27.00
  -5   6   1  105.09   29.70
  -4  -6   1  130.39   52.49
  -4  -6   1  223.58   36.50
  -4  -6   1  147.29   34.20
   4  -6  -1  157.78   24.20
  -4  -6   1  205.78   36.80
  -4  -6   1  207.88   30.60
  -4  -6   1  204.08   18.40
  -4  -6   1  184.48   35.00
  -4  -6   1  199.98   29.40
  -4  -6   1  174.18   19.00
   4  -6  -1  122.29   23.90
  -4  -6   1  181.48   25.40
  -4   6   1  106.59   30.80
  -4   6   1  181.58   37.60
  -4   6   1  247.58   58.99
   4   6  -1  169.98   19.20
  -4   6   1  200.48   20.70
  -4   6   1  153.38   16.70
  -4   6   1  162.58   36.40
  -4   6   1  147.69   26.60
  -4   6   1  174.98   32.30
   4   6  -1  176.98   20.20
  -4   6   1  195.88   36.20
  -3  -6   1  646.94   49.20
  -3  -6   1  631.14   53.89
  -3  -6   1  663.93   50.59
   3   6  -1  642.94   46.30
  -3   6   1  647.04   53.09
  -3   6   1  610.54   50.89
   3   6  -1  611.64   46.70
   2  -6  -1  197.08   18.20
  -2  -6   1  166.98   18.80
  -2  -6   1  171.38   23.10
   2   6  -1  151.58   16.40
   2   6  -1  183.88   15.70
  -2   6   1  169.88   16.50
  -2   6   1  166.58   21.10
  -2   6   1  171.28   19.70
  -2   6   1  219.48   22.60
  -1  -6   1 1218.08   83.09
   1  -6  -1 1297.47   82.19
  -1  -6   1 1087.19   80.29
  -1  -6   1 1088.19   82.39
  -1  -6   1 1213.68   81.59
  -1   6   1 1381.36   82.79
   1   6  -1 1136.49   81.19
  -1   6   1 1341.97   84.89
   1   6  -1 1187.18   81.29
  -1   6   1 1103.29   81.39
   0  -6  -1    8.60    4.50
   0  -6  -1    9.40    6.70
   0  -6   1   14.90    7.10
   0  -6  -1   13.00    4.10
   0   6  -1    4.20    4.80
   0   6   1   12.60    9.40
   0   6  -1    8.70    6.50
   0   6  -1    8.00    5.30
   0   6  -1   17.50    7.50
  -1  -6  -1  595.44   45.00
  -1  -6  -1  706.13   47.70
  -1  -6  -1  572.14   43.30
  -1  -6  -1  595.14   40.60
  -1  -6  -1  575.64   42.70
  -1   6  -1  562.74   41.70
  -1   6  -1  636.24   44.00
   1   6   1  654.03   41.70
   1   6   1  672.63   46.00
  -1   6  -1  562.64   43.80
  -2  -6  -1  381.86   31.10
  -2  -6  -1  419.16   33.50
  -2  -6  -1  319.37   28.50
  -2  -6  -1  432.06   36.60
  -2   6  -1  422.26   31.70
   2   6   1  333.77   26.80
   2   6   1  421.46   33.00
  -2   6  -1  378.46   31.80
  -3  -6  -1  148.19   32.40
  -3  -6  -1  118.19   19.40
  -3  -6  -1  103.99   53.59
  -3  -6  -1  116.59   13.60
  -3  -6  -1  144.99   21.00
  -3  -6  -1   89.09   15.90
  -3  -6  -1  120.09   15.60
  -3  -6  -1  143.89   30.10
  -3  -6  -1  160.08   28.40
  -3   6  -1  106.49   14.90
  -3   6  -1  126.99   20.70
  -3   6  -1  158.38   26.30
  -3   6  -1  153.88   23.90
  -3   6  -1  112.79   22.20
  -3   6  -1  110.09   22.60
   3   6   1  123.19   19.20
  -3   6  -1  120.29   22.90
  -4  -6  -1   83.19   18.70
  -4  -6  -1  102.29   28.70
  -4  -6  -1   93.59   13.60
  -4  -6  -1   58.99   60.49
  -4  -6  -1   83.49   16.30
  -4  -6  -1  112.09   31.30
  -4  -6  -1  138.59   29.30
  -4  -6  -1   75.49   29.00
  -4  -6  -1  119.29   25.70
  -4  -6  -1  105.79   28.80
  -4   6  -1   88.19   62.39
  -4   6  -1   85.89   26.80
  -4   6  -1   93.19   30.70
  -4   6  -1   76.69   26.70
  -4   6  -1   92.09   12.70
  -4   6  -1   85.49   22.90
  -4   6  -1   92.59   26.50
  -4   6  -1  110.09   28.40
   4   6   1  101.89   22.40
  -4   6  -1  103.39   17.30
  -4   6  -1   50.69   20.50
  -4   6  -1   97.19   26.00
  -5  -6  -1  147.49   25.00
  -5  -6  -1   67.09   29.70
  -5  -6  -1   98.89   15.40
  -5  -6  -1  220.48   54.39
  -5  -6  -1   74.19   34.80
  -5  -6  -1  143.39   29.20
  -5  -6  -1   71.19   48.20
  -5  -6  -1  116.19   25.50
  -5  -6  -1  172.98   41.10
  -5  -6  -1  177.58   28.40
  -5   6  -1  150.38   32.50
  -5   6  -1  166.68   20.10
  -5   6  -1   92.59   63.89
  -5   6  -1  112.69   14.80
  -5   6  -1  160.68   32.80
  -5   6  -1   88.19   27.60
  -6  -6  -1   39.90    9.80
  -6  -6  -1   51.79   11.50
  -6  -6  -1   23.20   22.10
  -6  -6  -1   25.20   32.00
  -6   6  -1   -3.30   53.19
  -6   6  -1   15.10   25.90
  -6   6  -1   40.70   21.30
  -6   6  -1   32.80   20.50
  -6   6  -1   63.59   24.50
  -6  -7   1    2.70    8.20
  -6  -7   1   28.00    9.50
  -6  -7   1    7.50   34.80
  -6  -7   1    5.30   18.70
  -6   7   1   -9.40   19.70
  -6   7   1    4.00   20.80
  -6   7   1  -39.70   42.10
  -6   7   1   21.60   22.20
  -5  -7   1  304.67   26.50
  -5  -7   1  306.97   27.20
   5  -7  -1  265.37   24.80
  -5  -7   1  318.57   41.90
   5  -7  -1  260.97   33.00
  -5  -7   1  366.16   36.80
  -5  -7   1  304.97   42.40
  -5  -7   1  399.46   51.89
  -5   7   1  240.18   59.59
  -5   7   1  263.27   45.90
   5   7  -1  320.97   32.40
  -5   7   1  212.88   41.90
  -5   7   1  338.67   71.69
  -5   7   1  350.16   48.40
  -5   7   1  225.98   35.80
  -5   7   1  307.87   44.30
   5   7  -1  215.88   31.90
  -4  -7   1   85.19   23.80
  -4  -7   1    6.60   40.20
   4  -7  -1   62.79   18.80
  -4  -7   1   77.99   13.80
  -4  -7   1   86.79   24.90
  -4  -7   1   75.99   20.00
  -4  -7   1   79.89   13.50
  -4  -7   1   85.69   26.20
  -4  -7   1   75.39   20.70
  -4  -7   1   66.89   24.50
  -4   7   1   49.70   21.10
  -4   7   1  108.19   52.09
  -4   7   1   82.89   30.50
  -4   7   1   33.50   22.40
  -4   7   1   78.79   26.40
   4   7  -1   92.99   19.50
  -3  -7   1 1161.48   88.29
  -3  -7   1 1234.78   86.19
   3  -7  -1 1119.49   82.59
  -3  -7   1 1220.18   81.49
  -3  -7   1 1113.59   83.19
  -3  -7   1 1359.96   90.09
   3  -7  -1  989.50   80.59
  -3   7   1 1006.40   84.19
  -3   7   1 1361.96   93.99
   3   7  -1 1054.89   81.29
  -3   7   1 1257.67   90.29
   3   7  -1 1143.59   80.99
  -3   7   1 1243.08   88.99
  -3   7   1 1172.78   87.59
  -2  -7   1  352.76   29.10
   2  -7  -1  343.17   27.50
  -2  -7   1  332.57   31.20
  -2  -7   1  323.67   27.40
  -2   7   1  304.07   29.10
  -2   7   1  274.77   25.50
  -2   7   1  354.56   30.20
   2   7  -1  313.27   24.90
   2   7  -1  301.57   25.30
  -2   7   1  307.27   30.20
  -1  -7   1 3870.21  261.87
   1  -7  -1 4273.17  262.67
  -1  -7   1 3681.13  262.87
  -1  -7   1 3928.21  260.77
  -1  -7   1 4001.70  263.37
   1   7  -1 3977.30  261.77
   1   7  -1 3864.91  261.77
  -1   7   1 3773.02  262.07
  -1   7   1 4299.67  265.87
   0  -7  -1   38.30    5.90
   0  -7   1   43.10    9.50
   0  -7  -1   47.60    9.00
   0   7  -1   49.00    9.40
   0   7   1   62.69   13.30
   0   7  -1   47.10    8.90
   0   7  -1   50.39    8.50
   0   7  -1   48.40   10.30
   1  -7   1  483.95   39.80
  -1  -7  -1  530.75   40.00
  -1  -7  -1  538.45   40.50
  -1  -7  -1  543.85   38.60
  -1  -7  -1  612.34   42.90
   1   7   1  657.13   43.80
  -1   7  -1  575.74   41.80
   1   7   1  607.14   39.00
  -1   7  -1  578.84   41.20
  -1   7  -1  537.75   38.40
  -2  -7  -1  371.66   31.40
  -2  -7  -1  319.47   29.10
  -2  -7  -1  394.96   35.30
   2   7   1  367.56   31.40
  -2   7  -1  369.36   28.80
  -2   7  -1  306.37   29.90
   2   7   1  312.37   24.60
  -3  -7  -1  104.99   14.80
  -3  -7  -1  103.29   18.80
  -3  -7  -1  132.89   28.10
  -3  -7  -1    0.60   48.30
  -3  -7  -1   94.69   20.40
  -3  -7  -1   86.59   13.60
  -3   7  -1   95.99   21.60
  -3   7  -1  119.29   17.60
  -3   7  -1   85.29   11.80
   3   7   1   94.99   18.00
  -3   7  -1  119.79   22.30
   3   7   1   65.69   16.20
  -3   7  -1  115.09   25.30
  -3   7  -1  101.19   36.20
  -4  -7  -1   10.90   20.40
  -4  -7  -1   21.50   21.80
  -4  -7  -1   64.99   25.40
  -4  -7  -1    5.60   14.50
  -4  -7  -1    0.70   12.10
  -4  -7  -1   23.40   25.10
  -4  -7  -1    2.40    8.80
  -4  -7  -1   -1.30   16.60
  -4  -7  -1   -8.60   57.99
  -4   7  -1   10.30   11.10
  -4   7  -1   -2.50   25.20
  -4   7  -1  -42.70   59.19
  -4   7  -1   31.90   11.00
   4   7   1    6.70   15.20
  -4   7  -1   15.20   22.40
  -4   7  -1  -16.20   20.30
  -4   7  -1  -10.90   19.20
  -4   7  -1   20.90   24.00
  -4   7  -1    6.60   21.50
  -5  -7  -1  120.99   20.00
  -5  -7  -1  133.09   32.20
  -5  -7  -1  188.88   33.60
  -5  -7  -1  194.08   34.90
  -5  -7  -1  200.68   35.80
  -5  -7  -1  222.28   41.30
   5  -7   1  108.99   27.00
  -5  -7  -1  170.18   18.50
  -5  -7  -1   90.59   50.69
  -5   7  -1  133.89   27.60
  -5   7  -1  171.78   34.90
  -5   7  -1  196.68   38.00
  -5   7  -1  216.78   39.40
   5   7   1   98.89   31.00
  -5   7  -1  119.89   71.19
  -5   7  -1  228.68   35.50
  -6  -7  -1   19.10    9.60
  -6  -7  -1   20.50    8.70
  -6  -7  -1   34.50   31.90
  -6  -7  -1   12.50   19.30
  -6   7  -1   18.40   20.70
  -6   7  -1   26.20   21.30
  -6   7  -1    2.50   19.00
  -6  -8   1    9.90    7.40
  -6  -8   1   25.30   31.70
  -6  -8   1   -2.70   17.30
  -6  -8   1   -1.20    7.40
  -6   8   1    8.90   19.00
  -6   8   1   -9.30   17.90
  -6   8   1  -15.90   16.40
  -6   8   1  -42.50   46.40
  -5  -8   1  170.08   46.00
  -5  -8   1  217.68   38.10
   5  -8  -1   83.19   23.90
  -5  -8   1   78.19   26.90
  -5  -8   1  120.99   16.20
  -5  -8   1  110.89   17.00
  -5  -8   1  130.89   26.50
  -5  -8   1   86.19   50.49
  -5   8   1  132.29   32.60
   5   8  -1  166.68   30.90
  -5   8   1  146.99   30.60
   5   8  -1  121.09   26.20
  -5   8   1  139.59   28.20
  -5   8   1  117.69   61.09
  -4  -8   1  196.78   30.70
  -4  -8   1   51.49   50.29
   4  -8  -1  104.99   23.70
  -4  -8   1  160.78   34.70
  -4  -8   1  149.99   26.60
  -4  -8   1  120.99   22.20
  -4  -8   1  189.38   38.80
  -4  -8   1   97.99   29.50
   4  -8  -1  142.79   24.50
  -4  -8   1  119.19   20.10
  -4   8   1  111.49   35.70
  -4   8   1  193.28   42.90
  -4   8   1  173.58   13.80
   4   8  -1  150.18   22.10
  -4   8   1  153.88   66.79
  -4   8   1  188.28   46.80
  -4   8   1  148.99   30.40
  -3  -8   1   67.19   18.90
   3  -8  -1   83.49   16.40
  -3  -8   1  101.49   26.70
  -3  -8   1  121.09   23.20
  -3  -8   1  119.89   24.10
  -3  -8   1  102.49   19.80
   3  -8  -1  109.19   18.70
  -3  -8   1  102.29   18.70
   3   8  -1   85.59   13.80
  -3   8   1  156.78   33.90
  -3   8   1  140.49   25.00
  -3   8   1   88.49   27.00
  -3   8   1  109.39   26.20
   3   8  -1  103.99   16.50
  -3   8   1  117.29   23.90
  -3   8   1   95.89   13.20
   3   8  -1   76.79   13.30
  -2  -8   1 1155.88   82.99
  -2  -8   1 1179.58   80.19
   2  -8  -1 1216.08   80.29
  -2  -8   1 1216.08   82.49
  -2   8   1 1053.39   78.69
   2   8  -1 1077.39   78.19
  -2   8   1 1159.38   81.29
   2   8  -1 1030.90   79.19
   2   8  -1 1177.08   78.49
  -2   8   1 1160.78   83.29
  -2   8   1 1142.39   82.59
  -1  -8   1 1827.42  119.89
  -1  -8   1 1561.34  121.89
  -1  -8   1 1694.23  120.69
  -1  -8   1 1906.81  122.79
   1  -8  -1 1972.00  121.99
  -1   8   1 1814.02  121.39
   1   8  -1 1738.13  120.69
   1   8  -1 1837.32  123.49
  -1   8   1 1829.12  125.09
   1   8  -1 1811.72  120.79
   0  -8  -1   63.59   10.40
   0  -8   1   60.39   11.20
   0  -8  -1   44.40    6.90
   0  -8  -1   44.80    7.20
   0   8  -1   61.79   11.60
   0   8   1   70.19   14.40
   0   8  -1   60.19   10.50
   0   8  -1   40.10    8.20
  -1  -8  -1  150.98   15.40
  -1  -8  -1  160.18   13.20
  -1  -8  -1  140.69   15.70
   1  -8   1  118.29   15.10
   1   8   1  163.78   13.10
   1   8   1  181.48   19.30
  -1   8  -1  136.29   16.70
  -1   8  -1  158.48   16.90
  -2  -8  -1   11.40   11.30
  -2  -8  -1   12.80    9.00
   2  -8   1   11.20   10.20
   2   8   1   36.30   12.80
   2   8   1   13.90    4.30
   2   8   1    1.80   10.50
  -2   8  -1   17.20   11.30
  -2   8  -1   23.50    8.70
  -3  -8  -1   15.70    8.20
  -3  -8  -1   39.20   16.60
  -3  -8  -1   13.50    8.20
  -3  -8  -1  -40.70   75.09
   3  -8   1   10.60   11.60
  -3  -8  -1    1.60   12.30
  -3  -8  -1   23.20   21.50
  -3  -8  -1   31.40   20.40
  -3  -8  -1   12.90   11.40
  -3   8  -1   21.40   15.80
  -3   8  -1   27.70   12.30
  -3   8  -1   22.20    9.20
  -3   8  -1    8.30   16.10
   3   8   1   -8.30   12.00
   3   8   1   17.70   13.80
  -3   8  -1    5.60   17.20
  -3   8  -1   13.40   15.40
  -3   8  -1    6.50   12.10
  -4  -8  -1  478.95   54.69
  -4  -8  -1  427.66   39.30
   4  -8   1  389.56   38.00
  -4  -8  -1  407.26   35.10
  -4  -8  -1  395.96   33.00
  -4  -8  -1  423.36   43.70
  -4  -8  -1  338.17   45.50
  -4  -8  -1  417.66   45.20
  -4   8  -1  374.56   48.40
  -4   8  -1  364.76   63.69
  -4   8  -1  437.56   54.29
  -4   8  -1  316.57   43.00
  -4   8  -1  403.66   46.50
  -4   8  -1  458.45   33.00
  -4   8  -1  338.47   48.30
  -4   8  -1  431.56   50.79
   4   8   1  358.36   40.00
  -4   8  -1  302.87   44.90
  -5  -8  -1   -0.60   21.00
  -5  -8  -1   46.80   51.49
   5  -8   1  -31.10   21.30
  -5  -8  -1    5.10   12.60
  -5  -8  -1   14.00   18.00
  -5  -8  -1  -10.70   19.40
  -5  -8  -1    4.10   11.60
  -5   8  -1   85.79   42.80
  -5   8  -1  -93.59   69.69
  -5   8  -1   31.10   20.70
  -5   8  -1  -12.20   22.90
  -5   8  -1   -7.80   23.20
   5   8   1  -31.30   18.20
  -6  -8  -1   -1.80   15.50
  -6  -8  -1   10.50    7.80
  -6  -8  -1   11.20   10.20
  -6  -8  -1   23.50   31.60
  -6   8  -1    5.90   17.50
  -6   8  -1   22.70   24.50
  -6   8  -1   -2.60   19.00
  -6  -9   1    5.70   17.10
  -6  -9   1   -4.80    7.40
   6  -9  -1   25.40   22.80
  -6  -9   1   12.30   32.50
  -6  -9   1   17.60    6.80
  -6   9   1  -18.40   16.30
  -6   9   1  -54.29   36.40
  -6   9   1   -7.90   17.90
  -6   9   1    5.40   22.60
  -5  -9   1   84.19   16.40
  -5  -9   1   48.30   57.09
  -5  -9   1   93.79   13.90
   5  -9  -1   96.99   15.30
   5  -9  -1  117.69   26.60
  -5  -9   1   86.89   22.30
  -5  -9   1  102.49   37.20
  -5  -9   1   55.19   29.40
  -5   9   1  149.29   41.00
  -5   9   1   67.39   23.80
   5   9  -1   89.09   24.80
  -5   9   1   44.10   30.00
  -4  -9   1   48.40   26.40
  -4  -9   1   12.80   15.90
   4  -9  -1    7.60   16.70
  -4  -9   1   37.50   20.80
  -4  -9   1   -2.60   18.60
  -4  -9   1   16.80   10.60
   4  -9  -1   24.70   17.30
  -4  -9   1   16.50    5.00
  -4  -9   1  -45.30   50.19
  -4  -9   1   16.20   25.30
   4  -9  -1   13.90    8.60
  -4  -9   1   20.20    9.80
  -4   9   1   29.70   27.50
   4   9  -1   10.90   15.80
  -4   9   1  -10.20   19.30
  -4   9   1  -13.00   22.10
  -4   9   1   10.30   24.70
  -4   9   1  -10.10   19.20
  -4   9   1   61.39   35.70
   4   9  -1   23.50   16.40
  -3  -9   1   -3.90   11.60
  -3  -9   1    5.70    8.10
  -3  -9   1    3.10   15.50
  -3  -9   1    1.20   10.80
   3  -9  -1   14.90   10.90
   3  -9  -1   15.80   21.70
  -3  -9   1  -37.20   36.40
  -3  -9   1   -5.70   13.00
   3   9  -1   -3.20    6.10
  -3   9   1   12.40   13.30
  -3   9   1    3.40   15.90
  -3   9   1   -1.60   16.00
  -3   9   1  -27.10   20.40
  -3   9   1   22.90   20.70
   3   9  -1    6.00   12.80
   2  -9  -1  149.59   19.10
  -2  -9   1  126.29   18.00
  -2  -9   1  138.19   19.70
  -2  -9   1  168.98   23.90
   2   9  -1  145.49   14.90
  -2   9   1  139.39   20.10
   2   9  -1  132.29   15.60
  -2   9   1  128.99   16.00
   2   9  -1  148.79   19.00
  -2   9   1  172.18   22.40
   2   9  -1  121.99   18.50
  -2   9   1  153.28   20.80
  -1  -9   1  631.14   46.30
  -1  -9   1  672.83   48.80
  -1  -9   1  669.83   47.80
   1  -9  -1  776.12   50.49
   1  -9  -1  699.23   54.09
   1   9  -1  712.33   48.70
   1   9  -1  693.73   48.80
   1   9  -1  679.53   51.59
  -1   9   1  664.83   49.20
  -1   9   1  670.73   53.49
   1   9  -1  658.83   50.79
   0  -9  -1   43.40   10.50
   0  -9   1   41.20   10.80
   0  -9  -1   57.89    8.20
   0  -9   1   45.60    8.80
   0  -9   1   51.89   11.90
   0  -9  -1   51.89    7.90
   0   9  -1   75.99   13.80
   0   9   1   63.69   11.30
   0   9  -1   52.79   10.70
   0   9  -1   47.10   11.60
   0   9  -1   41.70    8.60
   0   9   1   62.89   14.90
   0   9   1   47.20   12.30
  -1  -9  -1   62.99    7.80
  -1  -9  -1   85.19   12.60
  -1  -9  -1   73.49   11.40
   1  -9   1   65.69   12.90
   1   9   1   83.09   16.00
   1   9   1   64.69   11.10
   1   9   1   91.99   19.20
  -1   9  -1   48.40   12.00
  -1   9  -1   68.19   10.10
   1   9   1   59.09   10.20
  -1   9  -1   58.49   11.90
  -2  -9  -1    2.60    9.60
  -2  -9  -1    7.90   11.10
  -2  -9  -1   19.40    5.40
   2  -9   1   -0.30   10.20
  -2   9  -1   -1.60   11.30
   2   9   1   16.70   11.00
   2   9   1   15.30    4.40
  -2   9  -1   14.50   12.40
  -2   9  -1   11.30    7.20
   2   9   1   18.90   12.20
  -3  -9  -1   16.90    9.00
  -3  -9  -1   12.20   16.20
  -3  -9  -1   56.39   25.80
  -3  -9  -1   36.90   21.20
  -3  -9  -1   15.60   16.70
  -3  -9  -1   12.30   15.20
  -3  -9  -1   15.50    8.80
  -3   9  -1    7.80   17.20
   3   9   1   18.90   14.90
  -3   9  -1   10.60   16.80
   3   9   1    5.20   14.30
  -3   9  -1    3.20   18.80
  -3   9  -1    5.70   16.50
  -3   9  -1   16.50   15.40
  -3   9  -1    5.20   21.40
   4  -9   1   73.39   19.90
  -4  -9  -1   67.89   21.20
  -4  -9  -1   47.00   12.40
  -4  -9  -1   29.20   23.20
  -4  -9  -1   62.89   25.50
  -4  -9  -1   50.19   54.09
  -4  -9  -1   51.09   14.00
   4  -9   1   65.59   19.10
   4   9   1   75.39   20.60
  -4   9  -1   14.30   24.60
   4   9   1   36.80   18.80
  -4   9  -1   39.00   23.80
  -4   9  -1   61.29   25.60
  -4   9  -1   84.89   24.50
  -4   9  -1   18.10   21.20
  -5  -9  -1   23.90   11.30
   5  -9   1  -17.80   20.10
   5  -9   1    4.30    9.30
  -5  -9  -1   -3.20   20.60
  -5  -9  -1   29.40   47.30
  -5  -9  -1   13.50   20.30
  -5  -9  -1  -13.90   18.00
  -5  -9  -1    1.30    8.70
  -5   9  -1   -0.90   22.40
  -5   9  -1   18.90   18.10
  -5   9  -1  -38.90   62.69
   6  -9   1   49.50   21.20
  -6  -9  -1   33.00    9.90
  -6  -9  -1   17.10   16.90
  -6  -9  -1   28.10    8.40
  -6  -9  -1   69.39   39.60
  -6   9  -1   45.60   24.80
  -6   9  -1   13.90   22.50
  -6   9  -1   23.10   19.60
   6 -10  -1    9.60   23.10
  -6 -10   1   -2.50   13.90
  -6 -10   1    2.20    7.50
  -6 -10   1   -3.40   30.00
  -6  10   1   -4.10   19.30
  -6  10   1   -3.30   22.00
  -6  10   1   -9.30   18.70
   5 -10  -1    3.00    9.80
  -5 -10   1   19.50   49.00
  -5 -10   1    9.80   17.60
  -5 -10   1   -2.90    9.00
  -5 -10   1   -6.50   18.20
  -5 -10   1   36.90   23.10
   5 -10  -1  -41.60   24.80
  -5 -10   1   -2.80    8.50
   5 -10  -1   19.10   20.60
   5  10  -1  -13.40   14.10
   5  10  -1  -16.40   20.40
  -5  10   1    1.40   18.00
  -5  10   1    4.80   20.10
  -5  10   1  -15.70   19.40
  -4 -10   1  116.29   26.30
  -4 -10   1   24.50   56.39
  -4 -10   1   60.19   23.80
  -4 -10   1  180.28   39.20
   4 -10  -1   92.69   22.30
  -4 -10   1  131.19   17.50
  -4 -10   1   96.19   19.70
   4 -10  -1  106.29   14.90
  -4 -10   1   85.89   14.90
   4 -10  -1  129.59   24.60
  -4 -10   1  159.38   36.50
  -4  10   1   81.69   13.80
   4  10  -1  122.89   25.50
  -4  10   1   96.69   30.00
   4  10  -1  133.49   24.00
  -4  10   1  135.99   35.80
  -3 -10   1    7.80   18.70
   3 -10  -1   13.70   12.00
  -3 -10   1  -10.10   12.60
  -3 -10   1    3.30    9.00
  -3 -10   1    3.30    5.90
  -3 -10   1    0.00   16.40
   3 -10  -1   19.10   14.40
  -3 -10   1   12.80   14.70
  -3  10   1   12.60   17.30
   3  10  -1   18.50   14.60
  -3  10   1   19.50   22.30
   3  10  -1    0.50   16.90
   3  10  -1    2.70    8.10
   3  10  -1   -8.00    7.80
  -3  10   1   15.90    7.70
   3  10  -1    1.90    7.50
  -3  10   1    1.20   21.60
  -3  10   1   21.90   13.70
   2 -10  -1   39.60   12.80
   2 -10  -1   54.49   13.70
  -2 -10   1   36.10   14.10
  -2 -10   1   26.80   10.20
  -2 -10   1   29.80   13.50
  -2  10   1   38.30   12.70
   2  10  -1   33.50   13.20
   2  10  -1   17.50    7.10
   2  10  -1   19.20    8.10
  -2  10   1   19.00   12.50
   2  10  -1   44.70   13.60
  -1 -10   1  358.96   34.30
  -1 -10   1  386.66   29.40
  -1 -10   1  407.76   31.50
   1 -10  -1  437.46   33.80
   1 -10  -1  456.85   34.70
  -1  10   1  399.16   33.00
   1  10  -1  427.56   32.60
  -1  10   1  413.76   38.00
   1  10  -1  425.56   32.30
   1  10  -1  429.76   36.30
   1  10  -1  467.85   34.20
   0 -10   1  512.05   36.80
   0 -10  -1  546.85   39.70
   0 -10  -1  516.25   36.50
   0 -10   1  544.05   38.70
   0 -10   1  427.96   39.60
   0 -10  -1  490.15   38.20
   0 -10  -1  528.65   36.60
   0  10  -1  553.54   42.10
   0  10   1  546.95   45.40
   0  10   1  560.94   40.70
   0  10  -1  495.05   38.80
   0  10  -1  532.55   39.00
   0  10  -1  489.45   40.40
   0  10   1  532.85   43.30
   1 -10   1   59.99   13.60
   1 -10   1   47.90   10.80
  -1 -10  -1   48.90    7.40
   1 -10   1   50.69    5.80
  -1 -10  -1   49.70   10.50
   1  10   1   65.69   14.90
   1  10   1   82.99   17.00
  -1  10  -1   63.69   10.30
  -1  10  -1   48.70   12.50
  -1  10  -1   32.70   11.40
  -2 -10  -1  142.79   18.90
  -2 -10  -1  155.18   14.80
  -2 -10  -1  163.78   12.50
   2 -10   1  122.79   15.10
  -2 -10  -1  130.69   20.70
   2 -10   1  165.58   20.00
  -2  10  -1  162.98   33.10
  -2  10  -1  146.69   14.80
   2  10   1  169.68   21.60
   2  10   1  167.28   20.10
  -2  10  -1  127.59   20.80
  -2  10  -1  136.09   16.90
  -3 -10  -1   30.60   10.50
  -3 -10  -1   19.20    6.00
  -3 -10  -1   27.90   17.60
  -3 -10  -1   24.60   19.40
  -3 -10  -1   38.90   10.70
  -3 -10  -1   10.80   12.50
   3 -10   1   29.10   14.90
   3  10   1   26.10   15.90
  -3  10  -1   24.20   17.60
   3  10   1   26.90   15.80
   3  10   1   26.10   11.20
  -3  10  -1   19.00   18.50
  -3  10  -1  -15.70   24.30
  -3  10  -1   -7.00   22.20
  -3  10  -1   19.90    7.60
  -4 -10  -1  387.56   50.39
  -4 -10  -1  596.04   52.59
   4 -10   1  442.16   44.30
  -4 -10  -1  489.65   41.40
  -4 -10  -1  525.35   40.00
  -4 -10  -1  536.65   46.40
   4  10   1  484.25   48.40
  -4  10  -1  567.14   54.29
  -4  10  -1  551.34   61.09
  -4  10  -1  418.36   53.39
  -4  10  -1  473.85   56.49
  -5 -10  -1   54.89   52.49
  -5 -10  -1   11.10   19.90
  -5 -10  -1   22.50   23.40
   5 -10   1   10.80   31.60
  -5 -10  -1    9.70   27.10
  -5 -10  -1   17.50    9.70
   5 -10   1    8.30    9.40
  -5 -10  -1   25.70   11.50
   5 -10   1   -4.10   21.90
  -5  10  -1   -7.00   18.60
  -5  10  -1   35.50   19.00
  -5  10  -1  -20.60   20.50
  -5  10  -1    2.60   22.50
   6 -10   1   37.10   21.50
  -6 -10  -1    4.20   12.70
  -6 -10  -1    2.80    6.40
  -6 -10  -1    0.90    6.40
  -6  10  -1   -5.00   19.60
  -6  10  -1    4.80   18.40
  -6  10  -1   -0.20   18.00
  -6 -11   1   15.70   37.20
  -6 -11   1    1.10    6.60
   6 -11  -1   11.50   17.80
  -6 -11   1   -2.80   12.50
  -6  11   1   -7.30   22.80
   6  11  -1  -26.20   24.90
  -6  11   1    2.10   18.40
  -6  11   1  -16.30   18.00
  -5 -11   1   12.70    9.60
  -5 -11   1   19.60    9.80
  -5 -11   1    1.90   16.90
   5 -11  -1   -0.40   20.40
   5 -11  -1   20.20   20.90
  -5 -11   1   33.10   22.20
   5 -11  -1    6.90    8.90
  -5 -11   1   79.59   34.40
  -5 -11   1   10.80   54.29
  -5  11   1   -2.10   20.60
  -5  11   1   -8.80   20.50
   5  11  -1   -8.90   18.10
   5  11  -1   36.30   21.70
  -5  11   1   -0.50   19.80
  -4 -11   1   11.20   11.00
  -4 -11   1    2.30   10.40
  -4 -11   1  -38.10   50.49
   4 -11  -1   31.60   20.80
  -4 -11   1   37.10   30.00
   4 -11  -1   16.90    9.80
  -4 -11   1   -3.00   18.70
  -4 -11   1    5.00   15.20
  -4 -11   1   16.00    5.70
  -4 -11   1    3.80   18.50
   4 -11  -1   25.60   19.20
   4  11  -1   -1.00    9.10
   4  11  -1   26.20   28.10
  -4  11   1   32.70   35.70
  -4  11   1  -10.10   20.10
  -4  11   1  -21.90   25.30
  -4  11   1   -4.10    7.30
  -4  11   1  -13.40   20.40
   4  11  -1   -3.00   15.60
  -3 -11   1  743.43   63.79
  -3 -11   1  660.13   51.79
  -3 -11   1  629.44   45.40
  -3 -11   1  689.93   57.39
   3 -11  -1  681.03   50.69
  -3 -11   1  622.54   48.40
   3 -11  -1  615.34   51.99
  -3 -11   1  679.83   55.89
  -3 -11   1  678.23   49.10
  -3  11   1  689.43   68.09
   3  11  -1  570.34   47.20
   3  11  -1  656.93   50.19
   3  11  -1  731.23   48.00
   3  11  -1  583.14   54.39
   3  11  -1  569.14   47.20
  -3  11   1  546.65   46.60
  -3  11   1  759.32   61.09
  -3  11   1  555.54   67.29
  -3  11   1  667.33   63.69
   2 -11  -1   42.80   13.30
  -2 -11   1   31.80   12.50
  -2 -11   1   45.10   16.40
  -2 -11   1   35.20   12.40
   2  11  -1   28.10   11.10
  -2  11   1   33.20   11.30
   2  11  -1   26.50    9.50
   2  11  -1   45.80   15.30
   2  11  -1   49.40   19.00
  -2  11   1   32.90   15.20
  -2  11   1   34.80   15.20
  -2  11   1   47.30   15.10
   2  11  -1   21.30    7.40
  -1 -11   1  131.19   12.30
   1 -11  -1  154.78   14.00
   1 -11  -1  155.28   19.80
  -1 -11   1  127.29   16.50
  -1 -11   1  127.79   15.40
   1 -11  -1  159.88   19.30
  -1  11   1  151.08   17.50
   1  11  -1  150.98   20.30
   1  11  -1  145.39   16.90
   1  11  -1  143.49   15.40
   1  11  -1  187.28   20.20
  -1  11   1  138.89   21.20
   0 -11   1   -2.90    8.70
   0 -11   1   12.30   10.50
   0 -11  -1   -0.20    4.80
   0 -11   1   16.40    8.70
   0 -11  -1    1.30    9.70
   0 -11   1   -0.90    4.60
   0 -11  -1    1.40    5.00
   0 -11  -1    2.50    9.30
   0  11   1    3.00   11.10
   0  11  -1   -5.90    8.70
   0  11   1    4.10   12.50
   0  11  -1    1.70   10.20
   0  11   1    6.70    8.80
   0  11  -1    1.40   11.50
   0  11  -1   -6.60    6.30
   1 -11   1   45.40   10.90
  -1 -11  -1   53.79   11.30
   1 -11   1   69.49   16.10
  -1 -11  -1   41.50    9.70
  -1 -11  -1   50.19    7.70
  -1  11  -1   59.19   10.70
   1  11   1   57.69   14.80
  -1  11  -1   75.69   14.40
   1  11   1   58.29   16.00
  -1  11  -1   73.49   26.20
  -2 -11  -1   14.80   13.50
  -2 -11  -1   26.80   10.90
   2 -11   1   30.80   19.50
   2  11   1   25.40   14.20
  -2  11  -1   16.60   14.20
  -2  11  -1   25.00   18.40
   2  11   1   21.00   10.30
  -2  11  -1   13.30    8.90
   2  11   1   49.90   22.80
  -2  11  -1   11.20    7.70
   3 -11   1   39.80   16.80
   3 -11   1   29.00   13.90
  -3 -11  -1    9.20   14.00
  -3 -11  -1   10.30   16.00
  -3 -11  -1    7.40   17.10
  -3 -11  -1   15.70   10.00
  -3 -11  -1  -64.39   58.99
  -3 -11  -1   26.70    6.80
  -3 -11  -1   21.00   10.90
  -3  11  -1   22.30   19.20
   3  11   1   38.80   17.60
  -3  11  -1   20.70    8.40
   3  11   1   38.80   11.20
   3  11   1   24.50   16.50
  -3  11  -1   50.99   20.70
  -3  11  -1  -11.70   25.30
  -4 -11  -1  318.27   39.50
  -4 -11  -1  323.17   36.50
   4 -11   1  298.47   31.80
   4 -11   1  255.57   32.80
  -4 -11  -1  193.48   23.30
  -4 -11  -1  274.97   35.20
  -4  11  -1  175.08   39.80
  -4  11  -1  306.97   51.39
   4  11   1  201.28   32.30
  -4  11  -1  197.28   40.90
   4  11   1  303.57   33.20
  -4  11  -1  196.58   46.60
  -4  11  -1  241.68   37.10
  -5 -11  -1   49.20   52.39
  -5 -11  -1   31.00   22.20
  -5 -11  -1   77.59   35.60
   5  11   1   13.40   24.90
  -5  11  -1   16.10   24.10
  -6 -11  -1    5.50    4.20
  -6 -11  -1   10.60    6.50
  -6 -11  -1    3.70   11.20
  -6  11  -1    3.70   18.80
  -6  11  -1    0.30   16.70
  -6  11  -1   -6.70   18.30
  -6 -12   1   -2.80   10.60
  -6 -12   1    2.40    6.10
   6 -12  -1    8.90   17.90
  -6  12   1    0.40   16.30
  -6  12   1    1.40   18.80
  -6  12   1   -7.80   17.00
  -5 -12   1    3.70    7.90
  -5 -12   1    1.50   16.10
  -5 -12   1    5.90   17.90
   5 -12  -1  -18.80   18.50
  -5 -12   1   -2.40    8.40
   5 -12  -1  -12.00    7.50
  -5 -12   1  -22.80   54.89
  -5  12   1  -25.00   20.20
  -5  12   1  -28.40   19.30
  -5  12   1  -30.40   21.20
   5  12  -1  -19.70   15.40
   5  12  -1   24.10   40.40
  -4 -12   1   -8.10   18.90
  -4 -12   1  -61.59   49.40
   4 -12  -1   27.80   18.50
   4 -12  -1    1.10    9.60
   4 -12  -1    9.60   18.60
  -4 -12   1   -6.60   16.90
  -4 -12   1   10.00    5.30
  -4 -12   1   -3.60   10.20
  -4 -12   1   -5.30    9.30
  -4 -12   1   28.80   22.80
  -4  12   1    9.40    7.60
  -4  12   1  -26.40   23.50
   4  12  -1   13.10   21.20
   4  12  -1   -3.10    7.90
  -4  12   1  -18.50   21.60
   4  12  -1   37.80   19.90
  -4  12   1  -27.60   20.30
  -3 -12   1  211.48   17.20
   3 -12  -1  171.68   17.60
  -3 -12   1  154.28   28.00
  -3 -12   1  202.88   33.40
   3 -12  -1  221.98   26.10
  -3 -12   1  146.99   27.00
  -3 -12   1  166.98   19.50
   3 -12  -1  168.78   26.40
  -3 -12   1  155.38   24.10
   3  12  -1  153.18   18.00
  -3  12   1  207.58   39.00
  -3  12   1  135.89   18.50
  -3  12   1  221.48   38.50
   3  12  -1  132.49   25.40
  -3  12   1  212.78   58.69
   3  12  -1  165.58   17.70
   3  12  -1  167.18   19.00
   3  12  -1  221.78   24.80
   2 -12  -1   13.30   11.10
   2 -12  -1   14.40   13.10
  -2 -12   1    5.10    6.60
  -2 -12   1    3.30   12.30
   2  12  -1    1.50    8.30
   2  12  -1    7.00   12.70
   2  12  -1   -0.20    6.20
  -2  12   1   21.10    7.90
  -2  12   1    0.70   12.80
   2  12  -1    8.50    7.60
   2  12  -1   24.10   14.50
  -2  12   1   12.30   10.00
   1 -12  -1  295.87   27.20
  -1 -12   1  272.37   22.20
  -1 -12   1  260.97   23.00
  -1 -12   1  270.67   20.70
   1 -12  -1  297.77   22.20
   1 -12  -1  274.47   25.60
  -1 -12   1  254.17   23.70
  -1  12   1  247.08   29.90
   1  12  -1  298.57   22.80
  -1  12   1  264.97   25.10
   1  12  -1  269.47   28.50
   1  12  -1  325.07   27.30
  -1  12   1  258.97   24.10
   1  12  -1  269.17   24.50
  -1  12   1  245.58   22.80
   0 -12   1  313.07   26.70
   0 -12   1  321.27   26.50
   0 -12  -1  304.67   31.10
   0 -12   1  294.67   22.90
   0 -12  -1  307.97   23.00
   0 -12  -1  297.37   25.60
   0 -12  -1  259.77   22.30
   0  12  -1  299.07   25.40
   0  12  -1  303.47   27.00
   0  12  -1  286.47   25.70
   0  12   1  316.97   26.20
   0  12  -1  255.47   25.60
   0  12   1  285.87   31.20
   0  12  -1  267.87   28.80
   0  12   1  325.77   27.80
   0  12   1  323.27   27.90
   1 -12   1   17.60    9.00
  -1 -12  -1    4.50    4.70
   1 -12   1   12.40   12.30
  -1 -12  -1    8.40    8.00
   1 -12   1    7.20    8.70
  -1 -12  -1    1.90    7.80
  -1 -12  -1   10.20    7.10
   1  12   1    9.00   14.80
  -1  12  -1   -4.40    7.30
  -1  12  -1   -6.20   10.00
  -1  12  -1    3.50    9.40
   1  12   1    7.90   12.10
  -1  12  -1    8.70    6.90
   1  12   1    3.60    6.90
  -2 -12  -1  187.08   17.40
   2 -12   1  197.68   22.60
  -2 -12  -1  213.38   31.10
   2 -12   1  213.08   23.70
  -2 -12  -1  177.28   22.30
   2  12   1  187.18   26.80
   2  12   1  235.88   24.70
   2  12   1  205.88   18.90
  -2  12  -1  188.38   18.20
  -2  12  -1  159.28   24.80
  -2  12  -1  160.18   20.60
  -3 -12  -1   66.89   13.60
  -3 -12  -1   80.19   23.70
  -3 -12  -1   87.29   20.20
   3 -12   1   59.69   17.70
  -3 -12  -1  102.69   20.50
   3 -12   1  103.99   23.50
  -3 -12  -1   60.89   10.60
  -3 -12  -1   30.70   18.30
   3  12   1   93.79   23.80
  -3  12  -1   70.69   32.40
  -3  12  -1   76.09   24.90
  -3  12  -1   57.39   18.50
  -3  12  -1  110.19   26.60
   3  12   1   69.59   13.30
  -3  12  -1   34.20   21.80
  -4 -12  -1  -13.00   18.00
  -4 -12  -1   -1.40   15.90
   4 -12   1   30.50   20.10
   4 -12   1   15.20   18.80
  -4 -12  -1   45.90   22.80
  -4 -12  -1   15.30   58.89
  -4 -12  -1  -13.90    8.80
  -4 -12  -1   -4.20    9.30
   4  12   1   -1.80   11.10
   4  12   1   55.69   23.00
   4  12   1  -11.30   16.80
  -4  12  -1    9.80   32.90
  -4  12  -1  -21.10   22.50
  -4  12  -1  -14.30   23.30
   5 -12   1   17.60    9.50
  -5 -12  -1   10.00   17.30
  -5 -12  -1   29.10    9.90
   5 -12   1   61.59   21.40
  -5 -12  -1   30.10   10.20
   5 -12   1   45.90   23.40
  -5 -12  -1   77.09   51.69
  -5  12  -1   40.30   24.10
  -5  12  -1   21.60   20.40
   5  12   1   62.79   23.90
  -5  12  -1   25.70   23.40
   6 -12   1  -19.10   18.10
  -6 -12  -1   -0.20    5.40
  -6 -12  -1    3.00    9.20
  -6 -12  -1    2.20    4.40
  -6  12  -1    0.80   16.00
  -6  12  -1    3.80   16.00
  -6  12  -1   -0.10   19.80
  -6 -13   1    2.90   10.10
  -6 -13   1   -0.90    5.30
   6 -13  -1    4.20   14.90
  -6  13   1   -2.90   14.80
  -6  13   1    3.00   19.90
   6  13  -1  -23.60   16.10
  -6  13   1    2.40   15.10
   5 -13  -1   18.70   18.90
  -5 -13   1    6.90    8.60
   5 -13  -1   46.60   24.50
  -5 -13   1    0.10   13.70
   5 -13  -1    1.10    8.30
   5  13  -1   21.90   21.10
  -5  13   1   16.00   20.00
  -5  13   1   -2.30   18.40
  -5  13   1  -13.10   23.30
  -4 -13   1   28.80   12.00
   4 -13  -1   29.90   11.10
  -4 -13   1   73.89   21.80
   4 -13  -1   35.70   19.90
   4 -13  -1   22.60   18.70
  -4 -13   1    0.00   15.90
  -4 -13   1   25.80   10.90
  -4 -13   1   30.40   21.40
  -4 -13   1   25.20    6.30
  -4  13   1   21.80   25.30
   4  13  -1   19.20   17.30
   4  13  -1   17.20    9.00
  -4  13   1   35.70    8.80
  -4  13   1    5.40   22.60
  -4  13   1    0.30   25.30
   4  13  -1   55.79   20.30
   3 -13  -1  211.38   35.80
  -3 -13   1  138.99   18.70
   3 -13  -1  208.88   26.20
  -3 -13   1  147.69   23.80
  -3 -13   1  162.68   22.10
   3 -13  -1  166.68   17.60
  -3 -13   1  153.08   27.40
  -3 -13   1  142.49   16.20
  -3  13   1  168.78   30.30
  -3  13   1  163.58   42.80
   3  13  -1  181.78   21.90
  -3  13   1  125.19   17.90
  -3  13   1  171.98   36.20
   3  13  -1  172.18   18.30
   3  13  -1  134.49   25.50
   2 -13  -1  357.16   33.60
  -2 -13   1  323.87   30.90
   2 -13  -1  329.57   27.20
  -2 -13   1  350.06   26.80
  -2 -13   1  334.97   33.70
  -2 -13   1  375.06   36.80
   2 -13  -1  363.26   32.00
  -2  13   1  285.97   29.90
   2  13  -1  390.26   31.60
   2  13  -1  321.97   29.00
  -2  13   1  342.97   30.30
  -2  13   1  326.67   28.40
   2  13  -1  385.56   28.50
  -2  13   1  288.07   34.60
   2  13  -1  341.77   28.50
   2  13  -1  341.17   35.70
   1 -13  -1  122.19   17.40
  -1 -13   1  132.19   14.40
  -1 -13   1  127.69   12.40
  -1 -13   1  155.08   16.60
   1 -13  -1  156.48   20.70
   1 -13  -1  143.59   18.90
   1 -13  -1  154.48   14.20
  -1 -13   1  131.19   15.60
   1  13  -1  123.49   16.00
   1  13  -1  152.28   14.60
  -1  13   1  133.69   22.20
   1  13  -1  132.19   17.70
  -1  13   1  134.29   17.80
  -1  13   1  116.09   15.70
  -1  13   1  144.29   16.20
   1  13  -1  148.19   22.00
   0 -13   1   22.80   11.40
   0 -13  -1   41.60    8.50
   0 -13  -1   43.10   12.70
   0 -13   1   28.50    9.40
   0 -13  -1   45.10   11.90
   0 -13   1   50.69   13.80
   0 -13   1   44.70   11.40
   0 -13  -1   52.69   10.00
   0  13   1   48.60   12.90
   0  13  -1   32.60   13.10
   0  13  -1   45.10    9.80
   0  13   1   64.59   11.80
   0  13  -1   43.10   14.70
   0  13   1   44.00   12.80
   0  13   1   58.09   17.60
   0  13  -1   62.69   13.20
   0  13   1   49.40   15.50
  -1 -13  -1   86.89   17.00
   1 -13   1   62.99   13.30
  -1 -13  -1   73.79   11.40
  -1 -13  -1   61.19    9.20
  -1 -13  -1   76.59   13.00
   1 -13   1   95.39   17.00
  -1 -13  -1   75.39   18.60
   1 -13   1   93.49   18.70
  -1  13  -1   70.99   12.60
   1  13   1   83.79   20.40
   1  13   1   70.99   11.00
  -1  13  -1   76.99   11.90
  -1  13  -1   40.10   13.40
   1  13   1   91.99   18.70
  -1  13  -1   76.49   13.90
   2 -13   1   82.49   17.90
  -2 -13  -1   59.59   14.60
  -2 -13  -1   45.30   18.30
   2 -13   1  112.09   21.90
  -2 -13  -1   71.49   11.90
   2  13   1   71.79   13.00
  -2  13  -1   57.19   13.00
  -2  13  -1   76.89   12.90
   2  13   1   41.40   17.00
  -3 -13  -1  139.29   16.90
  -3 -13  -1  121.39   23.10
  -3 -13  -1  142.99   29.90
  -3 -13  -1  120.49   19.50
   3 -13   1  168.38   25.40
  -3 -13  -1  121.79   14.10
  -3  13  -1  123.89   16.20
  -3  13  -1  113.59   37.40
  -3  13  -1  109.39   26.50
   3  13   1  132.09   16.10
  -3  13  -1   89.39   27.90
   3  13   1   89.19   22.80
   4 -13   1   19.10   18.70
  -4 -13  -1    5.80    9.60
  -4 -13  -1   97.79   33.10
  -4 -13  -1   -9.50   22.50
   4 -13   1   25.00   20.10
  -4 -13  -1  -26.60   68.89
  -4 -13  -1   16.70   16.80
  -4 -13  -1   -0.70    9.20
   4  13   1   42.50   23.80
   4  13   1   -0.60   17.40
  -4  13  -1  -14.70   25.00
  -4  13  -1   13.50   21.90
  -4  13  -1  -25.80   21.80
   4  13   1   14.00   11.80
  -5 -13  -1   -1.80    7.50
   5 -13   1   -6.90   17.40
   5 -13   1    1.30    8.20
  -5 -13  -1   -2.70    7.80
   5 -13   1   28.20   19.80
  -5 -13  -1   -6.30   13.70
  -5  13  -1  -28.20   20.60
  -5  13  -1   -3.70   16.50
   5  13   1   38.70   21.60
  -5  13  -1   -5.90   17.20
   5 -14  -1   17.80   17.40
  -5 -14   1   -0.40   13.60
  -5 -14   1   14.20    8.70
   5 -14  -1   62.09   21.30
   5 -14  -1   18.20    8.20
   5  14  -1   21.30   19.40
  -5  14   1  -25.80   22.30
  -5  14   1  -11.00   19.30
  -5  14   1  -10.40   19.30
  -4 -14   1   26.30   14.60
  -4 -14   1   53.99   16.30
  -4 -14   1   13.70   18.70
  -4 -14   1   43.80   12.60
   4 -14  -1    7.90   18.10
  -4 -14   1   45.20   23.40
   4 -14  -1   34.00   19.20
   4 -14  -1   29.20   10.80
   4  14  -1   82.99   22.70
   4  14  -1   15.80   16.50
   4  14  -1   37.30   11.60
  -3 -14   1   11.00   13.10
   3 -14  -1    9.60   16.90
   3 -14  -1   23.90   17.70
  -3 -14   1    4.20    7.80
  -3 -14   1    2.10   17.40
  -3 -14   1    1.10    9.60
   3 -14  -1   18.80   10.00
  -3 -14   1    1.00   15.30
  -3 -14   1  -16.90    9.70
  -3  14   1    0.30    9.10
  -3  14   1  -14.50   22.90
   3  14  -1   -2.90    8.50
   3  14  -1    6.20   15.60
  -2 -14   1  185.08   28.30
   2 -14  -1  197.68   23.80
   2 -14  -1  208.08   23.90
   2 -14  -1  187.98   17.90
  -2 -14   1  163.28   17.90
   2 -14  -1  195.08   26.10
  -2 -14   1  193.38   22.80
   2  14  -1  167.58   26.50
   2  14  -1  173.48   18.30
  -2  14   1  152.68   28.40
  -2  14   1  159.18   20.40
   2  14  -1  170.28   18.80
   2  14  -1  194.78   20.80
  -2  14   1  166.68   19.30
  -1 -14   1   26.30    9.00
  -1 -14   1   12.70    9.30
   1 -14  -1   29.80    9.50
   1 -14  -1   35.60   14.80
   1 -14  -1   35.40    9.10
  -1 -14   1   38.40   11.20
   1 -14  -1   36.10   14.40
  -1 -14   1    9.60    6.00
   1  14  -1    9.90    9.00
  -1  14   1   17.40   13.80
   1  14  -1   26.60   16.10
   1  14  -1   30.40    9.30
  -1  14   1   18.20   12.20
   1  14  -1   52.79   18.10
   1  14  -1   11.30    8.10
  -1  14   1   23.80    9.90
  -1  14   1   30.40    9.30
   1  14  -1   19.70    9.40
   0 -14  -1  403.46   29.90
   0 -14   1  376.06   30.40
   0 -14   1  389.26   33.20
   0 -14   1  460.45   31.30
   0 -14  -1  395.76   34.10
   0 -14  -1  378.96   32.50
   0 -14   1  400.76   33.10
   0 -14   1  402.46   29.40
   0 -14  -1  373.16   30.80
   0  14   1  351.76   38.10
   0  14   1  376.76   31.40
   0  14   1  382.56   31.10
   0  14  -1  396.96   32.50
   0  14  -1  389.96   31.00
   0  14  -1  418.86   40.90
   0  14  -1  400.06   30.90
   0  14  -1  342.97   36.60
   0  14   1  412.76   34.00
   0  14   1  368.06   34.20
  -1 -14  -1   55.09   11.70
  -1 -14  -1   62.79   13.10
  -1 -14  -1   60.09    8.90
   1 -14   1   89.49   19.40
   1 -14   1   72.39   16.80
  -1 -14  -1   51.49   22.60
  -1 -14  -1   46.90   10.50
   1  14   1   66.89   12.30
   1  14   1   60.09   22.00
   1  14   1   34.80   16.20
   1  14   1   97.59   19.80
  -1  14  -1   47.90   10.70
  -1  14  -1   62.29   11.40
  -1  14  -1   41.90   13.90
  -1  14  -1   75.19   13.20
   2 -14   1   25.50   16.30
   2 -14   1   15.80   15.30
  -2  14  -1   44.20   12.10
   2  14   1   43.10   18.00
   2  14   1    6.10   14.80
  -3 -14  -1   21.20    7.70
  -3 -14  -1   34.70   18.10
  -3 -14  -1   27.70   11.60
  -3 -14  -1   15.40   13.50
   3 -14   1   58.59   19.80
  -3 -14  -1   28.10   12.50
  -3 -14  -1   23.80   20.30
   3 -14   1   58.79   21.10
   3  14   1   22.20   17.30
   3  14   1   44.20   11.90
  -4 -14  -1    8.10    9.20
  -4 -14  -1    4.20   20.50
  -4 -14  -1   11.60    9.70
  -4 -14  -1    8.10   15.60
  -4 -14  -1   22.80   19.50
   4 -14   1   53.79   29.60
   4 -14   1   47.30   11.60
   4 -14   1   53.59   20.30
   4  14   1   16.90    8.50
   4  14   1    0.20   15.70
  -4  14  -1  -11.40   22.70
  -4  14  -1   16.70   22.90
  -4  14  -1  -16.00   23.30
   5 -14   1   25.40   18.00
  -5 -14  -1    6.20   13.10
   5 -14   1   19.20    8.90
  -5 -14  -1   10.90    8.00
  -5 -14  -1   21.50    8.40
   5  14   1   47.00   21.50
   5  14   1   -0.20   14.60
  -5  14  -1   26.10   22.90
  -5  14  -1   22.00   17.70
  -5  14  -1    3.20   18.60
   5 -15  -1    3.80   15.80
   5 -15  -1   11.10    7.70
  -5 -15   1    2.10    7.60
  -5 -15   1   -4.90   10.40
  -5  15   1  -25.40   18.70
  -5  15   1  -12.10   21.10
   5  15  -1   26.80   18.30
   4 -15  -1   19.10   10.30
  -4 -15   1   16.30   16.60
  -4 -15   1   21.00    8.50
  -4 -15   1   77.99   25.90
   4 -15  -1   14.20   17.80
   4 -15  -1    8.50   19.60
  -4 -15   1    4.70    9.90
  -4 -15   1   16.80    5.80
  -4 -15   1    0.50   12.90
   4  15  -1   39.00   20.40
  -4  15   1   -5.10   20.30
  -4  15   1  -32.00   23.80
  -4  15   1  -18.80   20.80
   4  15  -1   -3.20   14.70
  -4  15   1    9.60    7.70
   4  15  -1   10.90    8.70
  -3 -15   1   13.40   11.60
  -3 -15   1    5.20    9.30
   3 -15  -1   21.60   18.80
  -3 -15   1   -1.70   10.20
  -3 -15   1   18.70   20.10
  -3 -15   1   -1.60   12.60
   3 -15  -1    8.40    9.60
  -3 -15   1   -0.40    7.10
   3 -15  -1   24.70   18.20
  -3  15   1    5.30    8.80
  -3  15   1   -5.00   21.30
  -3  15   1   -3.50   23.10
   3  15  -1   -1.30    8.80
   3  15  -1    2.30   15.60
  -2 -15   1    9.40   18.40
   2 -15  -1    9.30    9.40
   2 -15  -1   18.00   16.30
  -2 -15   1   14.10   11.50
  -2 -15   1   20.60    8.80
   2 -15  -1    1.30   30.10
   2 -15  -1   19.80    9.60
  -2  15   1    8.40    7.20
  -2  15   1    0.60    9.10
   2  15  -1   16.20    9.40
  -2  15   1   15.60   13.80
   2  15  -1   44.50   18.70
   2  15  -1   12.80   16.10
   2  15  -1   44.60   18.40
  -2  15   1   11.40   15.50
   2  15  -1   20.70    9.20
   2  15  -1   25.70   10.30
  -1 -15   1  242.88   21.00
   1 -15  -1  239.58   20.70
  -1 -15   1  238.38   22.10
   1 -15  -1  230.38   28.30
  -1 -15   1  267.07   23.00
   1 -15  -1  198.38   22.10
  -1 -15   1  220.18   18.50
   1 -15  -1  254.47   26.10
  -1  15   1  204.38   24.90
   1  15  -1  265.37   27.70
  -1  15   1  203.08   20.90
   1  15  -1  192.28   28.70
  -1  15   1  213.98   22.70
   1  15  -1  242.58   23.20
   1  15  -1  224.48   21.10
  -1  15   1  196.18   28.80
   0 -15   1  195.88   22.50
   0 -15   1  231.78   23.70
   0 -15  -1  183.38   18.00
   0 -15  -1  193.68   19.50
   0 -15  -1  179.68   23.90
   0 -15   1  188.18   18.90
   0 -15  -1  175.28   26.00
   0 -15   1  198.18   17.10
   0  15   1  177.28   24.50
   0  15  -1  201.58   20.00
   0  15  -1  150.88   24.70
   0  15   1  139.29   24.90
   0  15  -1  182.78   18.30
   0  15  -1  172.68   23.60
   0  15   1  193.78   20.60
   0  15  -1  199.58   21.60
   0  15   1  193.58   18.60
  -1 -15  -1  209.38   22.60
  -1 -15  -1  214.58   29.10
  -1 -15  -1  189.68   21.00
   1 -15   1  249.28   25.50
   1 -15   1  205.98   20.50
  -1 -15  -1  206.68   19.90
   1 -15   1  207.98   25.00
  -1 -15  -1  207.48   18.00
   1  15   1  179.18   22.10
  -1  15  -1  214.08   20.60
   1  15   1  234.08   26.90
   1  15   1  234.28   24.20
  -1  15  -1  177.98   18.60
   1  15   1  216.88   20.10
  -1  15  -1  222.88   20.90
   1  15   1  173.18   28.20
  -1  15  -1  151.98   24.30
  -2 -15  -1   93.99   25.40
  -2 -15  -1   72.39   14.60
  -2 -15  -1   87.09   13.60
  -2 -15  -1  108.99   20.60
   2 -15   1  127.69   24.90
  -2  15  -1   89.09   16.30
   2  15   1  104.79   14.30
   2  15   1  140.49   23.40
   2  15   1   95.09   24.90
  -2  15  -1   63.89   21.50
  -2  15  -1  153.38   24.00
  -3 -15  -1   75.59   16.20
   3 -15   1   71.19   18.60
  -3 -15  -1   24.50   16.30
  -3 -15  -1   65.79   11.80
  -3 -15  -1   72.69   14.30
  -3 -15  -1   99.39   31.60
   3  15   1   47.20   11.70
  -3  15  -1   53.69   11.30
  -3  15  -1   23.20   32.10
  -3  15  -1   46.80   24.70
   3  15   1   79.49   26.30
   4 -15   1   71.99   13.00
  -4 -15  -1   56.19   12.60
  -4 -15  -1   48.80   21.10
   4 -15   1   49.00   23.70
  -4 -15  -1   82.79   31.50
   4 -15   1   75.99   21.00
  -4 -15  -1   53.39   12.70
  -4  15  -1   28.10   27.20
   4  15   1   33.80   23.10
   4  15   1   41.40   10.80
  -4  15  -1   73.09   22.20
  -5 -15  -1   17.30    6.40
   5 -15   1   39.30   17.20
  -5 -15  -1   21.50    8.10
   5 -15   1    3.40    7.90
  -5 -15  -1    8.50   10.60
   5  15   1   34.20   19.10
   5  15   1   30.90   14.80
  -5  15  -1   16.70   23.50
   5 -16  -1    0.60   14.80
  -5 -16   1   -1.70    8.60
  -5 -16   1    0.30    7.80
   5 -16  -1    6.80    7.70
  -5  16   1   -5.20   16.60
   5  16  -1    0.50   15.30
  -5  16   1  -21.10   15.70
  -4 -16   1   14.00    6.60
  -4 -16   1   60.19   26.00
  -4 -16   1   -2.00    9.20
   4 -16  -1   15.60   21.00
  -4 -16   1    6.40   11.80
   4 -16  -1    9.50    9.60
  -4 -16   1    8.00    5.70
  -4 -16   1   36.20   21.90
   4 -16  -1    1.50   16.50
  -4  16   1  -12.00   19.80
  -4  16   1    8.30    7.40
   4  16  -1    4.20    7.90
  -4  16   1  -13.30   21.10
   4  16  -1  -13.50   13.80
   3 -16  -1   56.89   16.50
  -3 -16   1   40.20   10.10
  -3 -16   1   71.39   24.50
  -3 -16   1   41.90   12.00
   3 -16  -1   37.40   21.60
   3 -16  -1   47.10   18.90
  -3 -16   1   30.40   14.00
  -3 -16   1   33.90   12.20
   3  16  -1   37.60   18.80
  -3  16   1   26.50   24.90
  -3  16   1   23.60   22.90
  -3  16   1  -13.30   28.50
   3  16  -1   42.90   11.80
  -3  16   1   33.40   10.70
   2 -16  -1  121.29   25.90
   2 -16  -1   97.49   14.40
  -2 -16   1  125.89   21.10
   2 -16  -1  132.09   19.30
   2 -16  -1  136.79   29.90
  -2 -16   1  121.09   27.50
  -2 -16   1  109.09   15.00
  -2  16   1   85.59   19.90
  -2  16   1   96.09   16.20
   2  16  -1   97.19   14.50
   2  16  -1   76.19   21.50
  -2  16   1  139.49   19.40
  -2  16   1   81.59   12.30
  -1 -16   1   51.99    8.90
   1 -16  -1   63.39   13.70
   1 -16  -1   54.39   18.70
   1 -16  -1   38.60   15.90
  -1 -16   1   53.99   12.20
   1 -16  -1   45.30   10.90
  -1 -16   1   58.39   12.00
  -1  16   1   49.00   11.90
   1  16  -1   58.59   15.30
  -1  16   1   32.70   17.00
  -1  16   1   53.59   13.30
   1  16  -1   60.49   13.10
   1  16  -1   60.79   12.60
  -1  16   1   34.20   14.10
   1  16  -1   69.89   21.40
   1  16  -1   76.59   20.20
   0 -16   1  404.86   34.70
   0 -16  -1  402.36   34.10
   0 -16   1  396.96   34.90
   0 -16   1  427.96   30.40
   0 -16   1  399.16   31.40
   0 -16  -1  374.46   35.20
   0 -16  -1  405.56   30.50
   0  16  -1  313.47   37.90
   0  16  -1  445.96   35.00
   0  16  -1  419.46   34.80
   0  16   1  417.26   33.90
   0  16   1  342.57   31.80
   0  16   1  337.17   40.00
   0  16   1  389.16   35.70
   0  16  -1  349.07   35.60
   0  16   1  410.46   35.10
  -1 -16  -1   37.50   12.90
   1 -16   1   52.09   16.60
   1 -16   1   50.29   17.80
   1 -16   1   37.00    9.60
  -1 -16  -1   49.90   21.20
  -1 -16  -1   33.00   10.60
  -1 -16  -1   24.30    7.30
   1 -16   1   17.40   10.20
  -1  16  -1   54.59   12.00
   1  16   1   53.89   17.80
  -1  16  -1   29.40   15.10
   1  16   1   30.60   10.50
   1  16   1   20.90   16.60
   1  16   1   40.60   15.10
  -1  16  -1   17.00   12.00
   1  16   1   56.19   14.50
  -2 -16  -1  205.78   22.60
  -2 -16  -1  205.88   21.60
   2 -16   1  283.27   29.10
  -2 -16  -1  235.98   26.20
   2 -16   1  328.97   37.70
  -2 -16  -1  254.67   34.20
   2  16   1  181.58   30.40
   2  16   1  302.47   29.40
  -2  16  -1  233.18   23.30
   2  16   1  244.48   23.40
  -2  16  -1  193.78   41.90
   3 -16   1   16.10   18.00
   3 -16   1   20.70   17.20
  -3 -16  -1   20.30   29.50
  -3 -16  -1   -1.20    6.90
  -3 -16  -1  -14.70   13.70
   3 -16   1   17.20   11.10
   3  16   1   -3.80   15.60
   3  16   1    1.80    9.00
   3  16   1   50.89   20.20
  -3  16  -1    2.30    8.40
   4 -16   1   11.60    9.30
   4 -16   1   19.80   19.30
  -4 -16  -1   -0.60    8.20
   4 -16   1    6.70   18.30
  -4  16  -1  -17.40   18.70
   4  16   1   19.00   15.40
   4  16   1   25.60    8.60
   4  16   1   39.50   24.10
  -5 -16  -1    1.90    4.70
   5 -16   1   -1.90   12.90
  -5 -16  -1   -1.80    5.90
   5 -16   1   18.40   19.40
  -5 -16  -1   -8.20    7.10
   5  16   1    5.00   15.10
  -5  16  -1   -4.70   15.70
  -5  16  -1    3.30   19.30
   5  16   1  -13.70   15.00
   5 -17  -1   -1.20   19.40
  -5 -17   1   -6.30    8.00
  -5 -17   1    0.20    5.60
   5  17  -1   -8.60   14.00
  -5  17   1   -3.30   12.10
   5  17  -1    4.80   15.60
  -5  17   1   -3.40   16.00
  -5  17   1    5.80   14.70
   5  17  -1    0.40    6.20
  -4 -17   1    4.30    8.60
   4 -17  -1    9.90   15.20
  -4 -17   1   25.80    6.80
  -4 -17   1    9.90   12.30
   4 -17  -1   21.10   17.20
   4 -17  -1   22.10    9.30
   4  17  -1   11.00    7.50
  -4  17   1   16.00    7.60
   4  17  -1   52.29   19.00
  -4  17   1   20.20   19.10
  -4  17   1   -2.30   20.60
   3 -17  -1   47.70   18.00
  -3 -17   1   35.90   12.10
   3 -17  -1   40.40   11.80
  -3 -17   1   25.40   19.00
  -3 -17   1   43.50   14.60
  -3 -17   1   15.90   12.50
  -3 -17   1   40.10   13.60
   3 -17  -1   33.80   19.70
  -3 -17   1   26.80   10.80
  -3  17   1   82.79   25.70
  -3  17   1   19.50   23.70
   3  17  -1   45.90   12.10
   3  17  -1   26.00   18.60
  -3  17   1   42.20   19.10
  -2 -17   1  240.38   24.30
   2 -17  -1  246.48   22.20
  -2 -17   1  183.78   34.90
  -2 -17   1  222.68   21.60
   2 -17  -1  261.57   28.30
   2 -17  -1  234.78   32.10
   2  17  -1  175.98   30.70
  -2  17   1  191.48   27.30
   2  17  -1  198.78   21.30
   2  17  -1  231.18   26.00
  -2  17   1  215.58   22.20
  -1 -17   1   47.80    8.40
   1 -17  -1   25.20   11.20
   1 -17  -1   28.30   15.80
   1 -17  -1   19.40    9.40
  -1 -17   1   37.70   11.00
   1 -17  -1   10.70   17.40
   1  17  -1   47.70   16.00
   1  17  -1   37.60   24.80
   1  17  -1   35.90   12.80
  -1  17   1    8.90   14.30
   1  17  -1   27.50   10.70
   1  17  -1   35.40   18.30
  -1  17   1   26.50    9.90
  -1  17   1   41.10   15.90
  -1  17   1   37.40   12.40
   0 -17   1   -7.10   13.50
   0 -17  -1   11.10   15.40
   0 -17  -1    3.60    7.20
   0 -17   1   11.30    9.50
   0 -17   1    5.40    7.40
   0 -17   1   -3.90   14.00
   0 -17  -1    2.70    9.60
   0  17  -1  -13.20   13.40
   0  17  -1   21.80   17.20
   0  17   1    6.80   16.20
   0  17   1   10.90   11.50
   0  17  -1    2.10    8.50
   0  17   1    1.00   12.40
   0  17  -1    6.80   12.00
   0  17   1    5.70    9.10
   0  17  -1    2.20   10.60
   0  17   1   12.50   14.90
  -1 -17  -1  197.78   21.70
  -1 -17  -1  236.18   19.20
   1 -17   1  211.78   20.10
   1 -17   1  219.88   22.80
  -1 -17  -1  272.07   25.30
  -1 -17  -1  226.78   31.60
   1 -17   1  198.68   27.10
   1  17   1  238.38   26.20
  -1  17  -1  216.08   27.10
  -1  17  -1  167.38   19.50
   1  17   1  232.28   27.10
   1  17   1  262.47   42.50
   1  17   1  216.28   21.50
  -1  17  -1  208.78   22.10
   1  17   1  157.48   29.00
  -3 -17  -1   85.49   40.60
  -3 -17  -1   47.00   11.70
  -3 -17  -1   54.49   14.00
   3 -17   1   62.19   12.50
  -3 -17  -1   48.50    9.60
  -3 -17  -1   49.60   23.00
   3 -17   1   66.69   26.00
  -3  17  -1   -3.70   30.70
   3  17   1    9.40   15.20
   3  17   1   47.30   11.20
  -3  17  -1   40.90   24.30
  -3  17  -1   49.80   10.40
  -5 -17  -1    7.70    5.60
   5 -17   1   29.90   15.80
   5  17   1   18.20   15.80
  -5  17  -1    6.60   14.80
  -5  17  -1  -14.40   15.10
   5 -18  -1   10.70   18.40
   5  18  -1    2.50   11.90
   4 -18  -1    7.60    8.30
   4 -18  -1   31.30   18.60
  -4 -18   1    2.10    7.50
  -4 -18   1   14.80   10.40
   4 -18  -1   13.50   13.90
  -4  18   1   -1.90    8.60
  -4  18   1   -3.00   19.90
  -4  18   1    9.20   18.50
   4  18  -1   14.60   15.90
   4  18  -1    5.60    7.00
   4  18  -1   21.90   16.90
  -3 -18   1   12.80    9.10
  -3 -18   1    7.50    7.20
   3 -18  -1   16.90   10.50
  -3 -18   1   -4.80    8.70
   3 -18  -1   17.30   14.80
  -3 -18   1   33.90   24.00
   3 -18  -1   12.30   16.70
   3  18  -1   14.10    9.20
   3  18  -1   11.80   19.30
  -3  18   1    0.60    8.30
   3  18  -1   43.20   18.20
  -3  18   1   27.80   21.20
  -3  18   1   14.70   21.80
  -2 -18   1  117.79   34.60
   2 -18  -1  136.79   26.60
  -2 -18   1  118.09   16.30
   2 -18  -1  142.39   25.00
   2 -18  -1  133.19   23.40
   2  18  -1  167.28   22.00
   2  18  -1  171.38   25.00
   2  18  -1   90.39   26.70
  -2  18   1  173.38   25.60
   2  18  -1   76.29   24.20
  -2  18   1  115.69   17.10
   2  18  -1  116.39   15.50
   1 -18  -1   56.89   18.40
   1 -18  -1   59.99   12.90
   1 -18  -1   56.49   18.60
  -1 -18   1   30.80   10.90
   1 -18  -1   47.90   11.90
   1  18  -1   50.99   16.70
  -1  18   1   53.29   18.70
  -1  18   1   40.00   12.50
   1  18  -1   41.50   19.70
   1  18  -1   57.69   19.30
   1  18  -1   77.89   15.70
  -1  18   1   50.59   17.00
  -1  18   1   27.50    9.90
   1  18  -1   37.30   11.20
   0 -18   1    4.20    7.90
   0 -18  -1    2.80   16.00
   0 -18  -1   -7.10    7.20
   0 -18   1    5.10   13.60
   0 -18   1    0.00    9.60
   0 -18  -1    7.60    9.80
   0 -18   1   23.40   16.50
   0 -18  -1   12.20   13.70
   0  18  -1  -12.00   13.70
   0  18   1   -6.20   14.10
   0  18  -1   11.80    9.80
   0  18   1  -15.60   12.50
   0  18   1    6.80   31.40
   0  18  -1   -8.70   10.50
   0  18  -1    4.00   28.20
   0  18  -1   16.40   14.80
   0  18   1   -1.30    8.40
   0  18   1   -2.30   11.20
  -1 -18  -1   20.60   10.40
  -1 -18  -1   22.70    8.00
   1 -18   1   28.00   17.20
   1 -18   1   26.60    9.50
   1 -18   1   32.50   18.20
   1 -18   1    9.10    9.70
  -1 -18  -1    7.70   24.80
  -1  18  -1   25.20   11.60
   1  18   1   41.10   17.30
   1  18   1   22.10   10.60
   1  18   1   63.09   20.90
   1  18   1   14.50   19.20
   1  18   1   20.80   12.80
  -1  18  -1   11.80    8.10
   2 -18   1   19.90   16.90
  -2 -18  -1   15.70   20.40
  -2 -18  -1   -1.10    8.30
   2 -18   1   18.90   10.40
   2 -18   1   20.00   15.80
  -2 -18  -1    2.80    8.40
  -2  18  -1   -7.10   26.00
   2  18   1   23.20   18.60
   2  18   1   12.90    9.60
   2  18   1    3.40   16.40
   2  18   1   14.20   17.70
  -2  18  -1   13.70   10.30
   3 -18   1   55.79   18.10
  -3 -18  -1   42.70   11.10
   3 -18   1   16.10   20.40
  -3 -18  -1   50.39   13.10
   3 -18   1   29.00   10.10
  -3 -18  -1   38.10   21.30
  -3  18  -1   -6.60   22.50
   3  18   1   15.70   14.60
   3  18   1   77.19   20.90
  -3  18  -1    8.80   19.60
   3  18   1   42.90   11.00
  -3  18  -1   29.60    9.90
  -4 -19   1   -2.50    6.50
   4 -19  -1    8.70   14.20
   4 -19  -1   10.00    8.60
  -4  19   1   31.00   14.10
   4  19  -1   -5.30   11.00
  -4  19   1    0.50    4.80
   4  19  -1    3.70    5.90
   4  19  -1   10.10   14.10
   3 -19  -1    9.20   15.80
   3 -19  -1    4.50   16.90
  -3 -19   1   20.90    9.10
  -3  19   1   38.60   19.50
   3  19  -1   45.20   29.30
  -3  19   1   69.39   22.00
  -2 -19   1   48.20   22.40
   2 -19  -1   38.30   17.80
  -2 -19   1   25.00    9.60
   2 -19  -1   65.09   23.50
   2 -19  -1   33.70   11.00
   2  19  -1   51.29   18.00
  -2  19   1   45.50    7.00
   2  19  -1   59.69   19.80
  -2  19   1   27.70   10.90
   2  19  -1   43.80   13.30
   2  19  -1   23.90   10.00
   2  19  -1    8.20   13.90
  -1 -19   1   10.70   20.10
   1 -19  -1   25.70   18.30
   1 -19  -1    4.30   11.30
   1 -19  -1    8.40   14.40
   1 -19  -1    7.30    9.50
  -1 -19   1   16.00   10.20
   1  19  -1    5.80   11.90
  -1  19   1    9.50   10.40
   1  19  -1    5.60    9.10
  -1  19   1   55.69   18.50
   1  19  -1   11.20   17.10
   1  19  -1   -1.50   15.80
  -1  19   1    5.00    7.70
   0 -19   1    3.50    9.40
   0 -19  -1    2.10    9.80
   0 -19   1   10.70    7.40
   0 -19   1   10.50   12.40
   0 -19  -1    5.10    7.50
   0 -19  -1    7.60   11.70
   0 -19  -1   -5.90   14.70
   0  19  -1    5.70   11.60
   0  19  -1    0.60    8.40
   0  19  -1   22.10   13.50
   0  19   1   31.80   15.40
   0  19   1   -3.30    8.70
   0  19   1    4.90   15.30
   0  19   1    7.10   11.90
   0  19   1    4.90   13.20
   0  19  -1    8.70   13.00
   1 -19   1   60.09   13.30
   1 -19   1   52.09   13.90
  -1 -19  -1   64.69   28.80
   1 -19   1   52.39   17.30
   1 -19   1   64.59   20.20
  -1 -19  -1   59.29   12.80
   1  19   1   45.50   17.00
  -1  19  -1   68.49   14.10
   1  19   1   95.99   25.00
  -1  19  -1   40.10    9.60
   1  19   1   56.59   12.50
   1  19   1   95.89   17.00
   1  19   1   34.20   18.40
   2 -19   1    7.70   20.40
  -2 -19  -1   31.00   19.40
  -2 -19  -1    8.60    8.30
   2 -19   1   34.90   11.40
  -2 -19  -1   11.20    8.90
   2 -19   1   33.20   11.60
   2 -19   1   29.90   17.80
  -2  19  -1   13.50    9.70
  -2  19  -1   -6.10   19.30
   2  19   1   14.90   10.00
   2  19   1   43.50   18.40
   2  19   1   31.40   16.90
   2  19   1   28.70   16.70
   3 -19   1   18.20   16.70
  -3 -19  -1    0.20    9.30
   3 -19   1   13.10    8.40
   3 -19   1    2.30   15.80
  -3 -19  -1    0.30    7.30
  -3  19  -1  -22.40   19.00
   3  19   1    7.60    8.50
  -3  19  -1    4.20    8.30
   3  19   1   20.00   16.00
   3  19   1   26.70   16.40
  -4 -19  -1   -1.10    4.60
   4 -19   1   -4.10    5.80
   4 -19   1   -4.60   13.00
  -4 -19  -1   -6.90    5.40
  -4  19  -1  -16.90   15.90
   4  19   1   -4.00   11.10
   4  19   1   11.00   12.90
   4  19   1   -2.10    4.40
  -4 -20   1   -4.50    5.70
   4 -20  -1    4.10    7.50
   4 -20  -1   18.50   15.40
   4  20  -1    7.70   11.90
  -4  20   1   -5.60   18.90
   4  20  -1    6.60    4.70
   4  20  -1   12.50   12.70
   3 -20  -1   10.30   16.20
  -3 -20   1   23.20    7.50
   3 -20  -1    5.90   15.90
   3  20  -1   -0.20   16.10
   3  20  -1   -1.60    7.50
   3  20  -1    9.40   13.50
  -2 -20   1   20.00    9.80
  -2 -20   1   88.49   24.70
   2 -20  -1   18.70    9.30
  -2 -20   1   28.80    9.40
   2 -20  -1   56.89   22.10
  -2 -20   1   51.69   11.40
   2 -20  -1   59.99   23.60
   2  20  -1   23.50   14.50
   2  20  -1   40.30   14.00
   2  20  -1   28.40   14.90
   2  20  -1   33.30   15.40
  -2  20   1   30.40   10.80
   2  20  -1   20.90    9.70
  -1 -20   1   73.09   26.30
  -1 -20   1   25.60   11.20
   1 -20  -1   26.40   11.00
   1 -20  -1    2.50   20.20
   1 -20  -1   24.50   17.30
   1 -20  -1   31.80    9.90
   1  20  -1   32.50   15.10
  -1  20   1   21.40    8.20
   1  20  -1   66.39   19.40
   1  20  -1   11.50   12.80
   1  20  -1   41.10   13.30
  -1  20   1   31.90   12.40
   1  20  -1   20.70    9.60
   0 -20  -1   24.80   19.40
   0 -20  -1    5.00    9.40
   0 -20  -1   18.50    8.20
   0 -20  -1   24.60   24.30
   0 -20   1   16.40    7.50
   0 -20   1   13.80    9.90
   0  20   1    2.80    8.20
   0  20  -1    6.20    8.40
   0  20   1   21.30   15.10
   0  20  -1   21.90   12.60
   0  20   1   26.10   12.80
   0  20   1    2.80   14.80
   0  20  -1   40.20   16.10
  -1 -20  -1    9.60    9.20
   1 -20   1   11.70    9.90
  -1 -20  -1   21.30    8.10
   1 -20   1   22.90    9.60
   1 -20   1   26.10   15.20
   1 -20   1   25.70   19.60
  -1 -20  -1   64.59   21.50
  -1  20  -1    7.80   10.80
  -1  20  -1   14.90    7.80
   1  20   1    7.00   15.60
   1  20   1   14.90   13.10
   1  20   1   23.20   14.90
   1  20   1   15.50    9.80
   1  20   1   15.20   12.40
  -2 -20  -1   -1.10    6.50
   2 -20   1    0.10   15.90
  -2 -20  -1   -2.20    7.50
   2 -20   1    8.20   23.00
   2 -20   1   10.30    9.20
  -2 -20  -1   10.20   24.20
  -2 -20  -1   10.70   10.00
  -2  20  -1   -0.80    8.60
   2  20   1    8.60    8.50
  -2  20  -1   42.30   19.30
   2  20   1    3.30   14.60
   2  20   1    5.20   13.90
   2  20   1   38.20   23.30
   3 -20   1   -5.80   14.70
   3 -20   1   -3.20    6.80
   3 -20   1  -29.30   17.50
  -3 -20  -1   -4.10    8.50
  -3 -20  -1   -1.10    6.10
   3  20   1    0.40    6.90
   3  20   1   -1.90   11.90
  -3  20  -1    2.20    7.60
  -3  20  -1   -6.30   20.70
   3  20   1    3.40   13.80
  -4 -20  -1    0.20    4.30
   4 -20   1   14.90   14.50
  -4 -20  -1    4.20    3.70
  -4  20  -1   -3.40   15.40
   4  20   1    5.10    4.80
   4  20   1    0.80    9.10
  -3 -21   1   20.60    9.10
   3 -21  -1   19.10   17.10
  -3 -21   1   46.40    6.00
   2 -21  -1    7.30    7.70
   2 -21  -1    2.90   18.50
   2 -21  -1  -14.90   16.00
   2  21  -1   -3.40   10.90
   2  21  -1    7.50    8.00
   2  21  -1  -10.50   17.90
  -1 -21   1   23.60   17.00
  -1 -21   1   -0.40    8.90
   1 -21  -1    0.40    7.00
   1  21  -1    7.60    8.20
  -1  21   1    2.30    9.70
   1  21  -1   11.30   10.90
   1  21  -1   12.10   12.50
   1  21  -1   -3.60   11.90
  -1  21   1   -0.50    5.50
   0 -21   1   -2.40   16.90
   0 -21  -1   14.70    7.00
   0 -21  -1   24.80   20.60
   0 -21   1    3.20    9.10
   0 -21   1   -1.20    6.70
   0 -21  -1   -3.10    8.80
   0  21   1    2.80   10.90
   0  21   1   11.10   12.50
   0  21   1   49.70   15.50
   0  21  -1    3.40    7.50
   0  21  -1   -0.10   11.20
   0  21   1    1.20    7.00
  -1 -21  -1   11.30    9.80
   1 -21   1   16.80    7.90
   1 -21   1   10.50    9.00
   1 -21   1   22.90   14.90
  -1 -21  -1   12.10    6.80
  -1 -21  -1   12.20   25.20
   1  21   1    5.80   17.10
   1  21   1   27.50   16.10
  -1  21  -1   14.80    5.30
   1  21   1   13.30    8.80
   1  21   1   22.50   14.10
  -1  21  -1   24.20   11.10
   2 -21   1   25.80   18.50
  -2 -21  -1   -4.60    6.40
   2 -21   1   -1.30    7.40
   2 -21   1   25.70   17.40
  -2 -21  -1  -13.20    7.30
  -2  21  -1   25.60   20.30
   2  21   1   -1.90    7.10
   2  21   1   -1.30   18.40
  -2  21  -1  -11.20    8.30
   2  21   1    2.00   10.10
   3 -21   1   18.90   15.70
   3 -21   1   -0.90    7.60
  -3  21  -1   18.70   12.90
   3  21   1    5.40   11.50
  -3  21  -1    2.90    7.20
   3  21   1    2.50    6.20
   3 -22  -1    7.70    6.70
  -3 -22   1    0.50    5.40
  -3  22   1  -18.50   17.60
  -3  22   1    2.90    6.90
   3  22  -1    2.20    5.10
   3  22  -1    0.20    5.90
   3  22  -1    4.70   15.60
  -1 -22   1   -0.60    8.80
   1 -22  -1    3.50    7.40
   1  22  -1    5.70   11.70
   1  22  -1   23.00   13.80
   1  22  -1    0.40    7.30
  -1  22   1    4.10    9.90
   0  22   1   65.89   18.50
   0  22   1   -4.70   10.90
   0  22  -1    5.30   10.50
   0  22   1    1.40    6.90
   1 -22   1   11.80    7.40
   1 -22   1   12.60    9.50
  -1 -22  -1    6.30    5.50
   1  22   1    2.70   18.00
  -1  22  -1   -2.40    9.80
   1  22   1    5.00    7.30
   1  22   1   30.50   12.00
  -1  22  -1    9.90    4.60
   2 -22   1   28.90   18.00
   2 -22   1   16.70    8.40
   2  22   1   31.00   12.60
   3 -22   1    4.20   15.20
   3  22   1   21.90   16.40
   3  22   1    7.50    9.30
  -3  22  -1   -4.30   16.10
  -3  22  -1    6.70    5.50
   2 -23  -1   16.90   10.10
  -2 -23   1    9.00    7.20
  -2 -23   1    3.30    5.10
   2  23  -1    1.90    5.70
   2  23  -1  -23.20   13.70
  -2  23   1   10.20    7.90
  -1 -23   1   26.60    9.50
   1 -23  -1   31.90    8.50
  -1 -23   1   21.50    6.90
   1  23  -1   21.00   10.10
  -1  23   1   16.70    4.70
   1  23  -1   16.80    6.70
  -1  23   1   13.40   10.70
   0 -23   1   22.70   10.70
   0  23  -1   16.80   10.70
   0  23   1    8.50   12.40
   0  23  -1   11.30    4.80
   0  23   1    7.80    5.30
  -1 -23  -1    3.10    4.80
   1  23   1    2.70    6.30
   1  23   1   53.29   14.00
  -1  23  -1   -2.80    9.30
   1  23   1   14.30   11.80
  -2 -23  -1    9.20    4.20
  -2 -23  -1    7.50    6.80
   2  23   1    6.00    6.90
   2  23   1    3.40    5.90
   2  23   1   62.59   19.50
  -2  23  -1    1.40    7.80
  -2 -24   1    4.00    3.60
   2  24  -1    7.30    4.20
  -2  24   1    6.90   19.00
  -2  24   1   14.20    7.60
  -1 -24   1   -1.00    6.80
  -1 -24   1    2.90    4.10
  -1  24   1   -1.50    8.50
   1  24  -1   17.40    9.50
   1  24  -1    4.10    4.50
   0  24  -1    5.00    3.80
   0  24  -1   35.10   10.40
   0  24   1   14.50    9.50
   0  24   1    4.60    3.40
  -1 -24  -1   -2.30    6.20
  -1  24  -1   -1.50    7.60
   1  24   1    4.20    9.00
   1  24   1    1.60    4.30
   0  25   1   -2.30   10.00
   0  25   1    0.60    2.90
   0  25  -1    4.90    3.30
   0  25  -1   -3.90    7.60
  -7   0   2   -3.40   14.50
  -7   0   2   -0.40   28.60
  -7   0   2   11.30   16.10
  -6   0   2  155.88   29.90
  -6   0   2   56.89   47.30
  -6   0   2  191.08   36.80
  -6   0   2   92.49   44.60
  -6   0   2  138.89   14.50
  -5   0   2  -12.20   27.00
  -4   0   2   64.89   12.50
  -4   0   2   55.29   13.60
  -4   0   2   69.79   10.20
  -4   0   2   90.49   19.30
  -4   0   2   70.39   42.90
  -4   0   2   81.89   13.30
  -4   0   2  102.59   23.40
  -4   0   2   51.49   20.10
  -4   0   2   41.70   19.80
  -4   0   2   69.89   19.20
  -3   0   2    0.00    7.40
   3   0  -2    9.80    6.50
  -3   0   2   -6.80   11.80
  -3   0   2    1.50    6.30
  -2   0   2   54.79   14.00
  -2   0   2   78.49   11.30
  -2   0   2   48.50    8.00
   1   0  -2   -1.30    5.70
   0   0  -2  189.58   14.40
   0   0  -2  187.78   13.70
   0   0  -2  167.18   14.50
   0   0   2  203.68   14.60
  -2   0  -2  634.14   49.80
  -2   0  -2  688.13   49.99
  -2   0  -2  695.43   48.90
  -2   0  -2  683.83   51.69
  -3   0  -2  186.58   21.70
  -3   0  -2  160.58   26.90
  -3   0  -2  237.78   25.60
  -3   0  -2  167.28   22.10
  -4   0  -2   13.70   16.30
  -4   0  -2   15.90   14.80
  -4   0  -2    1.40    7.70
  -4   0  -2    5.10   21.70
  -4   0  -2    4.50   23.20
  -4   0  -2   15.70   15.20
  -4   0  -2   11.60   16.40
  -4   0  -2   12.80   19.50
  -4   0  -2   25.50   21.00
  -4   0  -2   22.30   18.00
  -4   0  -2   66.49   61.19
   4   0   2   12.90   10.00
  -4   0  -2   10.70   18.10
  -4   0  -2   15.30    9.70
  -5   0  -2   -6.10   18.60
  -5   0  -2   21.00   20.50
  -5   0  -2   -0.10   20.50
  -5   0  -2    6.30    9.40
  -5   0  -2  -29.10   21.40
  -5   0  -2   21.20   24.40
  -5   0  -2   22.40   24.50
  -5   0  -2   -1.70   19.40
  -5   0  -2   21.30   48.40
  -5   0  -2    0.10    9.00
  -5   0  -2  -18.70   31.50
  -6   0  -2   43.20   11.20
  -6   0  -2   79.59   42.50
  -6   0  -2   52.99   11.30
  -6   0  -2   15.80   20.40
  -6   0  -2   51.99   23.20
  -6   0  -2   47.40   25.00
  -6   0  -2   72.59   20.90
  -7  -1   2   22.70   30.00
  -7   1   2   21.20   17.00
  -7   1   2   -3.50   28.40
  -6  -1   2   96.99   12.20
  -6  -1   2   88.99   25.10
  -6  -1   2   87.59   24.70
  -6  -1   2  113.09   46.80
  -6   1   2   19.90   37.70
  -6   1   2  150.28   35.40
  -6   1   2   80.09   26.30
  -5  -1   2  -81.39   48.90
  -5  -1   2   27.00   19.50
  -5  -1   2   -4.10   19.00
  -5  -1   2    5.30   26.20
  -5  -1   2    4.60    8.20
  -5  -1   2   14.00   17.20
  -5  -1   2   10.50   14.30
  -5  -1   2   -5.90   17.80
  -5   1   2   14.20   20.10
  -5   1   2   17.40   18.70
  -5   1   2   22.00    9.00
  -5   1   2   12.60   19.70
  -5   1   2    0.00   28.20
  -5   1   2  -11.90   18.30
   5   1  -2    7.80    8.90
  -5   1   2    1.80   12.70
  -5   1   2  -10.90   54.59
  -5   1   2   27.90   10.80
  -4  -1   2  199.38   26.80
   4  -1  -2  138.39   16.30
  -4  -1   2  143.79   15.20
  -4  -1   2  143.29   31.00
  -4  -1   2  150.58   32.40
  -4  -1   2  129.09   30.30
  -4  -1   2  171.58   16.40
  -4  -1   2  112.89   47.30
  -4  -1   2  165.78   31.40
  -4  -1   2  186.88   18.60
  -4  -1   2  138.09   20.60
  -4   1   2  127.19   16.40
  -4   1   2  125.79   18.30
  -4   1   2  172.38   26.20
  -4   1   2  111.79   16.40
  -4   1   2  136.69   14.10
  -4   1   2  138.89   32.40
  -4   1   2  119.39   43.10
  -4   1   2  122.79   21.90
  -4   1   2  138.39   32.40
  -4   1   2  141.69   31.10
  -3  -1   2  197.98   18.40
  -3  -1   2  192.98   20.30
   3  -1  -2  189.48   15.00
  -3  -1   2  182.68   26.30
  -3   1   2  192.58   17.10
  -3   1   2  197.58   26.40
  -2  -1   2 4283.67  270.27
  -2  -1   2 4002.10  273.27
  -2  -1   2 3931.71  269.77
   2  -1  -2 4399.56  269.57
  -2   1   2 4220.88  269.77
  -2   1   2 4231.48  273.87
   2   1  -2 3859.81  268.47
  -2   1   2 3775.42  268.87
  -1  -1   2 1431.86   98.49
   1  -1  -2 1567.14   96.59
   1   1  -2 1322.77   95.79
  -1   1   2 1476.35   98.39
  -1  -1  -2 8720.43  597.54
  -1   1  -2 9999.00  597.64
  -1   1  -2 8532.35  597.14
  -2  -1  -2   64.89   13.90
  -2  -1  -2   80.09   16.50
  -2  -1  -2   67.09   12.50
  -2  -1  -2   69.79   14.00
  -2   1  -2   69.99   13.60
  -2   1  -2   43.80   11.90
  -2   1  -2   73.59   12.70
  -2   1  -2   46.50   12.20
  -3  -1  -2 1222.88   90.89
  -3  -1  -2 1308.57   94.89
  -3  -1  -2 1267.37   89.69
  -3  -1  -2 1319.77   92.49
  -3   1  -2 1308.57   94.19
  -3   1  -2 1254.87   91.49
  -3   1  -2 1332.27   89.59
  -3   1  -2 1211.28   91.29
  -4  -1  -2    5.40   27.00
  -4  -1  -2   25.90   15.80
   4  -1   2   28.00   10.60
  -4  -1  -2  -23.10   55.29
  -4  -1  -2   23.00   18.10
  -4  -1  -2   -3.60   14.90
  -4  -1  -2   24.20   14.50
  -4  -1  -2   21.10    9.70
  -4  -1  -2   31.30   25.20
  -4  -1  -2   15.30   20.70
  -4  -1  -2   15.30    8.80
  -4  -1  -2   12.80   15.90
  -4  -1  -2   49.40   24.30
  -4  -1  -2   18.50   19.70
  -4   1  -2   25.90   18.20
  -4   1  -2   25.00    9.30
  -4   1  -2   34.40   22.70
  -4   1  -2   14.30   16.80
  -4   1  -2   23.90   10.10
  -4   1  -2   -2.30   42.80
  -4   1  -2   27.60   16.70
  -4   1  -2   32.50   23.30
  -4   1  -2   16.50   21.50
  -4   1  -2   10.20   18.00
  -4   1  -2   16.10   21.40
  -4   1  -2    6.40   15.60
  -5  -1  -2  -13.00   19.30
  -5  -1  -2    0.90   45.00
  -5  -1  -2   25.00   26.20
  -5  -1  -2   -0.30    8.80
  -5  -1  -2   -9.70   18.00
  -5  -1  -2   13.30   21.40
  -5  -1  -2    4.50   23.40
  -5  -1  -2  -21.50   24.20
  -5  -1  -2   -4.80    9.30
  -5   1  -2   -3.90   18.00
  -5   1  -2   40.80   26.50
  -5   1  -2    8.60    9.90
  -5   1  -2   13.30    9.80
  -5   1  -2    1.60   19.60
  -5   1  -2    2.50   23.20
  -5   1  -2   27.10   20.30
  -5   1  -2  -10.30   19.60
  -5   1  -2   35.40   52.99
  -6  -1  -2  193.48   36.90
  -6  -1  -2  167.98   19.20
  -6  -1  -2  149.88   16.00
  -6  -1  -2  250.27   54.69
  -6  -1  -2  125.09   30.30
  -6  -1  -2  141.69   28.10
  -6   1  -2  135.49   16.10
  -6   1  -2  162.68   35.10
  -6   1  -2  115.09   18.10
  -6   1  -2   92.09   44.30
  -6   1  -2  163.98   34.40
  -7  -2   2    8.70   25.80
  -7  -2   2   30.20   17.70
  -7   2   2   11.00   28.00
  -6  -2   2    8.30   36.40
  -6  -2   2   10.00   19.60
  -6   2   2   43.90   18.60
  -6   2   2    9.40   20.80
  -6   2   2   -0.50   37.20
  -6   2   2   66.99   21.80
  -5  -2   2   69.49   19.80
  -5  -2   2   83.29   13.00
  -5  -2   2   75.89   25.60
  -5  -2   2    4.80   50.89
  -5  -2   2   38.90   26.40
  -5  -2   2   63.99   13.10
  -5  -2   2   72.09   25.30
  -5  -2   2   41.30   27.40
  -5  -2   2   83.89   20.60
  -5  -2   2   90.09   24.00
  -5   2   2   54.69   20.70
  -5   2   2   67.29   11.40
  -5   2   2   83.09   25.90
  -5   2   2   39.70   11.90
  -5   2   2   48.90   16.80
  -5   2   2   66.59   25.80
  -5   2   2   54.79   30.50
  -5   2   2   30.70   55.89
  -5   2   2   52.79   19.90
  -4  -2   2   -1.20   10.20
  -4  -2   2   14.80   15.70
  -4  -2   2  -16.20   34.70
  -4  -2   2   19.20    7.60
  -4  -2   2    0.20   16.40
  -4  -2   2   -2.30   15.90
  -4  -2   2    6.40    8.70
  -4  -2   2    4.70    7.30
   4  -2  -2   -4.70    4.70
  -4  -2   2    2.70   14.30
  -4  -2   2   -0.20   16.80
   4  -2  -2    3.40    8.00
  -4   2   2   -7.00   16.70
  -4   2   2   -5.30   15.70
  -4   2   2   -1.30    8.00
  -4   2   2   47.60   27.20
  -4   2   2    4.80   19.00
  -4   2   2   11.00   14.50
  -4   2   2   16.30    7.10
  -4   2   2   -9.20   37.20
  -4   2   2   -6.30    8.90
   3  -2  -2    4.30    8.70
  -3  -2   2    8.20    7.30
  -3  -2   2   -5.50   11.20
  -3  -2   2  -12.30    8.60
   3  -2  -2    3.10    4.50
  -3   2   2  -11.60   10.30
  -3   2   2   -4.90    6.40
  -3   2   2    3.70    5.90
   2  -2  -2   96.89   11.50
   2  -2  -2   70.59    7.30
  -2  -2   2   58.19   12.80
  -2  -2   2   68.79   11.20
  -2  -2   2   66.79   10.00
  -2  -2   2   90.99   12.40
  -2   2   2   86.89   16.50
  -2   2   2   80.19   10.00
  -1  -2   2 2145.99  150.78
   1  -2  -2 2463.65  149.59
   1   2  -2 2088.79  149.69
  -1   2   2 2319.77  151.18
   0  -2  -2 4124.59  297.97
   0  -2  -2 4302.77  297.97
   0   2   2 5174.28  300.57
  -1  -2  -2 4828.52  312.97
  -1  -2  -2 4357.26  313.87
  -1  -2  -2 4833.22  312.97
  -1  -2  -2 5154.98  315.27
  -1   2  -2 4581.54  312.47
  -1   2  -2 5463.05  313.97
  -1   2  -2 4560.04  313.27
  -1   2  -2 4192.58  313.37
  -2  -2  -2 1133.09   80.29
  -2  -2  -2 1101.09   76.89
  -2   2  -2 1068.99   75.79
  -2   2  -2 1141.79   78.59
  -2   2  -2 1066.09   77.69
  -3  -2  -2  126.99   18.10
  -3   2  -2   98.29   21.30
  -3   2  -2   94.09   16.00
  -4  -2  -2   18.30    9.10
  -4  -2  -2    6.50   22.90
  -4  -2  -2   13.50   18.20
  -4  -2  -2   13.30   17.60
  -4  -2  -2   23.40   20.10
  -4  -2  -2    5.10   13.20
  -4  -2  -2   29.30   21.30
  -4  -2  -2   12.30   15.80
  -4  -2  -2    8.10    8.30
  -4  -2  -2   30.50   23.60
  -4  -2  -2   -6.00   57.09
  -4   2  -2   29.20   22.30
  -4   2  -2    7.70    8.90
  -4   2  -2   17.50   19.10
  -4   2  -2   -4.30   17.10
  -4   2  -2    8.30   17.90
  -4   2  -2    2.70   22.20
  -4   2  -2   27.50   22.40
   4   2   2  -14.50   12.20
  -4   2  -2   14.40   16.10
  -4   2  -2   37.20   16.70
  -4   2  -2    5.00   29.10
  -4   2  -2   17.80    8.60
  -4   2  -2   -8.20   47.90
  -5  -2  -2   34.30   22.80
  -5  -2  -2   36.00   25.60
  -5  -2  -2   18.50   10.30
  -5  -2  -2   42.90   47.70
  -5  -2  -2    9.00   10.10
  -5  -2  -2   25.30   20.60
  -5  -2  -2   68.19   24.70
  -5  -2  -2   22.20   23.90
  -5  -2  -2   17.00   21.40
  -5  -2  -2    0.30   18.90
  -5  -2  -2   10.80   19.60
  -5   2  -2  -39.30   31.40
  -5   2  -2   18.90   18.80
  -5   2  -2   23.70   11.20
  -5   2  -2  110.99   58.79
  -5   2  -2   29.40   26.10
  -5   2  -2   10.40    9.70
  -5   2  -2   26.00   25.00
  -5   2  -2    6.90   20.20
  -5   2  -2   11.60   20.10
  -5   2  -2   26.60   21.30
  -6  -2  -2   56.69   12.30
  -6  -2  -2   41.60   10.30
  -6  -2  -2   33.90   25.30
  -6  -2  -2   56.89   42.10
  -6  -2  -2   30.00   21.80
  -6  -2  -2   66.59   23.50
  -6  -2  -2   25.40   22.10
  -6   2  -2   -2.40   19.80
  -6   2  -2   57.19   45.90
  -6   2  -2   23.90    9.90
  -6   2  -2   33.70   20.40
  -6   2  -2   30.80   23.20
  -6   2  -2   47.00   20.50
  -6   2  -2   33.30   10.60
  -7  -3   2   25.40   16.80
  -7  -3   2   -7.20   15.40
  -7  -3   2   11.50   25.30
  -7   3   2   13.50   27.10
  -7   3   2   13.10   14.50
  -6  -3   2   35.90   36.20
  -6  -3   2  -19.60   33.00
  -6  -3   2   26.30   22.40
  -6  -3   2   38.00   10.10
  -6  -3   2   44.60   21.80
  -6   3   2  -23.70   50.39
  -6   3   2   69.49   23.60
  -6   3   2   19.10   18.90
  -6   3   2   31.60   40.30
  -5  -3   2   41.00   11.90
  -5  -3   2   -1.50   51.59
  -5  -3   2   88.69   25.30
  -5  -3   2   20.20   24.00
  -5  -3   2   26.90   26.60
  -5  -3   2   45.00   18.50
  -5  -3   2   60.49   25.10
  -5  -3   2   54.29   11.70
  -5  -3   2   21.80   22.70
  -5  -3   2   80.89   22.80
  -5   3   2   39.90   12.20
  -5   3   2   27.60   32.50
  -5   3   2   58.59   24.40
  -5   3   2   52.89   10.20
  -5   3   2   44.40   19.80
  -5   3   2   -3.70   54.09
  -5   3   2   -0.20   17.30
  -5   3   2   53.09   23.10
  -5   3   2   18.90   20.90
   4  -3  -2   27.30   11.20
  -4  -3   2   80.19   31.20
  -4  -3   2   29.60    8.50
  -4  -3   2   28.20   27.30
  -4  -3   2   23.80   18.90
   4  -3  -2   12.10    6.60
  -4  -3   2   42.70   18.70
  -4  -3   2   39.10   19.50
  -4  -3   2   33.30   11.80
  -4  -3   2    4.40   36.10
  -4  -3   2   41.70   21.50
  -4  -3   2   39.00   15.40
   4   3  -2   18.40    8.60
  -4   3   2   15.80   18.50
  -4   3   2   36.80   41.50
  -4   3   2   37.10   10.20
  -4   3   2   32.30   17.10
  -4   3   2   19.30    9.80
  -4   3   2   36.70   22.50
  -4   3   2    0.50   15.60
  -4   3   2   57.09    9.00
  -3  -3   2    5.00    7.40
  -3  -3   2   -2.80    8.60
   3  -3  -2    9.70    9.30
  -3  -3   2    4.10   11.50
   3  -3  -2    3.00    5.00
  -3   3   2   -0.60   12.30
  -3   3   2    4.60    6.10
  -2  -3   2   82.79   11.30
  -2  -3   2   90.39   12.90
  -2  -3   2   67.39   14.50
   2  -3  -2  106.09   13.00
  -2   3   2  102.49   18.40
   2   3  -2   95.89   12.80
  -2   3   2   69.39   11.00
  -2   3   2   83.29    9.90
  -1  -3   2  164.78   17.40
  -1   3   2  204.68   18.10
   1   3  -2  186.48   15.30
   0  -3  -2  478.75   34.90
   0  -3  -2  536.85   34.90
   0  -3  -2  473.15   35.10
   0   3  -2  490.25   34.60
  -1  -3  -2  322.47   24.10
  -1  -3  -2  269.67   22.70
  -1  -3  -2  271.87   24.50
  -1  -3  -2  312.87   23.60
  -1   3  -2  304.97   22.80
  -1   3  -2  312.57   24.00
  -1   3  -2  297.37   24.10
  -2  -3  -2    5.80    9.10
  -2  -3  -2    4.40    8.40
  -2  -3  -2    2.90    8.50
  -2  -3  -2   14.10   13.00
  -2   3  -2    5.70   12.80
  -2   3  -2    9.70    7.40
   2   3   2    7.80    8.70
  -2   3  -2   10.60   11.60
  -2   3  -2   11.00    9.60
  -3  -3  -2  299.87   29.30
  -3  -3  -2  324.27   31.90
  -3  -3  -2  310.37   25.90
  -3  -3  -2  323.67   28.90
  -3  -3  -2  306.27   30.70
  -3  -3  -2  356.06   37.90
  -3  -3  -2  255.17   63.29
  -3   3  -2  315.37   27.90
   3   3   2  309.37   29.50
  -3   3  -2  326.67   28.80
  -3   3  -2  307.97   32.40
   3   3   2  356.06   23.30
  -3   3  -2  297.77   26.80
  -3   3  -2  326.27   33.80
  -3   3  -2  346.77   30.50
  -3   3  -2  365.56   42.20
  -4  -3  -2  189.28   36.00
  -4  -3  -2  133.09   25.90
  -4  -3  -2  138.69   27.20
  -4  -3  -2   98.39   17.30
  -4  -3  -2  178.88   39.10
  -4  -3  -2   91.49   23.70
  -4  -3  -2   94.19   35.30
  -4  -3  -2   73.69   61.59
  -4  -3  -2  114.59   22.70
  -4  -3  -2  105.99   14.80
  -4  -3  -2  133.09   25.20
  -4  -3  -2  101.59   24.60
  -4   3  -2   87.19   25.50
  -4   3  -2  111.19   14.30
   4   3   2   92.39   20.90
  -4   3  -2  105.29   59.39
  -4   3  -2  178.38   31.20
  -4   3  -2  109.99   17.00
  -4   3  -2  151.98   36.30
  -4   3  -2  108.79   24.60
  -4   3  -2  148.39   28.40
  -4   3  -2   92.69   22.80
  -4   3  -2  141.79   31.00
  -5  -3  -2  -17.70   13.90
  -5  -3  -2   -3.40    9.20
  -5  -3  -2   15.50   21.80
  -5  -3  -2   11.00    9.80
  -5  -3  -2   54.79   26.00
  -5  -3  -2    8.90   19.90
  -5  -3  -2   16.60   21.20
  -5  -3  -2   -7.30   21.70
  -5  -3  -2   15.30   25.50
  -5  -3  -2   21.00   46.60
  -5  -3  -2  -13.00   16.80
  -5   3  -2   23.50   24.40
  -5   3  -2    4.00    9.60
  -5   3  -2   -4.50   17.50
  -5   3  -2   -1.10   21.80
  -5   3  -2    6.40   20.10
  -5   3  -2   40.40   54.59
  -5   3  -2    4.80   10.00
  -5   3  -2   -7.70   19.20
  -5   3  -2    6.20   24.40
  -6  -3  -2    8.90   23.30
  -6  -3  -2   34.10   10.10
  -6  -3  -2   67.79   22.70
  -6  -3  -2   54.99   24.50
  -6  -3  -2   56.59   37.80
  -6  -3  -2   38.70   11.40
  -6  -3  -2   42.40   20.70
  -6   3  -2   43.30   21.40
  -6   3  -2   44.70   23.80
  -6   3  -2   48.90   22.80
  -6   3  -2   32.50   43.10
  -6   3  -2   46.10   10.10
  -6   3  -2    6.50   17.80
  -7  -4   2   22.00   26.60
  -7  -4   2   57.09   18.20
  -7  -4   2    3.80   15.30
  -7   4   2   18.50   17.20
  -7   4   2   59.19   19.80
  -7   4   2   49.60   18.10
  -7   4   2   -4.80   25.90
  -6  -4   2   99.49   36.80
  -6  -4   2   93.89   42.00
  -6  -4   2  123.59   29.00
  -6  -4   2  150.98   15.20
  -6   4   2  184.28   30.00
  -6   4   2  178.78   52.99
   5  -4  -2   88.29   21.50
  -5  -4   2   99.49   33.10
  -5  -4   2   72.19   24.80
  -5  -4   2  112.59   28.30
  -5  -4   2   77.19   12.00
  -5  -4   2   81.39   20.70
  -5  -4   2   48.40   11.90
  -5  -4   2   10.50   51.69
  -5  -4   2   65.09   22.00
  -5   4   2   89.69   40.00
  -5   4   2   65.29   11.10
  -5   4   2   69.09   24.70
   5   4  -2  113.49   22.00
  -5   4   2   22.20   54.79
  -5   4   2   45.40   22.60
  -5   4   2   72.49   23.40
  -5   4   2   62.69   21.90
  -4  -4   2  148.69   35.10
  -4  -4   2  104.09   25.70
  -4  -4   2  164.88   34.50
  -4  -4   2  153.78   38.70
  -4  -4   2   70.49   42.60
   4  -4  -2  100.59   12.00
  -4  -4   2  150.38   32.20
  -4  -4   2  114.69   18.70
  -4  -4   2  104.69   13.20
   4  -4  -2  101.49   17.80
  -4  -4   2  135.09   31.40
   4  -4  -2   95.59   18.10
  -4   4   2   96.59   13.40
  -4   4   2   96.89   26.20
  -4   4   2   93.59   21.00
   4   4  -2   98.39   16.10
  -4   4   2  105.89   22.20
  -4   4   2   82.09   15.90
  -4   4   2   14.00   41.70
  -4   4   2   98.79   11.80
  -4   4   2  127.69   28.80
  -4   4   2   95.49   20.30
  -4   4   2  192.08   53.29
  -3  -4   2  291.97   28.00
   3  -4  -2  325.87   27.10
  -3  -4   2  299.47   32.20
  -3  -4   2  314.17   27.60
  -3   4   2  307.27   23.50
   3   4  -2  284.27   25.70
  -3   4   2  304.07   33.20
  -2  -4   2  172.38   20.70
  -2  -4   2  186.08   16.90
  -2  -4   2  179.28   18.00
  -2  -4   2  154.18   17.90
   2  -4  -2  203.28   17.60
   2   4  -2  149.29   15.70
  -2   4   2  166.18   21.60
  -2   4   2  140.09   15.80
  -1  -4   2 3388.56  195.28
  -1  -4   2 2553.94  195.28
   1  -4  -2 3268.27  194.98
   1  -4  -2 3128.99  193.78
   1   4  -2 2613.44  194.58
  -1   4   2 3103.39  197.08
   1   4  -2 2878.41  194.68
  -1   4   2 2571.64  194.38
   0  -4  -2 1544.15  104.39
   0  -4  -2 1518.25  104.39
   0   4  -2 1504.55  103.89
   0   4  -2 1663.63  104.39
  -1  -4  -2 3543.75  235.68
  -1  -4  -2 3131.39  233.78
  -1  -4  -2 3197.78  232.88
  -1  -4  -2 3777.92  234.38
  -1  -4  -2 3897.31  233.98
  -1   4  -2 3519.05  234.48
  -1   4  -2 3700.33  234.58
  -2  -4  -2   60.69   12.10
  -2  -4  -2   93.29   20.90
  -2  -4  -2   62.69   12.70
  -2  -4  -2   54.99   13.70
  -2   4  -2   62.59   15.30
   2   4   2   70.09   13.10
  -2   4  -2   62.99   13.40
  -2   4  -2   67.39   15.40
  -3  -4  -2    3.50    7.20
  -3  -4  -2    4.00   10.40
  -3  -4  -2  -30.00   42.80
  -3  -4  -2   17.80   18.00
  -3  -4  -2   11.80   12.10
  -3  -4  -2    0.70   17.50
  -3  -4  -2    2.20   12.00
  -3  -4  -2   -2.40    6.60
  -3  -4  -2  -15.70   14.90
  -3   4  -2    9.40   10.70
  -3   4  -2  -13.10    6.30
  -3   4  -2    0.60   13.10
  -3   4  -2   -4.70   11.40
  -3   4  -2   17.60   13.00
  -3   4  -2   28.00   12.80
   3   4   2    6.10   10.40
  -3   4  -2   12.50   14.10
  -3   4  -2   -1.50    6.80
  -3   4  -2   11.60   16.00
  -4  -4  -2   30.00   25.40
  -4  -4  -2   28.90   19.90
  -4  -4  -2   49.50   21.20
  -4  -4  -2    6.80   16.70
  -4  -4  -2   28.00   20.80
  -4  -4  -2   14.00   15.80
  -4  -4  -2    8.20   58.19
  -4  -4  -2   12.40    9.40
  -4  -4  -2   13.60   21.20
  -4  -4  -2   47.80   24.90
  -4  -4  -2   -1.80   19.70
  -4  -4  -2   40.50   27.70
  -4  -4  -2   14.80    8.80
   4   4   2   16.00   15.40
  -4   4  -2   23.90   22.60
  -4   4  -2    8.00   16.30
  -4   4  -2    5.20   22.20
  -4   4  -2   13.40   10.10
  -4   4  -2    9.20    9.00
  -4   4  -2   -5.80   16.70
  -4   4  -2   21.80   23.00
  -4   4  -2  -69.89   57.99
  -5  -4  -2   10.80    9.40
  -5  -4  -2   45.90   26.70
  -5  -4  -2  -12.80   18.50
  -5  -4  -2   -7.30   17.50
  -5  -4  -2    6.20   47.60
  -5  -4  -2   -7.00   22.60
  -5  -4  -2   36.00   24.00
  -5  -4  -2    5.20    9.80
  -5  -4  -2   18.90   20.00
  -5  -4  -2    3.00   22.10
  -5   4  -2   18.30   24.10
  -5   4  -2  -43.60   33.80
  -5   4  -2    2.50   21.30
  -5   4  -2   33.80   25.70
  -5   4  -2   28.40   11.60
  -5   4  -2   37.70   60.29
  -5   4  -2   34.20   11.20
  -5   4  -2   25.70   25.50
  -5   4  -2   49.00   19.80
  -5   4  -2   18.80   20.00
  -6  -4  -2   30.10   38.20
  -6  -4  -2   18.80    9.20
  -6  -4  -2   13.70    9.40
  -6  -4  -2   61.69   22.30
  -6  -4  -2    2.90   19.10
  -6  -4  -2   33.80   17.60
  -6   4  -2   27.40   21.10
  -6   4  -2    8.00   22.20
  -6   4  -2    8.00   19.00
  -6   4  -2   -5.90   45.10
  -6   4  -2   49.10   24.30
  -7  -5   2    6.30   23.10
  -7  -5   2   -2.30   15.60
  -7   5   2   47.80   19.70
  -7   5   2   10.40   16.50
  -7   5   2  -17.30   24.30
  -6  -5   2  294.77   41.40
   6  -5  -2  298.27   30.90
  -6   5   2  207.58   39.30
  -6   5   2  289.97   40.80
  -6   5   2  198.68   32.50
  -6   5   2  188.08   54.39
  -6   5   2  308.77   43.90
   6   5  -2  318.87   30.90
  -5  -5   2   60.79   18.10
  -5  -5   2   66.69   13.20
  -5  -5   2   95.09   22.40
  -5  -5   2  117.69   36.40
  -5  -5   2   96.39   28.40
  -5  -5   2   44.80   11.50
  -5  -5   2   -7.90   48.20
  -5  -5   2   46.90   24.40
  -5   5   2   81.99   40.10
  -5   5   2   84.19   26.00
  -5   5   2   50.49   22.10
  -5   5   2   47.50   24.10
  -5   5   2   55.59   22.90
  -5   5   2  107.89   54.19
   5   5  -2  105.39   19.30
   5   5  -2   88.09   18.50
  -4  -5   2    2.30   12.40
   4  -5  -2   -0.50    6.80
  -4  -5   2  -44.00   39.10
   4  -5  -2   -5.80   14.00
  -4  -5   2   18.10   16.20
  -4  -5   2   11.60   20.10
  -4  -5   2    9.00    7.70
   4  -5  -2   -6.80   11.50
  -4  -5   2    3.70   16.00
  -4  -5   2    7.60   11.60
  -4  -5   2   -5.70   18.20
  -4  -5   2    4.60   16.20
  -4   5   2   50.59   27.80
   4   5  -2    4.20   12.10
  -4   5   2    2.60    8.00
  -4   5   2   12.60    7.50
  -4   5   2    5.20   40.70
   4   5  -2    8.30    8.80
  -4   5   2    6.00   16.40
  -4   5   2   -6.40   15.20
  -4   5   2  -16.90   19.60
  -4   5   2   -1.80   19.60
  -3  -5   2  338.97   29.40
   3  -5  -2  334.87   28.50
  -3  -5   2  299.37   33.80
  -3  -5   2  328.27   29.00
  -3   5   2  305.07   34.30
   3   5  -2  319.27   26.90
  -3   5   2  302.77   23.60
  -2  -5   2  743.93   57.89
  -2  -5   2  872.21   58.19
  -2  -5   2  808.82   57.99
   2  -5  -2  853.11   57.39
  -2  -5   2  815.02   60.29
  -2   5   2  774.82   56.79
   2   5  -2  829.12   56.79
   2   5  -2  728.43   56.79
  -2   5   2  782.12   53.89
  -2   5   2  873.51   60.69
   1  -5  -2 1601.34  108.09
  -1  -5   2 1763.12  109.89
  -1  -5   2 1453.25  109.79
   1  -5  -2 1729.43  109.69
   1   5  -2 1545.45  109.09
   1   5  -2 1578.14  110.09
  -1   5   2 1711.03  112.19
   0  -5   2   52.79    9.60
   0  -5  -2   49.80    8.70
   0  -5  -2   47.80    8.80
   0  -5  -2   44.20    6.50
   0   5  -2   61.79   10.00
   0   5  -2   54.49    8.50
   0   5  -2   61.09    9.70
   0   5   2   63.49   10.40
   0   5  -2   59.79    9.60
   0   5   2   64.19   13.40
  -1  -5  -2   54.19    7.00
  -1  -5  -2   35.50   10.40
  -1  -5  -2   51.89    9.20
   1  -5   2   31.80    8.20
  -1  -5  -2   32.70    7.90
  -1  -5  -2   45.90    9.20
  -1   5  -2   29.90    5.50
  -1   5  -2   33.80    9.20
  -1   5  -2   37.90   10.40
  -1   5  -2   39.60    9.00
  -2  -5  -2   30.50   15.20
  -2  -5  -2   -4.90    8.20
  -2  -5  -2   -6.10    8.30
  -2  -5  -2   -3.30    9.40
  -2   5  -2    6.40    8.50
  -2   5  -2    1.50   11.10
   2   5   2   14.40   16.60
  -3  -5  -2   60.99   14.60
  -3  -5  -2   61.69   22.10
  -3  -5  -2   76.19   21.60
  -3  -5  -2   75.29   13.10
  -3  -5  -2   20.30   47.10
  -3  -5  -2   92.79   22.80
  -3  -5  -2   62.99   10.60
  -3  -5  -2   48.50   17.00
  -3  -5  -2   56.09   14.60
  -3  -5  -2   92.09   20.80
   3   5   2   96.69   18.00
  -3   5  -2   96.59   22.40
  -3   5  -2   95.59   21.40
  -3   5  -2   60.09   11.70
  -3   5  -2   44.20   15.60
  -3   5  -2   63.39   10.40
  -3   5  -2  102.89   24.60
  -3   5  -2   56.29   17.50
  -3   5  -2   71.49   17.30
  -4  -5  -2   -1.90    8.30
  -4  -5  -2   31.40   22.10
  -4  -5  -2  -15.60   14.80
  -4  -5  -2  -21.20   21.40
  -4  -5  -2    2.00   26.00
  -4  -5  -2    8.30   59.99
  -4  -5  -2   -4.20   16.10
  -4  -5  -2    1.50   14.50
  -4  -5  -2    8.20   25.70
  -4  -5  -2   13.50   28.70
   4   5   2   -2.00   13.90
  -4   5  -2    6.30   10.90
  -4   5  -2  -13.30   17.30
  -4   5  -2    4.00   22.60
  -4   5  -2  -16.00   25.20
  -4   5  -2   -7.20   22.60
  -4   5  -2  -86.29   61.29
  -4   5  -2  -13.70   21.00
  -4   5  -2  -11.30   21.80
  -4   5  -2    2.60   12.90
  -5  -5  -2   31.90   12.20
  -5  -5  -2   67.19   24.50
  -5  -5  -2   31.60   10.90
  -5  -5  -2   81.29   32.80
  -5  -5  -2   42.20   25.90
  -5  -5  -2   33.50   46.10
  -5   5  -2   75.79   27.90
  -5   5  -2   32.80   22.50
  -5   5  -2   70.29   25.80
  -5   5  -2   47.00   21.40
  -5   5  -2   67.29   13.10
  -5   5  -2   20.50   67.39
  -5   5  -2   30.00   23.60
  -5   5  -2   58.29   14.10
  -5   5  -2   30.70   19.50
  -6  -5  -2   13.50    8.20
  -6  -5  -2   16.80   19.00
  -6  -5  -2   53.79   35.10
  -6   5  -2   44.40   24.20
  -6   5  -2   10.00   19.30
  -6   5  -2   25.80   21.70
  -6   5  -2   -0.70   50.89
  -6   5  -2   21.40   22.10
  -6  -6   2   27.10   35.10
   6  -6  -2   52.29   19.70
  -6  -6   2   44.90   10.10
  -6  -6   2   15.10   13.80
  -6  -6   2   42.80   23.00
  -6   6   2   19.00   41.50
  -6   6   2   32.60   27.50
  -6   6   2   50.39   18.60
  -6   6   2   79.19   24.80
   6   6  -2   26.80   19.50
  -5  -6   2   91.79   14.40
  -5  -6   2  110.89   25.40
   5  -6  -2   85.69   22.70
  -5  -6   2  154.38   32.20
  -5  -6   2   23.40   39.60
  -5  -6   2   88.79   15.80
  -5  -6   2   34.10   32.70
  -5  -6   2   93.09   28.00
  -5  -6   2  155.88   31.30
   5   6  -2  137.29   21.30
  -5   6   2  103.79   30.50
  -5   6   2  123.99   26.00
  -5   6   2   95.89   26.90
   5   6  -2  131.89   22.10
  -5   6   2  184.38   48.60
  -5   6   2   99.99   27.20
  -5   6   2  134.09   58.69
  -4  -6   2   23.40   14.30
  -4  -6   2   42.20   10.30
  -4  -6   2   54.39   24.00
  -4  -6   2   37.90    8.10
  -4  -6   2   10.40   18.40
  -4  -6   2   15.30   18.90
  -4  -6   2   -9.10   40.60
   4  -6  -2   16.80   15.30
  -4  -6   2   18.10   21.80
  -4  -6   2   25.70   14.20
   4  -6  -2   15.10    7.70
  -4  -6   2   38.30   19.90
  -4   6   2   88.29   48.80
  -4   6   2   15.60   17.60
   4   6  -2   29.10   12.70
   4   6  -2   17.60   10.80
  -4   6   2    9.60   16.60
  -4   6   2   11.00   22.40
  -4   6   2    6.50   43.80
   4   6  -2   37.80   23.90
   3  -6  -2  210.18   23.00
  -3  -6   2  227.38   30.20
  -3  -6   2  230.48   25.20
  -3  -6   2  244.28   24.80
   3  -6  -2  232.08   30.70
   3   6  -2  256.47   21.90
  -3   6   2  275.27   31.10
   3   6  -2  222.88   22.90
  -2  -6   2  170.18   23.30
   2  -6  -2  186.58   19.30
  -2  -6   2  176.58   18.20
  -2  -6   2  146.59   18.90
   2   6  -2  205.28   17.90
  -2   6   2  153.88   17.00
  -2   6   2  163.48   20.90
   2   6  -2  175.08   16.30
   1  -6  -2   93.19   13.50
  -1  -6   2   71.29   12.40
   1  -6  -2   84.09    8.70
  -1  -6   2  106.69   14.70
   1   6  -2   96.89   11.70
  -1   6   2   70.89   13.90
  -1   6   2   59.99   11.00
   1   6  -2   96.29   10.80
   0  -6   2    4.10    6.10
   0  -6  -2    1.60    5.20
   0  -6  -2    3.90    4.20
   0  -6  -2   -2.70    7.00
   0   6  -2    2.40    6.50
   0   6  -2    3.50    5.50
   0   6   2    7.60    7.40
   0   6  -2   -0.50    5.60
   0   6  -2    3.90    5.80
   0   6   2    9.50    9.40
  -1  -6  -2  306.47   25.20
  -1  -6  -2  310.57   26.80
  -1  -6  -2  315.77   24.70
  -1  -6  -2  312.97   23.40
   1   6   2  363.96   28.20
  -1   6  -2  335.77   25.60
  -1   6  -2  327.27   26.00
  -1   6  -2  310.27   25.40
  -1   6  -2  263.37   23.10
   2  -6   2   -2.10    5.50
  -2  -6  -2   -2.70    9.90
  -2  -6  -2   34.30   14.80
  -2  -6  -2   -8.70    6.80
  -2  -6  -2   -3.70    8.80
  -2   6  -2    2.80    8.40
  -2   6  -2   -5.90    9.80
   2   6   2   11.90   10.40
  -3  -6  -2   18.30    8.30
  -3  -6  -2   39.60   19.00
  -3  -6  -2    0.00   10.90
  -3  -6  -2   23.40   10.00
  -3  -6  -2   22.30   20.60
  -3  -6  -2   29.80   13.40
  -3  -6  -2   22.40   13.80
  -3  -6  -2   -1.00   56.19
  -3   6  -2    6.10   14.10
   3   6   2   18.20   12.90
  -3   6  -2   26.10   17.60
  -3   6  -2    2.90   11.70
  -3   6  -2   23.30   15.80
  -3   6  -2   24.30    8.50
  -3   6  -2   22.20   11.00
  -4  -6  -2   17.00   56.59
  -4  -6  -2    6.60   22.10
  -4  -6  -2   -0.70    8.40
  -4  -6  -2   24.90   28.10
  -4  -6  -2   -5.30    9.00
  -4  -6  -2   33.80   24.80
  -4  -6  -2    7.40   15.10
  -4  -6  -2   17.60   23.20
  -4  -6  -2    8.90   19.70
  -4  -6  -2   11.00   18.20
  -4   6  -2    9.90   17.00
  -4   6  -2   11.30   21.70
  -4   6  -2   25.90    9.80
  -4   6  -2  -58.29   67.39
  -4   6  -2    1.50   17.10
  -4   6  -2    6.20   17.00
   4   6   2  -10.70   14.80
  -4   6  -2   17.00   24.20
  -4   6  -2  -30.80   31.50
  -4   6  -2   12.50    9.80
  -4   6  -2   -7.60   17.20
  -5  -6  -2   15.90   31.60
  -5  -6  -2   22.80   20.70
  -5  -6  -2   20.00   10.60
  -5  -6  -2   21.70   21.10
  -5  -6  -2    5.90   10.40
  -5  -6  -2   31.50   21.30
  -5  -6  -2   30.80   50.79
  -5   6  -2   25.80   28.10
  -5   6  -2    3.00   24.60
  -5   6  -2   35.50   21.60
  -5   6  -2   43.50   12.60
  -5   6  -2   -6.90   21.80
  -5   6  -2   65.89   30.00
  -6  -6  -2   39.20   29.70
  -6  -6  -2   15.40    7.80
  -6  -6  -2   11.40    8.50
  -6  -6  -2   12.50   17.60
  -6   6  -2   21.80   18.40
  -6   6  -2   17.50   22.50
  -6   6  -2   30.20   20.90
  -6   6  -2   15.10   20.80
  -6  -7   2   64.39   24.50
  -6  -7   2   88.29   12.60
   6  -7  -2  128.19   23.80
  -6  -7   2   33.50   37.00
  -6   7   2  113.89   50.39
  -6   7   2   76.59   23.90
  -6   7   2   90.99   23.50
   6   7  -2   56.89   22.30
  -6   7   2  149.39   35.80
  -5  -7   2   91.89   35.90
  -5  -7   2   23.50   22.50
  -5  -7   2   45.90   24.50
   5  -7  -2   10.50   18.80
  -5  -7   2   34.60   10.80
  -5  -7   2   45.20   10.60
  -5  -7   2    0.80   43.30
   5  -7  -2   30.80   11.40
  -5  -7   2   16.20   30.30
  -5   7   2    6.00   20.90
   5   7  -2   57.09   18.50
  -5   7   2  -14.70   57.79
  -5   7   2   33.10   22.90
  -5   7   2   54.59   50.99
   5   7  -2   28.60   15.00
  -5   7   2   -0.20   20.20
   5   7  -2   50.59   27.40
  -4  -7   2   76.09    9.10
   4  -7  -2   42.30   12.10
  -4  -7   2   84.19   22.90
   4  -7  -2   43.20   17.60
   4  -7  -2   24.30   15.70
  -4  -7   2   67.49   23.30
  -4  -7   2   65.49   25.40
  -4  -7   2   62.29   26.60
  -4  -7   2   44.60   17.40
  -4  -7   2   60.99   12.50
  -4   7   2  130.79   49.70
  -4   7   2   70.59   37.80
  -4   7   2   45.40   26.00
   4   7  -2   73.99   17.00
  -4   7   2   37.60   21.80
  -4   7   2   44.70   21.30
  -4   7   2   64.29    9.50
   4   7  -2   46.30   13.40
   3  -7  -2   -5.60   10.90
   3  -7  -2    0.40   10.70
  -3  -7   2    3.90   14.60
  -3  -7   2   -5.50   12.20
  -3  -7   2   -3.90   10.70
  -3  -7   2    8.80    7.50
   3  -7  -2    1.50    6.00
  -3  -7   2    2.90   10.90
   3   7  -2   10.70   10.30
   3   7  -2    0.80    8.30
  -3   7   2   17.90   13.50
   3   7  -2    5.50    6.80
  -3   7   2    9.60   17.00
  -3   7   2    2.70   13.00
  -3   7   2   25.50   16.70
  -2  -7   2  209.28   29.30
   2  -7  -2  307.47   25.90
  -2  -7   2  267.67   27.80
  -2  -7   2  265.67   24.60
   2  -7  -2  260.17   23.80
   2  -7  -2  304.27   21.20
  -2   7   2  260.87   23.80
   2   7  -2  280.97   23.50
   2   7  -2  236.18   24.00
  -2   7   2  291.47   27.50
   2   7  -2  282.27   22.90
   1  -7  -2 3029.20  185.88
  -1  -7   2 2498.25  185.38
  -1  -7   2 2789.72  185.88
   1  -7  -2 2753.32  183.98
   1   7  -2 2898.41  185.28
   1   7  -2 2695.23  184.88
  -1   7   2 2781.32  185.48
  -1   7   2 3038.00  189.68
   1   7  -2 2559.64  182.88
   0  -7   2  599.04   44.10
   0  -7  -2  588.74   42.50
   0  -7  -2  582.04   42.20
   0  -7  -2  605.24   44.30
   0   7  -2  645.14   44.10
   0   7  -2  548.65   42.50
   0   7  -2  604.74   44.20
   0   7   2  655.53   48.00
   0   7  -2  669.83   44.60
   0   7   2  648.14   44.60
  -1  -7  -2 2172.78  147.89
  -1  -7  -2 2207.58  147.89
  -1  -7  -2 2410.06  146.19
   1  -7   2 1890.21  147.19
  -1  -7  -2 2196.68  146.49
   1   7   2 2252.17  160.08
  -1   7  -2 2396.56  148.99
  -1   7  -2 2363.26  148.89
  -1   7  -2 2057.69  147.59
  -1   7  -2 2144.09  148.09
  -2  -7  -2  115.49   12.30
   2  -7   2   93.29   13.70
  -2  -7  -2   92.39   17.00
  -2  -7  -2  104.19   17.10
  -2   7  -2  117.99   18.20
   2   7   2  125.29   18.00
  -3  -7  -2   10.50    8.80
  -3  -7  -2   18.40   18.50
  -3  -7  -2   23.90   14.90
  -3  -7  -2    6.60    7.30
  -3  -7  -2   16.40   17.60
  -3  -7  -2   28.20   21.90
  -3  -7  -2   19.60   13.10
  -3  -7  -2   48.80   22.00
  -3  -7  -2  -41.80   46.30
  -3   7  -2    3.10   16.10
   3   7   2   24.60   14.50
  -3   7  -2   11.30    8.40
  -3   7  -2   10.60   15.00
  -3   7  -2   16.40   16.70
  -3   7  -2   23.40   16.90
  -3   7  -2   15.00    9.00
  -3   7  -2   -3.90   17.20
  -4  -7  -2  254.27   26.50
  -4  -7  -2  250.37   32.00
  -4  -7  -2  251.27   23.50
  -4  -7  -2  269.37   40.50
  -4  -7  -2  257.97   38.80
  -4  -7  -2  286.37   36.40
  -4  -7  -2  246.38   49.80
  -4   7  -2  197.28   34.40
  -4   7  -2  272.27   39.80
  -4   7  -2  265.57   41.50
  -4   7  -2  294.47   23.40
  -4   7  -2  299.87   26.00
  -4   7  -2   93.99   77.49
  -4   7  -2  244.68   41.50
   4   7   2  213.28   31.10
  -4   7  -2  180.18   42.00
  -4   7  -2  258.47   25.20
  -4   7  -2  221.48   40.10
  -5  -7  -2   20.80   11.00
  -5  -7  -2   -9.30   29.30
  -5  -7  -2   43.00   20.60
  -5  -7  -2   29.30   22.70
   5  -7   2  -20.60   23.50
  -5  -7  -2   22.90   46.10
  -5  -7  -2   50.49   23.10
  -5  -7  -2   36.50   23.50
  -5  -7  -2   15.10   11.10
  -5   7  -2   -0.80   25.00
  -5   7  -2   24.80   26.20
  -5   7  -2  -61.29   69.69
  -5   7  -2   10.50   24.10
  -5   7  -2   56.09   22.80
  -5   7  -2   42.00   24.90
  -6  -7  -2   33.00   27.80
  -6  -7  -2    2.90    9.20
  -6  -7  -2    6.90    7.10
  -6  -7  -2   10.30   16.80
  -6   7  -2   25.20   19.20
  -6   7  -2   15.90   17.60
  -6   7  -2   -0.20   19.40
  -6   7  -2    9.10   23.50
  -6  -8   2    9.60   34.90
  -6  -8   2   -8.60   17.40
   6  -8  -2    3.30   18.50
  -6  -8   2    1.00    7.20
  -6   8   2  -10.00   46.20
  -6   8   2    5.30   23.00
  -6   8   2   -2.10   17.20
   6   8  -2  -18.10   20.10
  -6   8   2   13.10   20.20
  -5  -8   2   52.79   21.70
  -5  -8   2  -26.10   25.20
  -5  -8   2   -8.50   19.50
  -5  -8   2   25.30   24.20
  -5  -8   2   11.00   17.40
   5  -8  -2  -17.80   18.40
   5  -8  -2   28.10   17.50
  -5  -8   2   23.50   46.50
  -5  -8   2   19.50   10.20
  -5   8   2  -21.50   48.40
  -5   8   2    3.90   20.00
   5   8  -2    8.20   13.50
   5   8  -2    3.20   17.90
  -5   8   2   98.69   49.20
  -5   8   2   10.90   22.30
  -5   8   2    5.30   23.30
  -4  -8   2  118.89   20.30
  -4  -8   2  106.19   23.80
  -4  -8   2   77.99   10.60
   4  -8  -2  118.99   23.70
  -4  -8   2  136.99   24.30
  -4  -8   2  154.68   37.20
  -4  -8   2   36.80   48.10
  -4  -8   2  120.19   31.90
   4  -8  -2   90.99   13.80
  -4  -8   2   96.99   27.20
   4  -8  -2   67.69   20.30
  -4  -8   2   94.89   27.50
  -4   8   2  115.49   12.40
   4   8  -2   96.49   18.50
   4   8  -2  105.89   19.60
  -4   8   2  129.29   35.80
  -3  -8   2  184.58   24.00
   3  -8  -2  203.58   24.00
   3  -8  -2  194.68   17.90
  -3  -8   2  204.78   24.90
  -3  -8   2  150.98   35.50
   3  -8  -2  239.18   23.20
  -3  -8   2  190.68   28.70
  -3  -8   2  199.78   16.90
  -3   8   2  258.27   40.90
   3   8  -2  195.58   20.40
   3   8  -2  176.08   20.30
  -3   8   2  267.57   33.20
   3   8  -2  215.58   22.10
  -3   8   2  200.28   31.20
  -2  -8   2 3729.03  253.97
   2  -8  -2 4062.69  252.57
   2  -8  -2 3943.51  254.57
  -2  -8   2 3682.53  256.37
   2  -8  -2 4019.00  253.37
  -2  -8   2 3352.16  254.57
   2   8  -2 3950.10  253.77
  -2   8   2 3907.91  258.87
  -2   8   2 3779.12  254.57
   2   8  -2 3716.73  252.87
  -1  -8   2    5.40    5.20
   1  -8  -2   -2.10    8.90
  -1  -8   2    9.30    7.60
  -1  -8   2    1.20    7.60
   1  -8  -2    5.80    5.20
  -1  -8   2   -0.10    9.10
   1  -8  -2    6.40    9.80
  -1   8   2   -2.10   10.30
   1   8  -2    8.70    3.20
  -1   8   2    6.80    8.60
   1   8  -2    9.30    7.60
   1   8  -2    2.40   10.20
   1   8  -2    6.10    5.90
   0  -8  -2   -1.00    4.70
   0  -8   2   15.00    8.30
   0  -8  -2    0.40    8.10
   0  -8  -2    6.20    5.80
   0   8   2   12.50    8.70
   0   8  -2    2.70    5.90
   0   8  -2    3.90    6.30
   0   8  -2    6.40    7.50
   0   8  -2   12.40    8.90
  -1  -8  -2   20.60   10.70
  -1  -8  -2   11.90    7.70
   1  -8   2   23.30    9.40
   1  -8   2   25.30    8.00
  -1  -8  -2   15.90    7.90
  -1  -8  -2   27.10    5.80
  -1   8  -2   18.50    7.60
  -1   8  -2    9.00    7.20
   1   8   2   30.90   11.00
  -1   8  -2   19.20   10.10
   1   8   2   31.60   12.20
   2  -8   2   29.90    8.90
   2  -8   2   49.40   10.70
  -2  -8  -2   55.09   13.90
  -2  -8  -2   45.30   14.20
  -2   8  -2   39.50   12.70
   2   8   2   50.69   14.60
  -3  -8  -2  182.18   33.50
   3  -8   2   90.69   17.20
  -3  -8  -2  163.18   31.70
  -3  -8  -2   37.40   57.69
  -3  -8  -2  111.59   14.20
  -3  -8  -2  120.39   17.10
  -3  -8  -2  169.58   28.10
  -3  -8  -2  193.98   38.00
  -3   8  -2  114.49   23.40
   3   8   2  115.99   21.40
  -3   8  -2  123.99   20.30
  -3   8  -2  123.99   16.20
  -3   8  -2  116.79   22.90
  -3   8  -2  132.09   27.20
  -3   8  -2  103.09   13.20
   3   8   2  100.99   18.90
  -3   8  -2  149.88   28.00
  -3   8  -2  124.19   23.10
   4  -8   2   76.99   19.50
  -4  -8  -2  103.89   16.80
  -4  -8  -2   77.69   27.10
  -4  -8  -2   72.19   54.09
  -4  -8  -2   64.49   13.30
  -4  -8  -2   65.59   22.70
  -4  -8  -2  105.09   29.70
  -4  -8  -2   72.09   19.40
  -4   8  -2   52.69   29.20
   4   8   2   47.70   21.90
  -4   8  -2   44.10   22.10
   4   8   2   87.39   24.20
  -4   8  -2   72.59   22.10
  -4   8  -2   42.50   21.70
  -4   8  -2  -47.80   88.59
  -4   8  -2   63.59   21.20
  -4   8  -2   62.19   25.10
  -5  -8  -2   77.99   24.70
  -5  -8  -2   27.30   21.90
  -5  -8  -2   49.20   13.20
  -5  -8  -2   53.59   23.10
  -5  -8  -2   80.29   53.99
   5  -8   2    4.50   26.20
  -5  -8  -2   76.29   22.50
  -5  -8  -2   53.19   12.20
  -5   8  -2   90.79   27.20
  -5   8  -2  -54.09   67.89
  -5   8  -2   86.19   23.60
  -5   8  -2   50.99   24.90
  -5   8  -2   42.40   26.50
  -5   8  -2   16.20   21.40
  -6  -8  -2   27.50   16.60
  -6  -8  -2   25.90   10.60
  -6  -8  -2   35.30    9.00
  -6   8  -2   21.30   20.60
  -6   8  -2   34.70   22.60
  -6   8  -2   53.69   24.80
  -6  -9   2   37.60   36.20
  -6  -9   2   21.30    8.70
  -6  -9   2   14.60   17.30
   6  -9  -2   23.60   19.20
  -6   9   2   25.60   21.90
  -6   9   2   26.70   22.60
  -6   9   2   28.50   41.30
   6   9  -2  -16.90   18.30
  -6   9   2   10.10   19.00
  -5  -9   2  156.18   29.80
  -5  -9   2   69.59   24.90
   5  -9  -2  120.69   16.80
  -5  -9   2  102.39   14.60
   5  -9  -2   68.79   23.00
  -5  -9   2  108.19   29.00
   5  -9  -2   88.59   21.20
  -5  -9   2   33.60   50.09
  -5  -9   2   51.19   36.90
  -5   9   2   39.90   23.60
  -5   9   2  136.59   62.39
  -5   9   2  103.49   26.40
  -5   9   2   77.89   26.50
   5   9  -2  126.99   24.90
   5   9  -2   75.09   20.00
   4  -9  -2    0.60   16.10
  -4  -9   2   14.50   24.60
  -4  -9   2   -0.60   19.80
  -4  -9   2    7.40    9.80
  -4  -9   2    6.90   32.70
   4  -9  -2    8.70    8.50
  -4  -9   2   26.30   18.00
  -4  -9   2   13.80    6.00
  -4  -9   2   -9.40   67.09
  -4  -9   2   12.30   14.50
   4  -9  -2   12.40   17.30
  -4   9   2  -26.00   21.10
   4   9  -2    4.20   10.20
   4   9  -2   -1.30   16.10
  -4   9   2   29.50   25.10
   4   9  -2   20.70   10.60
  -4   9   2   10.80    6.80
   4   9  -2  -10.40   11.70
  -4   9   2  -22.80   18.40
  -4   9   2  -26.40   24.10
  -3  -9   2    2.60   15.20
   3  -9  -2    4.60   12.50
  -3  -9   2    5.20   12.90
   3  -9  -2   10.80    7.00
   3  -9  -2    0.10   14.30
  -3  -9   2   -0.40   10.60
  -3  -9   2   21.10   15.60
   3   9  -2    1.10    8.00
  -3   9   2   22.40   17.20
  -3   9   2    5.60   15.60
  -3   9   2    6.80    7.00
  -3   9   2   22.80   17.60
  -2  -9   2   48.40   12.00
  -2  -9   2   27.90   12.80
   2  -9  -2   61.19    8.90
   2  -9  -2   46.50   12.90
  -2  -9   2   37.80   12.60
   2  -9  -2   72.89   15.50
   2   9  -2   45.60   10.70
   2   9  -2   63.19   14.60
  -2   9   2   34.10   14.30
  -2   9   2   58.59   13.20
   2   9  -2   39.60    9.00
   1  -9  -2 2529.95  158.48
  -1  -9   2 2402.96  157.88
   1  -9  -2 2303.37  157.08
   1  -9  -2 2448.16  156.08
  -1  -9   2 2165.58  155.78
  -1  -9   2 2194.28  158.28
  -1  -9   2 2009.70  158.58
   1   9  -2 2393.36  157.48
   1   9  -2 2454.95  159.88
  -1   9   2 2400.86  162.78
   1   9  -2 2399.56  157.48
   1   9  -2 2320.87  156.78
  -1   9   2 2451.95  158.18
   0  -9  -2    1.90    5.60
   0  -9  -2    2.80    8.60
   0  -9  -2    2.80    5.10
   0  -9   2    6.20    9.60
   0  -9   2    7.10    8.80
   0   9  -2   -1.20    9.90
   0   9   2    7.70    8.90
   0   9  -2   -2.40    5.60
   0   9  -2    1.90    7.80
   0   9   2    3.30   10.60
   0   9  -2   -2.50    5.90
   0   9   2   -1.30   10.70
   1  -9   2  970.00   67.59
  -1  -9  -2  976.90   66.19
  -1  -9  -2 1014.30   71.39
   1  -9   2  978.00   67.99
  -1  -9  -2  982.90   68.39
  -1   9  -2  882.11   68.49
   1   9   2 1049.59   68.59
   1   9   2  987.00   72.19
  -1   9  -2  896.31   68.59
  -1   9  -2  972.50   68.99
  -2  -9  -2  555.44   43.00
   2  -9   2  487.85   40.40
   2  -9   2  550.84   41.20
  -2  -9  -2  594.04   47.10
   2   9   2  578.14   46.40
   2   9   2  583.44   42.10
  -2   9  -2  515.75   43.50
  -3  -9  -2  286.67   35.80
  -3  -9  -2  321.17   25.30
  -3  -9  -2  335.57   35.20
   3  -9   2  308.97   27.40
  -3  -9  -2  297.17   30.40
  -3  -9  -2  294.17   27.00
  -3   9  -2  299.07   44.10
   3   9   2  209.48   39.40
  -3   9  -2  234.88   22.60
   3   9   2  248.68   37.20
  -3   9  -2  238.58   38.60
  -3   9  -2  319.07   41.00
  -3   9  -2  252.27   31.80
  -3   9  -2  345.27   43.30
  -4  -9  -2   96.49   15.20
  -4  -9  -2  105.59   21.90
  -4  -9  -2   78.09   28.00
  -4  -9  -2   88.39   16.40
  -4  -9  -2  132.39   28.30
  -4  -9  -2   45.70   54.09
  -4   9  -2   85.59   30.60
  -4   9  -2   87.29   27.40
  -4   9  -2   83.39   26.20
   4   9   2   56.49   21.90
   4   9   2  120.29   26.70
  -4   9  -2   65.99   25.60
  -5  -9  -2   61.79   20.10
  -5  -9  -2   31.10   10.70
   5  -9   2  -41.80   28.90
  -5  -9  -2   46.40   32.20
  -5  -9  -2   22.70   21.70
  -5  -9  -2   55.69   29.90
  -5  -9  -2   24.40   10.90
  -5  -9  -2   76.99   50.69
   5   9   2   57.59   29.70
  -5   9  -2   28.50   24.80
  -5   9  -2    2.80   18.80
  -5   9  -2   31.00   21.30
  -6  -9  -2   11.10   13.10
  -6   9  -2    4.40   18.60
   6 -10  -2   21.80   18.50
  -6 -10   2    8.60   33.40
  -6 -10   2    4.80    9.00
  -6 -10   2    3.50   16.50
  -6  10   2   -8.20   17.30
   6  10  -2  -11.80   24.30
  -6  10   2   30.70   26.30
  -6  10   2   10.70   20.60
   5 -10  -2    3.60   19.70
  -5 -10   2   24.80   49.30
  -5 -10   2   27.20   18.40
  -5 -10   2   -8.80   18.80
  -5 -10   2   18.20    9.80
   5 -10  -2   22.00   11.00
  -5 -10   2   52.19   25.90
   5 -10  -2   37.00   20.80
  -5  10   2    5.40   23.60
   5  10  -2   23.50   20.30
  -5  10   2   -0.70   20.70
  -5  10   2   28.90   25.10
   5  10  -2    6.70   16.60
   4 -10  -2  152.88   27.20
  -4 -10   2  149.59   18.00
   4 -10  -2  186.98   18.40
  -4 -10   2  165.88   14.50
  -4 -10   2   42.40   56.29
  -4 -10   2  205.88   26.80
  -4 -10   2  162.38   39.30
  -4 -10   2  143.99   29.70
   4 -10  -2  180.28   27.30
  -4 -10   2  175.58   27.90
  -4 -10   2  198.98   39.30
   4  10  -2  147.29   20.90
  -4  10   2  105.09   27.30
  -4  10   2  156.58   30.50
   4  10  -2  179.48   25.90
  -4  10   2  126.39   16.10
   4  10  -2  182.48   22.00
   4  10  -2  161.18   26.20
  -4  10   2   97.89   31.30
   4  10  -2  117.49   22.50
  -3 -10   2  253.87   20.70
   3 -10  -2  274.97   26.80
  -3 -10   2  254.47   34.90
  -3 -10   2  238.18   29.60
   3 -10  -2  248.48   28.70
  -3 -10   2  272.07   32.70
   3  10  -2  241.38   24.80
  -3  10   2  229.18   22.60
   3  10  -2  231.68   24.20
   3  10  -2  277.97   27.10
  -3  10   2  269.07   38.60
  -3  10   2  258.97   42.40
  -3  10   2  278.07   35.00
   3  10  -2  270.67   27.30
  -2 -10   2  329.57   24.50
   2 -10  -2  323.27   29.90
   2 -10  -2  335.37   25.10
  -2 -10   2  318.57   31.90
  -2 -10   2  315.77   28.50
   2 -10  -2  331.47   28.70
  -2  10   2  306.27   28.00
   2  10  -2  340.67   29.20
   2  10  -2  305.57   30.50
   2  10  -2  315.77   27.40
  -2  10   2  305.37   33.10
   2  10  -2  338.37   28.30
  -2  10   2  271.77   25.80
  -1 -10   2  152.98   15.70
   1 -10  -2  183.28   15.40
   1 -10  -2  166.38   20.90
   1 -10  -2  168.18   19.20
  -1 -10   2  139.89   20.80
  -1 -10   2  162.18   17.70
  -1  10   2  153.48   22.50
   1  10  -2  178.58   20.30
   1  10  -2  210.88   20.80
  -1  10   2  159.08   18.50
  -1  10   2  166.58   26.70
   1  10  -2  166.18   17.10
   1  10  -2  169.08   18.50
   0 -10   2  672.83   49.90
   0 -10  -2  693.03   48.00
   0 -10  -2  726.43   51.29
   0 -10  -2  679.23   48.10
   0 -10  -2  609.04   49.30
   0 -10   2  637.74   51.09
   0  10  -2  731.53   50.69
   0  10   2  750.52   51.29
   0  10   2  748.33   51.29
   0  10  -2  636.24   48.00
   0  10  -2  729.73   50.39
   0  10  -2  680.13   49.70
   0  10   2  670.13   55.09
   0  10  -2  702.13   52.19
   1 -10   2   20.10   12.40
  -1 -10  -2   17.90    9.10
   1 -10   2   14.60   10.20
  -1 -10  -2   16.00    6.00
  -1 -10  -2    9.90    9.20
  -1 -10  -2    8.50   10.80
  -1  10  -2   14.10    9.50
  -1  10  -2   17.70    8.70
   1  10   2   34.60   14.40
   1  10   2   18.70   12.70
  -2 -10  -2   16.00    7.60
  -2 -10  -2    5.50    4.00
  -2 -10  -2   -6.50   10.20
   2 -10   2    0.10   12.00
  -2 -10  -2    6.80   13.60
  -2 -10  -2    1.20    5.70
   2  10   2   19.80   13.70
  -2  10  -2    4.10   12.80
   2  10   2   17.00   14.10
  -2  10  -2   -0.20    6.30
  -2  10  -2   -0.40   14.70
  -3 -10  -2  440.06   42.80
  -3 -10  -2  398.16   34.30
  -3 -10  -2  374.06   32.10
  -3 -10  -2  417.26   37.70
  -3 -10  -2  394.26   43.50
   3 -10   2  415.26   35.90
  -3  10  -2  380.46   30.30
   3  10   2  419.56   36.90
  -3  10  -2  327.37   39.30
  -3  10  -2  437.46   52.19
  -3  10  -2  368.36   46.20
   3  10   2  390.06   40.40
  -3  10  -2  418.56   46.90
  -3  10  -2  402.56   48.10
  -4 -10  -2  144.89   29.30
  -4 -10  -2   64.49   27.20
  -4 -10  -2   63.49   58.19
  -4 -10  -2   92.59   18.50
  -4 -10  -2  147.39   32.50
  -4 -10  -2  187.98   34.30
   4 -10   2  113.99   24.40
   4 -10   2  149.88   27.80
  -4 -10  -2  118.09   15.90
  -4  10  -2  191.38   45.60
   4  10   2  131.69   27.00
  -4  10  -2  171.68   39.60
  -4  10  -2   74.79   28.20
  -4  10  -2   95.09   31.60
  -4  10  -2   88.29   29.30
  -4  10  -2   57.89   26.70
  -5 -10  -2   33.90   10.70
  -5 -10  -2   52.09   18.90
  -5 -10  -2   21.70   19.90
  -5 -10  -2    2.00   30.80
  -5 -10  -2   48.80   13.00
  -5 -10  -2   72.29   50.19
  -5 -10  -2   50.39   20.70
   5 -10   2   41.60   23.10
  -5  10  -2   31.00   22.10
   5  10   2   41.20   26.20
  -5  10  -2    4.60   19.40
  -5  10  -2    1.10   24.20
  -6 -10  -2    8.50   11.90
  -6 -10  -2   -5.40    5.90
  -6 -10  -2   -5.00    6.30
  -6  10  -2   -0.90   16.40
  -6  10  -2  -19.90   20.00
  -6  10  -2  -10.10   17.50
  -6 -11   2  -12.70   12.70
  -6 -11   2   -8.30   35.30
  -6 -11   2    5.40    6.80
   6 -11  -2   -4.70   23.90
  -6  11   2   -3.60   22.50
  -6  11   2  -18.80   16.60
  -6  11   2  -15.50   18.90
   6  11  -2    9.40   16.50
  -5 -11   2    5.90   18.30
  -5 -11   2  118.99   36.20
   5 -11  -2   24.40   10.50
  -5 -11   2   33.20   10.70
  -5 -11   2   68.99   22.30
   5 -11  -2   71.29   24.90
   5 -11  -2   45.40   20.60
  -5 -11   2   16.00   51.39
  -5  11   2   22.30   22.00
  -5  11   2    8.00   21.80
  -5  11   2   26.40   22.40
   5  11  -2   11.90   18.50
   5  11  -2   53.19   22.20
   4 -11  -2   38.70   19.20
  -4 -11   2   64.39   21.00
  -4 -11   2   45.50    8.10
   4 -11  -2   46.90   21.00
  -4 -11   2  -38.10   58.09
  -4 -11   2    7.70   18.70
  -4 -11   2   60.79   19.90
  -4 -11   2   27.50   11.90
   4 -11  -2   41.70   11.50
  -4 -11   2   55.19   30.40
  -4  11   2   24.10   26.60
   4  11  -2   63.59   21.60
  -4  11   2   23.50    8.80
   4  11  -2   35.30   18.20
   4  11  -2   37.70   10.60
  -4  11   2   15.80   22.80
  -3 -11   2  535.75   39.20
   3 -11  -2  514.25   46.30
   3 -11  -2  542.05   40.70
  -3 -11   2  550.24   49.10
  -3 -11   2  642.44   68.69
  -3 -11   2  524.15   45.00
  -3 -11   2  569.54   50.59
   3 -11  -2  568.74   44.60
   3  11  -2  485.55   47.80
  -3  11   2  614.34   60.59
  -3  11   2  485.95   40.70
   3  11  -2  583.04   44.50
   3  11  -2  539.85   42.70
   3  11  -2  500.45   42.20
   3  11  -2  578.34   41.00
  -3  11   2  557.54   54.19
   2 -11  -2   90.39   17.70
   2 -11  -2   56.49   13.90
   2 -11  -2   88.29   11.20
  -2 -11   2   90.79   19.80
  -2 -11   2   64.69   13.50
  -2 -11   2   78.39   15.60
   2  11  -2   87.69   18.80
  -2  11   2   88.49   15.80
   2  11  -2   74.89   13.10
   2  11  -2  103.69   18.70
  -2  11   2   51.19   17.20
   2  11  -2   71.29   13.30
   2  11  -2   72.89   10.60
  -2  11   2   75.99   14.10
   1 -11  -2    4.60    6.20
   1 -11  -2   -2.60   11.00
  -1 -11   2   -2.70    6.70
  -1 -11   2   -5.70    6.30
  -1 -11   2   -1.90    9.40
   1 -11  -2   14.70   12.00
   1  11  -2   19.40   12.50
   1  11  -2   -2.70    8.50
  -1  11   2  -10.40   10.90
   1  11  -2    8.90   10.00
  -1  11   2   -1.20    9.30
  -1  11   2   19.60   15.40
   0 -11   2  303.37   25.50
   0 -11  -2  268.27   21.50
   0 -11  -2  280.37   21.70
   0 -11   2  279.47   22.40
   0 -11   2  242.48   26.30
   0 -11  -2  271.17   25.80
   0  11  -2  283.17   26.90
   0  11  -2  227.18   21.70
   0  11   2  316.47   27.00
   0  11  -2  290.27   25.80
   0  11   2  281.47   30.30
   0  11  -2  269.57   26.30
   0  11  -2  250.17   24.90
   0  11   2  298.97   25.60
  -1 -11  -2   48.40   11.20
  -1 -11  -2   44.50   12.10
  -1 -11  -2   43.20    8.90
   1 -11   2   47.00   12.10
  -1 -11  -2   47.60   15.30
  -1 -11  -2   64.29    8.70
   1 -11   2   63.69   14.60
  -1  11  -2   32.10   10.00
   1  11   2   47.70   16.70
  -1  11  -2   31.30   11.20
  -1  11  -2   37.00    8.20
   1  11   2   65.69   16.10
   2 -11   2   53.69   14.90
   2 -11   2   21.20   10.60
  -2 -11  -2   35.10    8.10
  -2 -11  -2   52.69   15.00
  -2 -11  -2   53.49   10.70
  -2 -11  -2   50.09   18.50
   2  11   2   72.29   17.80
  -2  11  -2   41.00   16.20
   2  11   2   44.50   15.90
   2  11   2   37.80   10.40
  -2  11  -2   52.59   19.90
  -2  11  -2   41.50    8.90
  -3 -11  -2   24.90   14.20
  -3 -11  -2   44.70   20.50
  -3 -11  -2   20.40   14.00
   3 -11   2   44.70   17.50
  -3 -11  -2  -13.20   66.19
  -3 -11  -2   30.60   13.20
  -3 -11  -2   34.70   20.40
   3  11   2   14.40   11.10
   3  11   2   65.89   19.70
  -3  11  -2   44.20   21.40
   3  11   2   19.40   16.40
  -3  11  -2   -4.50   22.70
  -3  11  -2   27.10   25.30
  -3  11  -2    9.30   18.00
  -3  11  -2   35.50    8.90
  -3  11  -2   -6.30   20.70
  -4 -11  -2  140.99   31.80
  -4 -11  -2  164.18   27.30
  -4 -11  -2  102.69   19.60
   4 -11   2  133.79   26.70
  -4 -11  -2  128.69   17.20
  -4 -11  -2  134.89   28.00
   4 -11   2  144.99   25.70
  -4 -11  -2   97.19   63.79
  -4  11  -2  182.88   44.80
   4  11   2  126.79   30.00
  -4  11  -2   58.89   31.20
  -4  11  -2  177.48   39.00
  -4  11  -2  101.39   30.40
  -4  11  -2  115.09   28.20
   4  11   2  143.19   30.10
  -5 -11  -2   28.00   10.70
   5 -11   2   63.79   12.90
  -5 -11  -2    8.50   17.90
  -5 -11  -2   41.70   11.00
   5 -11   2   45.40   21.90
   5  11   2   87.69   22.90
  -5  11  -2   22.00   20.30
   5  11   2   26.40   24.90
  -5  11  -2   23.90   19.90
  -5  11  -2   40.30   24.70
  -6 -11  -2   -1.20    5.80
  -6 -11  -2   -1.60    5.60
  -6 -11  -2    2.30    9.00
  -6  11  -2   38.60   26.20
  -6  11  -2   -9.40   16.20
  -6  11  -2   -2.10   16.70
   6 -12  -2   -4.00   16.50
  -6 -12   2   -4.00    5.40
  -6 -12   2   -4.70   11.90
  -6  12   2   -7.10   19.70
  -6  12   2    6.90   16.70
  -6  12   2  -19.60   15.70
   6  12  -2  -17.40   15.80
   5 -12  -2   40.80   10.70
   5 -12  -2   34.40   24.50
  -5 -12   2   11.50   16.50
  -5 -12   2   61.19   22.60
  -5 -12   2   33.00   10.40
  -5 -12   2  -43.30   56.99
   5 -12  -2   60.19   20.80
   5  12  -2   -0.60   15.40
  -5  12   2   18.60   22.10
   5  12  -2   79.99   26.90
  -5  12   2   30.20   23.10
  -5  12   2   -7.00   19.70
  -4 -12   2  193.78   20.90
   4 -12  -2  251.27   30.30
  -4 -12   2  201.68   17.10
  -4 -12   2  271.67   37.40
   4 -12  -2  187.68   20.10
  -4 -12   2  138.99   30.20
  -4 -12   2  265.17   33.00
   4 -12  -2  172.28   30.70
  -4 -12   2  192.28   45.60
   4  12  -2  182.68   35.10
  -4  12   2  186.08   19.50
  -4  12   2  178.68   45.20
  -4  12   2  193.58   40.80
   4  12  -2  132.89   28.60
   4  12  -2  193.98   19.30
  -3 -12   2  183.28   30.30
  -3 -12   2  249.38   20.90
  -3 -12   2  197.08   36.10
  -3 -12   2  258.17   28.70
   3 -12  -2  287.17   29.40
   3 -12  -2  228.48   30.10
   3 -12  -2  248.68   22.40
  -3 -12   2  276.17   32.80
  -3  12   2  272.07   39.80
   3  12  -2  271.07   22.60
  -3  12   2  258.37   58.19
   3  12  -2  210.38   24.80
   3  12  -2  191.38   29.50
   3  12  -2  307.77   29.70
  -2 -12   2   48.70   14.40
  -2 -12   2   15.70   11.90
   2 -12  -2   28.10   14.70
  -2 -12   2   22.30    7.60
   2 -12  -2   22.30    8.30
  -2  12   2    6.00   13.60
   2  12  -2   40.40   15.80
   2  12  -2    9.50    9.30
   2  12  -2   17.80    8.40
  -2  12   2    3.20   11.10
  -2  12   2   16.40    8.60
  -2  12   2    7.90    7.50
   2  12  -2   17.00   13.20
   2  12  -2    5.80    7.30
  -1 -12   2  198.08   18.80
  -1 -12   2  196.88   16.50
   1 -12  -2  237.08   24.80
   1 -12  -2  224.68   22.80
  -1 -12   2  193.98   20.30
   1 -12  -2  221.78   18.50
  -1 -12   2  209.28   18.60
  -1 -12   2  175.78   22.00
  -1  12   2  213.08   22.40
   1  12  -2  224.58   21.70
  -1  12   2  201.08   19.70
   1  12  -2  220.38   24.60
   1  12  -2  219.88   20.90
   1  12  -2  242.88   18.90
  -1  12   2  216.48   22.30
  -1  12   2  216.08   19.40
  -1  12   2  218.58   28.30
   0 -12   2  130.39   16.80
   0 -12   2  110.09   19.40
   0 -12   2  115.99   13.60
   0 -12   2  151.78   19.20
   0 -12  -2  137.59   19.30
   0 -12  -2  122.19   14.30
   0 -12  -2  133.29   13.50
   0 -12  -2  141.79   17.00
   0  12  -2   99.29   18.40
   0  12   2  116.09   13.90
   0  12  -2  129.49   18.60
   0  12   2  145.99   17.50
   0  12   2  154.18   26.00
   0  12  -2  124.79   16.70
   0  12  -2  128.69   13.90
   0  12   2  142.19   19.50
   0  12  -2  122.69   18.10
   0  12  -2  130.69   13.50
   1 -12   2   16.80   13.50
  -1 -12  -2    1.20    5.20
  -1 -12  -2    2.30    7.30
  -1 -12  -2    5.60   10.70
  -1 -12  -2    6.80    8.00
   1 -12   2    2.50    8.50
  -1 -12  -2    5.20   11.70
   1 -12   2   -2.60    9.20
  -1  12  -2   -0.50    9.60
  -1  12  -2    0.50    6.20
  -1  12  -2    2.60    7.90
   1  12   2    6.90   14.40
  -1  12  -2    0.30    8.10
   1  12   2    0.80    7.10
   1  12   2    7.30   12.40
   1  12   2   19.70   10.20
  -2 -12  -2   -7.90   13.80
  -2 -12  -2   -0.30    7.90
  -2 -12  -2   15.30   21.10
  -2 -12  -2    6.10    5.60
   2 -12   2    0.80    8.80
  -2 -12  -2   -6.80    6.50
   2 -12   2   14.40   14.50
  -2 -12  -2   -5.50   11.30
  -2  12  -2    8.00    7.20
   2  12   2   24.10   17.90
   2  12   2    2.00    8.10
  -2  12  -2   21.60   17.20
   2  12   2   12.60   15.50
  -2  12  -2   -6.90   13.90
  -3 -12  -2   72.59   18.10
  -3 -12  -2   24.70   22.50
  -3 -12  -2  -55.49   59.69
  -3 -12  -2   68.69   25.80
  -3 -12  -2   40.50   12.60
  -3 -12  -2   71.19   13.20
  -3  12  -2   31.80   22.40
   3  12   2   43.30   12.20
  -3  12  -2   36.40   27.30
  -3  12  -2   57.09   10.70
   3  12   2   88.69   24.20
  -4 -12  -2   53.89   62.09
  -4 -12  -2    1.50   19.60
   4 -12   2   34.20   22.00
  -4 -12  -2   -1.00   10.90
  -4 -12  -2    5.20    9.60
  -4 -12  -2   -1.50   18.70
   4 -12   2   14.30   20.00
  -4 -12  -2   -1.10   19.90
   4  12   2  -11.80   16.50
  -4  12  -2   -3.40   25.90
  -4  12  -2   34.20   17.20
   4  12   2   37.60   23.20
   5 -12   2   -4.10   23.40
   5 -12   2    7.10   19.80
  -5 -12  -2    2.20   14.80
  -5 -12  -2    1.00    7.80
  -5 -12  -2   -0.90    8.20
   5 -12   2    1.50   10.00
   5  12   2  -21.80   13.80
  -5  12  -2   54.19   34.10
  -5  12  -2  -14.10   18.80
   5  12   2   -0.20   21.90
  -5  12  -2  -10.20   16.30
  -5  12  -2  -12.80   22.50
   6 -13  -2   18.80   15.30
  -6 -13   2    0.90    5.30
  -6 -13   2   -4.50    9.60
  -6  13   2    2.50   15.60
  -6  13   2   -3.30   16.60
  -6  13   2    8.00   15.60
   6  13  -2    1.30   13.30
   5 -13  -2    8.30   17.90
  -5 -13   2   -3.90   13.60
   5 -13  -2   50.99   21.20
   5 -13  -2   13.80   11.60
  -5 -13   2   -9.80    7.70
  -5  13   2  -20.90   19.60
   5  13  -2   23.80   19.00
  -5  13   2  -20.50   19.90
  -5  13   2  -27.80   20.80
   5  13  -2    5.90    8.50
  -4 -13   2   -8.10   15.90
   4 -13  -2   -2.80   18.30
   4 -13  -2   14.00   17.50
  -4 -13   2   50.29   20.70
  -4 -13   2    1.40   10.20
  -4 -13   2   12.60    6.50
   4 -13  -2   13.80   10.60
  -4 -13   2   27.90   16.00
  -4 -13   2  -23.20   46.60
  -4  13   2  -12.80   21.10
   4  13  -2    2.60   15.00
   4  13  -2   32.40   19.80
  -4  13   2  -22.10   21.40
  -4  13   2   10.70    8.20
   4  13  -2   10.70    8.30
  -4  13   2  -23.00   25.50
  -3 -13   2   12.90   14.30
  -3 -13   2   17.60   17.30
   3 -13  -2   17.10   16.70
  -3 -13   2   13.10    8.00
  -3 -13   2   -3.50   13.40
   3 -13  -2   14.40   22.60
   3 -13  -2   17.80    9.70
   3  13  -2   28.00   17.00
   3  13  -2    1.40    9.90
   3  13  -2   45.70   18.20
  -3  13   2   -0.50   28.60
  -3  13   2    1.80    8.80
  -3  13   2  -30.60   27.70
   3  13  -2    6.50    8.80
   3  13  -2    8.10   10.10
  -2 -13   2  192.78   23.20
   2 -13  -2  217.38   24.60
   2 -13  -2  213.98   19.20
   2 -13  -2  215.98   27.10
  -2 -13   2  248.68   26.10
  -2 -13   2  216.98   19.00
   2  13  -2  199.48   21.10
   2  13  -2  196.28   25.90
  -2  13   2  191.08   19.90
  -2  13   2  161.78   28.00
  -2  13   2  161.08   18.00
   2  13  -2  236.48   19.60
  -2  13   2  189.58   23.10
   2  13  -2  158.98   24.10
   2  13  -2  210.78   22.60
  -1 -13   2    4.40    4.80
  -1 -13   2   -2.30   10.60
   1 -13  -2   18.00   12.40
  -1 -13   2   13.00    8.30
   1 -13  -2   10.90    8.50
   1 -13  -2   10.60   14.00
   1 -13  -2   20.20    7.90
  -1 -13   2   13.20    7.70
  -1 -13   2   12.20    7.70
  -1  13   2    0.40   12.70
   1  13  -2    8.90    7.70
   1  13  -2   15.50    7.50
   1  13  -2   31.60   14.20
   1  13  -2    0.80    9.50
  -1  13   2    8.80   11.20
  -1  13   2   17.50    8.40
   1  13  -2    9.20    7.50
  -1  13   2   19.60    8.70
   1  13  -2   38.60   16.60
   0 -13  -2   47.00   11.80
   0 -13   2   49.80   10.00
   0 -13   2   53.59   12.30
   0 -13  -2   30.80   11.40
   0 -13  -2   48.20   10.30
   0 -13   2   33.10   12.20
   0 -13   2   31.10   12.90
   0 -13  -2   53.39    9.60
   0  13  -2   53.79   15.30
   0  13  -2   46.90   11.80
   0  13  -2   24.10    9.80
   0  13   2   55.19   14.00
   0  13   2   39.60   10.00
   0  13  -2   52.39   10.00
   0  13   2   66.39   17.70
   0  13   2   46.90   17.50
   0  13  -2   46.50   14.90
   0  13  -2   40.90   10.10
   0  13   2   46.60   10.80
   1 -13   2    1.70    9.70
  -1 -13  -2    2.90    9.90
  -1 -13  -2    2.00   12.70
   1 -13   2   12.70   10.90
  -1 -13  -2    5.30    5.80
  -1 -13  -2    8.00    8.30
   1 -13   2   19.90   14.00
  -1 -13  -2    7.50    7.80
  -1  13  -2    3.20    6.30
  -1  13  -2   20.30    9.60
   1  13   2   24.30   11.40
  -1  13  -2    5.70   10.60
   1  13   2   23.60   15.50
   1  13   2   12.40   13.70
  -1  13  -2    0.00    7.20
   1  13   2    2.90    7.80
  -2 -13  -2   -1.70   15.90
  -2 -13  -2   26.70    8.60
  -2 -13  -2   39.40    7.00
   2 -13   2   26.00   15.80
   2  13   2    2.80   14.80
  -2  13  -2   16.50    8.70
   2  13   2   30.00   18.60
   2  13   2    6.50    8.90
  -3 -13  -2  150.08   20.90
  -3 -13  -2  214.48   33.00
  -3 -13  -2  162.88   18.30
   3 -13   2  214.18   26.70
  -3 -13  -2  179.68   25.60
  -3  13  -2  115.59   27.20
   3  13   2  158.28   27.60
  -3  13  -2  181.38   18.50
   3  13   2  168.48   18.70
  -3  13  -2  115.69   29.80
  -3  13  -2  161.08   37.60
  -4 -13  -2   31.40   23.30
  -4 -13  -2    2.90   18.80
   4 -13   2   35.00   21.30
  -4 -13  -2    6.10   16.60
  -4 -13  -2   10.00    9.90
   4 -13   2    5.90   16.80
  -4 -13  -2    8.00   17.30
  -4 -13  -2    9.40   11.20
   4  13   2   42.30   23.40
   4  13   2   18.50    8.70
   4  13   2   -3.80   18.10
  -4  13  -2   -5.60   28.70
  -4  13  -2  -32.00   24.10
   5 -13   2    8.90   18.40
  -5 -13  -2   10.90   19.20
   5  13   2    7.30   19.30
   5  13   2    4.40   15.50
   5 -14  -2   14.20    9.30
   5 -14  -2    5.20   16.80
  -5 -14   2   -3.90   13.30
   5 -14  -2  -15.90   17.30
  -5 -14   2   -3.40    7.40
  -5  14   2  -16.70   21.00
   5  14  -2    5.40    6.40
  -5  14   2   -3.40   20.40
   5  14  -2   15.90   19.50
  -5  14   2   -5.10   19.50
  -4 -14   2    1.40   17.60
  -4 -14   2   22.60   13.50
  -4 -14   2   59.89   15.50
   4 -14  -2   24.10   10.90
  -4 -14   2   68.39   22.40
   4 -14  -2   41.30   18.00
   4 -14  -2   26.10   18.90
  -4  14   2   -1.80   22.20
  -4  14   2   -4.60   23.70
   4  14  -2   21.50   10.60
   4  14  -2    8.60   16.80
   3 -14  -2  102.39   21.50
   3 -14  -2  139.29   25.10
  -3 -14   2  120.39   15.30
   3 -14  -2  116.09   16.20
  -3 -14   2  140.89   22.00
  -3 -14   2  191.08   35.00
  -3 -14   2  167.68   17.50
   3  14  -2  133.29   15.80
  -3  14   2  112.09   17.50
  -3  14   2   61.69   33.60
   3  14  -2  147.29   19.60
   3  14  -2   92.09   22.30
  -3  14   2  131.59   27.60
   2  14  -2  106.19   22.80
   1 -14  -2   56.49   14.50
  -1 -14   2   46.80   10.00
  -1 -14   2   56.19   12.60
   1 -14  -2   27.60    9.80
  -1 -14   2   15.90   13.90
  -1 -14   2   33.30   10.00
  -1 -14   2   28.50    6.80
   1 -14  -2   41.40   15.90
   1 -14  -2   24.00    9.60
  -1  14   2   29.00   20.80
   1  14  -2   29.40   10.80
   1  14  -2   55.89   11.10
  -1  14   2   40.20   10.20
   1  14  -2   40.60   17.00
  -1  14   2   37.40   10.90
   1  14  -2   23.20   12.80
  -1  14   2   38.50   14.20
   0 -14  -2  428.26   32.50
   0 -14  -2  351.06   30.40
   0 -14   2  387.36   29.80
   0 -14  -2  406.16   34.50
   0 -14   2  426.16   33.50
   0 -14   2  387.76   29.80
   0 -14   2  311.57   34.10
   0 -14  -2  400.56   29.80
   0 -14   2  395.56   33.00
   0  14  -2  338.97   33.70
   0  14   2  392.96   31.70
   0  14  -2  387.56   32.00
   0  14  -2  360.56   33.00
   0  14   2  399.66   34.00
   0  14  -2  412.46   30.60
   0  14  -2  328.07   35.20
   0  14  -2  335.67   34.10
   0  14   2  380.86   34.70
   0  14   2  414.76   31.30
   0  14   2  340.57   47.90
   0  14  -2  406.96   30.40
   1 -14   2   -3.00   10.30
   1 -14   2   19.10   14.80
  -1 -14  -2    2.20   14.40
  -1 -14  -2    6.10    5.70
  -1 -14  -2   -3.90    7.80
  -1 -14  -2    2.80    9.30
   1 -14   2    9.90   12.50
   1 -14   2    4.40    8.30
  -1 -14  -2  -14.30    9.10
   1  14   2    6.90   14.10
   1  14   2   28.00   16.60
  -1  14  -2   12.00    9.80
  -1  14  -2   -9.20    6.10
  -1  14  -2   -7.70    7.60
   1  14   2   11.80   11.20
   1  14   2    7.60    8.30
  -2 -14  -2  -12.70   17.70
   2 -14   2   19.20   13.80
  -2 -14  -2   -6.40   11.70
  -2 -14  -2  -14.60   10.80
  -2 -14  -2   10.30    8.40
   2 -14   2   23.70   16.80
   2  14   2    4.60   15.90
  -2  14  -2   18.20    8.70
   2  14   2    8.80   13.00
  -2  14  -2  -22.00   17.00
   2  14   2   34.40   13.60
   2  14   2   41.50   19.00
  -3 -14  -2   81.69   19.20
   3 -14   2   85.39   21.20
  -3 -14  -2   89.89   15.30
  -3 -14  -2  119.79   34.00
   3  14   2  136.69   26.90
  -3  14  -2   35.80   25.10
   3  14   2   73.99   14.10
   3  14   2  103.09   28.90
  -3  14  -2   87.49   14.80
   4 -14   2   52.59   22.10
  -4 -14  -2   35.40   22.00
  -4 -14  -2   31.20   10.40
  -4 -14  -2   40.10   19.00
  -4 -14  -2   29.40   12.10
   4 -14   2   67.89   21.70
  -4 -14  -2  121.49   34.50
  -4 -14  -2   16.20   16.40
   4  14   2   72.49   24.60
  -4  14  -2   -6.70   25.30
  -4  14  -2  -11.60   23.10
   4  14   2   82.99   21.40
   4  14   2   -8.10   14.80
   4  14   2   26.00    9.00
   5 -15  -2    0.10   15.00
  -5 -15   2   -2.50   11.00
   5 -15  -2    9.40    8.10
  -5 -15   2   -6.20    7.40
  -5  15   2  -15.20   17.90
  -5  15   2   -7.20   19.40
   5  15  -2    6.40    5.70
  -5  15   2  -21.60   19.40
  -4 -15   2   27.20   21.90
   4 -15  -2    5.70   18.10
   4 -15  -2   -1.20   15.30
  -4 -15   2   -1.30    9.70
   4 -15  -2   -4.70    9.30
  -4 -15   2   24.40   19.10
  -4  15   2   -2.90   20.30
   4  15  -2  -11.60   16.20
   4  15  -2   32.90   21.10
  -4  15   2  -20.00   23.10
  -3 -15   2   10.80   12.00
   3 -15  -2   -3.30   15.40
   3 -15  -2    3.30    9.90
   3 -15  -2   16.20   20.50
  -3 -15   2    6.20    8.00
  -3 -15   2  -11.10    9.90
  -3 -15   2    3.30   17.10
  -3 -15   2    4.00   14.80
   3  15  -2   37.40   13.10
  -3  15   2    0.60   22.70
   3  15  -2    9.50    9.10
   3  15  -2    0.20   15.10
  -3  15   2   -2.50    9.30
  -2 -15   2   16.80    9.00
  -2 -15   2   62.69   22.40
   2 -15  -2   19.40   23.00
  -2 -15   2   45.30   14.80
   2 -15  -2   28.20   10.20
  -2 -15   2   26.10   12.20
   2 -15  -2    7.40   14.50
   2  15  -2   28.90   13.20
  -2  15   2   28.20   14.50
  -2  15   2   25.50    9.50
  -2  15   2    2.00   14.30
   2  15  -2   47.40   19.70
   2  15  -2   34.00   10.20
   2  15  -2   22.60   10.10
  -2  15   2   21.10   10.30
   2  15  -2   12.00   11.70
  -1 -15   2   26.80    9.50
  -1 -15   2   12.90    5.60
   1 -15  -2   17.30   13.60
   1 -15  -2   20.90   10.10
   1 -15  -2   29.60    9.50
  -1 -15   2   28.20   10.90
  -1 -15   2   21.20    9.50
   1 -15  -2   -4.40   13.30
   1  15  -2   36.00   17.20
   1  15  -2   24.20   16.40
  -1  15   2   23.90   18.30
   1  15  -2    3.90   12.50
  -1  15   2   11.90    9.80
   1  15  -2   14.10    9.80
   1  15  -2   18.70   11.90
   1  15  -2   22.80    9.10
  -1  15   2   18.60    9.20
  -1  15   2   23.20   13.60
   0 -15   2   56.99   16.00
   0 -15   2   28.80   14.10
   0 -15   2   50.99   11.10
   0 -15  -2   38.90   11.00
   0 -15   2   39.20    8.90
   0 -15  -2   44.60   10.10
   0 -15   2   31.10   13.20
   0 -15  -2   58.19   19.50
   0 -15  -2   45.10   14.40
   0  15   2   47.60   16.60
   0  15   2   37.40   11.50
   0  15   2   42.80   11.10
   0  15   2   48.50   15.30
   0  15  -2   50.79   11.60
   0  15  -2   53.29   13.60
   0  15  -2   43.00   10.30
   0  15  -2   56.89   17.30
   0  15   2   25.40   17.30
   0  15  -2   32.00   14.80
  -1 -15  -2    8.70   11.20
   1 -15   2    6.90   17.00
   1 -15   2   18.90   13.90
   1 -15   2  -10.90    8.40
   1 -15   2   21.50   15.70
  -1 -15  -2    7.20   16.10
   1  15   2   20.80   13.30
   1  15   2   -5.20   13.80
  -1  15  -2   13.90   10.70
   1  15   2  -14.90    9.60
   1  15   2    9.60    9.90
  -1  15  -2    1.70    7.30
   1  15   2   12.00   16.70
  -2 -15  -2   22.20   18.40
  -2 -15  -2   16.00    9.10
  -2 -15  -2   15.00   10.10
  -2 -15  -2    7.70   13.60
   2 -15   2   23.70   23.20
   2 -15   2   55.79   17.90
  -2  15  -2   22.60    9.50
   2  15   2    7.40   15.40
   2  15   2   18.00   10.20
   2  15   2   37.80   29.00
  -3 -15  -2   80.59   24.80
   3 -15   2  108.79   24.80
   3  15   2  124.89   28.10
   3  15   2  113.89   28.10
  -4 -15  -2    3.40   15.90
   4 -15   2    5.30   17.10
   4 -15   2    8.50    8.90
   4 -15   2   14.40   21.20
  -4 -15  -2   69.29   32.70
   4  15   2   25.00    9.10
   4  15   2   -0.80   14.50
   4  15   2   37.10   28.00
  -5 -15  -2    7.00    5.90
   5 -15   2    1.20    7.80
   5 -15   2   21.70   20.00
  -5 -15  -2    6.70    6.60
   5  15   2   19.30   19.80
  -5  15  -2   -1.90   19.00
   5  15   2    0.00   15.90
  -5  15  -2   -4.90   16.00
  -5 -16   2   -2.30    8.80
  -5 -16   2    6.50    9.30
   5 -16  -2   -4.30    9.40
   5 -16  -2   -0.30   14.10
  -5  16   2  -12.50   16.30
  -5  16   2  -23.50   19.20
   5  16  -2   20.60   16.30
   5  16  -2    6.40    6.10
  -5  16   2   15.50   14.40
  -4 -16   2   57.59   22.60
  -4 -16   2   68.29   32.70
   4 -16  -2    7.30   17.70
   4 -16  -2   -2.30    9.10
   4  16  -2  -12.10   16.50
   4  16  -2   25.70   19.90
   4  16  -2    6.50    7.80
  -4  16   2   -2.90   20.50
   3 -16  -2   28.70   16.70
   3 -16  -2   78.59   21.00
  -3 -16   2   28.80    8.80
  -3 -16   2    2.00   12.90
   3 -16  -2   48.20   22.30
  -3 -16   2   34.90   13.00
  -3 -16   2   53.19   24.10
  -3  16   2   44.10   23.20
   3  16  -2   14.00   16.20
   3  16  -2   43.70   11.00
  -3  16   2   32.70   10.60
  -2 -16   2   85.89   15.70
   2  16  -2   46.90   20.50
  -1 -16   2   11.90    9.40
   1 -16  -2    3.40   14.20
  -1 -16   2   12.90    6.80
   1 -16  -2   14.90   14.50
   1 -16  -2    4.70   22.60
  -1 -16   2   25.30   10.30
   1 -16  -2   20.80    9.90
   1  16  -2   28.40   18.50
   1  16  -2    3.50   14.60
   1  16  -2   -1.60   11.40
   1  16  -2   10.50   11.20
  -1  16   2    6.90   13.40
  -1  16   2    6.70    8.70
   1  16  -2   16.60    9.10
  -1  16   2   10.10   10.50
  -1  16   2    7.10   17.80
   0 -16   2  287.67   27.90
   0 -16   2  281.87   21.70
   0 -16   2  269.97   26.90
   0 -16  -2  281.47   31.70
   0 -16  -2  278.87   22.80
   0 -16  -2  241.68   23.40
   0 -16  -2  259.77   28.90
   0  16  -2  292.07   24.30
   0  16   2  250.77   28.90
   0  16  -2  222.68   27.90
   0  16   2  184.48   30.60
   0  16   2  238.68   23.20
   0  16   2  258.77   27.30
   0  16  -2  184.58   28.90
   0  16  -2  249.88   22.50
  -1 -16  -2   12.30    6.80
  -1 -16  -2   -3.80   15.10
  -1 -16  -2   27.50   12.50
   1 -16   2   12.00   18.70
  -1 -16  -2   -3.10    8.80
   1 -16   2   21.20   16.30
   1  16   2    6.20    9.10
   1  16   2   13.60   17.40
  -1  16  -2   -1.40    7.30
   1  16   2   -9.20   13.40
   1  16   2  -20.30   14.40
  -1  16  -2   33.40   12.30
   1  16   2   18.30   14.20
  -1  16  -2    4.60    9.10
  -2 -16  -2   35.00   22.70
  -2 -16  -2   18.30    9.70
  -2 -16  -2   20.40    9.50
  -2 -16  -2    7.60   12.50
   2 -16   2   30.20   18.00
   2 -16   2   49.70   18.90
   2  16   2   17.70   18.20
   2  16   2   56.69   19.90
   2  16   2   47.20   16.60
  -2  16  -2   37.20   10.80
   2  16   2   32.20   11.30
  -2  16  -2  -19.90   22.20
   3 -16   2   27.60   16.50
  -3 -16  -2   15.50   17.20
   3 -16   2   31.60   18.50
  -3 -16  -2   16.70   22.10
  -3 -16  -2   30.30   12.50
   3  16   2   21.70   10.80
  -3  16  -2   18.80   12.20
  -3  16  -2  -24.10   26.10
  -3  16  -2  -25.80   25.60
   3  16   2   40.00   18.20
   3  16   2   40.70   21.70
   3  16   2    0.20   14.70
  -4 -16  -2   -3.30    7.70
   4 -16   2   -7.20   17.90
  -4 -16  -2   -4.70    7.10
  -4 -16  -2   -2.20   10.80
  -4 -16  -2    7.80   14.90
   4 -16   2   -0.30    7.70
   4 -16   2    7.90   17.50
  -4  16  -2  -24.10   16.40
   4  16   2   11.50    8.20
   4  16   2    8.60   15.00
   4  16   2   15.30   19.40
  -4  16  -2  -17.40   18.00
   5 -16   2   23.20   17.90
  -5 -16  -2   -0.60    4.80
  -5 -16  -2   -0.80    4.30
   5  16   2    1.40   17.20
  -5  16  -2  -16.10   15.40
  -5  16  -2   -5.40   15.30
  -5 -17   2   -6.80    5.50
   5 -17  -2    0.50   13.70
  -5 -17   2    2.00    7.40
  -5  17   2   12.40   15.60
   5  17  -2    1.20    4.30
  -5  17   2  -18.30   15.80
  -5  17   2   -7.60   18.90
  -4 -17   2    0.70    9.30
  -4 -17   2   -5.40    5.40
   4 -17  -2    0.70   13.30
   4 -17  -2    6.60    8.90
  -4 -17   2    7.80   11.00
   4 -17  -2   15.00   18.40
  -4  17   2   -1.60    7.00
  -4  17   2  -10.30   20.20
   4  17  -2    7.40    7.20
  -4  17   2   -8.00   18.10
   4  17  -2   40.00   19.10
   3 -17  -2  -11.00   17.60
   3 -17  -2   -5.60    9.30
  -3 -17   2   -0.10   14.20
  -3 -17   2   -9.60   11.30
  -3 -17   2    7.70   10.90
  -3 -17   2    3.80   19.20
  -3 -17   2   -0.60   11.80
   3 -17  -2    2.60   14.80
  -3  17   2    0.30   14.70
   3  17  -2   25.10   19.20
  -3  17   2  -29.80   23.40
   3  17  -2  -10.60   14.30
   3  17  -2    0.90    9.20
   2 -17  -2   -5.00   17.40
  -2 -17   2   16.40    9.80
  -2 -17   2   -2.90   26.80
   2 -17  -2   17.60   10.60
   2 -17  -2    5.60   14.10
   2  17  -2    3.60   21.50
   2  17  -2   -3.40   11.60
  -2  17   2   11.00   10.20
  -2  17   2   37.00   16.70
  -2  17   2   50.29   16.50
  -2  17   2   12.40    7.50
   2  17  -2    6.70    9.00
   2  17  -2   37.30   18.70
  -1 -17   2   -7.60    8.80
   1 -17  -2  -15.40    9.10
   1 -17  -2   -6.70    8.10
   1 -17  -2   -7.10   17.00
   1 -17  -2  -11.80   14.90
  -1  17   2   -8.60    7.40
  -1  17   2    2.40   15.10
   1  17  -2    1.20   11.00
  -1  17   2   -5.50   14.60
   1  17  -2   -4.60   12.90
   1  17  -2   -6.50    8.40
   1  17  -2    4.40   14.90
  -1  17   2    0.20    9.80
   0 -17  -2   11.30   10.20
   0 -17   2    7.80    9.80
   0 -17   2   33.90   21.10
   0 -17   2   20.00    8.40
   0 -17  -2   11.70   18.10
   0 -17   2   20.70   16.80
   0 -17  -2   16.50    8.90
   0 -17  -2    6.60   15.40
   0  17  -2    4.70   12.70
   0  17  -2   25.50   13.20
   0  17   2   15.20   11.10
   0  17  -2   19.50    9.40
   0  17   2    5.00   16.20
   0  17   2   20.00    9.90
   0  17  -2   24.80   11.20
   0  17   2    5.30   15.20
   0  17   2    7.70   13.10
  -1 -17  -2  201.78   29.20
   1 -17   2  185.28   21.10
  -1 -17  -2  166.58   19.60
   1 -17   2  185.28   26.70
  -1 -17  -2  196.78   17.90
   1 -17   2  208.58   19.30
  -1  17  -2  245.78   33.00
   1  17   2  144.99   28.20
  -1  17  -2  148.99   17.40
  -1  17  -2  197.38   20.50
   1  17   2  214.68   26.50
   1  17   2  209.78   28.70
   1  17   2  163.18   19.40
   1  17   2  225.58   25.30
  -2 -17  -2   -8.30    7.10
  -2 -17  -2   -7.60   16.70
   2 -17   2    9.30   15.70
   2 -17   2    7.60   16.10
  -2 -17  -2   -3.40    8.50
  -2  17  -2    8.40    9.70
   2  17   2   11.80   18.50
   2  17   2   -2.90    9.30
   2  17   2    1.80   14.40
   2  17   2   16.10   16.50
   3 -17   2   57.19   20.10
  -3 -17  -2   35.50   10.20
  -3 -17  -2   85.59   26.80
  -3 -17  -2   35.80   12.10
   3  17   2   41.50   10.80
  -3  17  -2   52.29   10.30
   3  17   2   43.00   17.40
  -3  17  -2   11.20   20.60
   3  17   2   50.99   23.60
  -3  17  -2   16.60   27.20
   4 -17   2    5.20   15.50
  -4 -17  -2   -5.10    6.70
   4 -17   2   13.90    8.80
   4 -17   2  -22.50   18.10
  -4 -17  -2   -2.70    6.20
  -4  17  -2  -21.80   17.60
   4  17   2    3.60   14.20
   4  17   2    2.60    5.40
   4  17   2   22.80   18.40
  -5 -18   2    6.30    5.00
   5 -18  -2   12.30   16.50
   5  18  -2   13.60    4.50
   5  18  -2   19.90   11.70
   4 -18  -2   -0.50    7.40
  -4 -18   2    9.30    9.20
   4 -18  -2   11.20   16.10
   4 -18  -2   -0.50   13.50
  -4 -18   2   -2.40    7.90
  -4  18   2   -6.40    8.50
  -4  18   2    9.00   16.60
   4  18  -2   -0.30    7.20
   4  18  -2   27.30   16.30
  -4  18   2  -20.20   19.00
  -3 -18   2   43.40   13.10
   3 -18  -2   33.70   19.50
  -3 -18   2   12.00   21.00
   3  18  -2   37.70   17.20
   2 -18  -2    7.70   13.20
  -2 -18   2  -29.00   24.90
  -2 -18   2   -5.20    8.90
   2 -18  -2   -1.40   15.00
   2 -18  -2   17.20   19.00
   2  18  -2   30.00   18.40
   2  18  -2    3.40    8.90
   2  18  -2   -3.60   12.40
   2  18  -2  -12.00   12.40
  -2  18   2    3.10    9.20
  -2  18   2   67.79   24.20
   2  18  -2    8.10   21.10
  -2  18   2    0.10    5.90
   1 -18  -2   28.10   17.80
   1 -18  -2   21.70   11.10
  -1 -18   2   25.70   11.10
   1 -18  -2   29.50   22.50
   1 -18  -2   32.70   11.40
   1 -18  -2   34.50   17.80
   1  18  -2   -1.20   13.20
  -1  18   2   19.90    9.70
  -1  18   2   13.70   10.80
   1  18  -2   20.10    9.70
   1  18  -2   12.70   16.20
  -1  18   2   28.10   15.70
   1  18  -2   28.20   12.60
  -1  18   2   51.19   22.80
   1  18  -2   14.40   17.40
   0 -18  -2   77.39   14.10
   0 -18   2   59.19   12.60
   0 -18   2   60.19   16.00
   0 -18  -2   99.79   20.10
   0 -18  -2   49.70   18.00
   0 -18  -2  102.39   14.80
   0 -18   2   79.49   11.70
   0 -18   2   81.99   20.10
   0  18   2   38.40   17.20
   0  18  -2   96.99   15.80
   0  18   2   67.09   15.20
   0  18  -2   94.49   18.10
   0  18  -2   51.19   14.00
   0  18   2   76.59   19.30
   0  18   2   85.59   14.60
   0  18  -2   67.09   12.60
   0  18   2   69.99   23.80
  -1 -18  -2   14.20    7.20
  -1 -18  -2    0.30    7.40
  -1 -18  -2   14.20   16.70
  -1 -18  -2    1.90    9.40
   1 -18   2    1.80    9.00
   1 -18   2   12.70   17.10
   1 -18   2    3.60   15.40
   1 -18   2   -4.30    7.90
   1  18   2   -5.10   11.30
   1  18   2   -3.40   13.30
   1  18   2   12.30   16.10
  -1  18  -2    7.20   10.40
   1  18   2   11.60   15.10
   1  18   2   -2.60    8.30
  -1  18  -2   10.60    7.30
   2 -18   2  164.68   26.90
   2 -18   2  214.98   27.80
   2 -18   2  175.68   18.90
   2  18   2  179.18   25.80
   2  18   2  190.68   26.90
  -2  18  -2  169.28   37.50
   2  18   2  175.98   22.20
  -2  18  -2  113.09   24.70
   3 -18   2   -2.00   15.90
  -3 -18  -2   -4.60    7.20
  -3 -18  -2  -19.90   16.30
  -3 -18  -2   -6.20    7.80
   3 -18   2   23.60   20.50
   3 -18   2   22.20   10.10
   3  18   2    1.20    8.10
   3  18   2   21.50   24.10
   3  18   2   13.80   16.10
  -3  18  -2    5.80    8.20
   4 -18   2   11.20   14.90
   4 -18   2   -5.50    7.00
  -4 -18  -2   -1.20    5.30
  -4 -18  -2    1.20    6.10
   4  18   2   12.40   13.80
   4  18   2    5.70   14.60
  -4  18  -2  -20.50   18.60
   4  18   2    2.00    5.40
  -4 -19   2   -7.00    8.10
   4 -19  -2   -0.70    6.80
   4 -19  -2    1.30   13.70
   4  19  -2    1.00   14.00
  -4  19   2  -25.60   20.70
   4  19  -2   11.00   12.60
  -4  19   2    2.50    5.80
  -4  19   2   -6.90   16.80
   4  19  -2    2.00    5.80
  -3 -19   2  -14.90    7.80
   3 -19  -2    8.30   17.30
   3 -19  -2    7.10    8.30
  -3 -19   2    3.50    7.20
   3 -19  -2   -5.40   16.20
   3  19  -2    3.70   13.20
  -3  19   2   -2.00    8.40
   3  19  -2   -0.40    7.30
  -3  19   2  -17.90   19.70
   3  19  -2   25.80   21.80
  -2 -19   2   56.09   24.70
   2 -19  -2   30.20   11.10
  -2 -19   2   33.10   10.40
   2 -19  -2   17.60   17.70
   2  19  -2   35.10   13.00
  -2  19   2   13.90    5.80
   2  19  -2   16.10    9.80
  -2  19   2   11.00    9.90
   2  19  -2   34.40   16.40
   2  19  -2   27.30   16.20
   2  19  -2   20.70   16.40
  -1 -19   2  130.19   17.00
   1 -19  -2  105.99   15.30
   1 -19  -2  124.49   23.70
   1  19  -2   94.89   21.20
  -1  19   2  133.89   18.40
   1  19  -2   97.89   23.00
  -1  19   2  168.28   22.90
  -1  19   2   92.99   13.80
  -1  19   2   76.79   22.20
   1  19  -2  158.78   26.60
   1  19  -2  114.49   20.20
   1  19  -2  110.09   15.00
   0 -19  -2  330.17   28.70
   0 -19   2  391.06   40.10
   0 -19   2  364.46   28.90
   0 -19  -2  372.26   50.69
   0 -19   2  362.86   31.00
   0 -19  -2  317.87   32.30
   0  19  -2  347.87   42.60
   0  19  -2  390.36   30.70
   0  19   2  366.06   31.70
   0  19   2  258.27   39.30
   0  19   2  257.17   27.20
   0  19  -2  276.67   27.00
   0  19   2  274.27   30.10
   1 -19   2  -12.20   13.40
   1 -19   2   19.80   19.40
  -1 -19  -2   17.40    9.40
   1 -19   2   22.60   17.50
   1 -19   2    9.00    8.40
  -1 -19  -2   21.20   17.00
  -1 -19  -2    9.00   15.40
   1  19   2    8.50   15.00
   1  19   2   19.50   11.60
   1  19   2    2.90   15.40
  -1  19  -2    6.80    6.90
  -1  19  -2   21.20   13.70
   1  19   2   16.50   22.60
   1  19   2   17.00   13.00
   2 -19   2   32.10   19.10
  -2 -19  -2   37.60   19.90
   2 -19   2   10.70    9.20
   2 -19   2   -6.30   15.20
  -2 -19  -2   -3.80    7.30
   2  19   2   14.50   15.50
   2  19   2    4.70   14.70
  -2  19  -2   -2.70    9.30
   2  19   2   10.50   15.70
   2  19   2   -2.20    8.60
   3 -19   2    0.90   16.70
  -3 -19  -2   -3.50    6.20
   3 -19   2   14.90   16.70
  -3 -19  -2   -4.20   17.50
  -3 -19  -2   -6.40    7.20
   3 -19   2    5.10   10.90
   3  19   2    4.80   16.50
   3  19   2    4.70   14.90
  -3  19  -2    1.50    7.40
   3  19   2    5.80    7.10
   4 -20  -2    6.60    6.90
  -4 -20   2   -3.40    5.40
   4 -20  -2   -1.00   14.80
   4  20  -2    6.10   11.50
   4  20  -2   -5.80   13.00
   4  20  -2    2.10    5.10
  -4  20   2  -17.20   15.90
   3 -20  -2    4.70    9.00
  -3 -20   2   -4.10    7.60
  -3 -20   2   -1.00    6.50
   3 -20  -2   11.10   17.10
   3 -20  -2   -7.90   14.60
  -3  20   2   -6.10    8.20
   3  20  -2    4.30   11.80
   3  20  -2   13.30   16.20
   3  20  -2   -3.80    6.90
   2 -20  -2   14.80   18.40
  -2 -20   2    3.60    8.90
   2 -20  -2   10.20    9.80
  -2 -20   2   -3.30   15.90
   2 -20  -2  -12.10   30.40
  -2 -20   2   26.10    7.30
  -2  20   2   17.90    4.50
   2  20  -2    8.60   15.00
   2  20  -2   -1.80   17.70
   2  20  -2  -15.40   11.40
  -2  20   2   -4.20    8.90
   2  20  -2    9.20    8.50
   2  20  -2   -7.70   13.00
   1 -20  -2   14.50   24.20
   1 -20  -2   -9.70    7.50
  -1 -20   2    4.60   20.20
   1 -20  -2    2.80   13.60
  -1 -20   2    0.50    9.40
   1  20  -2   22.80   14.50
   1  20  -2  -10.90   11.10
  -1  20   2   -0.30    7.00
  -1  20   2   38.90   16.00
  -1  20   2    0.80   10.20
   1  20  -2    8.10    8.80
   1  20  -2   -5.00   12.10
   0 -20  -2   -4.10    8.80
   0 -20   2   19.30    8.10
   0 -20  -2    1.70    6.90
   0 -20  -2   24.30   17.10
   0 -20   2    4.50   10.00
   0  20  -2   -4.20   11.00
   0  20   2   26.00   15.60
   0  20  -2    2.30    7.30
   0  20   2    0.00   11.60
   0  20   2   -1.60    8.20
   0  20   2   -6.10   13.80
  -1 -20  -2   12.80    6.60
   1 -20   2   19.30   18.70
   1 -20   2   -4.10   17.50
   1 -20   2   19.90    9.50
  -1 -20  -2    2.00    8.70
  -1 -20  -2   97.59   37.30
   1 -20   2   15.00    9.10
   1  20   2   13.10    9.10
   1  20   2   27.90   13.60
   1  20   2   10.30   15.20
   1  20   2   12.80   12.30
   1  20   2   37.20   19.90
  -1  20  -2    8.90   10.40
  -2 -20  -2   18.90   10.30
   2 -20   2   28.70    8.70
  -2 -20  -2   17.50    7.50
   2 -20   2   25.80   16.60
   2 -20   2   50.49   20.30
  -2  20  -2  -25.70   27.10
  -2  20  -2    0.70   19.10
   2  20   2   12.30   18.40
   2  20   2   28.60    9.70
  -2  20  -2   17.40    9.80
   2  20   2   26.90   14.00
   3 -20   2   11.90   12.50
  -3 -20  -2    4.90    6.20
   3 -20   2   18.70   16.20
  -3 -20  -2   -3.60    9.20
  -3 -20  -2   13.70   13.60
  -3  20  -2  -27.70   17.90
   3  20   2    9.20   14.90
  -3  20  -2    5.20    7.70
   3  20   2   14.50   11.40
   3  20   2    8.30    6.90
  -3 -21   2   -6.70    9.80
   3 -21  -2    7.80    7.20
  -3 -21   2   -6.40    7.00
   3 -21  -2   -2.50   16.80
   3  21  -2    5.60   12.90
   3  21  -2    5.90    9.30
  -3  21   2    0.30    8.00
   3  21  -2   -0.30    8.80
   2 -21  -2   32.60   18.70
  -2 -21   2   -5.30    8.20
   2 -21  -2  -10.30    8.30
   2  21  -2    6.60    9.70
  -2  21   2   -1.90    9.10
   2  21  -2    2.40    7.90
   2  21  -2   10.80   12.80
  -2  21   2   23.30   14.10
   2  21  -2  -21.00   12.60
  -1 -21   2   23.30   10.10
  -1 -21   2   19.30   24.60
   1 -21  -2   17.90    8.40
  -1  21   2    7.20    6.10
   1  21  -2   35.10   17.10
   1  21  -2   25.50   13.80
   1  21  -2   22.50    9.70
  -1  21   2   18.80   11.10
   0 -21  -2   35.20    7.80
   0 -21   2   22.90   10.40
   0 -21  -2   49.70    7.20
   0  21   2   75.39   23.50
   0  21   2   27.10   14.90
   0  21   2   29.70   13.00
   0  21   2   17.60    8.90
   0  21  -2   25.10   11.90
   0  21  -2   13.70    7.30
   1 -21   2    1.20    9.40
   1 -21   2   -0.10    6.70
   1 -21   2   29.70   21.90
  -1 -21  -2    1.90    5.30
  -1  21  -2   -4.40    9.60
   1  21   2    5.50   12.60
   1  21   2  -13.60   12.70
   1  21   2    5.00    8.20
   1  21   2    4.40   10.00
  -1  21  -2   -1.50    4.20
   2 -21   2   -2.80    6.60
  -2 -21  -2   -0.20    6.40
   2 -21   2  -16.20   23.10
   2 -21   2  -15.30   16.50
   2  21   2    3.00   14.40
  -2  21  -2    0.20    8.70
   2  21   2    5.50    7.50
  -2  21  -2  -11.20   20.60
   2  21   2    3.10   10.00
  -3 -21  -2   -3.60    6.40
  -3 -21  -2    0.30    4.40
   3 -21   2   -1.40    6.90
   3 -21   2    8.80   20.90
   3  21   2    6.80    8.50
   3  21   2   -4.00    5.00
   3  21   2    1.60   10.20
  -3  21  -2    2.20   14.30
  -3  21  -2   -0.60    5.90
  -2 -22   2    4.20    8.10
  -2 -22   2    2.00    6.80
   2 -22  -2   15.90    8.30
   2  22  -2    2.30    6.80
   2  22  -2   26.80   19.90
   2  22  -2   23.80   10.20
  -2  22   2    5.90    8.80
   1  22   2    7.20   12.10
  -2 -22  -2    2.30    4.40
   2 -22   2   35.40   19.20
  -2 -22  -2  -10.00    7.60
   2 -22   2    1.40    5.70
   2  22   2   33.40   13.50
  -2  22  -2   21.80   14.90
   2  22   2    4.00    7.10
   2  22   2    6.40    6.60
  -3  22  -2   72.29   17.70
  -3  22  -2   45.50    7.00
   1 -23  -2   15.30    7.10
  -1 -23   2   -9.10    9.30
   1  23  -2   -0.20    5.20
   1  23  -2   -4.10    9.20
  -1  23   2   -2.70    3.50
   0 -23   2   -5.90    8.70
   0  23   2    3.10    5.40
   0  23   2   -6.10   10.70
   0  23   2   28.10   15.10
   0  23  -2   -1.60    3.70
   0  23  -2   -2.40   12.20
  -1  23  -2    2.00    9.80
   1  23   2   20.00   10.90
   1  23   2   44.10   15.50
  -2 -23  -2   14.40    4.20
  -2 -23  -2   -2.80    6.50
   2  23   2    0.60   16.30
   2  23   2   23.00   22.70
  -2  23  -2    2.80    6.90
   2  23   2    0.80    5.40
  -2 -24   2   -3.90    3.70
  -2 -24   2   -9.20    5.20
   2  24  -2   -0.80    5.20
  -1 -24   2    1.70    6.40
  -1 -24   2   -3.30    4.20
   1  24  -2    1.10    3.50
  -1  24   2    0.10    8.80
   1  24  -2   -2.00    8.20
   0 -24   2   -4.10    6.00
   0  24   2    1.70    3.10
   0  24  -2   -1.60    2.90
   0  24   2    1.50    9.60
   0  24  -2    3.40    8.80
  -1 -24  -2   -2.60    6.10
  -1  24  -2   -7.20    7.90
   1  24   2    2.00    4.10
   1  24   2   26.10    9.60
  -7   0   3   11.60   26.90
  -7   0   3   28.90   16.80
  -7   0   3    2.00   17.40
  -6   0   3  -19.90   34.30
  -6   0   3   29.50   16.80
  -6   0   3   -3.90   17.60
  -6   0   3   66.69   26.20
  -6   0   3    3.30   19.60
  -5   0   3  165.28   41.10
  -5   0   3  211.78   46.70
  -5   0   3  194.28   26.50
  -5   0   3  282.87   43.10
  -5   0   3  137.69   55.09
   5   0  -3  223.58   26.20
  -5   0   3  183.58   18.60
  -5   0   3  247.88   42.50
  -5   0   3  243.38   34.60
  -4   0   3    4.90   16.90
  -4   0   3  -43.50   31.80
   4   0  -3   17.60   10.30
  -4   0   3   -9.30    7.30
  -4   0   3    0.00    9.80
  -4   0   3   -5.10   15.70
  -4   0   3    0.70   14.80
  -4   0   3  -14.90   17.10
  -4   0   3   13.60   16.80
   3   0  -3  225.88   17.50
  -3   0   3  214.58   21.20
  -3   0   3  196.18   27.00
  -3   0   3  218.98   17.60
   2   0  -3    1.60    4.40
  -2   0   3   -1.90    2.80
  -2   0   3   -9.90   10.00
   1   0  -3 1396.66   87.49
  -1   0   3 1207.08   87.59
   0   0  -3    1.30    4.70
   0   0  -3   -2.40    4.50
   0   0  -3    1.30    3.00
   0   0   3   -3.00    4.50
  -1   0  -3   20.10    7.20
  -1   0  -3   15.50   10.00
  -1   0  -3   11.20    3.00
  -1   0  -3   12.60    8.10
   1   0   3   23.50    5.10
  -2   0  -3    7.60    8.40
   2   0   3   -6.90    6.00
  -2   0  -3   28.30   13.10
  -2   0  -3   -6.30    9.10
  -2   0  -3    3.40    9.50
  -3   0  -3  428.06   74.09
  -3   0  -3  577.34   48.00
   3   0   3  499.05   42.00
  -3   0  -3  588.34   51.69
  -3   0  -3  588.44   57.69
  -3   0  -3  609.04   45.50
  -3   0  -3  621.64   52.49
  -3   0  -3  576.84   42.00
  -3   0  -3  579.04   47.40
  -3   0  -3  549.25   43.10
  -3   0  -3  571.94   52.39
  -4   0  -3   51.29   62.09
  -4   0  -3   26.80   20.70
  -4   0  -3   72.39   31.10
  -4   0  -3   45.80   17.10
  -4   0  -3   21.80   29.10
  -4   0  -3   51.29   20.80
  -4   0  -3   62.59   23.80
  -4   0  -3   24.20   10.20
  -4   0  -3   16.80   23.20
  -4   0  -3   29.80   10.20
  -4   0  -3   28.30   22.00
  -5   0  -3   44.70   25.80
  -5   0  -3   71.29   23.50
  -5   0  -3   21.80   35.00
  -5   0  -3   32.10   11.00
  -5   0  -3   46.20   25.50
  -5   0  -3   17.70   19.70
  -5   0  -3   35.50   11.70
  -5   0  -3   47.30   54.29
  -5   0  -3   20.10   23.20
  -5   0  -3   31.70   26.60
  -6   0  -3   53.19   23.40
  -6   0  -3   20.50   19.80
  -6   0  -3   86.99   27.10
  -6   0  -3   52.89   35.80
  -6   0  -3   45.60   24.10
  -7  -1   3    6.80   14.50
  -7  -1   3   39.10   17.50
  -7  -1   3   15.80   28.90
  -7   1   3   23.20   16.60
  -7   1   3   13.70   27.50
  -7   1   3   -1.60   12.80
  -6  -1   3   47.40   21.40
  -6  -1   3  -11.40   35.40
  -6  -1   3   66.69   23.60
   6   1  -3   27.60   15.30
  -6   1   3   55.89   19.80
  -6   1   3    7.00   36.80
  -6   1   3   76.29   24.70
  -6   1   3  139.79   40.50
  -5  -1   3   19.70   57.59
  -5  -1   3    0.50   27.10
  -5  -1   3   11.80   13.30
  -5  -1   3   19.90   10.10
  -5  -1   3   40.80    9.80
  -5  -1   3   19.30   21.00
  -5  -1   3   38.80   21.20
  -5   1   3  -11.80   20.40
  -5   1   3   10.60    8.20
  -5   1   3   28.00   20.70
   5   1  -3   -1.80    8.50
  -5   1   3   12.20   20.00
  -5   1   3    5.10   12.40
  -5   1   3  -73.79   47.20
  -5   1   3   15.10   17.10
  -5   1   3    3.50   26.00
  -4  -1   3    5.70   10.90
  -4  -1   3   82.69   32.90
  -4  -1   3   -1.50   18.60
  -4  -1   3  -29.90   34.60
  -4  -1   3   17.30    9.80
  -4  -1   3   -1.20   14.20
  -4  -1   3   32.40    7.20
  -4  -1   3    3.20   22.10
  -4  -1   3   -6.10   14.30
  -4   1   3   -7.40   15.50
  -4   1   3  -28.70   39.40
  -4   1   3   13.80   17.10
  -4   1   3   20.60   10.40
  -4   1   3   15.80   21.00
   4   1  -3   25.90   10.00
  -4   1   3   -2.30   14.60
  -4   1   3   17.20   15.80
  -3  -1   3   -4.30    8.60
  -3  -1   3    1.60    5.20
  -3  -1   3   -3.70   11.20
   3  -1  -3    4.50    7.70
  -3   1   3   -4.70    6.90
  -3   1   3   -8.30   12.10
  -2  -1   3   45.40   12.70
  -2  -1   3   54.69    7.10
   2  -1  -3   54.49   10.10
   2   1  -3   58.89    7.00
  -2   1   3   59.99   15.30
   1  -1  -3 1762.82  113.39
  -1   1   3 1869.71  115.69
   1   1  -3 1636.94  112.79
   1   1  -3 1661.73  113.89
  -1   1   3 1556.64  113.39
   0  -1  -3   -1.20    5.30
   0  -1  -3   -0.90    2.70
   0  -1  -3    1.10    3.60
   0  -1  -3    3.50    5.10
   0   1  -3    8.40    5.60
   0   1   3   -2.30    5.70
   0   1  -3    2.10    3.60
  -1  -1  -3  290.67   23.00
  -1  -1  -3  279.47   23.90
  -1  -1  -3  302.57   24.50
  -1   1  -3  254.97   20.20
  -1   1  -3  277.97   24.30
  -1   1  -3  251.47   22.70
  -2  -1  -3   71.99   27.70
  -2  -1  -3    8.80    8.70
  -2   1  -3    5.20    9.90
   2   1   3    8.80    7.40
  -3  -1  -3  388.86   31.80
  -3  -1  -3  371.76   36.60
  -3  -1  -3  451.75   41.40
  -3  -1  -3  407.16   41.50
  -3  -1  -3  404.86   36.20
  -3  -1  -3  400.06   30.10
  -3  -1  -3  409.66   44.10
  -3  -1  -3  313.07   57.99
  -3  -1  -3  425.46   34.50
  -3   1  -3  341.17   30.60
  -3   1  -3  361.36   40.70
  -3   1  -3  373.86   33.50
  -3   1  -3  332.27   36.60
  -3   1  -3  367.66   35.40
  -3   1  -3  310.87   48.20
  -3   1  -3  335.57   29.40
   3   1   3  402.86   31.80
  -3   1  -3  438.76   45.70
  -3   1  -3  266.67   75.89
  -3   1  -3  419.16   41.20
  -4  -1  -3  124.59   68.09
  -4  -1  -3  242.28   38.70
  -4  -1  -3  142.39   17.10
  -4  -1  -3  152.98   25.10
  -4  -1  -3  176.08   34.80
  -4  -1  -3  166.08   33.10
  -4  -1  -3  138.59   31.40
  -4  -1  -3  123.39   28.20
  -4  -1  -3  122.49   19.00
  -4  -1  -3  185.48   32.70
  -4   1  -3  139.29   31.70
  -4   1  -3  142.49   34.40
  -4   1  -3  224.28   45.80
  -4   1  -3  177.48   33.60
  -4   1  -3  185.08   27.80
  -4   1  -3  178.28   36.10
  -4   1  -3  171.18   18.20
  -4   1  -3  163.48   20.90
  -5  -1  -3   70.19   24.00
  -5  -1  -3   61.09   13.00
  -5  -1  -3   35.00   23.70
  -5  -1  -3  126.59   31.40
  -5  -1  -3   77.19   25.90
  -5  -1  -3   63.09   13.70
  -5  -1  -3   76.69   33.90
  -5  -1  -3   93.69   30.40
  -5  -1  -3  115.69   58.79
  -5   1  -3   79.69   60.79
  -5   1  -3   49.80   23.50
  -5   1  -3   66.09   22.00
  -5   1  -3   72.39   13.20
  -5   1  -3   53.99   13.00
  -5   1  -3   84.19   25.50
  -5   1  -3   88.89   28.90
  -5   1  -3  103.19   26.30
  -5   1  -3  -47.40   47.00
  -5   1  -3  100.79   31.30
  -6  -1  -3   34.00   21.90
  -6  -1  -3   -0.50   17.00
  -6  -1  -3   34.30   34.30
  -6  -1  -3   87.59   31.60
  -6  -1  -3   59.39   23.60
  -6   1  -3   26.80    9.50
  -6   1  -3   32.70    9.60
  -6   1  -3   46.20   23.20
  -6   1  -3   37.50   23.10
  -6   1  -3   38.80   20.00
  -6   1  -3   38.30   35.00
  -7  -2   3   15.50   25.30
  -7   2   3   18.80   28.00
  -6  -2   3  207.28   40.30
   6  -2  -3  194.68   26.20
  -6   2   3  195.08   38.60
   6   2  -3  263.97   24.90
  -6   2   3  195.58   40.70
  -5  -2   3   21.40    9.10
  -5  -2   3   34.00   16.30
  -5  -2   3   55.29   22.10
  -5  -2   3   55.89   24.00
  -5  -2   3   32.50   22.50
  -5  -2   3   31.90   10.20
  -5  -2   3  -22.00   45.40
  -5  -2   3   20.00   21.60
  -5  -2   3   23.60   28.60
  -5   2   3    6.20   17.70
  -5   2   3   48.60   17.30
  -5   2   3  -12.70   49.70
  -5   2   3   23.20   13.90
  -5   2   3   59.59   32.40
   5   2  -3   34.60   13.20
  -4  -2   3  119.69   27.10
   4  -2  -3  123.59   13.10
  -4  -2   3  125.59   21.90
  -4  -2   3   54.49   27.50
  -4  -2   3   95.69   22.00
  -4  -2   3  116.59   12.50
   4  -2  -3   84.89   18.60
  -4  -2   3  104.39   21.40
  -4  -2   3   54.39   40.80
  -4  -2   3  139.99   27.50
  -4   2   3   62.79   23.90
  -4   2   3   89.69   15.30
  -4   2   3   94.79   21.90
   4   2  -3  142.79   17.60
  -4   2   3  109.69   26.80
  -4   2   3  136.19   20.90
  -4   2   3   91.59   47.80
  -4   2   3   80.39   21.90
  -4   2   3   99.49   10.50
  -3  -2   3   21.30   14.00
   3  -2  -3   23.20    5.40
   3  -2  -3   36.00    9.70
  -3  -2   3   17.80    9.70
  -3  -2   3   23.80    7.90
  -3   2   3   13.00   13.80
  -2  -2   3  219.08   20.10
  -2  -2   3  237.28   18.30
  -2  -2   3  202.18   23.60
   2  -2  -3  229.98   16.90
  -2   2   3  228.38   25.90
   1  -2  -3   73.69   10.40
   1  -2  -3   78.09    7.50
  -1  -2   3   69.59   10.70
  -1   2   3   70.19   12.10
  -1   2   3   63.29   10.00
   1   2  -3   61.49    9.40
   0  -2  -3 7078.69  439.26
   0  -2  -3 6824.32  438.26
   0  -2  -3 6820.92  439.26
   0  -2  -3 5973.90  439.86
  -1  -2  -3  401.76   29.70
  -1  -2  -3  336.87   29.90
  -1  -2  -3  364.56   30.20
   1   2   3  443.16   29.90
  -1   2  -3  369.76   29.50
  -1   2  -3  368.16   30.40
  -1   2  -3  362.66   27.50
  -2  -2  -3 2331.87  153.48
  -2  -2  -3 2145.29  149.49
  -2  -2  -3 2056.79  151.18
  -2   2  -3 2063.39  149.99
  -2   2  -3 2136.39  150.78
   2   2   3 2304.97  149.49
  -2   2  -3 2435.26  151.78
  -3  -2  -3  247.98   41.60
  -3  -2  -3  154.08   23.30
  -3  -2  -3  132.19   19.60
  -3  -2  -3  139.09   34.50
  -3  -2  -3  149.29   16.50
  -3  -2  -3  179.98   22.50
  -3  -2  -3  176.68   27.70
  -3  -2  -3  185.08   33.70
  -3  -2  -3  166.48   25.00
  -3  -2  -3  215.98   60.89
   3   2   3  129.99   22.60
  -3   2  -3  186.38   29.90
  -3   2  -3  123.19   21.00
  -3   2  -3   21.20   65.09
  -3   2  -3  156.88   27.10
  -3   2  -3  135.19   17.50
  -3   2  -3  140.19   26.70
  -3   2  -3  146.59   26.70
  -3   2  -3  133.09   19.90
  -3   2  -3  149.69   18.60
  -3   2  -3  201.08   30.20
  -4  -2  -3  181.18   33.30
  -4  -2  -3  134.59   17.30
  -4  -2  -3  107.49   67.09
  -4  -2  -3  156.78   26.10
  -4  -2  -3  166.08   20.60
  -4  -2  -3  238.38   42.30
  -4  -2  -3  178.38   31.70
  -4   2  -3  244.58   99.59
  -4   2  -3  175.48   34.30
  -4   2  -3  159.38   20.30
  -4   2  -3  121.89   27.90
  -4   2  -3  213.08   28.60
  -4   2  -3  165.88   17.80
  -4   2  -3  225.68   36.80
  -4   2  -3   86.29   35.20
  -4   2  -3  131.49   31.90
  -5  -2  -3   39.30   28.00
  -5  -2  -3   25.20   11.70
  -5  -2  -3   -0.90   24.30
  -5  -2  -3    0.30   19.20
  -5  -2  -3   61.89   26.50
  -5  -2  -3    6.40   23.10
  -5  -2  -3   16.30    9.80
  -5  -2  -3   37.40   28.50
  -5  -2  -3   53.19   26.00
  -5  -2  -3   39.80   50.19
  -5   2  -3   12.80   24.30
  -5   2  -3   43.50   22.80
  -5   2  -3   24.80   57.69
  -5   2  -3   24.50   11.30
  -5   2  -3   -5.30   19.80
  -5   2  -3   29.50   20.70
  -5   2  -3    5.70   18.40
  -5   2  -3   20.00   10.70
  -5   2  -3   40.00   28.40
  -6  -2  -3   32.10   18.60
  -6  -2  -3   62.09   12.10
  -6  -2  -3   83.19   23.60
  -6  -2  -3   52.39   32.80
  -6  -2  -3   34.70    9.80
  -6   2  -3   94.89   14.90
  -6   2  -3   30.80   21.60
  -6   2  -3   66.89   20.40
  -6   2  -3   51.19   10.30
  -6   2  -3   66.59   43.90
  -6   2  -3   87.39   25.60
  -7  -3   3   31.60   17.90
  -7  -3   3    7.20   25.10
  -7   3   3    8.90   14.90
  -7   3   3    3.90   25.40
   6  -3  -3  109.39   22.40
  -6   3   3   72.99   25.90
  -6   3   3   37.80   61.49
  -5  -3   3  210.38   37.50
   5  -3  -3  277.37   33.70
  -5  -3   3  341.57   45.10
  -5  -3   3  289.87   24.50
  -5  -3   3  283.57   46.20
  -5  -3   3  278.77   32.60
  -5  -3   3  368.36   46.60
  -5  -3   3  273.67   25.30
  -5   3   3  246.18   68.29
  -5   3   3  227.68   22.40
  -5   3   3  334.07   52.89
  -5   3   3  234.38   43.50
  -5   3   3  306.37   37.00
   5   3  -3  278.37   29.90
  -5   3   3  321.07   45.90
  -5   3   3  325.67   41.20
  -4  -3   3  -14.40   15.40
  -4  -3   3    2.20   14.50
  -4  -3   3   -5.40   38.10
  -4  -3   3   -3.70   19.80
  -4  -3   3  -20.10   16.60
  -4  -3   3   12.40    4.80
   4  -3  -3   -3.50    5.20
  -4  -3   3  -10.50   10.70
   4  -3  -3   -3.60   11.90
  -4  -3   3   18.00    7.70
  -4  -3   3  -10.90   17.70
   4  -3  -3    0.80    8.30
  -4  -3   3   -0.40    7.60
  -4   3   3  -20.00   14.80
  -4   3   3    2.80    7.00
  -4   3   3   -1.90   16.20
  -4   3   3  -16.00   22.90
  -4   3   3  -19.30   17.90
  -4   3   3   -1.10   37.40
   4   3  -3   -4.70    7.70
   3  -3  -3   14.20    5.30
   3  -3  -3   18.00    9.70
   3  -3  -3   13.70    9.30
  -3  -3   3   11.40   10.10
  -3  -3   3   16.00   14.00
  -3  -3   3   14.20    7.50
   3   3  -3   -3.40    6.90
  -3   3   3   18.70    6.90
   3   3  -3   36.40   14.90
  -3   3   3    3.30   12.60
   2  -3  -3  696.23   44.70
  -2  -3   3  696.23   47.20
  -2  -3   3  612.64   49.99
  -2  -3   3  650.13   46.10
   2  -3  -3  729.53   46.90
  -2   3   3  554.24   46.20
   2   3  -3  627.84   47.00
  -2   3   3  625.04   45.00
  -1  -3   3  702.23   53.49
   1  -3  -3  754.32   50.69
   1  -3  -3  786.12   55.49
  -1  -3   3  782.72   52.49
  -1   3   3  677.83   52.09
   1   3  -3  774.82   52.29
   1   3  -3  719.13   52.69
  -1   3   3  789.72   54.59
   0  -3  -3   98.29   10.20
   0  -3  -3  105.09   12.80
   0  -3  -3  111.79   12.40
   0   3  -3  117.79   11.60
   0   3   3  134.19   14.90
   0   3   3  142.89   13.20
   0   3  -3  126.39   13.00
  -1  -3  -3   15.00    7.80
  -1  -3  -3   14.40    4.80
  -1  -3  -3    7.70    8.10
  -1  -3  -3   22.00   11.00
  -1  -3  -3   14.90    6.40
   1   3   3   16.70    8.40
  -1   3  -3   14.30    6.80
  -1   3  -3   22.20   10.90
  -1   3  -3   11.20    5.40
  -1   3  -3   18.00    8.10
  -2  -3  -3  331.47   30.50
  -2  -3  -3  327.87   31.00
  -2  -3  -3  355.06   30.30
  -2   3  -3  348.17   31.00
  -2   3  -3  351.76   30.50
   2   3   3  377.86   29.60
  -3  -3  -3   50.29   26.60
  -3  -3  -3   25.70   13.20
  -3  -3  -3  -15.10   44.70
  -3  -3  -3   21.90   10.00
  -3  -3  -3   40.50   16.60
  -3  -3  -3   37.40   14.50
  -3  -3  -3   32.90   16.90
  -3  -3  -3   32.30   15.30
  -3  -3  -3   41.10   17.90
  -3  -3  -3   46.80   25.30
  -3  -3  -3   50.79   21.80
   3   3   3   25.40   11.80
  -3   3  -3   30.00   10.40
  -3   3  -3   53.89   22.60
  -3   3  -3   35.60   18.90
  -3   3  -3   51.69   18.00
  -3   3  -3   27.50   12.90
  -3   3  -3   18.70   58.69
  -3   3  -3   17.70    9.90
  -3   3  -3   14.70   15.90
  -3   3  -3   22.70   15.10
  -4  -3  -3  131.99   33.60
  -4  -3  -3  127.29   27.60
  -4  -3  -3  163.18   17.60
  -4  -3  -3  232.48   37.80
  -4  -3  -3  224.28   39.40
  -4  -3  -3  159.48   27.20
  -4  -3  -3  154.48   20.20
  -4  -3  -3  157.38   72.99
  -4  -3  -3  231.38   53.19
  -4  -3  -3  164.28   28.70
  -4   3  -3  122.19   28.80
  -4   3  -3  111.19   39.20
  -4   3  -3  123.99   32.30
  -4   3  -3  167.98   18.00
   4   3   3  134.49   24.80
  -4   3  -3  244.58   39.90
  -4   3  -3  163.48   20.60
  -5  -3  -3   58.79   13.00
  -5  -3  -3   86.79   25.10
  -5  -3  -3   50.59   13.50
  -5  -3  -3   74.79   57.79
  -5  -3  -3   88.49   36.60
  -5  -3  -3   69.49   26.10
  -5  -3  -3   37.60   22.50
  -5  -3  -3   93.49   25.50
  -5   3  -3   98.59   94.79
  -5   3  -3   60.39   28.90
  -5   3  -3  114.69   40.00
  -5   3  -3   70.49   23.80
  -5   3  -3  105.29   32.70
  -5   3  -3   64.29   14.70
  -5   3  -3   73.19   14.00
  -5   3  -3   42.20   29.60
  -6  -3  -3   25.50   20.50
  -6  -3  -3   11.30   16.90
  -6  -3  -3   26.10   10.00
  -6  -3  -3   57.19   35.00
  -6  -3  -3   10.20    7.80
  -6   3  -3   13.90   20.30
  -6   3  -3   22.40   17.90
  -6   3  -3   73.99   29.60
  -6   3  -3   77.59   27.00
  -7  -4   3   34.80   17.70
  -7  -4   3   -7.90   23.00
  -7   4   3    7.30   25.40
  -7   4   3   17.00   15.60
  -7   4   3   59.89   20.70
  -6  -4   3   27.90    8.60
  -6  -4   3    8.90   19.10
  -6  -4   3   17.20   37.10
  -6  -4   3   41.10   21.10
   6  -4  -3   36.30   18.90
  -6   4   3   49.99   19.10
  -6   4   3    8.00   35.40
  -6   4   3    7.00   19.70
   6   4  -3   30.50   20.50
  -6   4   3   20.00   19.80
  -5  -4   3    4.90    8.60
  -5  -4   3   31.70   16.90
  -5  -4   3   21.60   24.80
  -5  -4   3  -13.00   46.40
  -5  -4   3   22.60   14.40
  -5  -4   3   17.40   21.80
  -5  -4   3   -8.00   19.40
  -5   4   3    0.60   18.70
   5   4  -3    8.30   16.20
  -5   4   3  -69.99   50.29
  -5   4   3    2.30   19.70
   5   4  -3   20.90   13.20
  -5   4   3   -0.50   17.60
  -5   4   3   30.10   30.50
   4  -4  -3   11.00    6.60
  -4  -4   3   26.60   18.90
  -4  -4   3   36.30   16.90
   4  -4  -3   28.60   12.10
  -4  -4   3   35.10   20.30
  -4  -4   3    0.50   38.60
  -4  -4   3   33.60    9.10
  -4  -4   3   59.79   22.90
  -4  -4   3   33.80   22.30
  -4  -4   3   20.80    8.80
  -4  -4   3   39.40   12.10
   4   4  -3   25.10   12.00
  -4   4   3   28.40    9.10
  -4   4   3   36.40   40.10
  -4   4   3   21.10   17.70
  -4   4   3   -3.50   18.80
  -4   4   3   15.10   16.70
  -3  -4   3  302.77   28.30
  -3  -4   3  293.27   32.70
   3  -4  -3  289.57   24.20
   3  -4  -3  337.97   28.00
  -3  -4   3  298.57   26.70
  -3   4   3  319.17   34.60
   3   4  -3  326.97   29.10
  -3   4   3  309.47   24.10
   3   4  -3  297.97   30.00
  -2  -4   3 1008.10   76.19
  -2  -4   3 1115.59   74.09
   2  -4  -3 1131.79   73.79
   2  -4  -3 1083.59   71.49
  -2   4   3  963.40   73.09
  -2   4   3 1032.80   71.19
   2   4  -3 1063.79   73.59
  -1  -4   3  593.94   48.90
   1  -4  -3  675.43   46.20
   1  -4  -3  695.23   46.80
   1  -4  -3  730.23   48.80
  -1  -4   3  796.32   48.90
   1   4  -3  619.74   48.40
  -1   4   3  725.43   51.29
  -1   4   3  626.54   48.10
   1   4  -3  700.53   48.40
   0  -4  -3 5515.65  391.56
   0  -4  -3 5764.42  392.96
   0  -4  -3 5634.84  392.76
   0   4  -3 6085.49  392.76
   0   4   3 6819.52  395.66
  -1  -4  -3  429.96   33.50
  -1  -4  -3  459.75   33.40
  -1  -4  -3  416.36   30.90
  -1  -4  -3  391.96   32.60
  -1  -4  -3  421.26   34.50
  -1   4  -3  449.36   32.50
   1   4   3  506.75   35.50
  -1   4  -3  426.36   34.10
  -1   4  -3  448.26   33.00
  -2  -4  -3   39.70   11.20
  -2  -4  -3   50.29   11.90
  -2  -4  -3   30.30   12.50
  -2   4  -3   36.30   13.20
   2   4   3   52.19   12.40
  -2   4  -3   41.40   12.10
  -3  -4  -3  591.74   47.80
  -3  -4  -3  557.44   54.49
  -3  -4  -3  586.34   44.30
  -3  -4  -3  571.04   50.39
  -3  -4  -3  600.94   48.60
  -3  -4  -3  656.43   58.79
  -3  -4  -3  593.54   46.10
  -3   4  -3  608.04   44.30
  -3   4  -3  620.54   54.09
  -3   4  -3  638.14   54.79
  -3   4  -3  692.23   62.79
  -3   4  -3  617.04   58.99
  -3   4  -3  611.34   45.60
  -3   4  -3  557.84   50.29
   3   4   3  598.24   48.70
  -4  -4  -3   77.29   27.60
  -4  -4  -3   60.99   13.80
  -4  -4  -3   45.60   11.60
  -4  -4  -3  105.19   27.80
  -4  -4  -3   62.09   24.80
  -4  -4  -3   68.39   21.90
  -4  -4  -3  109.79   67.89
  -4  -4  -3   26.00   26.40
  -4  -4  -3   48.40   23.40
  -4   4  -3   82.09   28.20
  -4   4  -3   36.90   18.10
  -4   4  -3   56.09   12.20
   4   4   3   29.50   34.20
  -4   4  -3   67.59   17.00
  -4   4  -3   70.59   22.50
  -4   4  -3   52.79   33.80
  -4   4  -3   72.99   29.30
  -4   4  -3   60.29   13.70
  -4   4  -3   23.70   20.90
  -4   4  -3   79.39   94.29
  -5  -4  -3   -5.80   17.60
  -5  -4  -3   -5.40   10.00
  -5  -4  -3   14.30   24.10
  -5  -4  -3   58.99   68.39
  -5  -4  -3   21.80   22.00
  -5  -4  -3  -13.20   17.80
  -5  -4  -3   -3.00   28.90
  -5   4  -3   13.30   13.70
  -5   4  -3   35.00   28.70
  -5   4  -3   17.50   22.10
  -5   4  -3   25.20   67.69
  -5   4  -3   14.10   23.80
  -5   4  -3   20.00   12.40
  -5   4  -3   11.60   17.60
  -5   4  -3   -0.70   24.50
  -6  -4  -3   28.30    8.20
  -6  -4  -3   25.10    8.80
  -6  -4  -3   45.80   29.30
  -6  -4  -3   28.90   20.20
  -6  -4  -3   17.80   16.60
  -6   4  -3   40.40   20.80
  -6   4  -3   41.20   23.80
  -6   4  -3   50.79   19.40
  -7  -5   3    1.40   22.70
  -7  -5   3    4.70   14.60
  -7   5   3   30.40   22.90
  -7   5   3    0.80   14.90
  -7   5   3   -2.20   24.50
  -6  -5   3   14.80   20.00
  -6  -5   3  -17.20   17.80
  -6  -5   3    5.10    7.50
   6  -5  -3   -5.20   19.30
  -6  -5   3   -9.10   35.80
  -6   5   3   -4.30   21.00
   6   5  -3   41.90   18.20
  -6   5   3   17.50   24.20
  -6   5   3   27.50   21.70
  -6   5   3  -34.00   36.00
  -6   5   3  -11.90   16.80
  -5  -5   3  176.28   41.00
  -5  -5   3   86.69   25.90
   5  -5  -3  126.49   24.40
  -5  -5   3   48.80   51.69
  -5  -5   3  103.39   29.20
  -5  -5   3   98.29   13.40
  -5   5   3  106.39   26.00
   5   5  -3   61.19   17.50
  -5   5   3  110.59   27.20
  -5   5   3  132.09   26.10
   5   5  -3  111.69   23.60
  -5   5   3   91.79   28.10
  -5   5   3  160.58   56.49
   5   5  -3  114.59   22.00
  -5   5   3  199.98   43.50
   4  -5  -3   48.50   15.60
  -4  -5   3   33.60    6.30
  -4  -5   3   19.50   22.60
  -4  -5   3   55.79   18.80
   4  -5  -3   39.10   13.70
  -4  -5   3   30.70   19.50
  -4  -5   3   27.70   12.60
  -4  -5   3   40.70   24.30
  -4  -5   3   30.30   21.20
  -4  -5   3   24.30   15.30
   4  -5  -3   26.10    7.90
  -4  -5   3   27.80    9.10
  -4  -5   3    7.50   40.80
   4   5  -3   17.80   10.90
  -4   5   3   38.30   20.60
   4   5  -3   56.09   14.50
  -4   5   3   86.29   32.40
  -4   5   3   54.39   42.60
  -4   5   3   10.90   17.00
   4   5  -3   50.59   19.20
  -4   5   3   24.80   25.80
  -4   5   3   26.90    6.20
  -4   5   3    6.50   21.20
  -3  -5   3  235.68   29.60
  -3  -5   3  252.87   24.00
  -3  -5   3  242.28   24.80
   3  -5  -3  255.17   19.90
   3  -5  -3  292.97   25.50
   3  -5  -3  256.87   24.10
  -3   5   3  264.57   32.00
   3   5  -3  221.78   23.60
  -3   5   3  230.98   19.20
   3   5  -3  229.88   22.40
   2  -5  -3 1245.38   80.49
  -2  -5   3 1228.58   80.89
  -2  -5   3 1208.68   80.29
  -2  -5   3 1086.19   82.59
   2  -5  -3 1216.28   78.09
  -2   5   3 1032.70   79.59
   2   5  -3 1060.49   79.99
   2   5  -3 1177.18   79.99
  -2   5   3 1124.89   83.49
   1  -5  -3   29.70    6.20
   1  -5  -3   36.80    9.40
   1  -5  -3   45.70    7.20
  -1  -5   3   50.39    9.70
  -1  -5   3   24.90    8.10
   1   5  -3   35.40    8.80
  -1   5   3   34.00    9.20
   1   5  -3   37.90    7.80
  -1   5   3   39.80   12.80
   0  -5  -3   13.30    5.40
   0  -5  -3   18.10    8.30
   0  -5  -3    9.90    7.30
   0  -5   3    5.60    6.50
   0  -5   3    8.40    3.40
   0   5   3   32.00    9.20
   0   5   3   11.50    9.50
   0   5  -3   14.60    6.20
   0   5  -3   17.50    7.40
   0   5  -3   27.60    9.60
  -1  -5  -3   13.70    5.30
   1  -5   3    0.00    7.00
  -1  -5  -3    9.30    9.60
  -1  -5  -3    9.70    6.80
  -1  -5  -3    4.70    8.50
  -1  -5  -3   10.50    8.10
  -1   5  -3    3.80    8.80
   1   5   3   15.40   10.50
  -1   5  -3    6.10    8.90
  -1   5  -3    5.60    6.50
  -2  -5  -3  115.89   17.50
  -2  -5  -3  109.59   15.90
  -2  -5  -3  113.69   17.60
  -2   5  -3   92.59   18.30
   2   5   3  131.69   17.60
  -3  -5  -3   22.90   14.90
  -3  -5  -3   39.90   22.50
  -3  -5  -3    0.40   25.70
  -3  -5  -3   12.90   47.10
  -3  -5  -3   13.30   14.30
  -3  -5  -3    7.60    7.60
  -3  -5  -3   -0.90    6.80
  -3  -5  -3    8.50   12.30
  -3  -5  -3   21.80   21.10
  -3  -5  -3    6.60   13.70
  -3   5  -3    2.00   15.50
  -3   5  -3   19.60   21.90
  -3   5  -3   15.20   18.50
  -3   5  -3    4.00   14.60
  -3   5  -3    3.30   13.90
  -3   5  -3    3.00    7.10
  -3   5  -3   10.80    8.00
   3   5   3   14.60   12.60
  -3   5  -3    0.00   13.00
  -4  -5  -3   76.39   28.40
  -4  -5  -3   49.60   22.40
  -4  -5  -3   44.20   12.40
  -4  -5  -3   40.90   18.00
  -4  -5  -3   79.49   24.10
  -4  -5  -3   90.49   67.79
  -4  -5  -3   58.19   12.10
  -4  -5  -3   68.49   23.30
  -4  -5  -3   27.20   23.10
  -4   5  -3   70.59   14.40
  -4   5  -3   53.89   25.50
  -4   5  -3   65.39   22.20
  -4   5  -3   79.59   13.30
  -4   5  -3   35.80   21.90
  -4   5  -3   27.90   17.20
  -4   5  -3   42.40   17.90
   4   5   3   44.50   19.70
  -4   5  -3  -56.19   75.39
  -4   5  -3   43.60   29.80
  -5  -5  -3    6.90    9.40
  -5  -5  -3    1.90   22.50
  -5  -5  -3   21.00   22.90
  -5  -5  -3   55.69   51.09
  -5  -5  -3   33.60   26.80
  -5  -5  -3   81.89   27.10
  -5   5  -3   -8.30   23.60
  -5   5  -3   13.30   19.90
  -5   5  -3   29.90   12.30
  -5   5  -3   34.40   10.50
  -5   5  -3   26.10   25.00
  -5   5  -3  -41.90   30.70
  -5   5  -3   13.60   20.90
  -5   5  -3   40.70   24.70
  -5   5  -3    2.20   19.60
  -5   5  -3  -24.40   66.19
  -6  -5  -3   15.00   14.20
  -6  -5  -3    9.70    7.00
  -6  -5  -3   12.70    8.00
  -6  -5  -3    6.60   19.30
  -6   5  -3   -8.10   20.00
  -6   5  -3   11.20   17.30
  -6   5  -3   22.00   19.30
  -6   5  -3   62.79   26.00
  -6  -6   3   13.70   20.20
   6  -6  -3   40.60   20.50
  -6  -6   3   43.00   22.60
  -6  -6   3   18.10    8.60
  -6  -6   3   23.10   35.30
   6   6  -3   29.70   19.70
  -6   6   3   31.20   18.70
  -6   6   3  -22.40   36.30
  -6   6   3   37.80   25.30
  -6   6   3    6.80   20.90
  -5  -6   3   13.60   21.60
  -5  -6   3   11.50   29.50
  -5  -6   3  -16.10   17.70
  -5  -6   3  -19.90   38.10
   5  -6  -3   -2.80   17.70
  -5  -6   3    1.40    8.40
  -5  -6   3   -3.80   21.70
  -5   6   3  -16.80   19.60
   5   6  -3   27.10   16.90
  -5   6   3   -2.50   20.30
  -5   6   3  -47.80   39.00
  -5   6   3   54.69   41.20
   5   6  -3  -17.10   13.40
   5   6  -3    4.60   14.80
  -5   6   3  -20.30   21.60
   4  -6  -3   11.30   13.50
   4  -6  -3   15.20    7.90
  -4  -6   3  -39.20   36.00
  -4  -6   3   13.80    9.20
  -4  -6   3   -1.70   17.80
  -4  -6   3   17.20    5.70
  -4  -6   3   28.60   13.20
  -4  -6   3    3.50   21.80
  -4  -6   3   16.30   19.30
  -4  -6   3    4.40   20.30
   4  -6  -3   12.20   14.90
  -4  -6   3    5.60   13.80
   4   6  -3   13.30   13.60
  -4   6   3   -7.00   18.70
  -4   6   3    2.40   17.00
  -4   6   3    1.20   20.50
  -4   6   3   17.70   40.90
   4   6  -3    6.70    9.50
  -4   6   3  -19.00   19.80
   4   6  -3   13.30   15.60
  -4   6   3   12.40    5.60
   3  -6  -3    4.20    6.20
   3  -6  -3   -7.30   10.80
  -3  -6   3    1.10    8.50
  -3  -6   3   -5.30   12.90
  -3  -6   3   14.80   15.30
   3  -6  -3   12.40   12.50
  -3  -6   3    9.60   16.20
  -3  -6   3    0.30   11.50
  -3   6   3   -1.90   14.90
   3   6  -3   14.10    9.70
   3   6  -3    4.20   10.10
   3   6  -3    3.70    7.40
  -2  -6   3 6551.34  446.46
  -2  -6   3 6899.41  448.46
   2  -6  -3 6847.02  444.96
   2  -6  -3 6788.32  446.76
   2  -6  -3 6530.35  445.96
   2   6  -3 7092.49  452.05
   2   6  -3 6703.83  446.76
  -2   6   3 7004.60  448.16
  -2   6   3 6944.51  450.95
   2   6  -3 6299.07  445.46
   1  -6  -3  501.25   36.60
   1  -6  -3  517.15   34.10
  -1  -6   3  422.26   35.70
   1   6  -3  471.05   35.70
  -1   6   3  467.15   36.20
   1   6  -3  473.45   35.40
  -1   6   3  513.55   40.10
   0  -6  -3  168.18   17.60
   0  -6  -3  178.08   15.10
   0  -6  -3  174.08   18.40
   0  -6   3  177.68   17.50
   0   6  -3  189.68   16.80
   0   6   3  181.58   21.40
   0   6   3  211.28   18.90
   0   6  -3  177.98   17.50
   0   6  -3  194.08   16.20
   0   6  -3  186.48   17.80
  -1  -6  -3 1048.40   72.09
  -1  -6  -3 1045.10   71.39
  -1  -6  -3  991.70   70.19
  -1  -6  -3  945.91   71.79
   1   6   3 1084.29   74.99
  -1   6  -3 1077.49   76.29
  -1   6  -3 1046.50   72.19
  -1   6  -3 1054.69   72.39
  -2  -6  -3  220.78   20.30
  -2  -6  -3  219.28   24.60
  -2  -6  -3  211.38   22.70
  -2   6  -3  194.18   23.80
   2   6   3  210.28   23.60
  -3  -6  -3  106.99   14.20
  -3  -6  -3  178.48   28.50
  -3  -6  -3   50.89   50.19
  -3  -6  -3  128.89   22.70
  -3  -6  -3  155.38   29.30
  -3  -6  -3  144.89   28.50
   3  -6   3  108.09   16.30
  -3  -6  -3  102.99   18.30
  -3  -6  -3  129.79   17.10
  -3  -6  -3  101.39   22.60
  -3  -6  -3  127.49   22.70
  -3   6  -3  142.39   31.90
  -3   6  -3  157.28   29.80
  -3   6  -3  140.69   30.70
  -3   6  -3  117.69   24.10
   3   6   3  134.19   21.50
  -3   6  -3  141.89   15.10
  -3   6  -3  142.39   33.40
  -3   6  -3  124.29   16.90
  -4  -6  -3    1.40   16.10
  -4  -6  -3   -6.20    9.10
  -4  -6  -3   53.69   26.40
  -4  -6  -3   -7.60    8.20
  -4  -6  -3    5.70   18.10
  -4  -6  -3  -19.40   22.50
  -4  -6  -3   -9.20   17.10
  -4  -6  -3  -11.80   23.30
  -4  -6  -3   52.59   50.09
  -4   6  -3   12.40   10.30
  -4   6  -3   19.60   78.69
  -4   6  -3   22.10   10.40
  -4   6  -3  -16.10   16.90
  -4   6  -3   11.20   25.90
  -4   6  -3   -4.70   15.20
  -4   6  -3   21.80   24.60
   4   6   3   17.70   19.00
  -4   6  -3    7.50   15.00
  -4   6  -3   13.50   25.20
  -4   6  -3  -15.80   20.00
  -5  -6  -3   -2.00    8.70
  -5  -6  -3    5.20   21.50
  -5  -6  -3  -14.70   16.10
  -5  -6  -3   56.69   51.79
  -5  -6  -3  -13.40   20.10
  -5  -6  -3  -33.90   16.50
  -5  -6  -3   25.30   26.40
  -5  -6  -3    5.60    9.40
  -5   6  -3    7.80   21.30
  -5   6  -3   -0.50   25.00
  -5   6  -3   -7.10   20.80
  -5   6  -3  -45.10   68.49
  -5   6  -3   22.00   18.90
  -5   6  -3  -12.20   19.60
  -6  -6  -3    5.50    8.80
  -6  -6  -3   15.90   16.60
  -6  -6  -3   10.50    8.40
  -6  -6  -3   25.40   13.90
  -6   6  -3   30.40   17.70
  -6   6  -3   44.90   21.90
  -6   6  -3   -3.00   16.40
  -6   6  -3   14.90   18.70
   6  -7  -3   19.30   19.20
  -6  -7   3   -0.30    7.50
  -6  -7   3   10.40   19.30
  -6  -7   3   11.30   32.30
  -6  -7   3   47.60   24.40
  -6   7   3  -34.90   34.70
  -6   7   3   13.60   21.30
  -6   7   3   40.10   21.80
   6   7  -3    3.30   18.80
  -6   7   3  -13.60   17.90
   5  -7  -3   23.70    9.50
  -5  -7   3   19.80   29.70
  -5  -7   3   29.90   10.70
  -5  -7   3    8.20   20.80
  -5  -7   3  -21.50   36.50
   5  -7  -3   24.60   19.40
  -5  -7   3   38.30   25.20
  -5  -7   3   49.60   18.60
   5   7  -3   41.40   15.60
  -5   7   3  116.49   41.50
   5   7  -3   49.40   18.90
  -5   7   3   16.80   22.90
  -5   7   3   67.79   51.39
   5   7  -3   54.29   19.70
  -5   7   3   22.10   21.70
  -5   7   3   70.39   27.40
  -4  -7   3   10.80    5.60
  -4  -7   3  -17.20   21.90
  -4  -7   3   50.89   22.60
   4  -7  -3    9.00    7.60
   4  -7  -3    6.20   15.00
  -4  -7   3   -7.10   13.30
   4  -7  -3   -4.10   15.10
  -4  -7   3   -6.20   18.00
  -4  -7   3   17.20   13.40
  -4  -7   3    9.10   18.60
  -4  -7   3  -32.50   37.20
  -4  -7   3    8.80    8.70
  -4   7   3  -11.70   22.80
  -4   7   3  -12.30   18.10
   4   7  -3   -5.50    9.80
  -4   7   3   19.70   42.70
  -4   7   3  -35.30   25.90
  -4   7   3    7.10    5.80
  -4   7   3    5.20   19.50
   4   7  -3    1.50   14.50
   4   7  -3    3.40   12.00
   3  -7  -3   -0.40   12.20
  -3  -7   3    5.40   12.70
  -3  -7   3    1.60   10.70
  -3  -7   3    9.30   16.50
  -3  -7   3    5.20    5.30
   3  -7  -3    3.10   12.20
  -3  -7   3    9.40   14.60
  -3  -7   3   12.30   11.20
   3  -7  -3    7.30    6.40
   3   7  -3    1.80   11.30
  -3   7   3   27.00   18.50
  -3   7   3   32.50   15.90
  -3   7   3   16.30   17.60
   3   7  -3    6.90    7.70
  -3   7   3    6.30    6.10
   3   7  -3    7.30    9.10
   2  -7  -3  170.28   20.20
  -2  -7   3  155.78   22.10
  -2  -7   3  162.98   21.90
   2  -7  -3  184.38   15.60
  -2  -7   3  194.28   20.20
   2  -7  -3  173.48   21.50
   2   7  -3  179.58   17.90
   2   7  -3  143.49   19.20
   2   7  -3  173.48   18.50
  -2   7   3  165.08   22.70
  -2   7   3  166.68   19.00
  -1  -7   3  760.82   50.39
   1  -7  -3  701.23   47.60
   1  -7  -3  709.33   50.29
  -1  -7   3  618.94   49.00
   1  -7  -3  624.54   48.80
  -1   7   3  682.63   49.90
  -1   7   3  717.83   54.49
   1   7  -3  649.34   49.10
   1   7  -3  679.63   49.20
   1   7  -3  723.73   49.50
   0  -7   3    8.90    7.10
   0  -7  -3    4.00    7.70
   0  -7   3   11.40   14.10
   0  -7  -3    7.80    5.80
   0  -7  -3    6.20    8.00
   0   7  -3    4.80    6.80
   0   7  -3    3.20    7.20
   0   7  -3   12.00    8.70
   0   7  -3    7.00    6.30
   0   7   3   21.90   10.20
  -1  -7  -3 1634.24  113.89
  -1  -7  -3 1687.43  116.29
  -1  -7  -3 1718.03  112.19
  -1  -7  -3 1793.72  112.69
   1  -7   3 1420.46  112.99
  -1   7  -3 1724.23  114.29
  -1   7  -3 1614.14  113.89
   1   7   3 1719.73  113.59
   1   7   3 1728.33  117.39
  -1   7  -3 1705.93  120.09
  -2  -7  -3    9.90   10.10
  -2  -7  -3    9.90    7.50
  -2  -7  -3    5.00   11.00
   2  -7   3    3.30    7.30
   2   7   3    8.10   11.30
  -2   7  -3   -4.50   11.50
  -3  -7  -3  290.27   25.60
  -3  -7  -3  256.57   32.30
   3  -7   3  327.07   25.50
   3  -7   3  288.17   27.60
  -3  -7  -3  395.26   46.90
  -3  -7  -3  289.27   27.80
  -3  -7  -3  325.07   36.40
  -3  -7  -3  327.57   39.20
   3   7   3  285.57   32.10
  -3   7  -3  226.38   39.10
  -3   7  -3  321.87   25.50
  -3   7  -3  295.97   26.60
  -3   7  -3  321.07   37.20
  -3   7  -3  292.57   39.60
  -3   7  -3  303.27   38.00
  -3   7  -3  298.77   41.90
  -4  -7  -3  189.98   31.60
  -4  -7  -3  217.58   40.30
  -4  -7  -3  222.68   24.40
  -4  -7  -3  248.78   37.60
  -4  -7  -3  135.09   59.69
   4  -7   3  205.28   25.00
  -4  -7  -3  260.87   35.40
  -4  -7  -3  226.28   21.80
  -4   7  -3  236.18   43.00
   4   7   3  152.38   33.30
  -4   7  -3  278.27   37.70
  -4   7  -3  198.78   39.70
   4   7   3  192.28   31.00
  -4   7  -3  166.28   40.10
  -4   7  -3  209.38   37.00
  -4   7  -3  271.37   25.00
  -4   7  -3  184.88   39.90
  -5  -7  -3    3.80   28.50
  -5  -7  -3   53.59   29.10
  -5  -7  -3   -1.90   21.20
  -5  -7  -3   25.00   18.10
  -5  -7  -3   28.50   10.40
  -5  -7  -3   26.80   12.00
  -5  -7  -3   34.10   22.50
  -5  -7  -3   81.29   50.29
  -5   7  -3   43.70   20.40
  -5   7  -3    8.60   25.30
  -5   7  -3   49.80   24.00
  -5   7  -3    0.10   20.30
  -5   7  -3   22.70   21.40
  -6  -7  -3    5.50    7.00
  -6  -7  -3    5.60   15.70
  -6   7  -3   12.70   18.40
  -6   7  -3   18.40   17.20
  -6   7  -3   28.60   17.00
  -6  -8   3   -2.30    6.80
  -6  -8   3   -5.90   17.80
  -6  -8   3    7.00   32.70
   6  -8  -3    6.70   18.60
  -6   8   3    6.20   20.30
  -6   8   3  -47.80   37.40
  -6   8   3    0.80   22.30
  -6   8   3  -13.30   19.50
   6   8  -3    0.50   19.10
  -5  -8   3   22.90   10.40
   5  -8  -3   33.90   14.60
  -5  -8   3   42.20   22.80
   5  -8  -3   14.60   19.20
   5  -8  -3   42.30   16.40
  -5  -8   3  -20.00   41.90
  -5  -8   3   25.90   26.20
  -5  -8   3   16.80   21.90
  -5  -8   3    1.60   37.50
   5   8  -3  -33.20   21.20
  -5   8   3    3.10   47.60
  -5   8   3   10.20   21.60
  -5   8   3   23.50   23.80
  -5   8   3   10.50   23.00
   5   8  -3   45.80   19.60
   5   8  -3   -0.80   16.10
   4  -8  -3   19.90    9.20
  -4  -8   3    5.00   20.90
  -4  -8   3   32.70   16.30
  -4  -8   3   24.00    6.60
  -4  -8   3    2.30   19.70
   4  -8  -3   33.00   18.10
  -4  -8   3   19.30   25.10
  -4  -8   3  -54.29   42.30
  -4  -8   3   21.60   17.40
   4  -8  -3   13.90   16.40
  -4   8   3  -11.80   20.90
  -4   8   3   13.00   25.10
  -4   8   3  120.39   48.30
   4   8  -3   12.40   11.90
   4   8  -3   19.50   15.80
  -4   8   3   23.00    7.20
   4   8  -3   26.70   13.10
  -3  -8   3   37.70   18.10
   3  -8  -3   27.80   14.60
  -3  -8   3   31.40   11.10
   3  -8  -3   29.10    8.60
  -3  -8   3   19.00   13.30
  -3  -8   3   25.80   17.10
  -3  -8   3   17.00   11.80
   3   8  -3   25.30   10.00
  -3   8   3   30.60   18.80
   3   8  -3   37.30   10.80
  -3   8   3   30.50    8.60
  -2  -8   3   12.40   10.80
  -2  -8   3    3.40   11.00
   2  -8  -3   19.10   15.80
   2  -8  -3   17.00   11.20
  -2  -8   3    9.60    9.40
   2  -8  -3   13.80    6.70
   2   8  -3   11.70    8.60
  -2   8   3   11.60    9.90
   2   8  -3   21.20   12.20
   2   8  -3   10.60    7.30
  -2   8   3   11.30   12.40
   1  -8  -3   58.89    9.40
   1  -8  -3   63.99   13.70
  -1  -8   3   44.20   10.30
  -1  -8   3   52.99   12.30
   1   8  -3   69.49   12.20
  -1   8   3   43.50   15.80
   1   8  -3   43.40    8.50
   1   8  -3   57.69   20.20
   0  -8  -3  201.78   17.60
   0  -8  -3  199.48   20.90
   0  -8  -3  204.98   21.50
   0  -8   3  236.98   20.50
   0  -8   3  248.18   21.20
   0   8   3  229.98   22.80
   0   8   3  209.18   24.40
   0   8  -3  235.68   28.00
   0   8  -3  194.28   18.80
   0   8  -3  223.68   20.10
   0   8  -3  227.48   20.20
  -1  -8  -3  641.44   47.00
  -1  -8  -3  642.24   47.30
  -1  -8  -3  669.63   49.99
   1  -8   3  591.14   45.80
  -1  -8  -3  643.24   44.80
   1  -8   3  592.74   46.50
  -1  -8  -3  669.93   44.90
   1   8   3  686.13   51.59
  -1   8  -3  678.53   48.60
  -1   8  -3  626.84   47.20
  -1   8  -3  676.43   47.90
   1   8   3  647.94   48.00
  -1   8  -3  555.74   44.20
  -2  -8  -3   37.70    8.40
  -2  -8  -3   33.20   11.90
   2  -8   3   43.80   10.30
  -2  -8  -3   49.10   11.00
  -2  -8  -3   44.00   15.30
   2  -8   3   43.60   10.80
  -2   8  -3   33.70   13.30
  -2   8  -3   44.20   17.00
   2   8   3   45.80   15.10
   2   8   3   44.80   14.00
  -2   8  -3   27.60   13.10
  -3  -8  -3   18.60   18.40
  -3  -8  -3   14.80   13.40
  -3  -8  -3   21.50   17.30
  -3  -8  -3   20.50   55.09
  -3  -8  -3   23.30   20.60
   3  -8   3   29.70   13.20
  -3  -8  -3   13.50   10.20
  -3  -8  -3   21.60    9.00
  -3   8  -3   17.80    6.60
   3   8   3   22.90   16.90
  -3   8  -3   43.40   20.00
  -3   8  -3   45.10   16.90
  -3   8  -3   12.10   19.10
  -3   8  -3   -0.50   18.80
  -3   8  -3   28.80   16.80
  -3   8  -3   37.00   11.00
  -4  -8  -3  137.59   59.19
  -4  -8  -3  196.28   35.40
  -4  -8  -3  200.18   37.90
  -4  -8  -3  253.37   32.50
  -4  -8  -3  252.17   34.60
  -4  -8  -3  200.08   40.10
  -4  -8  -3  202.18   23.50
  -4  -8  -3  201.98   20.90
  -4   8  -3  169.98   39.40
   4   8   3  184.78   30.50
  -4   8  -3  187.68   41.90
  -4   8  -3  237.28   40.80
   4   8   3  231.68   45.50
  -4   8  -3  197.78   36.50
  -4   8  -3  207.68   42.30
  -5  -8  -3   27.10   19.10
  -5  -8  -3   15.40    9.60
  -5  -8  -3   20.20    9.80
  -5  -8  -3   41.10   47.10
  -5  -8  -3   31.70   19.70
   5  -8   3  -16.70   22.90
  -5  -8  -3  -31.80   22.90
  -5  -8  -3    4.80   21.20
  -5   8  -3   13.00   21.40
  -5   8  -3   42.30   20.20
  -5   8  -3   -8.10   23.70
  -5   8  -3   53.69   25.60
  -6   8  -3   32.60   20.30
  -6  -9   3    1.40   15.60
  -6  -9   3   -1.40    6.90
  -6  -9   3  -26.00   30.20
   6  -9  -3   -6.60   17.30
  -6   9   3  -16.00   17.60
  -6   9   3   20.90   20.10
   6   9  -3   -2.60   18.80
  -6   9   3   -1.00   22.10
  -6   9   3  -16.10   39.30
  -5  -9   3    6.90    9.60
  -5  -9   3   24.20   30.00
  -5  -9   3   60.69   19.00
  -5  -9   3  -26.50   48.10
  -5  -9   3   -7.90   18.50
   5  -9  -3   14.90   19.40
   5  -9  -3   29.20   18.10
   5  -9  -3   45.60   11.60
  -5   9   3  -16.60   23.60
   5   9  -3    9.20   12.60
  -5   9   3   12.50   31.20
  -5   9   3   15.10   29.00
  -5   9   3   23.50   54.79
   5   9  -3   24.20   19.40
   5   9  -3  -18.20   14.20
  -4  -9   3   79.19   24.80
  -4  -9   3  104.09   15.40
   4  -9  -3   77.59   24.00
  -4  -9   3  143.09   33.40
  -4  -9   3   49.50   49.80
   4  -9  -3   91.49   20.90
  -4  -9   3  128.89   22.50
  -4  -9   3  123.79   23.50
  -4  -9   3   95.99   13.80
   4  -9  -3   88.49   13.50
   4   9  -3  105.39   24.00
  -4   9   3   84.19   14.00
   4   9  -3  105.29   19.10
   4   9  -3   99.09   19.20
  -4   9   3   71.19   22.80
  -4   9   3  115.69   30.70
  -4   9   3  132.99   31.70
  -4   9   3   63.59   27.60
  -3  -9   3   39.30   15.00
   3  -9  -3   25.60   14.30
  -3  -9   3   47.10   18.30
   3  -9  -3   40.50   14.90
  -3  -9   3   35.90   14.80
  -3  -9   3   38.00   19.60
   3  -9  -3   47.70   10.40
  -3  -9   3   45.40    8.20
   3   9  -3   45.80   12.40
  -3   9   3   66.19   23.40
   3   9  -3   36.10   10.90
   3   9  -3   67.09   16.90
  -3   9   3   44.50   10.40
  -3   9   3   75.99   24.80
   2  -9  -3   -2.40   11.40
  -2  -9   3    0.00    8.10
   2  -9  -3   10.60   12.20
  -2  -9   3    0.70   10.00
   2  -9  -3    5.90    6.50
  -2  -9   3    2.00    9.90
   2   9  -3    8.30   13.00
  -2   9   3   -2.90   12.50
  -2   9   3    0.00    9.10
   2   9  -3    0.60    6.60
   2   9  -3   12.40    8.60
   1  -9  -3  146.69   14.10
   1  -9  -3  139.69   18.10
  -1  -9   3  123.59   16.90
  -1  -9   3  134.09   20.60
   1  -9  -3  154.08   20.10
  -1  -9   3  148.49   20.40
   1   9  -3  160.68   17.10
  -1   9   3  130.09   22.70
   1   9  -3  134.59   12.70
  -1   9   3  142.09   18.60
   1   9  -3  164.98   19.20
   1   9  -3  160.88   20.50
  -1   9   3  148.39   18.70
   1   9  -3  143.69   18.20
   0  -9  -3  508.35   40.70
   0  -9   3  498.65   38.80
   0  -9   3  572.94   40.50
   0  -9  -3  528.15   40.50
   0  -9  -3  498.45   37.30
   0   9  -3  557.84   40.40
   0   9   3  484.75   44.20
   0   9  -3  465.65   37.70
   0   9   3  531.05   40.80
   0   9  -3  527.75   39.70
   0   9   3  538.95   40.60
   0   9  -3  534.05   39.70
  -1  -9  -3 1488.65  104.69
   1  -9   3 1514.95  103.89
  -1  -9  -3 1561.24  108.29
   1  -9   3 1523.85  104.69
  -1  -9  -3 1581.24  103.19
  -1  -9  -3 1541.55  105.49
  -1   9  -3 1491.65  105.09
   1   9   3 1543.35  104.89
   1   9   3 1551.74  105.39
   1   9   3 1544.15  109.49
  -1   9  -3 1485.65  105.49
  -2  -9  -3  196.88   17.50
  -2  -9  -3  157.18   22.10
  -2  -9  -3  192.98   24.40
   2  -9   3  154.98   20.30
   2  -9   3  172.68   19.70
  -2   9  -3  189.68   16.40
   2   9   3  216.28   23.10
  -2   9  -3  196.48   35.70
  -2   9  -3  170.18   23.50
   2   9   3  177.48   24.60
  -3  -9  -3  426.56   36.20
  -3  -9  -3  411.56   46.00
  -3  -9  -3  484.25   44.30
  -3  -9  -3  479.25   49.10
  -3  -9  -3  437.36   33.80
  -3  -9  -3  427.06   39.40
   3  -9   3  411.16   35.40
   3   9   3  447.96   43.10
  -3   9  -3  418.96   49.30
  -3   9  -3  460.05   47.40
   3   9   3  395.06   39.30
  -3   9  -3  431.06   51.49
  -3   9  -3  376.46   31.20
  -3   9  -3  411.46   48.20
  -3   9  -3  374.76   41.20
  -4  -9  -3  618.64   45.90
  -4  -9  -3  494.65   56.99
  -4  -9  -3  609.54   43.20
   4  -9   3  527.65   47.10
  -4  -9  -3  612.14   57.79
  -4  -9  -3  375.06   81.59
  -4   9  -3  616.74   57.39
  -4   9  -3  444.36   64.29
  -4   9  -3  502.85   57.99
   4   9   3  494.95   51.99
  -4   9  -3  412.56   53.69
  -4   9  -3  659.73   61.09
   4   9   3  564.94   48.90
  -5  -9  -3   51.59   19.70
  -5  -9  -3   37.80   11.40
  -5  -9  -3   44.80   10.80
  -5  -9  -3   24.50   21.00
  -5  -9  -3   58.39   44.00
   5   9   3    0.00   23.70
  -5   9  -3   77.19   21.30
   5   9   3   -2.60   23.20
  -5   9  -3   48.80   25.20
  -5   9  -3   15.50   19.60
  -5   9  -3   18.60   24.10
  -6  -9  -3    6.50   11.60
  -6   9  -3    8.50   18.50
  -6   9  -3    7.90   17.70
   6 -10  -3  -22.10   16.40
  -6 -10   3    0.20    6.90
  -6 -10   3    4.00   15.20
  -6 -10   3  -14.40   29.10
   6  10  -3  -15.80   17.20
  -6  10   3   14.50   26.00
  -6  10   3   23.30   24.10
  -6  10   3   62.39   31.50
  -6  10   3   -0.40   18.50
   5 -10  -3  -16.20   15.90
  -5 -10   3   -9.90   17.00
  -5 -10   3   -3.70   16.30
   5 -10  -3    5.40   18.30
   5 -10  -3    3.90    9.30
  -5 -10   3  -27.70   46.00
  -5 -10   3    0.10    8.80
  -5 -10   3  -30.70   28.30
  -5  10   3  -28.80   18.60
   5  10  -3    1.30   13.40
  -5  10   3  107.69   46.80
  -5  10   3   -2.40   25.60
  -5  10   3   -8.10   21.50
   5  10  -3   14.80   19.60
  -4 -10   3   -9.70   18.60
  -4 -10   3   20.20    7.30
  -4 -10   3   -0.40   14.70
  -4 -10   3  -22.40   50.49
  -4 -10   3   21.10   16.50
   4 -10  -3   10.80   18.40
   4 -10  -3   15.40   10.10
  -4 -10   3   13.00   10.70
  -4 -10   3   30.60   26.00
   4  10  -3   31.40   14.20
  -4  10   3   15.70    8.10
   4  10  -3   22.90   27.10
  -4  10   3  -16.20   26.30
   4  10  -3   13.20   21.90
  -4  10   3   -7.50   21.90
  -4  10   3   -6.30   19.80
   4  10  -3   13.70    9.20
  -3 -10   3  135.09   22.90
  -3 -10   3  168.08   29.90
   3 -10  -3  130.69   23.90
  -3 -10   3  149.49   24.10
   3 -10  -3  147.89   15.70
  -3 -10   3  143.69   25.70
   3 -10  -3  148.69   22.00
  -3 -10   3  154.08   14.90
  -3  10   3  178.98   21.80
   3  10  -3  142.29   23.50
  -3  10   3  117.09   17.10
   3  10  -3  153.88   20.70
  -3  10   3  212.98   35.90
  -3  10   3  221.28   34.60
   3  10  -3  155.88   20.70
   2 -10  -3  130.29   21.90
   2 -10  -3  112.09   20.70
  -2 -10   3   89.99   18.70
  -2 -10   3   99.29   20.00
  -2 -10   3  103.79   17.20
  -2 -10   3  113.09   12.30
   2 -10  -3  121.49   13.10
   2  10  -3  133.79   16.50
  -2  10   3  105.89   14.90
   2  10  -3  130.49   16.80
  -2  10   3   92.89   21.70
  -2  10   3  112.39   17.60
  -1 -10   3   82.99   17.60
   1 -10  -3   52.29   13.20
   1 -10  -3   45.80   12.80
  -1 -10   3   37.00   12.70
  -1 -10   3   69.19   12.80
   1 -10  -3   70.49   10.60
   1  10  -3   70.89   13.10
   1  10  -3   75.69   17.50
   1  10  -3   55.59   13.10
  -1  10   3   39.40   14.80
  -1  10   3   51.09   17.60
   1  10  -3   65.29   16.20
  -1  10   3   56.19   14.40
   0 -10   3  127.89   17.90
   0 -10  -3  107.79   11.80
   0 -10  -3   89.19   16.70
   0 -10  -3   94.99   15.80
   0 -10  -3   73.19   17.10
   0 -10   3  109.79   16.30
   0  10  -3   71.39   16.40
   0  10  -3   90.69   12.70
   0  10   3  102.19   18.90
   0  10   3  105.59   20.40
   0  10  -3  129.39   20.90
   0  10   3  113.49   16.70
   0  10  -3  109.59   17.30
  -1 -10  -3  218.98   22.90
  -1 -10  -3  228.98   26.00
   1 -10   3  249.08   23.20
  -1 -10  -3  239.38   19.40
  -1 -10  -3  235.38   22.20
   1 -10   3  257.17   23.30
   1  10   3  224.08   26.90
  -1  10  -3  214.38   22.50
  -1  10  -3  204.78   23.40
   1  10   3  270.27   23.70
  -1  10  -3  232.48   23.00
   1  10   3  258.67   25.50
  -1  10  -3  199.28   19.40
  -2 -10  -3   18.20   12.90
   2 -10   3   18.20   13.00
   2 -10   3   22.60   10.80
  -2 -10  -3   15.80   17.00
  -2 -10  -3   26.00    8.60
   2  10   3   22.90   15.60
   2  10   3   29.90   18.00
  -2  10  -3   21.00   14.70
  -2  10  -3   25.60    7.30
   2  10   3   15.20    9.70
  -2  10  -3   25.00   18.70
   3 -10   3  102.09   20.90
  -3 -10  -3   74.79   17.60
  -3 -10  -3   54.09   23.60
  -3 -10  -3   98.99   27.90
  -3 -10  -3   97.99   22.60
  -3 -10  -3   70.69   86.49
  -3 -10  -3   51.99   13.10
  -3  10  -3   88.19   12.80
  -3  10  -3   82.89   23.20
   3  10   3   70.99   21.90
  -3  10  -3   33.60   25.00
  -3  10  -3  115.99   33.40
  -3  10  -3   88.09   23.50
   3  10   3   97.59   22.10
   3  10   3   70.39   16.40
  -3  10  -3   55.89   43.90
  -4 -10  -3  225.58   31.70
  -4 -10  -3  188.18   20.10
  -4 -10  -3  201.38   33.60
  -4 -10  -3  187.98   35.20
  -4 -10  -3  121.49   60.99
  -4 -10  -3  172.98   22.90
   4 -10   3  212.48   30.70
   4  10   3  233.38   31.90
  -4  10  -3  171.88   42.60
  -4  10  -3  164.18   33.00
  -4  10  -3  238.38   41.60
   4  10   3  150.28   30.00
  -4  10  -3  162.18   35.90
   5 -10   3  -13.30   21.20
  -5 -10  -3   25.10   18.70
  -5 -10  -3   14.80   17.50
  -5 -10  -3   14.20    8.60
   5 -10   3  -32.10   27.60
  -5 -10  -3   22.70    9.60
  -5  10  -3    9.50   20.30
   5  10   3   28.80   23.50
  -5  10  -3   18.60   20.20
   5  10   3  -31.90   18.10
  -5  10  -3    3.50   22.70
  -6 -10  -3    3.20    5.20
  -6 -10  -3   -2.70    4.50
  -6  10  -3   -7.00   16.70
  -6  10  -3   -3.10   17.60
  -6 -11   3  -26.60   30.20
   6 -11  -3   -5.70   20.40
  -6 -11   3   -4.00   12.70
  -6 -11   3    1.10    6.70
  -6  11   3   16.30   20.50
   6  11  -3   -1.70   18.90
  -6  11   3    8.40   18.20
  -6  11   3   -7.50   17.90
  -5 -11   3    3.90    9.00
   5 -11  -3   20.90    9.70
   5 -11  -3   -4.40   17.00
  -5 -11   3   -2.50   17.10
   5 -11  -3   -3.70   18.10
  -5 -11   3   35.30   23.50
  -5 -11   3  -33.10   48.30
  -5  11   3   -5.80   20.40
  -5  11   3  -12.90   21.00
   5  11  -3   20.90   20.10
   5  11  -3  -12.10   16.70
   4 -11  -3  -11.30   15.20
  -4 -11   3    1.30   15.10
  -4 -11   3  -60.29   51.39
  -4 -11   3  -16.50   17.20
  -4 -11   3    2.00    6.50
  -4 -11   3   25.20   17.10
   4  11  -3    4.20    8.50
   4  11  -3   17.90   19.40
   4  11  -3    3.50   13.60
  -3 -11   3   24.70   17.20
   3 -11  -3   24.20   15.70
  -3 -11   3   23.50    7.70
   3 -11  -3   20.90    9.50
  -3 -11   3   27.90   14.00
   3 -11  -3    7.80   16.00
  -3 -11   3   18.80   17.20
  -3 -11   3   23.30   28.10
  -3  11   3   53.69   23.70
  -3  11   3    7.90   21.50
  -3  11   3   21.60   21.20
   3  11  -3   22.10    9.00
  -3  11   3    8.50    8.80
   3  11  -3   14.60   12.20
   3  11  -3   23.80   12.20
   3  11  -3   42.60   17.40
  -2 -11   3   63.09   16.00
  -2 -11   3   52.59   15.30
   2 -11  -3   73.29   12.10
  -2 -11   3   81.09   10.60
   2 -11  -3   87.89   17.90
   2 -11  -3   82.89   18.00
  -2 -11   3   81.79   15.40
  -2  11   3   75.79   13.10
   2  11  -3   83.99   15.30
   2  11  -3   70.69   16.60
  -2  11   3   78.29   21.90
  -2  11   3   64.29   11.20
   2  11  -3   64.19   13.60
  -2  11   3   96.09   18.20
   2  11  -3   96.59   18.50
   1 -11  -3   21.10   12.20
  -1 -11   3   38.50   11.10
  -1 -11   3   21.40    8.20
  -1 -11   3   25.20    7.70
  -1 -11   3   18.80   11.00
   1 -11  -3   21.80    7.80
  -1 -11   3   20.40   12.70
   1 -11  -3   16.10   10.90
   1  11  -3   17.80   10.10
   1  11  -3   42.50   14.20
   1  11  -3   28.30   12.00
  -1  11   3   26.50   12.00
  -1  11   3   17.40    9.20
  -1  11   3   39.50   13.10
   1  11  -3   31.90    8.30
  -1  11   3   26.40    9.00
  -1  11   3    2.90   14.00
   1  11  -3   17.90    8.50
   0 -11   3  570.24   45.10
   0 -11   3  611.04   43.80
   0 -11  -3  594.54   44.90
   0 -11  -3  587.34   41.90
   0 -11  -3  587.84   45.50
   0 -11  -3  552.04   45.90
   0  11  -3  616.44   45.00
   0  11   3  571.84   45.00
   0  11   3  548.45   49.90
   0  11   3  601.84   43.50
   0  11  -3  602.54   44.20
   0  11  -3  537.15   41.80
   0  11   3  598.34   45.60
   0  11  -3  534.75   44.90
  -1 -11  -3   29.00   10.90
  -1 -11  -3   32.50   11.50
  -1 -11  -3   19.80   13.90
   1 -11   3   28.70   11.30
  -1 -11  -3   32.00    8.20
   1  11   3   44.90   12.40
  -1  11  -3   32.00    7.50
   1  11   3   28.20   14.70
  -1  11  -3   34.20   11.70
   1  11   3   36.70   10.00
  -2 -11  -3   45.90   18.60
  -2 -11  -3   65.19   11.50
  -2 -11  -3   60.69   18.60
  -2 -11  -3   40.50    8.70
  -2 -11  -3   55.29   16.20
   2 -11   3   36.30   12.20
   2 -11   3   61.29   16.70
  -2  11  -3   53.99   17.50
  -2  11  -3   44.90   17.00
   2  11   3   49.00   11.70
  -2  11  -3   40.20    8.90
  -3 -11  -3   81.19   16.40
   3 -11   3   96.69   20.60
  -3 -11  -3   58.09   22.90
  -3 -11  -3   57.09   22.50
  -3 -11  -3   79.19   19.40
  -3 -11  -3   67.39   13.20
  -3  11  -3   80.69   12.40
  -3  11  -3   48.40   22.70
   3  11   3   46.80   19.90
   3  11   3  119.59   25.60
  -3  11  -3   37.70   24.60
   3  11   3   70.39   14.40
  -3  11  -3   60.89   28.10
  -3  11  -3   33.50   24.80
  -4 -11  -3  107.69   27.70
  -4 -11  -3  212.18   35.90
   4 -11   3  188.68   26.90
   4 -11   3  216.18   28.90
  -4 -11  -3  153.98   22.20
  -4 -11  -3  194.18   36.10
  -4 -11  -3  156.58   18.10
   4  11   3  137.79   32.10
  -4  11  -3  129.09   28.80
  -4  11  -3  172.18   36.20
  -4  11  -3  118.69   49.60
   4  11   3  200.08   30.10
  -5 -11  -3    4.10   15.40
  -5 -11  -3   -0.40    7.70
  -5 -11  -3   -0.80   16.50
  -5 -11  -3   -3.60    7.70
   5 -11   3   15.30   20.00
  -5  11  -3   15.60   20.50
  -5  11  -3   36.00   16.90
   5  11   3    2.70   21.10
  -5  11  -3   -3.80   20.40
  -5  11  -3   33.80   28.30
  -6 -12   3   -5.40   10.60
  -6 -12   3   -1.10    6.30
   6 -12  -3    2.40   17.20
  -6  12   3   -7.80   16.00
  -6  12   3   -0.60   15.80
   6  12  -3    2.80   14.50
  -6  12   3   -2.40   16.50
   5 -12  -3   17.30   19.50
  -5 -12   3   20.40   16.50
  -5 -12   3   11.40    9.00
   5 -12  -3   19.50    9.60
  -5 -12   3   -7.90   54.59
   5 -12  -3    8.80   23.20
  -5 -12   3   17.40   17.10
   5  12  -3  -13.90   15.00
   5  12  -3   25.40    8.20
  -5  12   3   10.10   21.60
  -5  12   3  -22.20   19.70
   5  12  -3   28.40   23.40
  -5  12   3    8.50   24.10
   4 -12  -3    1.90    9.90
  -4 -12   3   30.00   21.10
  -4 -12   3   -1.50   17.00
   4 -12  -3    0.10   15.10
  -4 -12   3   -7.50    9.50
  -4 -12   3   -8.40   16.00
  -4 -12   3    6.50    6.60
   4 -12  -3  -21.70   17.80
   4  12  -3   -6.50    7.80
  -4  12   3  -22.20   21.20
  -4  12   3    9.50    8.50
   4  12  -3    3.80   13.50
  -4  12   3   -2.90   21.40
   4  12  -3   13.00   18.80
   4  12  -3   16.50   18.40
  -3 -12   3   94.69   25.50
  -3 -12   3   48.10   23.00
  -3 -12   3   91.79   13.40
   3 -12  -3   89.49   23.60
  -3 -12   3   88.29   19.40
   3 -12  -3  100.49   20.70
  -3 -12   3  109.49   30.10
   3 -12  -3  107.79   16.20
  -3  12   3  117.69   25.30
  -3  12   3   78.69   14.60
   3  12  -3  130.79   22.00
  -3  12   3   98.09   51.29
   3  12  -3  112.49   18.60
   3  12  -3   98.89   13.60
  -3  12   3   93.99   18.60
   3  12  -3   77.99   16.40
   3  12  -3   58.69   18.60
  -2 -12   3  156.78   31.50
  -2 -12   3  151.38   15.30
  -2 -12   3  157.68   20.70
   2 -12  -3  177.78   30.30
   2 -12  -3  173.78   21.90
   2  12  -3  170.18   15.90
   2  12  -3  181.88   22.50
  -2  12   3  173.18   22.00
   2  12  -3  158.48   19.40
   2  12  -3  134.19   22.20
   2  12  -3  155.38   20.70
   2  12  -3  121.39   21.00
  -2  12   3  166.88   31.30
  -2  12   3  146.79   18.30
  -2  12   3  128.99   15.50
   1 -12  -3  189.58   17.30
  -1 -12   3  150.38   23.10
  -1 -12   3  180.28   19.60
  -1 -12   3  157.68   19.60
   1 -12  -3  161.28   17.80
  -1 -12   3  153.38   17.10
   1 -12  -3  180.68   23.00
  -1 -12   3  206.18   19.10
   1  12  -3  191.08   21.50
  -1  12   3  166.88   25.90
   1  12  -3  189.78   19.90
  -1  12   3  178.78   21.40
   1  12  -3  197.58   17.90
   1  12  -3  202.08   16.90
   1  12  -3  155.58   21.80
   1  12  -3  205.88   25.80
  -1  12   3  184.68   21.50
  -1  12   3  186.78   18.30
   0 -12   3  134.79   19.90
   0 -12  -3  150.88   18.40
   0 -12  -3  114.39   18.50
   0 -12  -3  129.99   13.20
   0 -12   3  125.29   25.40
   0 -12   3  132.09   19.80
   0 -12  -3  118.59   18.70
   0  12  -3  110.89   18.10
   0  12   3   87.29   20.20
   0  12   3  129.09   18.50
   0  12  -3  113.89   16.60
   0  12  -3  102.79   17.00
   0  12  -3   85.69   17.70
   0  12   3  122.29   18.80
  -1 -12  -3    6.30   13.30
   1 -12   3    0.90   10.90
  -1 -12  -3    7.00    6.40
  -1 -12  -3   -2.00    6.60
  -1 -12  -3   -4.30    9.00
   1 -12   3   20.60   13.80
  -1 -12  -3   -0.10    8.60
   1  12   3    7.70    8.10
   1  12   3   25.30   15.90
  -1  12  -3    1.20    6.70
   1  12   3   14.90   10.70
  -1  12  -3    5.80   10.50
  -1  12  -3    2.30    6.50
   1  12   3    6.30   13.10
  -2 -12  -3   11.10   15.40
  -2 -12  -3   -5.20    6.70
   2 -12   3   25.30   15.80
  -2 -12  -3    1.60   16.20
  -2 -12  -3   13.30    8.70
   2  12   3    9.20   15.00
   2  12   3   15.60   12.90
  -2  12  -3   -2.90    7.40
   2  12   3   -0.30    8.50
   2  12   3   14.00   18.00
  -2  12  -3   28.30   19.30
  -3 -12  -3   36.50   16.50
  -3 -12  -3   37.10   22.00
  -3 -12  -3   85.69   27.90
  -3 -12  -3   57.59   12.70
  -3 -12  -3   46.20   13.60
   3  12   3   37.50   19.10
  -3  12  -3   37.30   27.50
   3  12   3   56.59   13.10
  -3  12  -3   53.19   25.80
   3  12   3   73.89   18.30
  -3  12  -3   42.40   28.70
  -4 -12  -3   31.10   21.20
  -4 -12  -3   27.80   19.50
   4 -12   3   37.80   19.30
   4 -12   3   70.79   22.90
  -4 -12  -3   20.40   10.30
  -4 -12  -3    9.30   17.60
   4  12   3   51.59   20.50
  -4  12  -3   41.60   28.20
   4  12   3   45.60   24.90
  -4  12  -3   -1.00   23.40
  -4  12  -3   52.19   21.30
   4  12   3    3.50   17.10
  -5 -12  -3    6.50   13.90
   5 -12   3  -13.10    8.50
  -5 -12  -3    4.80    7.50
  -5 -12  -3   -3.40   14.90
  -5 -12  -3   -4.30    7.40
   5 -12   3    1.90   18.60
   5  12   3  -11.60   15.10
   5  12   3   -0.40   20.90
  -5  12  -3   26.70   28.90
  -5  12  -3  -18.00   20.90
  -6 -13   3   -2.60    5.20
   6 -13  -3    1.80   16.60
  -6 -13   3   -2.70   10.60
  -6  13   3   -5.50   11.70
  -6  13   3  -17.20   15.10
   6  13  -3   -9.70   12.40
  -6  13   3   -4.00   17.50
   5 -13  -3    2.70    8.90
  -5 -13   3   -5.20    8.00
   5 -13  -3   73.09   28.10
  -5 -13   3    9.20   16.00
   5 -13  -3    2.20   16.30
   5  13  -3   25.70   18.60
   5  13  -3   17.50    8.10
  -5  13   3   16.30   19.50
  -5  13   3   -4.40   22.10
  -5  13   3   -1.10   23.10
  -4 -13   3   51.79   17.70
  -4 -13   3   24.20    7.60
  -4 -13   3   70.09   24.10
   4 -13  -3   32.10   19.00
   4 -13  -3   17.20   15.30
  -4 -13   3   23.70   11.70
  -4 -13   3    5.50   17.40
   4  13  -3   32.40    9.70
  -4  13   3   -9.60   25.50
   4  13  -3   52.99   19.50
  -4  13   3   25.40    9.80
  -4  13   3   37.00   23.30
   4  13  -3   27.00   25.40
  -4  13   3    4.30   25.00
   4  13  -3   12.60   15.70
   3 -13  -3   29.20   10.60
  -3 -13   3   29.70    9.00
  -3 -13   3   36.20   21.30
   3 -13  -3   20.70   15.90
  -3 -13   3    2.80   16.30
  -3 -13   3   23.30   16.00
   3 -13  -3    3.10   18.90
  -3  13   3   31.60   31.90
   3  13  -3   11.40   11.60
  -3  13   3   13.20   26.40
  -3  13   3   13.80   10.20
   3  13  -3   16.20   15.70
  -3  13   3   40.20   16.70
   3  13  -3   28.20    9.90
   3  13  -3   25.10   13.60
  -2 -13   3  383.36   38.50
   2 -13  -3  393.76   38.00
  -2 -13   3  448.76   31.10
   2 -13  -3  415.56   35.30
   2 -13  -3  405.96   31.80
   2  13  -3  367.16   37.70
  -2  13   3  362.06   32.50
   2  13  -3  401.66   32.30
   2  13  -3  389.76   34.30
   2  13  -3  464.05   36.30
   2  13  -3  448.96   31.80
  -2  13   3  323.67   41.10
  -2  13   3  337.27   31.00
  -1 -13   3  432.86   31.60
  -1 -13   3  378.26   33.20
  -1 -13   3  388.56   36.90
   1 -13  -3  449.95   32.20
   1 -13  -3  367.86   32.10
   1 -13  -3  418.26   37.60
  -1 -13   3  353.06   31.60
   1 -13  -3  422.56   34.80
  -1 -13   3  400.66   33.70
  -1  13   3  428.66   33.30
  -1  13   3  372.36   42.20
   1  13  -3  433.16   35.80
   1  13  -3  463.65   35.30
   1  13  -3  398.96   37.70
  -1  13   3  408.66   36.30
   1  13  -3  472.45   32.60
   1  13  -3  479.65   32.50
  -1  13   3  409.26   34.90
  -1  13   3  385.76   33.10
   0 -13  -3    1.20   10.80
   0 -13  -3   -6.30    7.40
   0 -13   3   12.80   10.10
   0 -13   3    9.20    7.10
   0 -13  -3    6.10   12.20
   0 -13   3    8.50   13.10
   0 -13   3   -1.60   10.80
   0 -13  -3    9.20    7.60
   0 -13   3   18.60    9.60
   0  13  -3  -12.90   12.90
   0  13  -3  -10.80    9.60
   0  13   3    3.60    9.60
   0  13   3    9.60   14.00
   0  13  -3  -10.40   11.30
   0  13  -3    3.10    7.00
   0  13  -3    7.10    7.50
   0  13  -3   -4.70    7.70
   0  13  -3    1.50    9.20
   0  13   3   -1.50    7.20
   0  13   3  -16.50   11.90
   0  13  -3   -2.80    9.10
   1 -13   3   11.70   12.10
  -1 -13  -3    3.60    6.40
   1 -13   3   26.90   14.80
  -1 -13  -3    1.70   10.30
  -1 -13  -3   -2.40   10.20
  -1 -13  -3   24.40    7.20
  -1 -13  -3    0.00    7.50
   1  13   3   26.60   15.90
   1  13   3   36.40   10.90
   1  13   3    0.40    8.20
  -1  13  -3    4.80    7.50
  -1  13  -3   17.70   12.70
  -1  13  -3   -4.50    6.30
   1  13   3    4.30   11.60
   1  13   3   -0.20   13.20
   2 -13   3   -3.00   10.10
  -2 -13  -3    7.50    8.80
   2 -13   3   29.40   16.70
  -2 -13  -3   13.10   16.80
  -2 -13  -3    1.40   13.40
   2  13   3   38.20   19.20
  -2  13  -3   40.50   20.50
   2  13   3   24.20   13.30
  -2  13  -3    3.60   11.70
  -2  13  -3   -1.10   16.70
   2  13   3   -0.20   14.40
  -3 -13  -3   18.10   15.60
  -3 -13  -3   17.50   11.40
  -3 -13  -3   64.09   26.10
  -3 -13  -3   28.40   10.70
  -3 -13  -3    6.10   18.80
   3  13   3   38.90   21.00
   3  13   3   28.10   11.90
  -3  13  -3  -15.10   25.60
  -3  13  -3   38.20    9.90
   3  13   3   61.79   18.10
  -3  13  -3   50.69   17.20
   3  13   3   72.59   24.30
  -3  13  -3   53.49   29.90
  -3  13  -3   14.90   24.50
   4 -13   3   16.50   19.90
  -4 -13  -3    3.70    8.40
  -4 -13  -3   26.80   19.90
  -4 -13  -3   -6.10   17.50
  -4 -13  -3  -48.80   30.30
   4 -13   3   37.30   22.50
  -4 -13  -3  -11.40   15.30
  -4 -13  -3   -4.60    9.10
   4  13   3   17.60   20.70
   4  13   3   21.20   22.90
   4  13   3   20.00   17.80
  -5 -13  -3   22.70   12.20
  -5 -13  -3   -4.40    6.90
  -5 -13  -3    6.40   11.20
   5 -13   3   -8.60   17.70
   5 -13   3   -7.10    7.40
  -5 -13  -3   -3.90    6.10
   5  13   3   20.20   27.00
  -5  13  -3  -27.30   27.40
   5 -14  -3   15.60    8.90
   5 -14  -3   -5.40   14.40
  -5 -14   3   -1.00    8.20
  -5 -14   3    0.50   12.10
   5  14  -3    5.90    6.50
  -5  14   3  -13.40   21.30
   5  14  -3   43.10   19.30
  -5  14   3    9.40   18.90
  -5  14   3  -24.80   17.80
   4 -14  -3   15.10   14.30
  -4 -14   3    6.00   13.90
  -4 -14   3   20.10   16.20
   4 -14  -3   10.40   10.10
  -4 -14   3   17.00   19.00
  -4 -14   3   15.30   17.80
   4 -14  -3   24.70   19.30
   4  14  -3    8.40    8.00
   4  14  -3   65.39   18.50
   4  14  -3   -6.00   13.80
  -4  14   3   18.00   23.60
  -4  14   3  -25.10   25.90
   3 -14  -3   40.50   15.90
  -3 -14   3   13.00   17.60
  -3 -14   3   39.00    9.60
   3 -14  -3   29.70   11.40
   3 -14  -3   12.40   20.20
  -3 -14   3   46.30   15.60
  -3 -14   3    2.70   15.10
   3  14  -3   47.20   11.00
  -3  14   3    2.70   27.40
   3  14  -3   49.99   14.80
  -3  14   3   31.20   11.10
  -3  14   3   77.19   19.40
   3  14  -3   61.39   16.30
   3  14  -3   34.30   19.00
  -2 -14   3  311.57   24.80
  -2 -14   3  277.47   28.20
  -2 -14   3  246.68   30.20
   2 -14  -3  281.17   28.60
   2 -14  -3  284.67   24.70
   2 -14  -3  262.57   32.40
  -2  14   3  235.68   23.70
   2  14  -3  297.57   28.90
  -2  14   3  291.57   29.90
   2  14  -3  286.17   27.50
  -2  14   3  257.67   25.20
   2  14  -3  253.07   31.60
  -2  14   3  268.87   35.50
   2  14  -3  327.47   28.80
  -1 -14   3  201.68   28.40
  -1 -14   3  283.27   22.40
   1 -14  -3  276.97   22.70
  -1 -14   3  226.28   19.80
  -1 -14   3  275.67   24.70
  -1 -14   3  199.78   26.80
   1 -14  -3  261.87   26.00
   1 -14  -3  256.97   27.40
   1 -14  -3  215.58   23.30
  -1 -14   3  263.37   31.60
   1 -14  -3  261.07   29.10
   1  14  -3  251.67   27.50
  -1  14   3  221.48   31.80
  -1  14   3  283.47   28.10
   1  14  -3  258.67   25.80
   1  14  -3  271.77   22.30
   1  14  -3  280.97   23.50
   1  14  -3  234.88   28.90
  -1  14   3  231.98   23.10
   1  14  -3  303.57   28.20
  -1  14   3  247.68   23.90
  -1  14   3  319.77   35.90
   0 -14  -3   66.69   17.30
   0 -14   3   85.69   16.90
   0 -14  -3   67.09   12.70
   0 -14  -3   85.09   19.10
   0 -14   3   66.29   11.40
   0 -14   3   58.99   19.50
   0 -14   3   86.39   12.60
   0  14  -3   56.09   13.90
   0  14   3   61.39   20.60
   0  14  -3   56.99   13.70
   0  14   3   95.49   15.10
   0  14   3   66.69   15.70
   0  14  -3   76.99   12.30
   0  14  -3   44.30   14.20
   0  14  -3   96.09   13.00
   0  14  -3  102.69   18.50
   0  14   3   81.99   14.00
   0  14  -3   45.20   14.20
   0  14   3   58.99   17.60
   1 -14   3  101.59   14.80
  -1 -14  -3  107.99   17.80
  -1 -14  -3  124.19   21.20
  -1 -14  -3  119.69   25.20
  -1 -14  -3   81.59   14.90
  -1 -14  -3  108.49   13.00
   1  14   3   66.09   19.70
   1  14   3  138.69   21.00
   1  14   3  120.99   21.50
   1  14   3  104.09   14.80
  -1  14  -3  114.59   13.10
  -1  14  -3  108.59   15.00
  -1  14  -3  174.78   26.00
  -2 -14  -3  215.58   32.80
  -2 -14  -3  179.08   27.40
  -2 -14  -3  213.38   21.90
   2 -14   3  280.37   26.40
   2 -14   3  299.57   29.70
   2  14   3  171.38   30.30
   2  14   3  275.77   30.90
   2  14   3  257.47   27.80
  -2  14  -3  238.58   22.20
   2  14   3  217.98   23.30
  -3 -14  -3   49.70   24.40
   3 -14   3   42.40   18.80
  -3 -14  -3   -2.70   15.60
  -3 -14  -3   15.50   11.10
  -3 -14  -3    9.00   14.80
  -3 -14  -3   20.80    9.90
  -3  14  -3  -13.00   33.10
  -3  14  -3  -36.90   24.60
   3  14   3   18.70    9.50
  -3  14  -3   31.20    9.50
   3  14   3    7.20   14.70
   3  14   3   67.79   20.80
  -3  14  -3  -15.30   25.40
  -3  14  -3  -22.70   21.70
   4 -14   3  -28.20   18.30
  -4 -14  -3   -8.00    7.30
  -4 -14  -3   15.40   19.20
  -4 -14  -3   -2.90   14.00
   4 -14   3   37.20   36.30
  -4 -14  -3    1.50    9.60
  -4 -14  -3  -24.60   16.00
   4  14   3   20.90   31.60
   4  14   3    6.00   14.90
  -4  14  -3  -29.90   20.80
   4  14   3   17.30    8.50
  -5 -14  -3   11.40    7.20
  -5 -14  -3    5.50    5.90
   5 -14   3    6.30   18.50
  -5 -14  -3   -3.30    8.70
   5 -14   3    2.60    8.70
  -5  14  -3   17.80   18.40
  -5  14  -3  -17.70   16.60
   5  14   3    2.90   11.70
   5 -15  -3   21.90   15.20
  -5 -15   3    9.20   13.00
   5 -15  -3   37.50   10.20
  -5 -15   3   32.20    9.50
  -5  15   3   13.20   23.20
   5  15  -3   24.20    7.10
  -5  15   3   17.20   21.80
  -5  15   3   51.39   19.40
   4 -15  -3   23.30   18.60
  -4 -15   3    0.20   14.30
  -4 -15   3   16.80   16.60
  -4 -15   3   86.59   37.90
   4 -15  -3   16.90   10.60
  -4 -15   3   11.60    6.70
  -4 -15   3    3.00    9.60
   4 -15  -3   16.40   15.10
  -4  15   3   17.00    9.10
  -4  15   3  -22.10   22.00
  -4  15   3  -26.00   22.10
   4  15  -3   15.60    8.50
   4  15  -3   -5.60   13.80
  -4  15   3   14.20   20.90
  -3 -15   3   11.60    8.40
   3 -15  -3  -11.10   19.90
   3 -15  -3   12.20   10.10
   3 -15  -3    3.30   13.70
  -3 -15   3   -1.70   12.60
   3  15  -3   11.20    9.00
   3  15  -3   14.60   14.20
  -3  15   3    2.60    9.60
   3  15  -3   12.90   10.30
  -3  15   3  -27.40   24.40
   3  15  -3   49.80   18.20
   2 -15  -3   48.40   15.00
   2 -15  -3   67.89   19.80
   2 -15  -3  115.29   16.70
  -2 -15   3   71.49   16.10
  -2 -15   3   95.39   14.30
  -2 -15   3   67.29   27.50
  -2  15   3   94.69   20.30
   2  15  -3   84.59   13.60
   2  15  -3   72.09   20.80
  -2  15   3   75.09   14.40
  -2  15   3   82.89   24.30
   2  15  -3   68.99   20.50
   2  15  -3   54.09   15.10
  -2  15   3   70.99   13.30
   1 -15  -3  101.09   22.40
  -1 -15   3   68.19   13.60
   1 -15  -3   88.69   12.80
   1 -15  -3   82.79   19.40
   1 -15  -3   66.19   12.90
   1 -15  -3   71.29   16.70
  -1 -15   3   53.19    9.10
  -1  15   3   64.49   21.90
   1  15  -3   83.49   14.60
   1  15  -3   92.89   14.30
  -1  15   3   75.59   17.80
   1  15  -3   90.79   17.40
   1  15  -3   64.99   16.20
   1  15  -3   79.29   20.60
   0 -15  -3    9.40   14.20
   0 -15  -3    1.90    7.30
   0 -15   3   13.40   12.10
   0 -15  -3   -1.80    9.30
   0 -15   3    1.90    8.20
   0 -15   3    6.90   12.20
   0 -15   3   11.00   15.70
   0 -15  -3   -5.30   12.70
   0  15   3   -5.50   14.90
   0  15  -3    8.30    9.60
   0  15  -3   -6.50    9.50
   0  15   3   14.10   11.10
   0  15  -3   -0.50   11.60
   0  15   3   14.50   12.60
   0  15   3   -2.30   14.90
   0  15  -3    7.50    8.40
   0  15  -3   -1.00   10.90
   0  15   3   -3.10    9.30
  -1 -15  -3   11.80    9.50
   1 -15   3   32.80   15.90
   1 -15   3   42.70   15.50
   1 -15   3   54.99   18.90
  -1 -15  -3   35.70    9.40
  -1 -15  -3   30.30    9.30
  -1 -15  -3   25.20   15.30
  -1 -15  -3   14.40   17.90
   1 -15   3   49.40   11.40
  -1  15  -3   12.50    7.80
   1  15   3   16.60   12.20
   1  15   3   34.60   18.70
   1  15   3   29.70   14.80
   1  15   3   31.00   10.90
   1  15   3   17.50   16.90
  -1  15  -3   31.40   10.50
  -2 -15  -3  -17.20   13.40
   2 -15   3   15.10   15.60
  -2 -15  -3   13.00   19.60
   2 -15   3   31.50   19.20
  -2 -15  -3    7.00    8.70
   2  15   3   17.40   20.00
  -2  15  -3   10.70    9.30
   2  15   3    4.70   16.70
   2  15   3   14.20   15.40
   2  15   3   -1.90    9.30
  -3 -15  -3  200.58   31.90
  -3 -15  -3  131.19   23.90
  -3 -15  -3  204.58   33.40
  -3 -15  -3  164.18   20.30
   3 -15   3  186.88   28.30
  -3  15  -3  290.47   57.69
  -3  15  -3  155.28   23.10
   3  15   3  157.38   21.20
   3  15   3  207.68   28.60
  -3  15  -3  173.28   38.10
   3  15   3  215.68   28.10
  -4 -15  -3    1.80    7.60
  -4 -15  -3  -18.30   15.80
   4 -15   3  -27.70   16.80
  -4 -15  -3   -9.40    8.40
  -4 -15  -3   -5.50   15.70
   4 -15   3   17.70   18.50
   4  15   3   13.70   20.30
   4  15   3   -2.40   16.00
   5 -16  -3    4.00   13.10
  -5 -16   3    8.30    9.40
   5 -16  -3   21.50   13.10
  -5 -16   3   -4.50    6.30
  -5  16   3  -15.40   15.10
   5  16  -3    7.60    5.70
  -5  16   3   -8.80   18.10
  -5  16   3  -17.30   16.20
   5  16  -3   22.70   15.60
   4 -16  -3   19.70   17.50
  -4 -16   3   -5.60   11.00
   4 -16  -3   -1.20    8.50
  -4 -16   3    0.60    6.30
   4 -16  -3   -0.20   12.80
  -4 -16   3   -7.10    9.00
  -4  16   3  -12.40   20.80
   4  16  -3    3.10    7.90
  -4  16   3   -8.70    8.00
   4  16  -3  -26.00   15.10
   4  16  -3   32.80   20.00
  -3 -16   3    1.00    7.80
   3 -16  -3   -4.60   18.50
  -3 -16   3    0.90   12.20
  -3 -16   3   -5.80   21.30
  -3 -16   3   76.39   23.80
   3 -16  -3    1.70   13.60
   3 -16  -3    3.70   13.80
   3  16  -3    2.70    8.40
   3  16  -3   51.39   21.10
   3  16  -3  -14.50   15.40
  -3  16   3   -4.00    9.00
   3  16  -3   21.40   15.70
   2 -16  -3  152.58   23.80
  -2 -16   3  189.68   18.70
   2 -16  -3  159.08   19.20
   2 -16  -3  167.18   29.50
  -2 -16   3  203.88   23.20
   2  16  -3  162.88   21.90
  -2  16   3  129.99   16.60
   2  16  -3  179.78   18.20
   2  16  -3  142.79   24.40
  -2  16   3  190.28   25.20
  -2  16   3  147.89   19.90
  -2  16   3  157.58   26.80
   2  16  -3  193.38   22.20
   1 -16  -3  365.16   27.80
   1 -16  -3  364.96   32.10
  -1 -16   3  356.66   27.60
   1 -16  -3  355.86   34.60
   1 -16  -3  330.37   34.90
  -1 -16   3  360.76   29.40
  -1  16   3  275.97   27.20
   1  16  -3  290.77   32.20
   1  16  -3  345.07   29.40
  -1  16   3  252.67   37.00
   1  16  -3  320.67   32.40
  -1  16   3  330.07   32.40
   1  16  -3  307.27   27.20
  -1  16   3  295.37   29.10
   1  16  -3  236.78   33.40
   1  16  -3  287.37   32.10
   0 -16  -3   -0.50   16.00
   0 -16   3  -12.10   11.80
   0 -16   3   -4.90    9.10
   0 -16  -3   -1.00    9.20
   0 -16  -3   -1.00   14.00
   0 -16   3   -8.20   14.00
   0 -16   3    3.90   16.10
   0 -16  -3   -5.50    7.20
   0  16  -3    0.70   12.40
   0  16   3   -0.90    8.50
   0  16  -3    0.80    8.90
   0  16   3   -6.60   15.20
   0  16   3    3.50   10.60
   0  16   3    3.80   16.20
   0  16   3    7.50   13.70
   0  16  -3    4.20    9.70
   0  16  -3   13.00   21.80
   1 -16   3   -7.70   13.20
  -1 -16  -3    4.30    7.50
   1 -16   3   11.10   15.70
  -1 -16  -3    2.60   15.60
  -1 -16  -3    0.80    7.40
  -1 -16  -3   11.90   24.30
  -1 -16  -3   -3.70    8.70
   1 -16   3    2.80   33.40
   1  16   3   14.60   14.40
  -1  16  -3   -0.10    6.70
   1  16   3   -1.10   16.00
  -1  16  -3    9.00    9.60
   1  16   3   17.70   13.30
   1  16   3    6.30    9.40
   1  16   3   -0.50   26.50
   2 -16   3    6.80   16.80
  -2 -16  -3    2.70   23.40
   2 -16   3   27.30   19.40
  -2 -16  -3    0.50    8.60
   2  16   3    6.80    9.70
  -2  16  -3    8.60    8.70
   2  16   3    7.60   19.50
   2  16   3   19.20   16.70
   2  16   3    5.80   16.60
  -3 -16  -3  -14.70   19.80
  -3 -16  -3  -10.50    8.80
  -3 -16  -3    1.10    7.80
   3 -16   3   34.00   19.70
   3 -16   3   15.10   20.90
   3  16   3   20.80   20.60
   3  16   3   12.90    8.80
   3  16   3   11.80   15.90
   3  16   3    9.50   16.00
  -3  16  -3   10.30    8.20
   4 -16   3   12.70   17.20
   4 -16   3    2.90    8.60
  -4 -16  -3    2.40    6.50
  -4 -16  -3    6.80   17.00
  -4 -16  -3  -12.20    6.20
   4 -16   3  -29.20   17.00
  -4  16  -3  -23.30   17.70
   4  16   3    4.50    6.00
   4  16   3    3.70   18.00
   4  16   3   -0.20   12.20
  -5 -17   3   -0.70    7.30
  -5 -17   3    0.30    5.50
   5 -17  -3   -7.20   13.50
  -5  17   3   -2.70   16.40
   5  17  -3   -1.90    4.80
  -5  17   3  -10.90   13.50
   5  17  -3   12.50   13.00
   4 -17  -3   -1.50    8.90
  -4 -17   3    2.10    6.10
   4 -17  -3  -18.00   16.00
   4 -17  -3  -11.10   12.90
  -4 -17   3   -9.00    8.10
  -4 -17   3    2.80    9.80
   4  17  -3    2.10    7.00
   4  17  -3   25.10   16.60
  -4  17   3  -27.20   19.80
  -4  17   3   39.50   18.90
  -4  17   3   -4.50    7.40
  -3 -17   3    0.90   11.50
  -3 -17   3    3.80   13.30
   3 -17  -3   -4.70   20.20
   3 -17  -3   17.40   11.00
  -3 -17   3    3.90    7.80
   3 -17  -3   -2.50   13.80
  -3 -17   3   23.20   18.00
   3  17  -3   -6.90   15.90
   3  17  -3    3.90    8.70
   3  17  -3   32.90   18.60
  -3  17   3   -4.70    9.70
   2 -17  -3   -1.60    9.10
  -2 -17   3    9.90   18.90
   2 -17  -3   -5.80   15.20
  -2 -17   3    6.40    9.00
   2 -17  -3   -5.50   18.20
  -2  17   3   -0.20    6.80
   2  17  -3    1.10    8.60
   2  17  -3   10.50   18.90
  -2  17   3   -6.50    9.40
   2  17  -3   -6.30   17.60
  -2  17   3   18.00   15.30
   2  17  -3   16.90   13.60
  -2  17   3   -1.40   15.40
   2  17  -3   20.90   10.10
   1 -17  -3    7.00   16.30
   1 -17  -3   14.20   16.00
   1 -17  -3   11.60    9.80
  -1 -17   3    5.60    9.50
   1  17  -3  -10.20   11.00
  -1  17   3   -3.00   10.30
   1  17  -3    1.80    8.90
  -1  17   3   16.10   10.10
   1  17  -3   14.80   12.00
  -1  17   3   20.40   18.20
   1  17  -3    9.40   15.90
  -1  17   3   -1.30   15.50
   1  17  -3    6.80   20.30
   0 -17  -3  137.39   19.80
   0 -17  -3  181.98   27.20
   0 -17   3  191.58   17.00
   0 -17  -3  197.58   18.60
   0 -17  -3  180.38   26.80
   0 -17   3  195.88   19.20
   0 -17   3  144.79   22.30
   0  17   3  164.18   19.00
   0  17  -3  133.89   23.50
   0  17   3  185.18   37.80
   0  17   3  171.88   24.80
   0  17   3  163.68   23.10
   0  17  -3  193.08   21.20
   0  17  -3  161.58   17.90
  -1 -17  -3  -14.10    8.30
  -1 -17  -3   12.00    7.10
  -1 -17  -3   37.40   17.30
  -1 -17  -3   10.90   17.90
   1 -17   3   -4.10    9.10
   1 -17   3  -10.60   15.40
   1 -17   3   15.90   17.20
  -1 -17  -3    2.00    7.20
   1  17   3   17.10   15.00
  -1  17  -3    0.60    6.60
  -1  17  -3    4.90    9.70
   1  17   3   23.90   14.20
   1  17   3    7.40   15.60
   1  17   3    3.80    9.30
   1  17   3    1.90   16.10
   2 -17   3   28.40   18.30
   2 -17   3   -1.60   16.60
  -2 -17  -3   -3.20    7.70
  -2 -17  -3   43.40   24.50
   2  17   3   -2.60    9.30
   2  17   3   13.40   15.50
  -2  17  -3   -1.80    9.50
   2  17   3   11.50   19.80
   2  17   3   -8.00   15.30
   3 -17   3   22.80   16.60
  -3 -17  -3   -2.60   10.00
   3 -17   3  -14.10   17.90
  -3 -17  -3   11.10    8.00
  -3 -17  -3  -25.20   18.30
   3  17   3   18.80   17.20
   3  17   3    1.50    7.80
  -3  17  -3   14.90    8.20
   3  17   3   11.90   16.30
   3  17   3   18.20   19.90
  -4 -17  -3   -3.80    6.10
   4 -17   3    1.80   14.90
  -4 -17  -3   -6.50   12.90
   4 -17   3    6.70    8.20
  -4 -17  -3   -0.60    5.20
   4  17   3    2.50    4.80
   4  17   3    5.60   15.80
   4  17   3    1.40   13.40
   5 -18  -3   -2.30   15.80
  -4 -18   3    8.20    7.10
  -4 -18   3    3.20    7.90
  -4 -18   3    2.60    8.40
   4 -18  -3   -3.30   13.20
   4 -18  -3    5.30    7.70
  -4  18   3    2.70    8.30
   4  18  -3    7.60    7.80
  -4  18   3  -15.90   19.70
  -4  18   3  -11.60   23.60
   3 -18  -3   23.80   10.90
  -3 -18   3   -4.00    9.50
  -3 -18   3   12.90    8.00
   3 -18  -3   -4.00   14.40
   3 -18  -3   14.60   20.20
  -3 -18   3   55.89   20.80
  -3 -18   3   16.60    9.70
   3  18  -3   36.80   16.80
   3  18  -3   -3.70   17.20
  -3  18   3   -9.90   23.40
   3  18  -3   12.40    8.50
  -3  18   3    9.00    9.70
   2 -18  -3   32.70   11.00
   2 -18  -3   17.60   18.80
  -2 -18   3   18.40    9.60
  -2 -18   3    7.30   17.30
   2 -18  -3    0.90   15.80
   2  18  -3   12.60   15.80
  -2  18   3   51.59   17.20
   2  18  -3   13.10    9.20
   2  18  -3   34.10   17.50
   2  18  -3   42.60   20.10
  -2  18   3   14.60    8.80
  -2  18   3   49.40   15.90
  -2  18   3   22.20   12.60
   1 -18  -3   13.40   17.70
   1 -18  -3    4.70    9.90
   1 -18  -3    2.80   16.70
  -1 -18   3    4.10   10.00
   1  18  -3   13.00    9.60
   1  18  -3    4.60   12.00
  -1  18   3    0.30   11.00
   1  18  -3   -1.40   15.60
   1  18  -3    7.50   16.50
  -1  18   3   -5.80    7.80
  -1  18   3   18.60   16.00
  -1  18   3   -6.00   16.30
   0 -18  -3   16.40   19.00
   0 -18   3   12.40    7.40
   0 -18   3   34.30   17.80
   0 -18   3   11.90    9.90
   0 -18  -3   22.40   16.10
   0 -18  -3   15.90   10.00
   0 -18   3   21.90   14.00
   0  18   3   18.40   15.80
   0  18  -3   50.19   21.20
   0  18  -3    9.00    8.70
   0  18   3   11.20   14.90
   0  18   3   18.50   12.90
   0  18  -3   12.50   11.40
   0  18   3    1.10   14.10
   0  18   3   20.10   10.40
   1 -18   3  -12.60   14.40
  -1 -18  -3   10.40   21.70
  -1 -18  -3    8.80   10.40
   1 -18   3   12.50   17.60
   1 -18   3   19.60   13.10
   1 -18   3   15.20    9.80
  -1 -18  -3    4.30    6.70
   1  18   3    7.90   15.10
   1  18   3    5.00    9.70
  -1  18  -3   -1.10    9.70
   1  18   3    9.00   13.70
  -1  18  -3    2.50    5.30
   1  18   3    2.70   14.70
  -2 -18  -3  -11.10   10.60
   2 -18   3   33.70   18.20
  -2 -18  -3   -3.10    6.60
  -2 -18  -3    6.80   17.60
   2 -18   3    2.90   21.30
  -2  18  -3    1.10    9.60
   2  18   3    9.20   16.40
   2  18   3   10.90   15.60
   2  18   3   -7.20    8.10
   2  18   3    5.90   13.80
   3 -18   3    9.90   15.90
   3 -18   3    3.70    7.70
   3 -18   3  -10.00   16.40
  -3 -18  -3    1.00    6.70
  -3 -18  -3  -11.20    7.20
   3  18   3   11.50   17.90
   3  18   3    2.70    8.00
  -3  18  -3    6.60    7.40
   3  18   3  -10.70   15.10
   4 -18   3    8.30   15.30
  -4 -18  -3   -1.90    4.50
   4 -18   3    0.40    9.80
  -4 -18  -3   -1.00    5.40
  -4  18  -3  -21.30   16.50
   4  18   3   29.20   18.00
   4  18   3   15.90   13.60
   4  18   3    6.40    5.90
  -4 -19   3    1.90    4.80
   4 -19  -3    7.70    8.30
   4 -19  -3   -8.80   14.10
  -4 -19   3    7.60    7.70
  -4  19   3   -0.90    5.90
   4  19  -3   10.50   11.70
  -4  19   3  -19.40   17.90
   4  19  -3    8.90    6.50
  -4  19   3   -6.80   15.60
   4  19  -3  -12.10   11.40
   3 -19  -3   35.20   21.40
   3 -19  -3  -11.10    8.30
   3 -19  -3   -3.50   15.30
  -3 -19   3    0.50    7.70
   3  19  -3    1.50   15.40
   3  19  -3    9.40   14.20
  -3  19   3    3.40    9.30
   3  19  -3    0.70    7.40
   2 -19  -3   33.00   18.20
  -2 -19   3    6.00    8.60
   2 -19  -3    2.50    9.70
  -2 -19   3   14.10   18.70
   2 -19  -3   10.70   17.60
   2  19  -3   13.90   15.40
   2  19  -3  -20.20   14.30
  -2  19   3   11.00    9.90
   2  19  -3   -3.20   14.20
  -2  19   3   51.69   18.70
   2  19  -3   19.10    9.70
   2  19  -3   -1.70   11.90
  -2  19   3   13.40    5.70
   1 -19  -3    6.70    9.10
   1 -19  -3   -4.30   13.40
  -1  19   3    1.30   14.90
   1  19  -3   23.70   11.20
  -1  19   3    6.80   16.00
   1  19  -3   -4.40   16.80
   1  19  -3    3.60   15.70
   1  19  -3   37.00   17.90
  -1  19   3   26.70   14.40
   0 -19  -3    0.50    7.60
   0 -19   3    4.60   12.50
   0 -19  -3   50.59   18.70
   0 -19  -3   10.60   14.00
   0 -19   3    3.60    7.20
   0 -19   3   19.30   14.30
   0  19  -3    4.70    8.60
   0  19  -3   13.50   16.00
   0  19   3   -0.40   15.20
   0  19   3    6.30   13.90
   0  19   3   -0.20    8.50
   0  19   3    6.30   17.20
   1 -19   3   47.50   11.30
  -1 -19  -3   72.59   21.80
  -1 -19  -3   63.39    9.60
   1 -19   3   77.89   20.80
   1 -19   3   19.60   17.20
   1 -19   3   46.50   12.00
   1  19   3   41.80   14.80
   1  19   3   35.30   11.20
   1  19   3   38.30   17.00
   1  19   3   36.00   15.70
  -1  19  -3   67.09   13.20
   1  19   3   59.09   19.90
   2 -19   3  -19.20   14.00
  -2 -19  -3  -11.90    9.50
  -2 -19  -3   57.59   27.90
  -2 -19  -3    4.10    6.40
   2 -19   3    7.90   17.30
   2 -19   3    1.80    8.00
  -2  19  -3    0.20    9.00
   2  19   3   10.50   15.70
   2  19   3    2.20   14.30
   2  19   3    0.80    8.20
   2  19   3   27.20   14.80
   3 -19   3   31.80   15.50
  -3 -19  -3   -6.70   19.30
   3 -19   3    1.90   18.10
   3 -19   3   23.10    8.70
  -3 -19  -3    5.90    7.30
  -3 -19  -3   15.40    6.90
   3  19   3   14.10   13.60
  -3  19  -3   21.40    8.60
  -3  19  -3  -24.30   17.50
   3  19   3   26.30   14.20
  -3  19  -3  -27.60   18.70
   3  19   3   12.90    7.90
   4 -20  -3    4.20   16.60
  -4 -20   3   -1.80    5.60
   4 -20  -3   13.30    7.50
  -4  20   3    5.10   15.40
  -4  20   3   -1.90   11.20
  -4  20   3    5.30    5.00
   4  20  -3    2.00    4.50
   4  20  -3    0.90    8.20
   3 -20  -3    1.50    7.80
  -3 -20   3   -5.80    7.30
  -3 -20   3   -1.20    7.50
   3 -20  -3    8.20   17.40
   3 -20  -3   32.10   14.50
   3  20  -3    0.30   13.60
  -3  20   3   -1.80    8.40
   3  20  -3    5.20    7.40
  -3  20   3  -16.90   18.20
   3  20  -3    5.90   11.40
   2 -20  -3    4.80   13.90
   2 -20  -3    0.90    8.80
   2 -20  -3   27.40   18.60
  -2 -20   3   32.70   27.40
   2  20  -3    5.10   15.50
   2  20  -3   -5.60   12.40
   2  20  -3    7.60    8.40
   1 -20  -3   81.19   22.20
   1 -20  -3   95.89   13.90
  -1 -20   3   81.09   13.70
  -1  20   3   63.39   14.70
  -1  20   3  102.99   25.30
  -1  20   3  105.39   19.00
   1  20  -3   89.09   16.30
   1  20  -3  119.49   29.10
  -1  20   3   49.50   11.00
   1  20  -3   52.59   11.70
   0 -20  -3    8.60    7.20
   0 -20   3    5.80    9.10
   0 -20   3   13.70    7.90
   0 -20  -3   45.10   21.00
   0  20   3    2.60   15.80
   0  20   3   18.10   15.30
   0  20  -3    6.20    7.50
   0  20  -3   19.10   11.60
   0  20   3   10.90    8.50
   0  20   3    3.10   12.40
   1 -20   3   33.10   27.60
   1 -20   3    8.00    7.50
   1 -20   3   33.80   10.50
  -1 -20  -3   28.30    6.90
   1  20   3   27.20   15.80
   1  20   3   10.20   12.90
   1  20   3   42.70   13.90
   1  20   3   12.60    8.90
   1  20   3   41.30   15.80
  -1  20  -3   20.40   11.30
  -2 -20  -3    4.10    9.20
  -2 -20  -3    3.00    5.70
   2 -20   3   16.50   10.90
   2 -20   3   17.30   17.80
   2 -20   3    9.80   18.30
   2  20   3   -2.10    7.30
   2  20   3    1.20   12.30
   2  20   3    1.90   12.20
  -2  20  -3    8.10    9.00
  -3 -20  -3   -3.10    7.50
   3 -20   3    0.70   15.50
  -3 -20  -3   -9.80   13.40
   3 -20   3   -4.00    6.10
  -3 -20  -3   -2.60    4.20
   3  20   3    5.60   11.20
  -3  20  -3    4.80    5.50
   3  20   3   -1.00    5.90
   3  20   3    6.50   11.40
   3 -21  -3   35.10   19.30
  -3 -21   3   -5.20    7.90
  -3 -21   3   -2.60    7.30
   3 -21  -3    5.10    6.60
   3  21  -3  -13.60   14.30
   3  21  -3    6.60    6.50
   3  21  -3   -1.70    7.80
  -3  21   3   -6.30   15.90
  -3  21   3   -2.60   10.50
  -2 -21   3    0.60    9.10
   2  21  -3    2.70    6.80
   2  21  -3  -22.80   15.20
   2  21  -3    1.50    7.90
  -2  21   3    3.10    9.20
  -1 -21   3    4.40    9.10
   1 -21  -3   10.40    8.20
   1  21  -3    2.30   12.20
   1  21  -3    7.20    8.10
  -1  21   3   -2.10   10.30
  -1  21   3   24.60   16.40
  -1  21   3   -0.50    5.50
   0 -21   3   38.90   10.70
   0 -21  -3   50.49   13.90
   0  21   3   55.69   15.40
   0  21   3   51.69   16.30
   0  21  -3   57.49   14.30
   1 -21   3   15.20    8.50
  -1 -21  -3   36.00    5.60
   1 -21   3   47.40   23.90
   1  21   3   16.00    9.90
  -1  21  -3   40.40   20.90
   1  21   3   77.29   23.00
   1  21   3   30.00   14.90
   1  21   3   18.50    8.60
  -1  21  -3   37.90   12.20
  -2 -21  -3   -8.30    6.10
   2 -21   3    6.40   17.30
   2 -21   3   -2.00    6.30
  -2 -21  -3   -4.20    3.70
   2  21   3  -18.90   12.40
   2  21   3   -1.70    8.80
   2  21   3    2.80    7.00
  -2  21  -3  -27.20   18.30
  -2  21  -3   -6.80    7.80
  -3 -21  -3    2.30    3.00
  -3 -21  -3    3.90   10.60
   3 -21   3   -7.10    7.30
  -3 -21  -3   -1.70    4.40
   3 -21   3    0.50   16.70
  -3  21  -3  -16.20   15.80
   3  21   3   29.60   12.00
   3  21   3    0.60    5.00
  -3  21  -3   12.00    4.20
   3  21   3   -1.40    7.30
  -3 -22   3   -1.30    5.60
  -3 -22   3    0.30    5.60
   3 -22  -3   10.10    6.20
  -3  22   3    3.10    6.60
   3  22  -3    4.10    5.50
  -3  22   3    1.20   18.10
   3  22  -3    2.20    6.10
  -2 -22   3   -8.70    6.40
  -2 -22   3    1.20    7.50
   2 -22  -3    3.20    6.80
   2  22  -3  -13.70    9.70
  -2  22   3   -5.90    8.90
  -2  22   3   19.90   13.00
   2  22  -3    8.20    6.50
  -1 -22   3    5.10    8.30
   1 -22  -3    7.20    7.60
   1  22  -3    4.50    5.70
   1  22  -3    9.70   11.90
  -1  22   3    8.40   10.30
  -1  22   3    3.20    4.20
   0 -22   3   39.80    9.80
   0  22   3   24.70    8.10
   0  22   3   56.69   17.40
   0  22   3   41.20   12.80
   0  22  -3   38.30   12.60
   1 -22   3   32.80    8.80
  -1  22  -3   22.50   17.40
   1  22   3   45.70   13.10
   1  22   3    5.50   14.30
  -2 -22  -3    8.70    4.00
   2 -22   3   -4.70    5.60
   2  22   3   -4.70   12.30
  -2  22  -3   -3.30   14.40
  -2  22  -3    5.00    7.70
   2  22   3    2.20    6.90
   2  22   3   -1.60    5.70
   2 -23  -3    3.30    9.50
  -2  23   3    7.50   16.30
   2  23  -3   25.60   10.60
  -1 -23   3   15.70    8.00
   1 -23  -3   32.60   10.10
   1  23  -3   40.50   11.00
   1  23  -3   10.30    4.90
  -1  23   3   16.70    5.10
  -1  23   3   15.60    9.80
   0 -23   3   -3.20    7.80
   0  23   3    9.50   13.50
   0  23   3   12.20   11.20
   0  23   3    2.10    4.40
   0  23  -3    2.90    9.70
   0  23  -3    9.00    4.40
   1  23   3   53.69   14.90
  -2 -23  -3  -16.00   15.10
  -2  23  -3   -5.20    6.00
   2  23   3   -0.80    4.60
   0 -24   3    2.90    5.80
   0  24  -3   -5.90    8.40
   0  24   3    0.90    2.80
   0  24   3   11.30    8.30
   1  24   3    3.20    3.80
  -1  24  -3   10.70    7.30
   1  24   3   25.70   10.30
  -7   0   4    1.90   24.60
   6   0  -4   50.69   21.60
  -6   0   4   57.49   21.00
  -6   0   4    6.60   36.00
  -6   0   4   14.50   19.70
  -5   0   4   17.90   23.10
  -5   0   4   16.90   17.80
  -5   0   4   31.40   29.00
   5   0  -4   -1.40    9.70
  -5   0   4  -33.50   50.59
  -5   0   4   26.20   12.00
  -5   0   4  -12.80   20.40
  -5   0   4   -5.50   16.50
  -4   0   4 1498.65  106.19
  -4   0   4 1333.07  102.19
   4   0  -4 1246.78   99.89
  -4   0   4 1527.45  118.89
  -4   0   4 1311.77  101.49
  -4   0   4 1236.88  105.49
  -4   0   4 1446.46  103.39
  -4   0   4 1289.87   95.89
  -3   0   4  -11.00   13.10
   3   0  -4    8.80    4.60
   3   0  -4    4.50    5.30
  -3   0   4   -3.60    7.70
   3   0  -4   -7.20    8.50
  -2   0   4 1641.64  108.79
   2   0  -4 1485.95  102.49
   2   0  -4 1446.96  101.29
   1   0  -4   -5.00    5.00
   1   0  -4   -0.50    3.70
  -1   0   4   -4.70    5.80
   1   0  -4   -2.20    5.30
   0   0   4 4098.89  267.67
   0   0  -4 4080.99  267.27
   0   0  -4 3947.21  266.57
  -1   0  -4    1.60    7.50
  -1   0  -4    7.50   11.20
  -1   0  -4    1.60    2.80
   1   0   4    0.70    4.00
  -2   0  -4  115.19   18.90
   2   0   4  106.59    9.40
  -2   0  -4  114.39   17.20
  -3   0  -4   -5.70   11.40
  -3   0  -4   19.60   17.30
  -3   0  -4    2.30    7.10
  -3   0  -4   16.20   20.00
  -3   0  -4    5.30   16.40
  -3   0  -4   11.00   13.30
  -3   0  -4   -4.00   13.80
  -3   0  -4   16.00   54.69
  -3   0  -4  -30.30   36.80
  -3   0  -4    3.60    7.70
  -4   0  -4  255.87   25.80
  -4   0  -4  256.97   23.30
  -4   0  -4  218.28   44.10
  -4   0  -4  185.68   36.40
  -4   0  -4  239.68   42.90
  -4   0  -4  239.18   39.10
  -4   0  -4  233.78   36.90
  -4   0  -4  216.78   36.80
  -4   0  -4  246.78   32.20
  -4   0  -4  231.38   69.69
  -5   0  -4   -1.90   18.70
  -5   0  -4   -6.80   15.60
  -5   0  -4   24.80   24.60
  -5   0  -4   19.70   26.00
  -5   0  -4   16.60   22.60
  -5   0  -4   10.50   10.20
  -5   0  -4   41.90   23.70
  -5   0  -4    5.90    9.00
  -5   0  -4   64.39   56.79
  -6   0  -4   50.29   29.50
  -7  -1   4   15.30   27.60
  -7  -1   4   73.39   15.10
   6  -1  -4   61.69   19.40
  -6  -1   4  -11.80   31.40
  -6  -1   4   58.79   19.20
  -6  -1   4   15.10   17.60
  -6  -1   4   17.60   20.80
   6   1  -4   48.70   21.10
  -6   1   4   59.39   21.50
  -6   1   4   14.90   20.90
  -6   1   4   66.59   26.10
  -6   1   4    0.40   38.60
  -6   1   4   -7.60   31.80
  -5  -1   4   -9.00   49.70
  -5  -1   4   11.90   28.40
  -5  -1   4   -8.80   16.70
  -5  -1   4   20.50   19.00
  -5  -1   4   35.70   13.40
  -5  -1   4   19.40    8.40
  -5  -1   4   40.10   24.10
  -5  -1   4    1.50   19.40
  -5   1   4   -7.50   20.10
  -5   1   4   21.60   13.30
  -5   1   4   21.90   19.30
  -5   1   4   19.40   30.20
  -5   1   4   25.90   24.50
  -5   1   4    6.90   17.40
   5   1  -4   -4.10   10.20
  -5   1   4  -31.30   43.70
  -4  -1   4  120.99   42.60
  -4  -1   4   64.99   22.70
   4  -1  -4  116.29   20.90
  -4  -1   4   62.69   18.30
  -4   1   4   68.69   21.20
  -4   1   4   57.59    8.80
  -4   1   4   27.50   22.50
  -4   1   4    4.60   40.30
  -4   1   4   28.30   21.60
  -3  -1   4   56.29   17.40
   3  -1  -4   78.49   11.70
   3  -1  -4   63.09    7.20
   3  -1  -4   58.99   13.90
  -3  -1   4   62.29    8.10
  -3  -1   4   69.59   13.50
   3   1  -4   64.29   13.40
  -3   1   4   53.39   17.70
  -3   1   4   80.69   14.10
   2  -1  -4  202.28   15.40
   2  -1  -4  201.68   18.20
  -2  -1   4  203.08   24.80
  -2  -1   4  196.68   14.70
   2   1  -4  187.58   16.30
   1  -1  -4 2270.27  147.29
   1  -1  -4 2316.07  146.09
   1   1  -4 2102.49  145.59
   1   1  -4 2161.68  146.69
  -1   1   4 2035.70  146.89
   1   1  -4 2324.57  147.69
   0  -1  -4  912.81   68.59
   0  -1  -4  997.30   68.39
   0  -1  -4  996.60   67.39
   0  -1  -4  960.80   67.29
   0   1  -4 1111.69   68.59
   0   1  -4  985.30   68.09
   0   1   4 1039.20   69.39
   0   1  -4 1038.30   67.99
   0   1   4  927.41   67.79
  -1  -1  -4    2.70    9.00
  -1  -1  -4    1.10   11.50
  -1   1  -4    3.10    3.70
   1   1   4    2.90    8.60
  -1   1  -4   -1.20    8.00
  -1   1  -4    1.40   11.70
   1   1   4    7.30    6.10
  -2  -1  -4  405.66   36.80
  -2  -1  -4  453.35   36.10
  -2  -1  -4  412.56   37.30
  -2   1  -4  430.86   37.00
   2   1   4  424.16   32.80
  -2   1  -4  482.05   37.60
  -3  -1  -4   17.20   17.20
  -3  -1  -4   29.10   16.40
  -3  -1  -4   13.30   23.20
  -3  -1  -4   26.60    9.50
  -3  -1  -4   30.20   13.60
  -3  -1  -4   25.60   52.39
  -3  -1  -4   63.29   23.20
  -3  -1  -4   21.00   14.30
  -3  -1  -4   27.60    8.90
  -3  -1  -4   22.30   15.00
  -3   1  -4   67.69   24.20
  -3   1  -4   27.90   19.00
  -3   1  -4    5.70   26.30
  -3   1  -4  129.29   66.39
  -3   1  -4   33.50   15.30
  -3   1  -4   35.70    9.60
  -3   1  -4   26.90   14.80
  -3   1  -4   60.79   18.60
  -3   1  -4   42.30    9.30
  -3   1  -4   77.49   25.20
  -4  -1  -4  192.98   40.60
  -4  -1  -4  224.38   65.89
  -4  -1  -4  168.38   20.50
  -4  -1  -4  178.08   33.90
  -4  -1  -4  128.09   23.70
  -4  -1  -4   92.69   21.90
  -4   1  -4  130.79   32.80
  -4   1  -4  132.09   16.50
  -4   1  -4  189.98   29.20
  -4   1  -4  100.79   23.00
  -4   1  -4  138.79   27.30
  -4   1  -4  134.59   28.40
  -4   1  -4  156.18   34.40
  -4   1  -4  136.99   19.60
  -4   1  -4  152.28   69.19
  -5  -1  -4   99.69   56.39
  -5  -1  -4    9.70   19.00
  -5  -1  -4   22.40   11.50
  -5  -1  -4   31.50   26.00
  -5  -1  -4   14.30    9.70
  -5  -1  -4   54.89   25.60
  -5  -1  -4   18.50   21.10
  -5  -1  -4  -16.00   22.50
  -5   1  -4   20.90   18.70
  -5   1  -4   93.79   59.19
  -5   1  -4   23.80   10.40
  -5   1  -4   29.00   26.40
  -5   1  -4   55.99   27.50
  -5   1  -4   73.29   26.10
  -5   1  -4   11.20   20.90
  -5   1  -4   21.90   10.50
  -5   1  -4   25.30   21.40
  -6  -1  -4   54.59   29.60
  -6   1  -4   64.09   32.80
  -7  -2   4    8.10   13.70
  -7  -2   4   23.40   16.50
  -7  -2   4   26.10   24.80
  -7   2   4   16.20   15.40
  -7   2   4   13.50   23.80
  -6  -2   4   10.50   19.90
  -6  -2   4   33.00    8.30
  -6  -2   4    5.80   17.00
  -6  -2   4   16.40   32.90
   6  -2  -4   67.29   21.10
  -6   2   4   19.60   20.10
  -6   2   4   71.99   28.50
  -6   2   4   46.80   20.10
  -6   2   4   20.30   37.80
  -6   2   4    1.20   40.20
  -5  -2   4   68.09   24.00
  -5  -2   4   69.79   26.70
  -5  -2   4   32.20   22.70
  -5  -2   4   30.70   13.80
  -5  -2   4  -18.60   48.70
  -5  -2   4   20.30   21.20
   5  -2  -4   44.40   26.50
  -5  -2   4   41.70    9.20
  -5  -2   4   30.50   30.50
  -5   2   4  -52.49   44.70
  -5   2   4   31.80   23.20
   5   2  -4   27.30   27.90
  -5   2   4   38.40   15.40
  -5   2   4   42.40   29.90
  -5   2   4   40.30   19.30
   5   2  -4   26.80   13.60
  -5   2   4   49.20   24.50
  -4  -2   4  691.43   60.19
  -4  -2   4  611.74   59.29
  -4  -2   4  624.54   50.89
   4  -2  -4  666.63   48.80
  -4  -2   4  566.24   70.09
   4  -2  -4  598.94   48.50
  -4  -2   4  717.03   57.29
  -4  -2   4  609.34   43.40
  -4  -2   4  597.64   44.60
  -4   2   4  605.44   72.39
   4   2  -4  636.84   48.60
  -4   2   4  619.54   61.69
  -4   2   4  651.33   60.39
  -4   2   4  536.95   52.09
  -4   2   4  671.73   61.99
   4   2  -4  568.74   49.70
  -4   2   4  674.83   58.79
  -4   2   4  626.84   47.90
   3  -2  -4  202.78   20.30
  -3  -2   4  176.78   18.50
  -3  -2   4  164.58   25.70
  -3  -2   4  161.88   15.60
  -3  -2   4  205.08   20.90
   3  -2  -4  191.08   15.10
   3  -2  -4  196.58   18.90
  -3   2   4  171.48   28.00
  -3   2   4  201.48   18.70
   3   2  -4  163.08   20.40
   3   2  -4  184.18   19.30
  -2  -2   4  179.18   16.60
   2  -2  -4  157.38   16.20
  -2  -2   4  153.88   14.80
  -2  -2   4  129.99   26.60
   2  -2  -4  150.98   12.70
  -2   2   4  124.79   15.40
   2   2  -4  124.79   15.80
   1  -2  -4   94.79   11.70
   1  -2  -4   93.69    9.20
  -1  -2   4   83.29   11.90
  -1   2   4   93.29   12.10
  -1   2   4  106.69   14.30
   1   2  -4   94.29   11.20
   0  -2  -4  102.79   10.20
   0  -2  -4   92.09   12.70
   0  -2  -4  104.89    9.50
   0  -2  -4  107.09   12.20
   0   2  -4  122.59   13.10
   0   2   4  111.49   14.10
  -1  -2  -4  379.76   31.80
  -1  -2  -4  358.56   31.50
  -1   2  -4  355.16   28.50
   1   2   4  387.26   33.50
   1   2   4  383.06   30.20
  -1   2  -4  419.56   32.30
  -2  -2  -4 1070.19   74.19
  -2  -2  -4 1022.40   75.79
  -2  -2  -4 1009.60   74.39
   2   2   4 1043.30   71.69
   2   2   4 1049.09   72.99
  -2   2  -4  979.50   74.39
  -2   2  -4 1042.80   75.39
  -3  -2  -4  152.78   17.80
  -3  -2  -4  147.19   26.70
  -3  -2  -4  116.99   23.10
  -3  -2  -4  149.39   22.80
  -3  -2  -4  114.49   25.00
  -3  -2  -4   81.79   55.19
  -3  -2  -4  120.09   14.20
  -3  -2  -4  127.99   29.70
  -3  -2  -4  137.49   33.40
  -3  -2  -4  188.58   31.80
  -3  -2  -4  186.28   38.10
  -3   2  -4  184.38   32.80
  -3   2  -4  109.79   20.40
  -3   2  -4  109.79   15.40
   3   2   4  100.29   15.10
  -3   2  -4  161.58   23.70
  -3   2  -4  131.69   24.60
  -3   2  -4  103.59   14.40
  -3   2  -4    8.40   68.09
  -3   2  -4  134.39   25.80
  -4  -2  -4   21.50   10.10
  -4  -2  -4   64.29   26.20
  -4  -2  -4   79.39   55.29
  -4  -2  -4   27.60   24.70
  -4  -2  -4   48.70   18.20
  -4  -2  -4   36.90   20.90
  -4  -2  -4    1.30   16.60
  -4  -2  -4   14.60    9.40
  -4  -2  -4   69.89   24.50
  -4  -2  -4   42.50   26.20
  -4   2  -4   24.10   19.20
  -4   2  -4   11.80   25.40
  -4   2  -4   47.40   63.49
  -4   2  -4   16.50    9.70
  -4   2  -4  -13.00   21.90
  -4   2  -4   -5.10   24.70
  -4   2  -4    9.30   20.40
  -4   2  -4   10.40    9.60
  -4   2  -4   -0.80   16.10
  -5  -2  -4   11.10    9.40
  -5  -2  -4   22.60   23.90
  -5  -2  -4  -14.70   21.50
  -5  -2  -4   -6.10   18.20
  -5  -2  -4   49.80   51.79
  -5  -2  -4   59.89   25.60
  -5  -2  -4   23.10   26.50
  -5   2  -4    7.70   17.30
  -5   2  -4   31.30   10.70
  -5   2  -4   31.40   11.10
  -5   2  -4   21.50   20.70
  -5   2  -4   61.69   22.50
  -5   2  -4  123.99   61.89
  -5   2  -4   22.80   25.40
  -5   2  -4   32.90   20.80
  -5   2  -4   71.29   28.30
  -6  -2  -4   74.09   27.90
  -6  -2  -4   22.60    7.00
  -6  -2  -4   10.90   15.80
  -6  -2  -4   17.90    9.30
  -6   2  -4   57.29   28.40
  -6   2  -4   22.40   16.00
  -6   2  -4    4.80   17.00
  -7  -3   4   16.90   16.60
  -7  -3   4    6.00   14.90
  -7  -3   4    9.70   23.40
  -7   3   4    6.10   23.90
  -7   3   4   12.70   14.20
  -6  -3   4   30.30   20.90
  -6  -3   4   51.19    8.90
   6  -3  -4   78.19   22.10
  -6  -3   4   20.70   37.70
  -6  -3   4   45.10   22.70
  -6   3   4   40.40   18.60
  -6   3   4    8.50   36.60
   6   3  -4   25.10   14.20
  -6   3   4   17.20   20.60
  -6   3   4   22.00   19.70
  -5  -3   4  -35.20   47.20
  -5  -3   4   -2.40   19.70
  -5  -3   4   15.30    8.00
  -5  -3   4   33.90   21.20
  -5  -3   4    3.30   25.70
   5  -3  -4   14.10   15.20
  -5  -3   4  -17.10   19.70
  -5  -3   4   25.40   15.10
  -5   3   4   42.20   24.80
  -5   3   4  -19.20   49.40
   5   3  -4   37.40   16.90
  -5   3   4   -5.10   16.00
   5   3  -4   26.80   14.10
  -5   3   4   -8.20   20.10
  -5   3   4   26.00   31.90
  -5   3   4   37.20   20.90
  -4  -3   4   77.69   24.50
  -4  -3   4   72.79   24.50
  -4  -3   4   69.19   21.90
   4  -3  -4   31.60   14.40
  -4  -3   4   24.10   18.30
   4  -3  -4   44.20    7.70
  -4  -3   4   53.49   37.70
  -4   3   4   50.09   21.00
   4   3  -4   32.50   11.70
  -4   3   4   39.90   22.10
  -4   3   4    4.80   36.80
  -4   3   4   22.10   20.50
  -4   3   4   44.60   10.80
  -4   3   4   36.80    7.10
  -4   3   4   48.70   15.10
  -4   3   4   24.20   20.80
   3  -3  -4   -1.40    8.70
  -3  -3   4    8.80    8.40
  -3  -3   4   -1.60   11.60
  -3  -3   4    0.30    8.70
   3  -3  -4    9.60    5.20
  -3  -3   4    1.70    5.20
   3  -3  -4    6.70   10.60
  -3   3   4   -8.30   15.00
   3   3  -4    0.00    8.90
   3   3  -4   -3.60    6.70
  -2  -3   4  430.16   43.90
   2  -3  -4  470.65   33.00
   2  -3  -4  484.85   35.40
   2  -3  -4  494.25   35.70
   2   3  -4  468.25   36.00
  -2   3   4  448.16   35.80
   2   3  -4  444.16   34.90
   1  -3  -4  545.15   37.50
  -1  -3   4  507.35   39.00
   1  -3  -4  567.44   39.80
  -1  -3   4  526.55   41.10
  -1   3   4  587.04   42.20
  -1   3   4  509.45   38.90
   1   3  -4  510.25   39.60
   1   3  -4  542.25   39.20
   0  -3  -4   72.89   11.10
   0  -3  -4   77.89    7.70
   0  -3  -4   94.19    9.20
   0  -3  -4   80.79   11.80
   0   3   4   89.49   13.70
   0   3   4   80.29   11.70
   0   3  -4   91.59   10.80
   0   3  -4   84.69   12.20
  -1  -3  -4   55.09   12.40
  -1  -3  -4   60.29   14.90
  -1  -3  -4   60.59   13.60
  -1   3  -4   39.60    9.10
  -1   3  -4   39.70    8.00
  -1   3  -4   56.99   12.20
  -1   3  -4   39.70   13.20
   1   3   4   54.59   10.60
   1   3   4   45.90   11.20
  -2  -3  -4   16.20   11.50
  -2  -3  -4   30.70   12.20
   2   3   4   19.80    9.60
  -2   3  -4   22.10   11.30
   2   3   4   15.90    9.30
  -2   3  -4   13.20   12.10
  -3  -3  -4   15.70    9.00
  -3  -3  -4   12.90   16.80
  -3  -3  -4    3.80   20.20
  -3  -3  -4    5.50   36.20
  -3  -3  -4    1.70   15.10
  -3  -3  -4   18.30   15.80
  -3  -3  -4    8.50   18.30
  -3  -3  -4   50.29   50.29
  -3  -3  -4    1.90   21.90
  -3  -3  -4    4.00    7.20
  -3  -3  -4   31.20   16.40
  -3   3  -4    4.70   12.30
   3   3   4   -0.90   11.40
  -3   3  -4   15.60   22.00
  -3   3  -4   -8.90   17.40
  -3   3  -4  -55.29   67.29
  -3   3  -4   -9.60   11.90
  -3   3  -4   -1.70   13.70
  -3   3  -4    6.50   16.70
  -3   3  -4    6.00    7.80
  -3   3  -4    7.10   13.10
   3   3   4    4.70    9.80
  -3   3  -4   26.70    9.70
  -4  -3  -4   21.60   23.20
  -4  -3  -4   24.10   10.70
  -4  -3  -4   37.50   20.90
  -4  -3  -4   33.60   16.70
  -4  -3  -4   81.99   26.90
  -4  -3  -4   70.39   27.40
  -4  -3  -4   36.80   12.00
  -4  -3  -4   44.30   27.00
  -4  -3  -4   49.40   53.89
  -4   3  -4   11.90   26.70
  -4   3  -4   18.70   27.60
  -4   3  -4    9.90   16.40
  -4   3  -4   13.60   69.59
  -4   3  -4   49.10   24.10
  -4   3  -4    8.60   16.00
  -4   3  -4   31.30   10.80
  -4   3  -4   39.60   11.70
  -4   3  -4   18.00   21.60
  -4   3  -4   91.99   30.80
  -5  -3  -4   88.79   26.90
  -5  -3  -4  126.99   53.69
  -5  -3  -4   60.79   19.90
  -5  -3  -4  120.49   28.00
  -5  -3  -4   58.69   13.30
  -5  -3  -4   86.99   14.00
  -5  -3  -4  139.79   32.90
  -5   3  -4  122.39   68.19
  -5   3  -4   70.09   22.50
  -5   3  -4  100.59   18.20
  -5   3  -4  135.29   28.10
  -5   3  -4   85.99   23.30
  -5   3  -4   75.69   24.20
  -5   3  -4  106.19   14.50
  -5   3  -4   42.60   28.20
  -6  -3  -4   22.60   16.80
  -6   3  -4   58.89   25.10
  -6   3  -4   31.30   14.80
  -6   3  -4   69.49   22.50
  -7  -4   4   13.50   20.00
  -7  -4   4    5.80   14.30
  -7   4   4   17.40   22.80
  -7   4   4   33.30   23.50
  -7   4   4   15.80   15.80
  -6  -4   4   39.50    8.50
  -6  -4   4   32.70   21.40
  -6  -4   4    7.60   18.30
  -6  -4   4   20.70   35.50
   6  -4  -4   44.30   19.10
  -6   4   4   30.70   20.80
  -6   4   4   54.29   25.30
  -6   4   4   28.40   38.50
   6   4  -4   44.30   18.20
  -6   4   4    8.90   18.80
   6   4  -4   51.09   20.00
   6   4  -4   95.89   26.90
  -5  -4   4  192.58   27.10
  -5  -4   4  115.59   32.20
  -5  -4   4  136.09   15.60
   5  -4  -4  157.98   25.80
  -5  -4   4  139.79   32.50
  -5  -4   4  187.08   35.50
  -5  -4   4   77.29   54.39
  -5   4   4  200.98   44.60
   5   4  -4  171.48   28.10
  -5   4   4  160.78   40.30
  -5   4   4  179.88   38.40
  -5   4   4  155.08   55.19
  -5   4   4  134.59   32.40
  -5   4   4  122.99   26.20
   5   4  -4  173.18   24.40
   5   4  -4  134.09   24.10
  -4  -4   4   -8.80   18.00
  -4  -4   4    2.60    5.20
  -4  -4   4   -4.10   39.30
  -4  -4   4   -2.90   20.40
  -4  -4   4   13.40    6.80
   4  -4  -4   -7.00   13.10
  -4  -4   4  -22.10   18.80
  -4  -4   4   15.90    9.10
  -4  -4   4   12.20   17.80
   4  -4  -4   20.00   10.10
  -4  -4   4   -1.20   17.30
   4  -4  -4   12.50    5.80
  -4  -4   4   -1.10   13.10
  -4   4   4   18.40    7.20
  -4   4   4    1.10    5.10
  -4   4   4  -18.20   18.90
   4   4  -4    1.70   10.70
   4   4  -4   -3.60   10.00
  -4   4   4   -0.90   18.50
  -4   4   4  -11.10   17.50
  -4   4   4  -22.20   34.60
  -4   4   4   -8.30   19.20
  -3  -4   4   97.79   19.00
  -3  -4   4   66.69   11.50
   3  -4  -4   64.69   13.80
  -3  -4   4   67.29   13.60
   3  -4  -4   62.19   13.30
  -3  -4   4   66.89   18.80
   3  -4  -4   64.99    9.30
  -3  -4   4   91.69   16.80
   3   4  -4   73.79   14.00
  -3   4   4   91.69   24.90
   3   4  -4   60.49   13.50
  -3   4   4   66.19   10.70
   2  -4  -4  758.22   53.59
   2  -4  -4  771.72   50.89
  -2  -4   4  699.03   58.29
   2  -4  -4  708.03   53.09
   2   4  -4  702.93   52.49
  -2   4   4  725.13   53.59
   2   4  -4  775.92   53.59
  -1  -4   4    9.40    9.00
   1  -4  -4   14.20    8.90
   1  -4  -4   15.50    5.90
   1  -4  -4   17.60    3.90
  -1  -4   4   16.20    7.50
   1   4  -4   17.40    6.90
  -1   4   4   20.20    9.00
   1   4  -4   18.60    8.70
  -1   4   4   13.80    9.90
   0  -4  -4   -2.70    4.60
   0  -4   4   -9.20    7.50
   0  -4  -4    1.50    6.70
   0  -4  -4   -1.20    6.50
   0   4  -4    6.00    5.50
   0   4   4   -4.90    8.10
   0   4  -4   15.60    7.60
   0   4   4    2.40    7.00
  -1  -4  -4  663.33   53.49
  -1  -4  -4  756.92   54.49
  -1  -4  -4  701.73   57.99
  -1  -4  -4  686.83   51.59
  -1  -4  -4  785.92   54.29
   1   4   4  810.32   53.79
  -1   4  -4  742.73   52.79
   1   4   4  795.72   56.09
  -1   4  -4  792.12   53.39
  -1   4  -4  729.53   54.89
  -2  -4  -4  526.05   40.40
  -2  -4  -4  496.95   39.50
  -2  -4  -4  513.55   42.30
   2   4   4  496.25   42.70
   2   4   4  501.35   42.40
  -2   4  -4  400.46   41.60
  -3  -4  -4    4.10   57.49
  -3  -4  -4    6.80   18.50
  -3  -4  -4   28.90   24.70
  -3  -4  -4   22.40    9.40
  -3  -4  -4   48.90   22.90
  -3  -4  -4   20.80   16.20
  -3  -4  -4   43.30   17.40
  -3  -4  -4   18.90   15.50
  -3  -4  -4   23.50    8.60
  -3   4  -4    9.60   13.10
  -3   4  -4   44.40   15.40
  -3   4  -4   51.49   10.80
   3   4   4   17.70   11.80
  -3   4  -4    1.80   11.90
  -3   4  -4   39.30   19.30
  -3   4  -4   30.10    9.40
  -3   4  -4   15.80   22.90
  -3   4  -4    7.10   14.20
  -3   4  -4  -14.70   75.09
  -4  -4  -4   -8.60   22.10
  -4  -4  -4   -8.20   16.80
  -4  -4  -4    4.70    9.80
  -4  -4  -4   80.39   56.09
  -4  -4  -4   20.80   24.20
  -4  -4  -4   31.10   19.70
  -4  -4  -4   33.40   25.90
  -4  -4  -4    6.30    9.30
  -4  -4  -4   12.70   20.20
  -4  -4  -4   65.69   29.80
  -4  -4  -4    1.50   18.00
  -4   4  -4    9.60   14.80
  -4   4  -4    1.20   23.00
  -4   4  -4   14.80    9.80
  -4   4  -4   15.10   10.80
   4   4   4   24.60   22.50
  -4   4  -4    0.00   17.00
  -4   4  -4   13.30   22.00
  -4   4  -4   20.10   71.29
  -4   4  -4    1.20   15.50
  -4   4  -4   64.29   30.30
  -4   4  -4  -11.40   27.00
  -4   4  -4   -7.90   19.30
  -5  -4  -4  111.19   55.29
  -5  -4  -4    5.60   24.40
  -5  -4  -4   41.80   25.60
  -5  -4  -4   16.20   25.70
  -5  -4  -4   28.90   10.40
  -5  -4  -4    9.10    9.50
  -5  -4  -4    9.20   16.10
  -5   4  -4   32.20   22.40
  -5   4  -4   25.10   65.69
  -5   4  -4    0.40   19.30
  -5   4  -4   19.80   16.10
  -5   4  -4    9.20   26.10
  -5   4  -4   20.40   10.30
  -5   4  -4    7.60   20.30
  -5   4  -4   18.50   10.00
  -6  -4  -4   14.90   14.80
  -6  -4  -4   34.60   17.00
  -6  -4  -4   23.70    8.00
  -6  -4  -4   23.90    8.20
  -6  -4  -4   58.69   26.40
  -6   4  -4   47.60   17.60
  -6   4  -4   14.50   16.90
  -7  -5   4    4.10   17.50
  -7   5   4   -7.40   36.90
  -6  -5   4   18.90   21.60
   6  -5  -4   30.40   19.10
  -6  -5   4   34.90    8.00
  -6  -5   4   10.90   34.70
  -6   5   4   59.59   21.20
  -6   5   4  -11.20   31.80
   6   5  -4   19.10   16.00
   6   5  -4   36.00   17.90
  -6   5   4   51.09   25.70
  -5  -5   4    8.00    7.50
  -5  -5   4    3.80   41.00
  -5  -5   4   -4.40   19.00
  -5  -5   4  -22.70   43.30
  -5  -5   4   20.90   20.90
   5  -5  -4   13.30   17.00
  -5  -5   4   -3.40   21.60
  -5   5   4   53.89   17.80
  -5   5   4  -35.40   41.00
  -5   5   4   63.49   35.70
  -5   5   4  -14.30   20.40
  -5   5   4   -2.70   25.70
   5   5  -4   16.00   14.40
   5   5  -4   -1.70   16.80
  -5   5   4   15.60   20.10
   5   5  -4  -12.50   12.90
  -4  -5   4   24.90   20.00
  -4  -5   4   28.90   22.90
  -4  -5   4    7.90   14.20
  -4  -5   4   13.20   20.50
  -4  -5   4   21.50    8.00
  -4  -5   4    0.40   37.80
  -4  -5   4   19.30   10.70
   4  -5  -4   16.80   11.90
  -4  -5   4   29.20   19.40
   4  -5  -4   16.80    7.30
   4  -5  -4   15.50   14.50
  -4  -5   4   19.10   22.80
  -4   5   4   22.70   24.10
  -4   5   4   20.30   21.80
  -4   5   4  -21.00   39.70
   4   5  -4    9.30    9.80
  -4   5   4   14.10    6.40
  -4   5   4   11.20   20.20
   4   5  -4    3.00   13.10
   4   5  -4   10.40   13.10
  -4   5   4    0.50   23.30
  -3  -5   4  730.13   63.19
   3  -5  -4  822.32   57.49
  -3  -5   4  885.81   64.09
  -3  -5   4  685.13   57.99
   3  -5  -4  790.82   54.89
  -3  -5   4  785.12   54.19
  -3  -5   4  776.42   58.79
  -3  -5   4  734.33   57.49
   3  -5  -4  906.61   65.39
   3   5  -4  771.92   56.89
   3   5  -4  754.32   58.79
   3   5  -4  802.92   58.49
  -3   5   4  827.02   67.19
  -3   5   4  761.62   54.19
   2  -5  -4  372.36   29.50
  -2  -5   4  389.36   32.60
  -2  -5   4  296.47   31.30
   2  -5  -4  323.97   26.40
   2  -5  -4  362.56   28.60
   2   5  -4  346.87   28.20
   2   5  -4  321.57   29.20
   2   5  -4  333.07   28.00
  -2   5   4  330.47   32.10
  -2   5   4  329.27   28.50
  -1  -5   4 2064.29  126.69
   1  -5  -4 1758.82  124.09
   1  -5  -4 1910.21  124.69
   1  -5  -4 1869.51  126.59
  -1  -5   4 1623.14  126.29
  -1   5   4 1793.32  126.29
   1   5  -4 1802.72  126.19
   1   5  -4 1866.01  126.39
  -1   5   4 2175.68  136.29
   0  -5   4  436.36   34.40
   0  -5  -4  478.25   37.30
   0  -5  -4  471.95   37.20
   0  -5  -4  483.95   35.00
   0   5  -4  494.25   37.70
   0   5  -4  504.25   36.70
   0   5   4  507.85   40.60
   0   5  -4  535.05   37.40
   0   5   4  529.95   37.60
   1  -5   4   -0.40    8.70
  -1  -5  -4    4.20    7.00
  -1  -5  -4   -0.60    5.30
  -1  -5  -4   12.40    8.80
  -1  -5  -4   15.00   11.90
  -1  -5  -4   15.80    9.90
   1   5   4   18.10    9.90
  -1   5  -4   -2.20    6.20
   1   5   4    2.20    9.70
  -1   5  -4    2.80    9.40
  -1   5  -4   -8.10   10.00
  -2  -5  -4   45.80   15.20
   2  -5   4   81.19   14.00
  -2  -5  -4   56.09   13.30
  -2  -5  -4   54.89   13.90
  -2   5  -4   72.19   17.60
   2   5   4   75.39   14.60
   2   5   4   70.89   15.60
  -3  -5  -4   15.60    8.30
  -3  -5  -4    8.70   16.50
  -3  -5  -4   20.20   20.40
  -3  -5  -4   34.20   26.00
  -3  -5  -4   -1.20   14.60
  -3  -5  -4    4.80    8.80
  -3  -5  -4    2.80   16.40
  -3  -5  -4   25.10   66.19
  -3  -5  -4  -13.00   18.70
  -3  -5  -4    7.80   14.10
  -3   5  -4  -11.90   14.20
  -3   5  -4   15.40   23.50
  -3   5  -4   -2.30   11.20
  -3   5  -4    1.40   17.60
  -3   5  -4   10.30    9.30
  -3   5  -4   13.20   15.90
  -3   5  -4   10.40   18.30
  -3   5  -4   14.00    8.70
  -3   5  -4   -1.60   13.50
   3   5   4    9.10   13.70
  -4  -5  -4   18.30   16.00
  -4  -5  -4   20.20   22.30
  -4  -5  -4   64.99   55.79
  -4  -5  -4   67.09   26.90
  -4  -5  -4   14.80    9.70
  -4  -5  -4   17.90   24.20
  -4  -5  -4   20.60   10.80
  -4  -5  -4    1.60   21.00
  -4  -5  -4  -13.30   16.90
  -4   5  -4   -0.50   16.60
  -4   5  -4   -1.80   24.20
  -4   5  -4   37.10   15.90
  -4   5  -4  -91.09   74.09
  -4   5  -4   54.59   28.50
  -4   5  -4   25.40   11.20
  -4   5  -4  -36.70   27.30
  -4   5  -4   13.40   10.50
  -4   5  -4   11.20   22.60
  -4   5  -4  -11.60   20.60
  -4   5  -4   16.70   18.30
  -5  -5  -4   -6.10   14.80
  -5  -5  -4   27.90   26.40
  -5  -5  -4   17.70   23.50
  -5  -5  -4    6.60    8.80
  -5  -5  -4    5.90    9.00
  -5  -5  -4    4.10   27.10
  -5  -5  -4   72.69   48.20
  -5   5  -4   22.40   19.20
  -5   5  -4  -14.40   25.10
  -5   5  -4    9.20   21.10
  -5   5  -4  -71.89   44.00
  -5   5  -4    6.70   19.80
  -5   5  -4   22.40   10.10
  -5   5  -4   28.20   21.70
  -6  -5  -4   13.20    7.40
  -6  -5  -4   -9.20   13.20
  -6  -5  -4    3.30    5.20
  -6  -5  -4   14.50   14.70
  -6   5  -4   60.99   24.70
  -6   5  -4   28.60   21.60
  -6   5  -4  -12.20   15.50
  -6   5  -4   26.80   15.40
  -6  -6   4   14.20    7.10
  -6  -6   4   17.60   20.90
   6  -6  -4   19.20   18.30
  -6  -6   4    3.00   31.00
  -6  -6   4    7.40   18.90
  -6   6   4   62.29   22.80
   6   6  -4   46.60   19.40
  -6   6   4  -15.00   33.70
  -6   6   4   22.50   25.80
  -6   6   4   -9.40   19.70
   5  -6  -4  -10.80   15.90
  -5  -6   4   -1.00   26.70
  -5  -6   4    6.60   21.10
  -5  -6   4  -28.90   38.80
  -5  -6   4   -1.00    7.70
  -5  -6   4    9.10   16.50
  -5  -6   4   -7.60   22.50
   5   6  -4   14.00   16.20
   5   6  -4  -12.30   14.00
  -5   6   4  -19.50   24.00
  -5   6   4   48.20   34.80
  -5   6   4  -51.19   39.40
  -5   6   4    2.60   21.90
  -5   6   4  -15.40   20.10
   5   6  -4   -8.10   17.30
  -4  -6   4   -4.60   39.90
  -4  -6   4   43.90   12.90
  -4  -6   4   19.30    8.90
  -4  -6   4   14.00   22.60
  -4  -6   4   -2.70   19.10
   4  -6  -4   16.90   13.70
  -4  -6   4    9.30   14.60
  -4  -6   4    8.60    5.70
   4  -6  -4    0.30   13.80
   4  -6  -4   14.40   11.90
  -4  -6   4  -12.80   22.00
   4   6  -4   25.90   14.00
  -4   6   4   12.70   20.90
  -4   6   4    7.80   19.80
  -4   6   4    1.20    5.70
   4   6  -4   15.30   12.10
  -4   6   4  -20.10   40.30
  -4   6   4   13.00   22.60
   4   6  -4    5.60   13.40
  -4   6   4  -26.00   24.70
   3  -6  -4   59.69   10.10
  -3  -6   4   74.09   16.40
  -3  -6   4   43.80   13.50
  -3  -6   4   54.49    9.20
  -3  -6   4   44.40   15.90
   3  -6  -4   37.40   12.80
   3   6  -4   69.29   14.70
   3   6  -4   68.59   14.00
  -3   6   4   50.59    9.60
  -3   6   4   43.80   18.60
   3   6  -4   41.30   10.50
   2  -6  -4  408.96   34.00
   2  -6  -4  400.56   29.70
   2  -6  -4  401.56   32.50
  -2  -6   4  353.96   34.90
  -2  -6   4  436.26   34.80
  -2   6   4  402.36   37.00
   2   6  -4  414.76   32.40
   2   6  -4  406.26   33.10
  -2   6   4  425.56   29.90
   2   6  -4  357.76   32.30
  -2   6   4  386.96   32.80
   1  -6  -4   28.60    7.30
   1  -6  -4   27.60    9.60
   1  -6  -4   21.10    9.20
  -1  -6   4   27.40    8.90
   1  -6  -4   29.10    7.50
  -1  -6   4   38.60   10.20
  -1   6   4   36.10   11.00
  -1   6   4   22.50   13.10
   1   6  -4   39.00   10.60
   1   6  -4   29.60    8.60
   1   6  -4   32.30   12.20
   0  -6  -4  598.34   45.10
   0  -6  -4  620.14   45.10
   0  -6   4  526.45   42.90
   0  -6   4  526.75   44.10
   0  -6  -4  607.64   42.60
   0   6  -4  626.44   42.90
   0   6   4  635.74   49.30
   0   6  -4  656.33   45.10
   0   6  -4  627.44   44.50
   0   6   4  631.54   45.20
   0   6  -4  619.54   44.70
   0   6   4  619.14   45.40
  -1  -6  -4   69.59   15.00
  -1  -6  -4   78.39   15.80
   1  -6   4   37.70   14.00
  -1  -6  -4   76.89   13.90
  -1  -6  -4   81.59   14.30
   1   6   4   91.09   16.50
   1   6   4   79.59   16.60
  -1   6  -4   51.99   10.30
  -1   6  -4   57.49   13.30
   1   6   4   60.39   14.70
  -2  -6  -4    4.00    8.90
   2  -6   4   -6.90    7.70
  -2  -6  -4   27.70   61.29
  -2  -6  -4   -1.60    9.90
  -2  -6  -4   -0.90   11.10
  -2  -6  -4    6.60    7.20
  -2   6  -4    3.50    7.70
  -2   6  -4   -0.40   11.00
   2   6   4  -11.60   12.20
   2   6   4    6.50   11.20
   2   6   4    5.80   10.20
  -2   6  -4   -5.50   11.40
  -3  -6  -4   -2.50   18.90
  -3  -6  -4   -6.60    7.80
  -3  -6  -4   75.49   70.29
  -3  -6  -4  -12.20   13.80
  -3  -6  -4  -12.50   14.30
  -3  -6  -4   -3.50   13.40
  -3  -6  -4   -3.40   12.90
  -3  -6  -4   -1.50    7.00
   3  -6   4   19.20    9.30
  -3   6  -4   11.10    9.30
  -3   6  -4   -7.60   18.10
   3   6   4  -12.30   13.00
  -3   6  -4   10.10   18.70
  -3   6  -4    0.20    8.30
  -3   6  -4    0.60   13.60
  -3   6  -4   11.10   11.30
  -3   6  -4   -8.90   14.50
  -4  -6  -4   74.29   53.09
  -4  -6  -4   21.10   19.10
  -4  -6  -4   -0.60    9.30
  -4  -6  -4  -14.80   19.80
  -4  -6  -4    8.80   23.50
  -4  -6  -4    1.20    9.10
  -4  -6  -4   -3.00   22.30
  -4   6  -4    2.40   17.60
  -4   6  -4   -8.00   19.30
  -4   6  -4   -3.10   15.60
  -4   6  -4   25.10   10.90
  -4   6  -4   19.20   10.60
  -4   6  -4  -30.50   19.80
  -4   6  -4  -30.70   21.30
  -5  -6  -4  114.29   49.90
  -5  -6  -4    7.50   21.90
  -5  -6  -4   69.69   26.70
  -5  -6  -4   24.80   10.10
  -5  -6  -4   23.50   18.30
  -5  -6  -4   11.40    9.30
  -5  -6  -4   22.70   27.40
  -5   6  -4   44.30   20.10
  -5   6  -4   34.60   20.80
  -5   6  -4   -2.90   26.10
  -5   6  -4   28.10   22.30
  -5   6  -4   15.30   20.10
  -6  -6  -4  -10.90   14.00
  -6  -6  -4    2.90    4.60
  -6  -6  -4   16.40   13.60
  -6  -6  -4    6.90    7.50
  -6   6  -4   35.60   17.00
  -6   6  -4   -4.60   14.90
  -6   6  -4   15.70   18.90
  -6   6  -4   48.60   24.40
  -6  -7   4   -0.90    6.50
  -6  -7   4  -17.70   23.10
   6  -7  -4  -12.80   17.00
  -6  -7   4   -6.00   31.10
  -6  -7   4  -11.00   16.00
  -6   7   4  -13.40   16.60
  -6   7   4  -42.00   33.20
  -6   7   4   -2.20   24.00
   6   7  -4    3.70   17.30
  -6   7   4   31.90   19.40
  -5  -7   4   -5.90    7.80
  -5  -7   4  -11.60   19.10
  -5  -7   4  -37.60   36.80
   5  -7  -4   -6.50   16.80
  -5  -7   4   -8.80   25.00
  -5  -7   4  -17.60   23.50
  -5  -7   4   21.30   16.00
  -5   7   4  -33.70   39.10
  -5   7   4   -9.60   24.60
  -5   7   4  -20.10   18.80
   5   7  -4   22.10   26.50
   5   7  -4  -10.60   14.10
   5   7  -4    9.40   18.20
  -5   7   4    2.30   19.80
  -4  -7   4   75.19   16.30
  -4  -7   4   23.60   21.60
  -4  -7   4   66.49   12.10
   4  -7  -4   55.89   18.00
   4  -7  -4   48.30   10.90
  -4  -7   4   42.90   26.40
  -4  -7   4   43.20    8.50
   4  -7  -4   42.50   17.00
  -4  -7   4   54.69   26.20
  -4  -7   4   58.59   21.10
  -4  -7   4   13.70   41.10
  -4   7   4   54.89   42.40
  -4   7   4   32.20   31.20
  -4   7   4   36.40   23.60
   4   7  -4   61.09   17.60
  -4   7   4   66.19   26.30
   4   7  -4   25.30   12.70
  -4   7   4   29.10   26.10
   4   7  -4   42.30   17.10
  -3  -7   4  375.36   37.10
   3  -7  -4  438.16   32.60
  -3  -7   4  435.76   36.80
   3  -7  -4  437.86   36.60
   3  -7  -4  436.26   37.40
  -3  -7   4  412.06   36.80
  -3  -7   4  399.96   41.40
  -3  -7   4  503.15   31.90
   3   7  -4  466.75   36.20
   3   7  -4  433.76   36.30
  -3   7   4  360.26   32.50
  -3   7   4  473.65   46.60
   3   7  -4  430.46   39.80
   2  -7  -4   27.60    7.90
  -2  -7   4   20.90   11.40
   2  -7  -4   16.20   11.60
  -2  -7   4   25.20   11.60
  -2   7   4   19.30   11.10
  -2   7   4   24.20   13.60
   2   7  -4   24.50   10.20
   2   7  -4   31.90   13.70
   2   7  -4    6.70   12.10
  -1  -7   4  357.26   32.50
  -1  -7   4  472.75   32.80
   1  -7  -4  368.86   35.00
  -1  -7   4  510.65   35.20
   1  -7  -4  427.36   32.10
   1  -7  -4  426.56   35.10
   1  -7  -4  434.16   31.50
  -1   7   4  410.06   34.50
   1   7  -4  433.66   34.00
   1   7  -4  441.96   33.80
   1   7  -4  447.16   34.70
  -1   7   4  408.96   33.80
  -1   7   4  425.66   39.10
   0  -7   4  299.17   26.70
   0  -7  -4  289.97   27.00
   0  -7  -4  291.07   26.70
   0  -7   4  273.17   24.80
   0  -7  -4  314.67   23.80
   0   7  -4  288.67   26.20
   0   7  -4  323.57   24.30
   0   7   4  307.37   26.90
   0   7  -4  323.87   27.40
   0   7   4  326.27   29.00
   0   7   4  312.37   30.80
   0   7  -4  315.27   26.10
  -1  -7  -4   18.50   11.30
  -1  -7  -4   38.90   11.60
   1  -7   4   13.10    7.40
  -1  -7  -4   21.00    9.20
  -1  -7  -4   33.20   10.30
  -1  -7  -4   33.10    7.70
  -1   7  -4   19.50   11.20
   1   7   4   35.80   14.20
   1   7   4   41.80   11.30
  -1   7  -4   22.80   11.30
   1   7   4   30.60   14.00
  -1   7  -4   19.10    8.70
  -2  -7  -4  100.09   19.10
  -2  -7  -4  107.19   19.20
  -2  -7  -4  115.19   15.70
  -2  -7  -4   98.29   13.30
  -2  -7  -4  -11.10   63.99
   2  -7   4   69.99   14.30
  -2  -7  -4  110.99   18.50
  -2   7  -4   88.59   14.70
  -2   7  -4  102.59   22.20
   2   7   4  110.39   18.70
  -2   7  -4   92.19   20.00
  -2   7  -4   81.89   14.40
   2   7   4  100.19   18.70
   2   7   4  121.89   17.20
   3  -7   4   68.59   15.10
  -3  -7  -4   58.89   13.00
  -3  -7  -4   58.79   18.00
  -3  -7  -4   67.39   11.50
  -3  -7  -4   28.50   17.90
  -3  -7  -4   96.99   17.60
  -3  -7  -4   67.19   21.40
  -3  -7  -4   92.59   68.69
  -3  -7  -4  127.69   28.60
  -3   7  -4   35.80   20.80
   3   7   4   55.69   18.20
  -3   7  -4   77.89   24.00
   3   7   4  102.79   21.60
  -3   7  -4   52.39   17.50
  -3   7  -4   40.60   16.90
   3   7   4   39.20   20.40
  -3   7  -4   68.09   23.20
  -3   7  -4   83.99   15.70
  -3   7  -4   95.29   11.50
  -4  -7  -4   -1.50    9.20
  -4  -7  -4   16.50   22.30
  -4  -7  -4   20.60   34.90
  -4  -7  -4  -22.20   22.40
   4  -7   4   26.00   15.60
  -4  -7  -4   74.49   54.69
  -4   7  -4   19.90   10.80
  -4   7  -4   -0.70   17.20
  -4   7  -4  -15.60   28.70
  -4   7  -4  -35.90   27.10
  -4   7  -4  -17.10   18.90
  -4   7  -4    5.00   19.30
  -4   7  -4   -5.00   15.90
  -5  -7  -4    4.30    8.50
  -5  -7  -4  -19.20   14.40
  -5  -7  -4   -2.20   21.30
  -5  -7  -4   -5.80    8.90
  -5   7  -4   16.50   17.90
  -5   7  -4   -2.20   25.30
  -5   7  -4   -7.40   21.70
  -5   7  -4    7.10   20.30
  -5   7  -4  -24.20   18.50
  -6  -7  -4   16.60   12.00
  -6  -7  -4    4.90    4.50
  -6  -7  -4    3.10    6.50
  -6   7  -4   54.69   22.10
  -6   7  -4   33.10   16.40
  -6   7  -4    1.60   17.70
   6  -8  -4   26.50   18.70
  -6  -8   4   35.40    8.10
  -6  -8   4   12.10   18.10
  -6  -8   4   13.60   32.00
  -6   8   4   23.60   21.50
  -6   8   4   50.29   27.40
  -6   8   4   20.60   38.80
  -6   8   4   37.80   18.70
   6   8  -4   25.10   16.40
  -5  -8   4   98.39   40.20
  -5  -8   4  161.08   39.90
   5  -8  -4  125.39   27.30
  -5  -8   4  227.98   40.30
  -5  -8   4   98.29   14.80
   5  -8  -4  137.49   15.90
  -5  -8   4   83.79   27.80
  -5   8   4  130.19   42.60
  -5   8   4  137.39   34.90
   5   8  -4  134.89   25.40
  -5   8   4  125.49   27.60
   5   8  -4  139.79   26.10
  -5   8   4  165.08   54.69
   5   8  -4  149.19   25.00
  -4  -8   4   -0.20   19.30
  -4  -8   4   25.80   23.10
  -4  -8   4   18.70    7.20
   4  -8  -4   10.20   15.10
  -4  -8   4  -26.10   47.20
  -4  -8   4  -23.20   23.90
  -4  -8   4    6.60   14.80
  -4  -8   4   51.19   15.00
   4  -8  -4   14.70   16.30
   4  -8  -4   28.00   10.40
  -4  -8   4   24.70   10.20
  -4   8   4   -6.60   21.60
   4   8  -4   12.70   12.30
  -4   8   4   59.79   60.99
  -4   8   4   46.00   34.90
  -4   8   4    7.90   21.70
  -4   8   4   13.70    7.60
  -4   8   4   19.60   23.60
   4   8  -4   10.40   13.30
   4   8  -4   12.10   16.70
  -3  -8   4  230.18   18.60
  -3  -8   4  241.18   25.80
   3  -8  -4  195.28   25.20
  -3  -8   4  228.28   26.70
  -3  -8   4  212.28   30.50
   3  -8  -4  200.78   24.60
   3  -8  -4  236.28   19.90
   3   8  -4  250.57   24.60
  -3   8   4  231.28   24.70
  -3   8   4  241.18   35.10
   3   8  -4  192.68   23.90
   3   8  -4  219.38   23.90
  -3   8   4  195.38   20.40
   2  -8  -4   18.20   11.80
   2  -8  -4   20.50   11.50
  -2  -8   4   33.00   12.20
  -2  -8   4   14.40   10.70
   2  -8  -4   18.00    7.30
  -2  -8   4   18.90   11.70
   2   8  -4   27.40   13.20
   2   8  -4   17.80    8.30
   2   8  -4   21.70    9.80
  -2   8   4   17.60   11.00
  -2   8   4   10.30   12.80
   1  -8  -4   72.69   15.00
   1  -8  -4   70.79   10.40
  -1  -8   4   75.19   14.90
   1  -8  -4   73.09   11.30
  -1  -8   4   51.49   11.60
   1  -8  -4   62.89   13.80
  -1   8   4   84.79   14.80
  -1   8   4   83.79   20.80
  -1   8   4   88.09   23.80
   1   8  -4   71.99   16.90
   1   8  -4   76.29   13.00
   1   8  -4  101.39   14.70
   0  -8  -4  248.48   20.70
   0  -8  -4  247.38   24.90
   0  -8   4  259.87   23.50
   0  -8   4  216.68   22.70
   0   8   4  249.38   26.30
   0   8   4  231.48   28.70
   0   8  -4  287.47   25.20
   0   8  -4  273.47   22.10
   0   8   4  236.68   23.80
   0   8  -4  255.77   32.10
   0   8  -4  288.17   23.70
  -1  -8  -4  453.05   36.60
  -1  -8  -4  477.75   37.30
   1  -8   4  382.86   35.40
  -1  -8  -4  487.65   34.10
  -1  -8  -4  452.35   39.10
   1  -8   4  416.06   34.90
  -1  -8  -4  491.65   35.20
   1   8   4  483.15   37.10
   1   8   4  450.65   37.60
  -1   8  -4  454.05   37.00
  -1   8  -4  490.85   37.80
  -1   8  -4  489.85   37.90
   1   8   4  466.15   41.00
  -2  -8  -4    1.00   10.70
  -2  -8  -4    2.20    7.60
   2  -8   4    8.50    9.80
  -2  -8  -4    3.90    6.70
  -2  -8  -4   15.80   10.90
  -2  -8  -4   -0.50   11.80
   2   8   4    4.90   12.00
   2   8   4    3.00   14.90
  -2   8  -4   23.70    7.80
  -2   8  -4   -4.80   10.70
  -2   8  -4    2.00   12.60
   2   8   4    6.60    9.80
   3  -8   4   32.40   14.80
   3  -8   4   30.10   13.70
  -3  -8  -4   17.60   12.40
  -3  -8  -4    8.90   15.00
  -3  -8  -4   35.60   22.50
  -3  -8  -4   34.00   19.10
  -3  -8  -4   26.60   10.40
  -3   8  -4   33.40   20.20
   3   8   4   20.70   16.10
  -3   8  -4   14.40    7.10
   3   8   4   15.70   20.00
  -3   8  -4   17.50   17.80
   3   8   4   49.90   16.40
  -3   8  -4   56.39   15.70
  -3   8  -4    4.60   21.40
   4  -8   4  -14.20   16.30
  -4  -8  -4    0.90   22.00
  -4  -8  -4  117.89   60.99
  -4  -8  -4    5.80   21.20
  -4  -8  -4    3.10    9.10
  -4  -8  -4  -10.90   18.40
  -4   8  -4   -1.60   24.90
   4   8   4  -20.40   14.50
   4   8   4  -27.70   16.60
   4   8   4   22.30   22.00
  -4   8  -4   50.49   27.60
  -4   8  -4   20.80   19.60
  -4   8  -4    0.30   16.60
  -4   8  -4   12.60   22.90
  -5  -8  -4    4.50    8.40
  -5  -8  -4   -4.60   15.10
  -5  -8  -4   17.90   18.80
  -5   8  -4  -13.50   22.20
  -5   8  -4   18.50   22.10
  -5   8  -4   23.30   18.50
  -5   8  -4  -17.30   20.10
   5   8   4  -14.40   17.10
  -6  -8  -4   -0.30    4.20
  -6  -8  -4    2.80    5.00
  -6   8  -4    7.40   21.60
  -6   8  -4  -15.20   17.20
  -6  -9   4    2.80   14.80
   6  -9  -4   -1.20   16.50
  -6  -9   4    6.70   35.10
  -6  -9   4   -1.70    6.50
  -6   9   4    1.80   18.90
   6   9  -4   17.90   16.20
  -6   9   4   17.60   26.40
  -6   9   4  -37.80   33.30
  -6   9   4  -11.20   18.00
  -5  -9   4   45.90   19.60
  -5  -9   4   15.30   11.20
  -5  -9   4    1.40   19.70
  -5  -9   4  -37.20   27.90
  -5  -9   4   35.50   49.30
   5  -9  -4    3.40   17.40
   5  -9  -4   37.00   10.30
  -5   9   4  -11.50   20.70
  -5   9   4   14.80   27.10
   5   9  -4   22.00    8.50
  -5   9   4    6.30   25.30
  -5   9   4   28.90   45.50
   5   9  -4   16.90   18.80
   4  -9  -4    2.10   15.40
  -4  -9   4   11.90   16.90
  -4  -9   4   22.60    7.10
  -4  -9   4   11.60   10.00
   4  -9  -4   19.20   10.20
  -4  -9   4   37.60   16.00
  -4  -9   4  -37.70   44.10
   4  -9  -4    0.20   20.30
  -4  -9   4   29.70   24.10
  -4  -9   4   -6.70   19.50
   4   9  -4    8.50   18.30
  -4   9   4   23.80   27.90
   4   9  -4   13.70   12.50
  -4   9   4   50.79   43.90
  -4   9   4  -38.10   24.40
  -4   9   4   12.60    7.90
   4   9  -4   23.90   20.40
  -4   9   4    9.30   24.00
  -4   9   4   24.60   26.40
   3  -9  -4    8.70   11.10
  -3   9   4   47.90   18.50
   2  -9  -4  367.26   34.60
  -2  -9   4  367.56   31.90
   2  -9  -4  340.07   33.20
  -2  -9   4  360.96   34.20
   2  -9  -4  351.66   28.40
  -2  -9   4  344.97   33.00
  -2  -9   4  392.66   28.00
   2   9  -4  377.66   31.40
   2   9  -4  416.96   32.80
  -2   9   4  368.96   38.20
  -2   9   4  324.87   29.80
  -2   9   4  379.56   33.00
   2   9  -4  378.16   31.90
  -1  -9   4 1065.49   81.99
  -1  -9   4 1200.88   82.59
   1  -9  -4 1133.39   83.39
   1  -9  -4 1190.08   83.59
   1  -9  -4 1245.78   85.69
   1  -9  -4 1216.08   82.29
  -1  -9   4 1291.07   85.39
   1   9  -4 1243.58   84.79
  -1   9   4 1172.08   84.09
   1   9  -4 1236.48   83.69
   1   9  -4 1275.87   84.69
   1   9  -4 1152.18   81.99
  -1   9   4 1242.58   85.59
   0  -9  -4   76.89   15.00
   0  -9  -4   91.59   11.30
   0  -9   4  109.89   16.40
   0  -9   4   89.09   16.20
   0   9  -4   76.69   13.70
   0   9  -4   96.19   14.60
   0   9   4   81.59   15.00
   0   9  -4  108.79   16.20
   0   9   4   94.99   21.20
   0   9  -4   81.59   12.50
   0   9   4  102.59   19.10
  -1  -9  -4  121.69   20.00
  -1  -9  -4  133.59   13.10
  -1  -9  -4   96.79   16.50
  -1  -9  -4  117.29   18.30
   1  -9   4   93.79   16.60
  -1  -9  -4  105.99   11.80
   1  -9   4  108.59   16.00
   1   9   4  122.79   17.80
  -1   9  -4  108.99   12.10
  -1   9  -4  120.89   18.70
   1   9   4   78.19   18.30
  -1   9  -4   80.89   15.70
  -1   9  -4  113.89   17.40
  -2  -9  -4  248.98   24.20
   2  -9   4  224.98   24.40
  -2  -9  -4  221.88   26.50
  -2  -9  -4  163.28   30.60
  -2  -9  -4  240.68   20.70
  -2  -9  -4  230.18   20.60
  -2  -9  -4  253.97   29.50
   2  -9   4  215.98   23.70
   2   9   4  230.48   22.30
   2   9   4  231.28   27.00
  -2   9  -4  217.48   27.80
  -2   9  -4  283.47   20.10
   2   9   4  234.88   28.70
   2   9   4  283.77   26.00
  -2   9  -4  260.67   36.00
  -3  -9  -4  537.95   64.29
   3  -9   4  719.43   51.29
  -3  -9  -4  654.23   55.69
  -3  -9  -4  537.85   67.49
   3  -9   4  619.94   53.79
  -3  -9  -4  758.92   61.79
  -3  -9  -4  661.03   49.99
  -3  -9  -4  713.33   52.89
  -3   9  -4  689.63   63.69
  -3   9  -4  665.53   47.00
   3   9   4  582.24   57.39
  -3   9  -4  755.72   72.69
   3   9   4  789.92   54.99
  -3   9  -4  617.74   56.69
  -3   9  -4  714.23   63.49
   3   9   4  663.93   54.19
  -3   9  -4  731.93   63.99
   4  -9   4   35.20   20.50
  -4  -9  -4    8.30   10.90
  -4  -9  -4    4.60    9.00
  -4  -9  -4    3.70   24.00
  -4  -9  -4   18.50   23.80
  -4  -9  -4   48.60   34.80
  -4   9  -4   34.10   20.70
   4   9   4   -5.80   15.30
  -4   9  -4   -3.50   20.80
   4   9   4   29.50   24.40
  -4   9  -4   19.90   16.90
   4   9   4   15.10   35.10
  -4   9  -4   -1.60   26.50
  -5  -9  -4   17.50   19.00
  -5  -9  -4    5.10    9.00
  -5  -9  -4    5.40    8.00
  -5  -9  -4   -3.50   15.60
   5   9   4   38.20   18.00
  -5   9  -4  -10.00   20.50
  -5   9  -4   -8.10   22.30
  -5   9  -4   30.40   22.90
  -5   9  -4   41.00   19.20
  -5   9  -4    5.30   20.40
  -6 -10   4  -10.70   30.90
   6 -10  -4   11.40   16.50
  -6 -10   4    4.30   16.50
  -6 -10   4   -1.70    5.70
  -6  10   4   33.50   26.00
  -6  10   4    7.80   19.70
  -6  10   4    1.20   22.10
  -6  10   4  -10.10   17.40
   6  10  -4   -7.00   14.80
  -5 -10   4  153.68   44.20
  -5 -10   4   35.90   49.80
  -5 -10   4   83.09   26.40
   5 -10  -4  161.78   16.80
   5 -10  -4  154.08   27.70
  -5 -10   4  106.79   14.60
  -5 -10   4  149.49   26.90
   5  10  -4  103.69   13.70
   5  10  -4  115.79   25.30
   5  10  -4  169.28   26.80
  -5  10   4  159.18   50.19
  -5  10   4  144.09   27.80
  -5  10   4  106.19   29.50
  -4 -10   4  114.59   15.40
  -4 -10   4   18.60   47.80
   4 -10  -4   91.29   22.30
  -4 -10   4   79.59   26.50
   4 -10  -4  103.19   23.80
  -4 -10   4  107.99   13.60
  -4 -10   4   90.69   27.40
  -4 -10   4  153.48   28.60
   4 -10  -4  106.99   16.30
  -4  10   4  196.08   39.10
  -4  10   4  169.68   36.90
   4  10  -4  137.09   22.30
   4  10  -4  119.39   25.90
  -4  10   4  119.69   29.70
  -4  10   4  122.69   16.10
   4  10  -4  144.69   24.30
   3 -10  -4    2.20   15.40
  -3 -10   4    3.10   17.60
   3 -10  -4   10.10    9.00
  -3 -10   4    5.00   15.00
  -3 -10   4   39.60   13.70
  -3  10   4   41.30   18.80
  -3  10   4   59.59   20.50
   3  10  -4   15.50   11.30
   3  10  -4   21.30   12.50
   3  10  -4   10.80   16.70
   2 -10  -4  120.49   13.60
  -2 -10   4  115.39   12.70
  -2 -10   4  107.49   20.60
   2 -10  -4  116.69   21.30
  -2 -10   4  119.69   18.80
  -2 -10   4   88.09   18.70
   2 -10  -4  104.39   17.80
   2  10  -4  151.08   21.30
  -2  10   4  126.79   19.50
  -2  10   4  116.29   13.30
  -2  10   4  117.09   24.00
  -2  10   4   94.39   15.70
   2  10  -4  136.29   19.20
   2  10  -4  145.99   18.60
   1 -10  -4   47.40   12.60
   1 -10  -4   58.79   16.00
  -1 -10   4   59.19   13.40
  -1 -10   4   48.60   13.20
   1 -10  -4   49.99   11.30
   1 -10  -4   72.89   11.60
   1  10  -4   75.59   16.20
   1  10  -4   47.60   12.40
   1  10  -4   46.20   10.90
  -1  10   4   46.60   14.00
   1  10  -4   60.79    8.90
   1  10  -4   72.79   14.90
  -1  10   4   39.80   18.20
  -1  10   4   63.39   11.40
  -1  10   4   60.99   15.40
   0 -10  -4   87.09   17.50
   0 -10  -4   86.39   15.80
   0 -10   4  102.69   10.30
   0 -10  -4   83.79   11.30
   0 -10   4  111.69   16.30
   0 -10   4  105.59   17.10
   0  10   4   81.59   13.60
   0  10   4   98.29   15.90
   0  10  -4   85.29   11.90
   0  10  -4   90.39   15.10
   0  10   4   77.09   19.00
   0  10   4  100.89   18.80
   0  10  -4   87.09   13.40
   0  10  -4   67.39   13.30
   0  10  -4  107.29   17.60
   0  10  -4   60.59   16.00
  -1 -10  -4  628.14   48.80
  -1 -10  -4  688.83   45.60
   1 -10   4  622.34   47.50
   1 -10   4  661.73   50.19
  -1 -10  -4  614.74   43.80
   1 -10   4  682.63   45.20
  -1 -10  -4  579.84   47.10
  -1 -10  -4  642.54   51.89
   1  10   4  608.54   47.10
  -1  10  -4  586.64   48.10
  -1  10  -4  594.94   48.40
  -1  10  -4  655.43   56.59
   1  10   4  592.84   53.09
  -1  10  -4  603.04   48.20
   1  10   4  629.94   48.20
  -2 -10  -4    8.20   15.80
   2 -10   4   -6.60   12.90
  -2 -10  -4   -7.40    9.00
  -2 -10  -4   -3.70   17.00
   2 -10   4   -1.20   10.10
  -2 -10  -4    9.40    7.60
  -2 -10  -4  -30.70   18.20
   2  10   4   14.80   13.20
  -2  10  -4    5.20    6.40
   2  10   4   21.40   17.70
  -2  10  -4    7.20   17.40
  -2  10  -4   27.90   20.80
   2  10   4    6.70    8.50
   2  10   4    6.50   20.40
  -3 -10  -4    1.10   19.00
  -3 -10  -4   -2.30   10.10
  -3 -10  -4    5.20    8.70
  -3 -10  -4   17.70   16.60
  -3 -10  -4    5.30   21.30
   3 -10   4   20.60   16.90
   3  10   4  -10.70    9.10
  -3  10  -4   20.80   19.40
   3  10   4   55.09   22.70
   3  10   4   18.60   15.10
  -3  10  -4    6.70   19.90
  -3  10  -4   12.90   21.40
   3  10   4   16.00   16.80
  -3  10  -4   16.00    8.00
   4 -10   4   55.49   22.80
  -4 -10  -4   98.89   29.30
  -4 -10  -4   53.89   26.10
  -4 -10  -4   18.40   27.10
  -4 -10  -4    6.70   17.20
  -4 -10  -4   35.20   13.50
  -4 -10  -4   54.69   14.50
  -4  10  -4   46.60   34.30
  -4  10  -4   -2.00   24.80
  -4  10  -4   27.30   32.30
   4  10   4   26.60   17.50
   4  10   4   45.50   26.50
   4  10   4   34.00   19.50
  -4  10  -4   25.90   24.90
  -5 -10  -4    1.90    7.10
  -5 -10  -4    5.00   17.30
  -5 -10  -4   11.10   15.90
  -5 -10  -4   15.70    8.70
   5  10   4   -0.30   15.00
  -5  10  -4    7.10   21.80
  -5  10  -4  -19.20   18.80
  -6 -11   4   -4.60   12.50
  -6 -11   4   -2.50    5.70
  -6 -11   4  -37.40   36.20
   6 -11  -4  -12.00   15.50
  -6  11   4  -12.30   17.40
  -6  11   4   11.20   20.40
[truncated: 416,512 more chars]
