# Supplementary material for: Conformational tuning improves the stability of spirocyclic nitroxides with long paramagnetic relaxation times
Source: Commun Chem. 2023 Jun 5;6:111. doi: 10.1038/s42004-023-00912-7 (PMC10241799; doi:10.1038/s42004-023-00912-7)
Supplement: Supplementary file 7 — Supplementary Data 4 [file 42004_2023_912_MOESM7_ESM.cif]

 
data_211105MS140B_0m_a
 
_audit_creation_method            'SHELXL-2018/3'
_shelx_SHELXL_version_number      '2018/3'
_chemical_name_systematic         ?
_chemical_name_common             ?
_chemical_melting_point           ?
_chemical_formula_moiety          ?
_chemical_formula_sum
 'C2.19 H3.61 N0.13 O0.26' 
_chemical_formula_weight          35.92

loop_
 _atom_type_symbol
 _atom_type_description
 _atom_type_scat_dispersion_real
 _atom_type_scat_dispersion_imag
 _atom_type_scat_source
 'C'  'C'   0.0181   0.0091
 'International Tables Vol C Tables 4.2.6.8 and 6.1.1.4'
 'H'  'H'   0.0000   0.0000
 'International Tables Vol C Tables 4.2.6.8 and 6.1.1.4'
 'N'  'N'   0.0311   0.0180
 'International Tables Vol C Tables 4.2.6.8 and 6.1.1.4'
 'O'  'O'   0.0492   0.0322
 'International Tables Vol C Tables 4.2.6.8 and 6.1.1.4'
 
_space_group_crystal_system       monoclinic
_space_group_IT_number            15
_space_group_name_H-M_alt         'C 2/c'
_space_group_name_Hall            '-C 2yc'
 
_shelx_space_group_comment
;
The symmetry employed for this shelxl refinement is uniquely defined
by the following loop, which should always be used as a source of
symmetry information in preference to the above space-group names.
They are only intended as comments.
;
 
loop_
 _space_group_symop_operation_xyz
 'x, y, z'
 '-x, y, -z+1/2'
 'x+1/2, y+1/2, z'
 '-x+1/2, y+1/2, -z+1/2'
 '-x, -y, -z'
 'x, -y, z-1/2'
 '-x+1/2, -y+1/2, -z'
 'x+1/2, -y+1/2, z-1/2'
 
_cell_length_a                    19.000(4)
_cell_length_b                    6.0889(12)
_cell_length_c                    27.040(5)
_cell_angle_alpha                 90
_cell_angle_beta                  101.415(8)
_cell_angle_gamma                 90
_cell_volume                      3066.5(10)
_cell_formula_units_Z             62
_cell_measurement_temperature     302(2)
_cell_measurement_reflns_used     ?
_cell_measurement_theta_min       ?
_cell_measurement_theta_max       ?
 
_exptl_crystal_description        ?
_exptl_crystal_colour             ?
_exptl_crystal_density_meas       ?
_exptl_crystal_density_method     ?
_exptl_crystal_density_diffrn     1.206          
_exptl_crystal_F_000              1224
_exptl_transmission_factor_min    ?
_exptl_transmission_factor_max    ?
_exptl_crystal_size_max           0.500
_exptl_crystal_size_mid           0.100
_exptl_crystal_size_min           0.100
_exptl_absorpt_coefficient_mu     0.607
_shelx_estimated_absorpt_T_min    0.751
_shelx_estimated_absorpt_T_max    0.942
_exptl_absorpt_correction_type    ?
_exptl_absorpt_correction_T_min   ?
_exptl_absorpt_correction_T_max   ?
_exptl_absorpt_process_details    ?
_exptl_absorpt_special_details    ?
_diffrn_ambient_temperature       302(2)
_diffrn_radiation_wavelength      1.54178
_diffrn_radiation_type            CuK\a
_diffrn_source                    ?
_diffrn_measurement_device_type   ?
_diffrn_measurement_method        ?
_diffrn_detector_area_resol_mean  ?
_diffrn_reflns_number             27477
_diffrn_reflns_av_unetI/netI      0.1131
_diffrn_reflns_av_R_equivalents   0.2319
_diffrn_reflns_limit_h_min        -22
_diffrn_reflns_limit_h_max        22
_diffrn_reflns_limit_k_min        -7
_diffrn_reflns_limit_k_max        7
_diffrn_reflns_limit_l_min        -32
_diffrn_reflns_limit_l_max        32
_diffrn_reflns_theta_min          3.335
_diffrn_reflns_theta_max          68.580
_diffrn_reflns_theta_full         67.679
_diffrn_measured_fraction_theta_max   0.991
_diffrn_measured_fraction_theta_full  0.997
_diffrn_reflns_Laue_measured_fraction_max    0.991
_diffrn_reflns_Laue_measured_fraction_full   0.997
_diffrn_reflns_point_group_measured_fraction_max   0.991
_diffrn_reflns_point_group_measured_fraction_full  0.997
_reflns_number_total              2793
_reflns_number_gt                 1823
_reflns_threshold_expression      'I > 2\s(I)'
_reflns_Friedel_coverage          0.000
_reflns_Friedel_fraction_max      .
_reflns_Friedel_fraction_full     .
 
_reflns_special_details
;
 Reflections were merged by SHELXL according to the crystal
 class for the calculation of statistics and refinement.
 
 _reflns_Friedel_fraction is defined as the number of unique
 Friedel pairs measured divided by the number that would be
 possible theoretically, ignoring centric projections and
 systematic absences.
;
 
_computing_data_collection        ?
_computing_cell_refinement        ?
_computing_data_reduction         ?
_computing_structure_solution     'SHELXT 2014/5 (Sheldrick, 2014)'
_computing_structure_refinement 'SHELXL-2018/3 (Sheldrick, 2018)'
_computing_molecular_graphics     ?
_computing_publication_material   ?
_refine_special_details           ?
_refine_ls_structure_factor_coef  Fsqd
_refine_ls_matrix_type            full
_refine_ls_weighting_scheme       calc
_refine_ls_weighting_details
'w=1/[\s^2^(Fo^2^)+(0.1562P)^2^] where P=(Fo^2^+2Fc^2^)/3'
_atom_sites_solution_primary      ?
_atom_sites_solution_secondary    ?
_atom_sites_solution_hydrogens    geom
_refine_ls_hydrogen_treatment     constr
_refine_ls_extinction_method      none
_refine_ls_extinction_coef        .
_refine_ls_number_reflns          2793
_refine_ls_number_parameters      186
_refine_ls_number_restraints      0
_refine_ls_R_factor_all           0.1386
_refine_ls_R_factor_gt            0.0703
_refine_ls_wR_factor_ref          0.2333
_refine_ls_wR_factor_gt           0.1963
_refine_ls_goodness_of_fit_ref    1.034
_refine_ls_restrained_S_all       1.034
_refine_ls_shift/su_max           0.000
_refine_ls_shift/su_mean          0.000
 
loop_
 _atom_site_label
 _atom_site_type_symbol
 _atom_site_fract_x
 _atom_site_fract_y
 _atom_site_fract_z
 _atom_site_U_iso_or_equiv
 _atom_site_adp_type
 _atom_site_occupancy
 _atom_site_site_symmetry_order  
 _atom_site_calc_flag
 _atom_site_refinement_flags_posn
 _atom_site_refinement_flags_adp
 _atom_site_refinement_flags_occupancy
 _atom_site_disorder_assembly
 _atom_site_disorder_group
O001 O 0.26509(12) 0.1620(4) 0.44273(6) 0.0596(6) Uani 1 1 d . . . . .
N1 N 0.30424(10) 0.6726(3) 0.36841(6) 0.0344(5) Uani 1 1 d . . . . .
O002 O 0.32000(11) 0.8285(4) 0.34106(7) 0.0635(6) Uani 1 1 d . . . . .
C004 C 0.18084(12) 0.7517(5) 0.32639(8) 0.0426(6) Uani 1 1 d . . . . .
H00A H 0.202908 0.824358 0.301386 0.051 Uiso 1 1 calc R U . . .
H00B H 0.175021 0.859912 0.351606 0.051 Uiso 1 1 calc R U . . .
C005 C 0.23094(11) 0.5694(4) 0.35169(7) 0.0326(5) Uani 1 1 d . . . . .
C006 C 0.42089(13) 0.7583(5) 0.42369(9) 0.0467(7) Uani 1 1 d . . . . .
H00C H 0.395382 0.889449 0.430416 0.056 Uiso 1 1 calc R U . . .
H00D H 0.450707 0.712336 0.455375 0.056 Uiso 1 1 calc R U . . .
C007 C 0.23525(12) 0.3871(4) 0.31272(7) 0.0386(6) Uani 1 1 d . . . . .
H00E H 0.262345 0.441538 0.288415 0.046 Uiso 1 1 calc R U . . .
H00F H 0.261201 0.262893 0.329945 0.046 Uiso 1 1 calc R U . . .
C008 C 0.36516(11) 0.5763(4) 0.40600(7) 0.0362(6) Uani 1 1 d . . . . .
C009 C 0.44126(14) 0.4606(6) 0.34267(8) 0.0511(7) Uani 1 1 d . . . . .
H00G H 0.407808 0.529638 0.315348 0.061 Uiso 1 1 calc R U . . .
H00H H 0.462159 0.334242 0.329127 0.061 Uiso 1 1 calc R U . . .
C00A C 0.20624(11) 0.4722(5) 0.39900(7) 0.0381(6) Uani 1 1 d . . . . .
H00I H 0.168764 0.363298 0.387053 0.046 Uiso 1 1 calc R U . . .
C00B C 0.16144(13) 0.3084(5) 0.28440(8) 0.0461(7) Uani 1 1 d . . . . .
H00J H 0.167929 0.206846 0.258026 0.055 Uiso 1 1 calc R U . . .
H00K H 0.137501 0.230245 0.307627 0.055 Uiso 1 1 calc R U . . .
C00C C 0.17503(15) 0.6413(5) 0.43084(9) 0.0515(7) Uani 1 1 d . . . . .
H00L H 0.206164 0.766745 0.436743 0.077 Uiso 1 1 calc R U . . .
H00M H 0.171028 0.576549 0.462536 0.077 Uiso 1 1 calc R U . . .
H00N H 0.128385 0.686296 0.413157 0.077 Uiso 1 1 calc R U . . .
C00D C 0.26844(13) 0.3536(5) 0.43217(7) 0.0411(6) Uani 1 1 d . . . . .
C00E C 0.40159(12) 0.3864(5) 0.38342(8) 0.0408(6) Uani 1 1 d . . . . .
H00O H 0.435309 0.314733 0.410184 0.049 Uiso 1 1 calc R U . . .
H00P H 0.365448 0.279242 0.369164 0.049 Uiso 1 1 calc R U . . .
C00F C 0.47017(15) 0.8193(6) 0.38738(11) 0.0585(8) Uani 1 1 d . . . . .
H00Q H 0.443461 0.908940 0.360412 0.070 Uiso 1 1 calc R U . . .
H00R H 0.509673 0.907114 0.405353 0.070 Uiso 1 1 calc R U . . .
C00G C 0.33301(12) 0.4970(5) 0.45193(7) 0.0426(7) Uani 1 1 d . . . . .
H00S H 0.315412 0.627619 0.466828 0.051 Uiso 1 1 calc R U . . .
C00H C 0.50026(14) 0.6227(6) 0.36461(10) 0.0605(9) Uani 1 1 d . . . . .
H00T H 0.535336 0.549964 0.390339 0.073 Uiso 1 1 calc R U . . .
H00U H 0.524506 0.671428 0.338189 0.073 Uiso 1 1 calc R U . . .
C00I C 0.11407(14) 0.4993(6) 0.26090(9) 0.0541(8) Uani 1 1 d . . . . .
H00V H 0.135241 0.568363 0.234994 0.065 Uiso 1 1 calc R U . . .
H00W H 0.067024 0.444414 0.245201 0.065 Uiso 1 1 calc R U . . .
C00J C 0.10656(13) 0.6661(5) 0.30075(9) 0.0500(7) Uani 1 1 d . . . . .
H00X H 0.083087 0.599201 0.325739 0.060 Uiso 1 1 calc R U . . .
H00Y H 0.077056 0.787562 0.285409 0.060 Uiso 1 1 calc R U . . .
C00K C 0.38564(15) 0.3801(6) 0.49424(8) 0.0611(9) Uani 1 1 d . . . . .
H00Z H 0.401483 0.245450 0.481564 0.092 Uiso 1 1 calc R U . . .
H010 H 0.362008 0.348649 0.521703 0.092 Uiso 1 1 calc R U . . .
H011 H 0.426289 0.473339 0.505893 0.092 Uiso 1 1 calc R U . . .
 
loop_
 _atom_site_aniso_label
 _atom_site_aniso_U_11
 _atom_site_aniso_U_22
 _atom_site_aniso_U_33
 _atom_site_aniso_U_23
 _atom_site_aniso_U_13
 _atom_site_aniso_U_12
O001 0.0702(13) 0.0485(15) 0.0603(10) 0.0146(9) 0.0133(9) -0.0043(10)
N1 0.0334(10) 0.0352(13) 0.0361(8) 0.0050(7) 0.0102(7) -0.0013(8)
O002 0.0488(10) 0.0658(15) 0.0736(11) 0.0366(10) 0.0063(9) -0.0096(10)
C004 0.0408(12) 0.0402(17) 0.0472(11) 0.0038(10) 0.0100(9) 0.0060(12)
C005 0.0322(10) 0.0336(14) 0.0325(9) 0.0014(8) 0.0075(7) 0.0022(10)
C006 0.0432(13) 0.0443(17) 0.0495(11) -0.0024(11) 0.0020(10) -0.0047(12)
C007 0.0372(11) 0.0444(16) 0.0348(9) -0.0033(9) 0.0085(8) 0.0037(11)
C008 0.0351(10) 0.0387(15) 0.0343(9) 0.0018(9) 0.0053(8) 0.0011(10)
C009 0.0448(12) 0.060(2) 0.0506(12) -0.0004(12) 0.0154(10) 0.0099(13)
C00A 0.0351(10) 0.0457(16) 0.0352(9) 0.0005(9) 0.0111(8) -0.0039(11)
C00B 0.0431(13) 0.0515(18) 0.0419(10) -0.0103(10) 0.0038(10) -0.0013(12)
C00C 0.0545(14) 0.059(2) 0.0471(11) -0.0038(11) 0.0245(11) 0.0046(13)
C00D 0.0467(13) 0.0474(18) 0.0324(9) 0.0034(9) 0.0153(9) -0.0004(12)
C00E 0.0353(11) 0.0437(17) 0.0422(10) 0.0019(10) 0.0048(9) 0.0048(11)
C00F 0.0415(13) 0.061(2) 0.0718(15) 0.0071(14) 0.0086(12) -0.0139(13)
C00G 0.0447(12) 0.0510(18) 0.0326(9) 0.0012(10) 0.0086(9) -0.0007(12)
C00H 0.0396(13) 0.074(2) 0.0717(16) 0.0122(15) 0.0203(12) 0.0007(14)
C00I 0.0414(12) 0.071(2) 0.0450(11) -0.0001(12) -0.0031(10) 0.0018(13)
C00J 0.0350(12) 0.059(2) 0.0542(13) 0.0073(12) 0.0048(10) 0.0118(12)
C00K 0.0529(14) 0.087(3) 0.0406(11) 0.0169(13) 0.0018(11) -0.0010(16)
 
_geom_special_details
;
 All esds (except the esd in the dihedral angle between two l.s. planes)
 are estimated using the full covariance matrix.  The cell esds are taken
 into account individually in the estimation of esds in distances, angles
 and torsion angles; correlations between esds in cell parameters are only
 used when they are defined by crystal symmetry.  An approximate (isotropic)
 treatment of cell esds is used for estimating esds involving l.s. planes.
;
 
loop_
 _geom_bond_atom_site_label_1
 _geom_bond_atom_site_label_2
 _geom_bond_distance
 _geom_bond_site_symmetry_2
 _geom_bond_publ_flag
O001 C00D 1.206(3) . ?
N1 O002 1.274(3) . ?
N1 C008 1.501(3) . ?
N1 C005 1.513(3) . ?
C004 C005 1.532(3) . ?
C004 C00J 1.535(3) . ?
C004 H00A 0.9700 . ?
C004 H00B 0.9700 . ?
C005 C007 1.544(3) . ?
C005 C00A 1.564(3) . ?
C006 C00F 1.531(4) . ?
C006 C008 1.542(3) . ?
C006 H00C 0.9700 . ?
C006 H00D 0.9700 . ?
C007 C00B 1.536(3) . ?
C007 H00E 0.9700 . ?
C007 H00F 0.9700 . ?
C008 C00E 1.535(3) . ?
C008 C00G 1.565(3) . ?
C009 C00E 1.522(3) . ?
C009 C00H 1.523(4) . ?
C009 H00G 0.9700 . ?
C009 H00H 0.9700 . ?
C00A C00D 1.518(3) . ?
C00A C00C 1.534(3) . ?
C00A H00I 0.9800 . ?
C00B C00I 1.529(4) . ?
C00B H00J 0.9700 . ?
C00B H00K 0.9700 . ?
C00C H00L 0.9600 . ?
C00C H00M 0.9600 . ?
C00C H00N 0.9600 . ?
C00D C00G 1.514(3) . ?
C00E H00O 0.9700 . ?
C00E H00P 0.9700 . ?
C00F C00H 1.509(5) . ?
C00F H00Q 0.9700 . ?
C00F H00R 0.9700 . ?
C00G C00K 1.537(3) . ?
C00G H00S 0.9800 . ?
C00H H00T 0.9700 . ?
C00H H00U 0.9700 . ?
C00I C00J 1.508(4) . ?
C00I H00V 0.9700 . ?
C00I H00W 0.9700 . ?
C00J H00X 0.9700 . ?
C00J H00Y 0.9700 . ?
C00K H00Z 0.9600 . ?
C00K H010 0.9600 . ?
C00K H011 0.9600 . ?
 
loop_
 _geom_angle_atom_site_label_1
 _geom_angle_atom_site_label_2
 _geom_angle_atom_site_label_3
 _geom_angle
 _geom_angle_site_symmetry_1
 _geom_angle_site_symmetry_3
 _geom_angle_publ_flag
O002 N1 C008 116.47(18) . . ?
O002 N1 C005 116.35(16) . . ?
C008 N1 C005 125.52(18) . . ?
C005 C004 C00J 113.0(2) . . ?
C005 C004 H00A 109.0 . . ?
C00J C004 H00A 109.0 . . ?
C005 C004 H00B 109.0 . . ?
C00J C004 H00B 109.0 . . ?
H00A C004 H00B 107.8 . . ?
N1 C005 C004 106.63(19) . . ?
N1 C005 C007 109.43(17) . . ?
C004 C005 C007 109.17(16) . . ?
N1 C005 C00A 108.68(14) . . ?
C004 C005 C00A 112.26(18) . . ?
C007 C005 C00A 110.6(2) . . ?
C00F C006 C008 116.4(2) . . ?
C00F C006 H00C 108.2 . . ?
C008 C006 H00C 108.2 . . ?
C00F C006 H00D 108.2 . . ?
C008 C006 H00D 108.2 . . ?
H00C C006 H00D 107.3 . . ?
C00B C007 C005 113.47(19) . . ?
C00B C007 H00E 108.9 . . ?
C005 C007 H00E 108.9 . . ?
C00B C007 H00F 108.9 . . ?
C005 C007 H00F 108.9 . . ?
H00E C007 H00F 107.7 . . ?
N1 C008 C00E 111.91(15) . . ?
N1 C008 C006 108.6(2) . . ?
C00E C008 C006 109.2(2) . . ?
N1 C008 C00G 106.76(16) . . ?
C00E C008 C00G 111.1(2) . . ?
C006 C008 C00G 109.12(17) . . ?
C00E C009 C00H 110.0(2) . . ?
C00E C009 H00G 109.7 . . ?
C00H C009 H00G 109.7 . . ?
C00E C009 H00H 109.7 . . ?
C00H C009 H00H 109.7 . . ?
H00G C009 H00H 108.2 . . ?
C00D C00A C00C 109.26(17) . . ?
C00D C00A C005 109.82(17) . . ?
C00C C00A C005 114.7(2) . . ?
C00D C00A H00I 107.6 . . ?
C00C C00A H00I 107.6 . . ?
C005 C00A H00I 107.6 . . ?
C00I C00B C007 112.0(2) . . ?
C00I C00B H00J 109.2 . . ?
C007 C00B H00J 109.2 . . ?
C00I C00B H00K 109.2 . . ?
C007 C00B H00K 109.2 . . ?
H00J C00B H00K 107.9 . . ?
C00A C00C H00L 109.5 . . ?
C00A C00C H00M 109.5 . . ?
H00L C00C H00M 109.5 . . ?
C00A C00C H00N 109.5 . . ?
H00L C00C H00N 109.5 . . ?
H00M C00C H00N 109.5 . . ?
O001 C00D C00G 123.4(2) . . ?
O001 C00D C00A 121.9(2) . . ?
C00G C00D C00A 114.6(2) . . ?
C009 C00E C008 113.0(2) . . ?
C009 C00E H00O 109.0 . . ?
C008 C00E H00O 109.0 . . ?
C009 C00E H00P 109.0 . . ?
C008 C00E H00P 109.0 . . ?
H00O C00E H00P 107.8 . . ?
C00H C00F C006 113.5(3) . . ?
C00H C00F H00Q 108.9 . . ?
C006 C00F H00Q 108.9 . . ?
C00H C00F H00R 108.9 . . ?
C006 C00F H00R 108.9 . . ?
H00Q C00F H00R 107.7 . . ?
C00D C00G C00K 111.0(2) . . ?
C00D C00G C008 108.31(16) . . ?
C00K C00G C008 115.8(2) . . ?
C00D C00G H00S 107.1 . . ?
C00K C00G H00S 107.1 . . ?
C008 C00G H00S 107.1 . . ?
C00F C00H C009 111.3(2) . . ?
C00F C00H H00T 109.4 . . ?
C009 C00H H00T 109.4 . . ?
C00F C00H H00U 109.4 . . ?
C009 C00H H00U 109.4 . . ?
H00T C00H H00U 108.0 . . ?
C00J C00I C00B 110.26(19) . . ?
C00J C00I H00V 109.6 . . ?
C00B C00I H00V 109.6 . . ?
C00J C00I H00W 109.6 . . ?
C00B C00I H00W 109.6 . . ?
H00V C00I H00W 108.1 . . ?
C00I C00J C004 110.0(2) . . ?
C00I C00J H00X 109.7 . . ?
C004 C00J H00X 109.7 . . ?
C00I C00J H00Y 109.7 . . ?
C004 C00J H00Y 109.7 . . ?
H00X C00J H00Y 108.2 . . ?
C00G C00K H00Z 109.5 . . ?
C00G C00K H010 109.5 . . ?
H00Z C00K H010 109.5 . . ?
C00G C00K H011 109.5 . . ?
H00Z C00K H011 109.5 . . ?
H010 C00K H011 109.5 . . ?
 
_refine_diff_density_max    0.621
_refine_diff_density_min   -0.611
_refine_diff_density_rms    0.204

_shelx_res_file
;
TITL 211105MS140B_0m_a.res in C2/c
    211105MS140B_0m_a.res
    created by SHELXL-2018/3 at 12:49:08 on 25-Mar-2022
REM Old TITL 211105MS140B_0m in C2/c
REM SHELXT solution in C2/c
REM R1 0.242,  Rweak 0.111,  Alpha 0.079,  Orientation as input
REM Formula found by SHELXT:  C18 O2
CELL  1.54178  19.0004   6.0889  27.0403   90.000  101.415   90.000
ZERR   62.000   0.0036   0.0012   0.0054    0.000    0.008    0.000
LATT  7
SYMM -X, Y, 1/2-Z
SFAC C H N O
UNIT 136 224 8 16

REM +211105MS140B_0m_a.bodd
ACTA
TEMP 28.850
SIZE 0.10 0.10 0.50
L.S. 10
BOND $H
LIST 4
REM FMAP 2
PLAN 20
WGHT    0.156200
FVAR       0.45293   0.50000   0.50000   0.50000
O001  4    0.265090    0.161999    0.442727    11.00000    0.07025    0.04851 =
         0.06032    0.01457    0.01330   -0.00434
N1    3    0.304239    0.672637    0.368407    11.00000    0.03339    0.03522 =
         0.03606    0.00503    0.01020   -0.00132
O002  4    0.319996    0.828465    0.341063    11.00000    0.04878    0.06584 =
         0.07357    0.03663    0.00628   -0.00963
C004  1    0.180843    0.751712    0.326394    11.00000    0.04084    0.04017 =
         0.04722    0.00382    0.00997    0.00603
AFIX  23
H00A  2    0.202908    0.824358    0.301386    11.00000   -1.20000
H00B  2    0.175021    0.859912    0.351606    11.00000   -1.20000
AFIX   0
C005  1    0.230943    0.569429    0.351688    11.00000    0.03223    0.03362 =
         0.03251    0.00144    0.00748    0.00217
C006  1    0.420891    0.758260    0.423694    11.00000    0.04323    0.04427 =
         0.04949   -0.00243    0.00199   -0.00472
AFIX  23
H00C  2    0.395382    0.889449    0.430416    11.00000   -1.20000
H00D  2    0.450707    0.712336    0.455375    11.00000   -1.20000
AFIX   0
C007  1    0.235251    0.387082    0.312722    11.00000    0.03721    0.04445 =
         0.03485   -0.00329    0.00850    0.00370
AFIX  23
H00E  2    0.262345    0.441538    0.288415    11.00000   -1.20000
H00F  2    0.261201    0.262893    0.329945    11.00000   -1.20000
AFIX   0
C008  1    0.365164    0.576283    0.406003    11.00000    0.03508    0.03869 =
         0.03430    0.00178    0.00527    0.00106
C009  1    0.441264    0.460564    0.342671    11.00000    0.04477    0.06047 =
         0.05058   -0.00038    0.01539    0.00989
AFIX  23
H00G  2    0.407808    0.529638    0.315348    11.00000   -1.20000
H00H  2    0.462159    0.334242    0.329127    11.00000   -1.20000
AFIX   0
C00A  1    0.206242    0.472240    0.398998    11.00000    0.03506    0.04573 =
         0.03518    0.00053    0.01111   -0.00387
AFIX  13
H00I  2    0.168764    0.363298    0.387053    11.00000   -1.20000
AFIX   0
C00B  1    0.161439    0.308396    0.284399    11.00000    0.04307    0.05149 =
         0.04189   -0.01031    0.00376   -0.00127
AFIX  23
H00J  2    0.167929    0.206846    0.258026    11.00000   -1.20000
H00K  2    0.137501    0.230245    0.307627    11.00000   -1.20000
AFIX   0
C00C  1    0.175034    0.641276    0.430838    11.00000    0.05446    0.05887 =
         0.04714   -0.00382    0.02446    0.00462
AFIX 137
H00L  2    0.206164    0.766745    0.436743    11.00000   -1.50000
H00M  2    0.171028    0.576549    0.462536    11.00000   -1.50000
H00N  2    0.128385    0.686296    0.413157    11.00000   -1.50000
AFIX   0
C00D  1    0.268436    0.353624    0.432170    11.00000    0.04674    0.04742 =
         0.03236    0.00336    0.01531   -0.00041
C00E  1    0.401592    0.386368    0.383419    11.00000    0.03531    0.04366 =
         0.04225    0.00191    0.00476    0.00485
AFIX  23
H00O  2    0.435309    0.314733    0.410184    11.00000   -1.20000
H00P  2    0.365448    0.279242    0.369164    11.00000   -1.20000
AFIX   0
C00F  1    0.470172    0.819303    0.387385    11.00000    0.04150    0.06106 =
         0.07183    0.00713    0.00865   -0.01394
AFIX  23
H00Q  2    0.443461    0.908940    0.360412    11.00000   -1.20000
H00R  2    0.509673    0.907114    0.405353    11.00000   -1.20000
AFIX   0
C00G  1    0.333013    0.496965    0.451928    11.00000    0.04467    0.05098 =
         0.03258    0.00117    0.00862   -0.00065
AFIX  13
H00S  2    0.315412    0.627619    0.466828    11.00000   -1.20000
AFIX   0
C00H  1    0.500260    0.622721    0.364610    11.00000    0.03964    0.07392 =
         0.07165    0.01223    0.02027    0.00070
AFIX  23
H00T  2    0.535336    0.549964    0.390339    11.00000   -1.20000
H00U  2    0.524506    0.671428    0.338189    11.00000   -1.20000
AFIX   0
C00I  1    0.114073    0.499312    0.260903    11.00000    0.04142    0.07088 =
         0.04505   -0.00008   -0.00313    0.00184
AFIX  23
H00V  2    0.135241    0.568363    0.234994    11.00000   -1.20000
H00W  2    0.067024    0.444414    0.245201    11.00000   -1.20000
AFIX   0
C00J  1    0.106559    0.666138    0.300749    11.00000    0.03495    0.05913 =
         0.05416    0.00733    0.00478    0.01180
AFIX  23
H00X  2    0.083087    0.599201    0.325739    11.00000   -1.20000
H00Y  2    0.077056    0.787562    0.285409    11.00000   -1.20000
AFIX   0
C00K  1    0.385637    0.380137    0.494243    11.00000    0.05291    0.08662 =
         0.04056    0.01694    0.00179   -0.00099
AFIX 137
H00Z  2    0.401483    0.245450    0.481564    11.00000   -1.50000
H010  2    0.362008    0.348649    0.521703    11.00000   -1.50000
H011  2    0.426289    0.473339    0.505893    11.00000   -1.50000
AFIX   0
HKLF 4


REM  211105MS140B_0m_a.res in C2/c
REM wR2 = 0.233327, GooF = S = 1.03429, Restrained GooF = 1.03429 for all data
REM R1 = 0.070307 for 1823 Fo > 4sig(Fo) and 0.138595 for all 2793 data
REM 186 parameters refined using 0 restraints

END

WGHT      0.1564      0.0000

REM Highest difference peak  0.621,  deepest hole -0.611,  1-sigma level  0.204
Q1    1   0.0133  0.9286  0.2479  11.00000  0.05    0.62
Q2    1   0.2973  0.9235  0.3741  11.00000  0.05    0.56
Q3    1   0.0597  0.9733  0.2784  11.00000  0.05    0.54
Q4    1   0.2006  0.9283  0.3463  11.00000  0.05    0.52
Q5    1   0.3588  0.1104  0.4515  11.00000  0.05    0.50
Q6    1   0.4535  0.9730  0.4914  11.00000  0.05    0.50
Q7    1   0.4016  0.9859  0.4501  11.00000  0.05    0.49
Q8    1   0.3854  0.9587  0.4388  11.00000  0.05    0.49
Q9    1   0.2835  0.0750  0.4211  11.00000  0.05    0.48
Q10   1   0.4617  0.9572  0.4581  11.00000  0.05    0.48
Q11   1   0.0225  0.9399  0.2860  11.00000  0.05    0.47
Q12   1   0.5182  0.8931  0.4855  11.00000  0.05    0.47
Q13   1   0.2169  0.9556  0.3588  11.00000  0.05    0.47
Q14   1   0.4354  0.5787  0.2801  11.00000  0.05    0.47
Q15   1   0.5650  0.4315  0.3705  11.00000  0.05    0.47
Q16   1   0.3260  0.1523  0.3319  11.00000  0.05    0.46
Q17   1   0.3268  0.1172  0.4510  11.00000  0.05    0.45
Q18   1   0.2731  0.0367  0.3331  11.00000  0.05    0.45
Q19   1   0.3990  0.0673  0.4776  11.00000  0.05    0.45
Q20   1   0.1181  0.0765  0.3419  11.00000  0.05    0.45
;
_shelx_res_checksum   73302

_shelx_hkl_file
;
  -4   0   0  170.09   23.48
  -4   0   0  237.60   25.07
  -4   0   0  167.75   21.97
  -4   0   0  223.03   22.05
  -6   0   0    0.84    1.29
  -6   0   0   -7.32   32.73
  -6   0   0    0.96    1.34
  -8   0   0   24.60    3.65
  -8   0   0   -2.94   30.86
   8   0   0   19.66    2.91
  -8   0   0   15.99    3.21
  -8   0   0    6.16    6.94
  10   0   0  321.19   34.23
 -10   0   0  282.59   34.32
 -12   0   0  209.18   25.66
 -12   0   0   58.68   74.24
 -12   0   0  226.38   25.64
 -12   0   0  260.83   26.63
 -14   0   0  416.87   54.17
  14   0   0  548.03   54.66
 -14   0   0  452.87   53.96
  14   0   0  519.21   55.12
 -14   0   0  506.46   61.71
 -16   0   0   73.01    7.66
 -16   0   0   54.95   11.79
  16   0   0   62.75    8.52
 -16   0   0   58.91    7.81
  16   0   0   68.06    9.36
  16   0   0   53.57    9.06
 -16   0   0   13.55   67.57
  18   0   0   74.65   11.11
  18   0   0   89.64   10.39
 -18   0   0   13.83   67.53
  18   0   0   68.58   10.62
  20   0   0   13.95    3.42
  20   0   0    6.47    4.07
 -20   0   0   18.94   65.43
  20   0   0    9.23    2.89
  22   0   0    5.71    1.88
  22   0   0    8.12    2.43
 -22   0   0    4.46    3.32
  -3  -1   0  974.48  102.17
  -3  -1   0  830.09  103.60
  -3   1   0  960.77  113.82
  -3   1   0  928.62  101.86
  -5  -1   0  771.58   91.67
  -5  -1   0  812.00   89.20
  -5   1   0  800.77   88.79
   5   1   0  811.53   88.51
  -7  -1   0  581.36   66.48
  -7  -1   0  524.91   65.12
  -7  -1   0  554.85   69.70
   7   1   0  640.59   65.68
  -7   1   0  655.71   66.10
  -9  -1   0  302.32   42.93
  -9  -1   0  309.24   39.01
   9   1   0  365.15   38.02
  -9   1   0  373.96   38.54
  -9   1   0  293.42   48.50
   9   1   0  340.00   37.67
 -11  -1   0   42.67    6.13
 -11  -1   0   46.66    9.02
 -11   1   0   41.55    6.03
 -11   1   0   40.00   61.16
 -11   1   0   66.02    8.07
 -11   1   0   69.98   67.67
 -11   1   0   47.08    5.90
  11   1   0   61.96    6.96
  11   1   0   60.93    6.52
 -11   1   0    5.29   46.29
 -13  -1   0    0.55    6.75
 -13  -1   0    0.93    1.03
  13  -1   0    4.09    3.09
 -13  -1   0   -0.42   10.06
 -13  -1   0   54.57   77.91
 -13  -1   0    1.44    1.17
  13  -1   0    2.29    2.40
 -13   1   0   12.50   95.59
 -13   1   0    1.57    0.98
  13   1   0    0.79    1.45
  13   1   0    1.97    1.86
 -13   1   0    1.19    1.43
 -13   1   0    2.81   42.94
 -13   1   0    0.22    4.77
 -13   1   0  -19.95   55.42
 -13   1   0    1.37    0.80
  13   1   0    1.91    1.98
 -13   1   0    2.85    4.26
 -13   1   0  426.11  373.60
  13   1   0    4.13    2.11
  15  -1   0  227.36   26.84
 -15  -1   0  215.60   30.22
  15  -1   0  207.48   26.45
 -15  -1   0  227.96   25.81
 -15  -1   0   28.04   83.78
 -15  -1   0  208.31   26.06
 -15   1   0  206.44   28.31
 -15   1   0  246.39   25.78
 -15   1   0  223.24   25.87
 -15   1   0  235.27   29.15
 -15   1   0  -23.63   62.76
  15   1   0  265.67   27.25
 -15   1   0  233.17   26.02
  15   1   0  251.12   26.64
  17  -1   0    2.32    2.77
 -17  -1   0   -1.36    6.79
 -17  -1   0    5.45    1.91
  17  -1   0    2.23    3.37
 -17  -1   0    5.76    1.75
 -17  -1   0   12.91   69.83
 -17   1   0    5.20    1.42
 -17   1   0   -4.03   63.51
  17   1   0    5.86    2.23
 -17   1   0    3.30    2.02
  17   1   0    6.94    3.14
  17   1   0    5.53    2.66
 -17   1   0   15.74    7.25
  17   1   0   -1.15    2.77
 -17   1   0    5.21    1.64
  19  -1   0    5.99    3.03
 -19  -1   0   25.37    2.96
  19  -1   0    7.11    3.61
 -19  -1   0  -48.25   64.33
 -19  -1   0   12.12    6.51
  19  -1   0    1.57    3.90
  19   1   0   22.32    3.63
  19   1   0   17.39    3.20
  19   1   0    6.66    2.73
 -19   1   0   10.94   53.80
  19   1   0   13.90    3.95
  21  -1   0    1.72    2.67
 -21  -1   0   10.67    1.58
  21  -1   0    1.49    4.62
  21  -1   0    3.70    3.29
 -21  -1   0    4.87    4.82
  21   1   0    7.83    2.82
 -21   1   0  -44.83   38.71
  21   1   0   10.70    2.47
  21   1   0    6.49    1.81
   0  -2   0  408.78   44.83
   0  -2   0  395.08   47.94
  -2  -2   0  124.52   19.22
  -2  -2   0  114.95   13.72
   2   2   0  117.29   13.56
  -4  -2   0   35.42    4.83
  -4  -2   0   49.12   14.30
  -4  -2   0   32.83    5.86
  -4   2   0   35.74    4.96
  -4   2   0    4.01   27.94
  -4   2   0  -19.41   22.55
   4   2   0   29.50    4.32
  -6  -2   0  345.19   39.58
  -6  -2   0  362.84   40.77
   6   2   0  349.62   39.28
  -6   2   0  390.68   39.89
   6   2   0  315.22   38.96
  -8  -2   0  517.59   60.83
  -8  -2   0  392.61   49.05
  -8  -2   0  437.33   51.12
   8   2   0  408.24   48.85
  -8   2   0  479.30   49.96
   8   2   0  442.32   49.23
 -10  -2   0   45.80    9.69
 -10  -2   0   56.25   20.77
  10   2   0   40.87    6.51
 -10   2   0    2.99   61.29
 -10   2   0   29.86    5.08
 -10   2   0  -34.71   44.38
  10   2   0   40.37    5.40
 -10   2   0   32.64    6.52
 -10   2   0   31.81    4.41
 -10   2   0   44.95   11.85
  10   2   0   36.84    4.91
 -10   2   0   43.86   58.93
 -10   2   0   36.62   36.88
  10   2   0   40.15    5.18
 -12  -2   0  231.04   36.31
 -12  -2   0  194.09   27.75
 -12  -2   0  180.26   23.09
 -12   2   0  218.05   25.19
 -12   2   0  215.41   23.29
 -12   2   0   52.10   66.64
  12   2   0  215.66   23.59
  12   2   0  201.56   23.63
 -12   2   0 -394.45  305.97
 -12   2   0  197.42   25.43
 -12   2   0  192.26   23.13
 -12   2   0  211.91   23.02
 -12   2   0   -1.00   54.37
  12   2   0  222.35   23.52
  12   2   0  209.20   23.97
 -14  -2   0  108.86   13.44
 -14  -2   0  132.51   20.55
  14  -2   0  138.99   14.19
 -14  -2   0   93.96   13.60
  14   2   0  110.93   14.07
 -14   2   0 -165.80  374.89
  14   2   0  112.04   13.91
 -14   2   0  135.41   16.92
 -14   2   0  205.82  138.71
 -14   2   0    4.19   68.41
 -14   2   0    6.75   53.74
  14   2   0  115.01   14.42
 -14   2   0  109.81   13.48
 -14   2   0  120.74   13.70
 -14   2   0  120.87   17.18
 -14   2   0  120.07   13.33
  16  -2   0   -2.61    3.27
 -16  -2   0    0.62    1.10
 -16  -2   0    0.70    1.21
 -16  -2   0   -7.96    6.86
 -16  -2   0 -109.99   84.48
 -16   2   0   -0.42    1.35
 -16   2   0    3.99    5.98
 -16   2   0   14.94   78.75
 -16   2   0    1.60    0.85
 -16   2   0   -3.81   52.66
  16   2   0    1.73    1.59
 -16   2   0    2.63    1.11
 -16   2   0   -0.18   10.74
  16   2   0    1.14    1.54
  16   2   0    0.30    2.54
  16   2   0    0.34    1.50
 -18  -2   0   72.88    7.94
 -18  -2   0   57.86   13.33
  18  -2   0   59.83    9.21
 -18  -2   0   70.04    8.36
  18   2   0   56.53    8.96
 -18   2   0   22.31   67.08
  18   2   0   58.58    9.11
 -18   2   0   72.76    8.12
 -18   2   0   61.45    8.11
 -18   2   0   78.02    7.96
  18   2   0   60.92    8.44
 -20  -2   0   17.38    2.82
 -20   2   0   23.93    3.27
  20   2   0   12.07    4.01
  20   2   0   19.06    3.19
 -20   2   0    6.97   52.22
 -20   2   0   23.54    2.66
  20   2   0   15.10    3.02
   1  -3   0   64.31    7.93
  -1  -3   0   74.09    8.22
   1   3   0   29.82   31.50
   1   3   0  -26.43   54.74
  -1   3   0  -11.04   32.70
  -3  -3   0  134.99   25.09
  -3  -3   0  160.68   20.45
   3  -3   0  191.60   20.09
  -3  -3   0  161.50   19.01
   3  -3   0  143.39   19.26
   3  -3   0  179.38   24.07
  -3  -3   0  182.56   19.43
  -3   3   0  174.59   19.70
   3   3   0  122.74   57.41
  -5  -3   0    5.78   12.37
   5  -3   0   23.61    2.79
  -5  -3   0   20.85    3.57
  -5  -3   0   11.77    4.81
   5  -3   0   11.33    4.50
  -5  -3   0   18.99    3.91
   5   3   0   14.87    3.56
  -5   3   0  -24.77   35.88
  -5   3   0   15.61    4.16
   5   3   0   23.14   31.10
  -5   3   0   -7.51   39.15
  -7  -3   0  117.27   15.09
  -7  -3   0  101.74   12.62
  -7  -3   0   92.13   11.71
  -7  -3   0  105.81   22.29
  -7   3   0   28.07   77.77
   7   3   0   93.12   11.97
  -7   3   0   86.63   10.95
  -7   3   0   69.61   77.02
   7   3   0   18.06   44.77
  -7   3   0  108.41   12.92
   7   3   0  103.87   11.83
   7   3   0   98.51   11.75
   7   3   0   92.66   11.26
  -9  -3   0  941.68  107.97
  -9  -3   0  922.24  108.54
   9  -3   0  882.79  107.33
  -9  -3   0 1049.22  118.95
  -9  -3   0 1054.61  111.50
   9   3   0  971.97  107.84
   9   3   0  976.20  108.22
  -9   3   0 -151.32  306.47
  -9   3   0 1080.94  107.80
   9   3   0 1028.46  107.95
  -9   3   0  950.87  107.50
  -9   3   0  986.78  107.42
   9   3   0  958.16  107.77
   9   3   0  897.35  108.60
 -11  -3   0   -6.96   20.40
  11  -3   0    1.13    1.95
 -11  -3   0    5.75    8.19
  11   3   0   -0.10    2.16
 -11   3   0    0.36    1.04
 -11   3   0   11.42   88.60
  11   3   0   -1.72    1.10
 -11   3   0  -65.08   68.81
  11   3   0    0.14    1.25
  11   3   0    1.48    2.86
 -11   3   0  -36.19   81.12
  11   3   0    0.51    1.07
 -11   3   0    0.33    0.74
  11   3   0   66.01   91.88
 -11   3   0  235.28  315.37
 -11   3   0    1.14    4.60
 -11   3   0   -0.61    5.63
 -13   3   0 -563.95  334.58
 -13   3   0   52.16   82.21
 -13   3   0   -3.16   46.13
 -13   3   0   -1.72  115.91
 -13   3   0 -147.01  112.52
 -15  -3   0  316.44   37.02
  15  -3   0  351.72   36.90
 -15  -3   0  326.02   36.69
  15   3   0  313.58   37.56
  15   3   0  330.67   37.03
 -15   3   0   69.28  136.49
 -15   3   0  327.71   40.69
 -17  -3   0   33.51    4.63
 -17  -3   0   36.27    5.33
 -17   3   0   32.61    4.83
  17   3   0   29.12    4.74
 -17   3   0   21.34   51.52
 -17   3   0   40.18    4.59
 -17   3   0   39.44    4.46
  17   3   0   31.44    4.89
 -19  -3   0   18.64    2.70
 -19   3   0   17.40    3.07
  19   3   0   17.32    3.03
 -19   3   0  -24.95   42.15
 -19   3   0   22.38    2.62
 -19   3   0   25.32    2.76
  19   3   0   13.77    2.78
   0  -4   0  375.12   36.60
   0  -4   0  289.10   36.88
   0  -4   0  293.70   36.71
   0   4   0  345.96   37.30
  -2  -4   0  102.70   13.05
  -2  -4   0  116.13   13.33
   2  -4   0  108.15   16.29
  -2  -4   0  125.16   13.84
  -2  -4   0  126.26   16.25
  -2   4   0   55.22   59.18
   2   4   0  115.73   13.14
  -2   4   0   92.96   56.58
  -2   4   0  115.76   14.50
   2   4   0   29.92   64.68
  -2   4   0  121.68   13.33
  -2   4   0   94.92   12.95
  -2   4   0  -12.94   63.65
   2   4   0  120.64   13.55
   4  -4   0   84.14    9.65
  -4   4   0  -11.40   55.49
  -4   4   0  -17.25  259.33
  -4   4   0   21.63   67.56
  -4   4   0  -11.00   64.79
  -4   4   0   50.00   57.36
   4   4   0  -11.86   50.33
   6  -4   0  -11.83   14.04
  -6  -4   0   17.79   16.23
  -6   4   0   -1.69   68.03
  -6   4   0  -29.06   52.93
  -6   4   0   35.25   53.64
  -6   4   0 -143.20  247.81
  -6   4   0  -31.01   68.65
  -6   4   0    4.59   69.05
  -8  -4   0  386.96   43.48
   8  -4   0  400.98   43.11
  -8  -4   0  390.35   47.33
  -8  -4   0  357.40   44.42
  -8   4   0  409.53   43.09
  -8   4   0  424.73   45.19
   8   4   0  383.64   43.18
  -8   4   0  413.39   42.71
  -8   4   0  329.96   42.81
  -8   4   0   31.14  274.80
  -8   4   0   71.63   82.32
   8   4   0  372.91   43.76
 -10  -4   0   15.22    9.87
  10  -4   0    9.66    2.82
  10  -4   0   -2.59   16.61
 -10  -4   0  -10.13   20.29
  10   4   0   13.18    3.33
  10   4   0   10.65    2.82
 -10   4   0   12.05    2.14
 -10   4   0   11.06    1.98
 -10   4   0  -29.18   38.00
  10   4   0    5.75    4.61
 -10   4   0   11.44    6.46
 -10   4   0  -21.46   88.42
 -10   4   0    4.65   51.85
 -10   4   0   26.18   93.06
 -10   4   0   14.96    2.80
  10   4   0   12.86    2.64
  10   4   0   37.52  106.09
 -10   4   0 -134.37  303.43
 -10   4   0   61.65   87.47
  10   4   0   11.37    2.51
 -12  -4   0    8.57   14.85
  12  -4   0  -12.65   26.58
 -12  -4   0   -3.56   27.04
  12   4   0    7.56    1.96
  12   4   0    8.45    2.44
 -12   4   0  -11.75   59.03
 -12   4   0   37.32   63.38
 -12   4   0   70.74  132.30
 -12   4   0  -18.61  136.81
 -12   4   0 -592.92  305.17
  12   4   0    6.37    2.88
 -12   4   0    1.49   13.30
 -12   4   0    2.72   48.84
 -14  -4   0    6.25   20.14
 -14  -4   0   21.99    3.80
 -14  -4   0   23.43    3.74
  14   4   0   26.25    4.03
 -14   4   0   37.46   94.25
 -14   4   0   41.14   12.24
 -14   4   0   32.88    3.73
  14   4   0   27.41    4.10
 -14   4   0   30.65    4.31
 -14   4   0  -10.82   38.09
 -14   4   0   36.31    3.92
 -14   4   0  393.00  262.52
 -16  -4   0    0.55    0.91
  16   4   0    0.28    0.85
  16   4   0    0.40    2.36
  16   4   0    0.73    1.05
  16   4   0    3.54    3.49
 -16   4   0    0.09    0.63
 -16   4   0  -20.78   57.06
 -16   4   0    7.34    5.94
 -16   4   0    0.20    0.67
 -16   4   0    0.20    1.15
 -18  -4   0   -3.53    4.19
  18   4   0    1.06    1.14
 -18   4   0    2.05    1.23
 -18   4   0    1.48    0.65
 -18   4   0  -14.02   27.98
  18   4   0    1.99    0.89
 -18   4   0    8.54    4.52
  -1  -5   0  139.22   16.94
  -1  -5   0  130.14   22.51
   1  -5   0  135.10   16.88
   1  -5   0  167.14   25.16
   1  -5   0  153.01   17.71
  -1  -5   0  154.91   17.79
   1  -5   0  166.38   17.47
   1   5   0   30.39   73.09
   1   5   0  154.33   17.43
  -1   5   0   73.20   91.95
  -1   5   0  155.15   17.31
   1   5   0   20.75   93.04
  -1   5   0  103.62   77.37
  -1   5   0  107.19   19.07
  -3  -5   0   -1.62   17.78
  -3  -5   0    2.93    1.78
   3  -5   0    4.64   19.12
  -3  -5   0    2.36    2.15
  -3  -5   0    4.00    1.72
  -3  -5   0    3.44    8.36
   3  -5   0    2.72    2.15
   3  -5   0    8.11    1.84
   3  -5   0    8.64    2.66
   3   5   0    2.67    2.02
  -3   5   0  -23.28   72.95
  -3   5   0    4.46    1.57
   3   5   0   -0.45   76.94
  -3   5   0 -150.59  214.73
  -3   5   0    2.37   42.19
  -3   5   0   12.04    7.39
  -3   5   0    5.59    1.72
  -3   5   0   38.70  108.99
   3   5   0    4.58    1.71
  -5  -5   0   95.33   16.63
  -5  -5   0   96.19   10.71
  -5  -5   0   75.09   10.27
  -5  -5   0   94.36   11.53
  -5   5   0   64.02   86.56
   5   5   0   81.47   10.19
  -5   5   0   75.81   13.26
  -5   5   0   84.50   10.16
  -5   5   0  295.31  303.93
  -5   5   0  189.80   75.35
  -5   5   0   48.19   76.61
   5   5   0   88.42   10.84
  -5   5   0   26.25  109.28
   5   5   0  -68.03   74.47
  -7  -5   0   13.01   18.52
   7  -5   0   20.43   31.36
   7  -5   0   13.38    3.44
   7  -5   0   24.31    4.17
   7   5   0  -45.44  147.24
  -7   5   0  109.11   65.32
  -7   5   0   -6.89   54.97
  -7   5   0 -212.01  238.35
  -7   5   0   50.09  156.80
  -7   5   0  -79.86  104.20
  -9  -5   0   43.27   27.84
  -9  -5   0   51.92   14.21
   9  -5   0  -41.29   36.48
  -9   5   0  120.96  184.10
  -9   5   0  -38.79  121.46
  -9   5   0  -20.78   59.42
  -9   5   0 -381.53  236.51
  -9   5   0   -1.82   54.14
  11  -5   0    3.61    2.70
 -11  -5   0   25.88   14.93
 -11  -5   0   13.42   37.35
  11  -5   0   -0.64    2.74
 -11   5   0   44.03   46.66
 -11   5   0 -249.71  241.15
 -11   5   0  123.67  135.59
 -11   5   0   -9.27   51.71
 -11   5   0   18.10   10.64
 -13  -5   0   14.50    2.30
  13   5   0   10.95    2.76
 -13   5   0   39.56   57.54
  13   5   0   13.16    2.37
 -13   5   0   16.85    2.96
 -13   5   0   13.92    2.06
 -13   5   0   12.44   60.89
 -15   5   0  -14.91   42.47
  15   5   0   -0.16    0.64
 -15   5   0   12.51   27.80
  15   5   0   -0.37    1.56
 -15   5   0    0.68    1.10
   0  -6   0   -4.07   27.78
   0   6   0 -104.19  102.03
   0   6   0  -32.78  169.05
  -2  -6   0    4.09   25.75
   2  -6   0   -2.33   27.03
  -2   6   0   19.53  117.22
  -2   6   0 -223.25  146.59
   2   6   0  -65.01  122.94
   4  -6   0    9.67    2.74
  -4  -6   0   -5.62   21.32
   4  -6   0   11.52    3.21
   4  -6   0  -14.27   34.90
  -4  -6   0    8.49    3.87
  -4  -6   0   13.10    2.71
   4   6   0    6.62    2.05
  -4   6   0 -252.53  157.26
   4   6   0  196.59  127.88
  -4   6   0  196.22  216.10
  -4   6   0  -90.33  173.08
  -4   6   0    5.16    1.93
  -6  -6   0   41.88    5.62
  -6  -6   0    1.70   19.90
  -6  -6   0   16.63   29.14
  -6  -6   0   36.93   10.52
   6  -6   0   42.83    6.07
   6  -6   0   44.43    5.50
   6   6   0   33.66    5.40
  -6   6   0   61.14  145.40
  -6   6   0   36.58    5.02
  -8  -6   0   23.65   29.94
   8  -6   0   21.87    3.29
   8  -6   0   17.46    3.69
  -8   6   0  -29.50   25.89
  -8   6   0   20.83  163.99
   8   6   0   16.39    3.20
 -10   6   0  -65.73   36.48
 -10   6   0 -268.15  219.41
  12   6   0    5.73    1.55
 -12   6   0    3.31    1.34
  -1  -7   0    2.01    3.80
  -1  -7   0    0.96    1.96
   1  -7   0   -1.48    1.30
   1  -7   0    2.58    3.19
   1   7   0 -102.58   89.38
  -1   7   0   78.69  127.16
   3  -7   0    1.12    3.03
  -3  -7   0    2.00    1.55
   3  -7   0    2.49    1.51
  -3   7   0 -130.11  114.46
   3   7   0  106.70  113.37
   5   7   0  -53.64   82.44
  22   0  -1    1.53    1.50
  22   0  -1   -0.98    1.72
 -22   0   1    0.47    0.81
 -22   0   1   -1.28    0.87
 -22   0   1    3.17    3.26
  20   0  -1    1.83    4.47
 -20   0   1    1.11    0.82
 -20   0   1    3.84    5.55
  20   0  -1   -1.75    2.25
  20   0  -1   -0.45    2.02
 -20   0   1  -98.85   60.42
 -20   0   1    1.11    0.97
  18   0  -1    0.47    2.71
 -18   0   1    0.13    0.88
 -18   0   1    1.00    1.10
  18   0  -1    1.33    2.06
 -18   0   1  -18.97   62.77
  18   0  -1   -0.61    3.13
 -18   0   1   -0.66    6.05
  16   0  -1    0.64    1.97
 -16   0   1   -4.86    5.15
  16   0  -1    3.53    2.84
 -16   0   1  -11.84   60.63
  16   0  -1    2.04    3.18
 -16   0   1    0.35    0.86
 -16   0   1   -0.70    0.93
 -14   0   1    0.00    0.72
  14   0  -1    0.47    1.83
 -14   0   1    2.47   38.36
 -14   0   1   -0.91    5.01
 -14   0   1  -28.70   66.35
  14   0  -1   -0.20    2.01
 -14   0   1    0.00    0.89
 -14   0   1   -7.29    5.36
 -12   0   1   -0.06    1.10
 -12   0   1   -1.44    3.20
 -12   0   1 -173.83  101.38
  12   0  -1   -0.88    1.64
 -12   0   1   41.02   70.32
 -12   0   1   14.68   56.76
  12   0  -1   -0.47    1.76
 -12   0   1   -6.56    6.03
 -12   0   1   -0.54    0.80
 -10   0   1   19.88   44.08
  -8   0   1    0.33    1.63
  -8   0   1   -2.41   36.54
   8   0  -1    1.52    1.09
  -8   0   1    1.11    1.65
  -6   0   1   -0.98    1.22
  -6   0   1    9.57   21.21
  -6   0   1   -0.30    1.13
  -6   0   1    1.69    4.42
  -4   0   1   -5.60   14.09
  -4   0   1    0.84    0.83
  -4   0   1    0.73    0.87
   4   0  -1    0.65    1.61
  -4   0   1   -0.28    3.01
  -4   0   1    0.84    2.62
  -4   0   1   -1.51    9.41
  -2   0   1    0.97    0.49
  -2   0   1    0.11    0.49
  -2   0   1    1.03    7.43
   2   0  -1    0.26    0.62
  -2   0   1   -0.13    0.73
  -2   0   1   -1.19    8.12
  -2   0  -1   -0.35    0.57
  -2   0  -1   -2.21    4.92
  -4   0  -1   -5.54   18.91
  -4   0  -1    0.47    0.98
  -4   0  -1    1.24    1.01
  -4   0  -1    0.56    0.71
   6   0   1    0.55    1.15
  -6   0  -1   -0.46    1.25
  -6   0  -1    4.93   24.76
  -6   0  -1   -1.19    1.43
  -8   0  -1    2.08   35.10
  -8   0  -1    2.65    1.93
   8   0   1    0.42    1.18
  -8   0  -1   -1.78    1.97
 -10   0  -1    0.42    3.99
  10   0   1    4.71    1.79
 -10   0  -1   36.83   45.75
 -10   0  -1   -0.82    2.38
  10   0   1    0.55    1.81
 -10   0  -1   -1.19    2.41
 -12   0  -1   -0.02    0.83
 -12   0  -1    3.11    3.53
 -12   0  -1    1.02    0.86
  12   0   1    1.35    1.88
 -12   0  -1   28.99   82.13
 -12   0  -1    1.45    6.08
  12   0   1   -0.34    1.70
 -12   0  -1   -4.31   39.11
 -14   0  -1   57.78   73.45
 -16   0  -1   -4.95    5.38
 -16   0  -1    0.73    0.92
  16   0   1   -1.77    2.77
  16   0   1   -1.06    1.96
  16   0   1   -0.27    2.82
  16   0   1    1.56    2.80
 -16   0  -1   -0.06    1.06
 -16   0  -1   36.57   69.36
 -18   0  -1    0.88    1.15
  18   0   1   -0.77    2.60
 -18   0  -1   -0.35    0.84
  18   0   1    1.95    2.03
  18   0   1   -1.27    3.31
 -18   0  -1    4.42    6.26
 -18   0  -1  -29.21   51.74
 -20   0  -1   14.22   56.30
  20   0   1   -3.12    1.90
 -20   0  -1    1.14    5.61
 -20   0  -1    0.03    0.98
  20   0   1   -1.76    1.90
  20   0   1    2.66    3.60
 -20   0  -1    1.39    1.01
 -22   0  -1    1.02    4.79
  22   0   1    2.97    1.65
 -22   0  -1    0.38    0.65
 -22   0  -1   -2.09    0.99
  22   0   1    1.63    1.81
 -21  -1   1    7.76    5.70
  21  -1  -1    1.09    4.08
  21   1  -1   11.85    2.42
  21   1  -1   11.18    3.15
  21   1  -1   16.68    4.22
  21   1  -1   13.60    2.54
 -21   1   1  -22.13   38.95
 -19  -1   1   -2.06    6.32
 -19  -1   1   -0.43    0.98
  19  -1  -1    0.08    3.69
  19  -1  -1    0.73    2.45
 -19  -1   1    0.45    1.07
 -19   1   1   66.89   67.41
 -19   1   1   -0.21    0.77
  19   1  -1    0.79    3.11
 -19   1   1    1.16    5.69
 -19   1   1   -0.10    0.73
  19   1  -1    0.81    1.72
  19   1  -1    3.68    2.00
  19   1  -1    1.67    1.89
 -17  -1   1    1.65   72.20
 -17  -1   1  258.69   25.76
 -17  -1   1  216.65   25.97
 -17  -1   1  202.64   29.64
 -17   1   1  217.82   25.82
  17   1  -1  232.02   27.40
  17   1  -1  241.90   26.29
 -17   1   1  -16.33   72.29
 -17   1   1  261.95   25.68
 -17   1   1  242.85   29.27
  17   1  -1  227.78   26.40
 -17   1   1  185.41   25.55
 -15  -1   1  -26.27   81.07
  15  -1  -1   77.31   11.66
  15  -1  -1   83.40   11.78
 -15  -1   1   73.20   15.52
 -15  -1   1   98.23   10.79
 -15  -1   1   87.85   11.00
  15   1  -1   71.03   11.37
 -15   1   1  108.32   15.00
 -15   1   1  413.79  571.01
 -15   1   1   10.15   43.23
 -15   1   1   91.24   14.56
 -15   1   1   -5.11   68.02
 -15   1   1   92.22   10.90
  15   1  -1  106.42   12.08
  15   1  -1   99.63   11.33
  15   1  -1  102.98   11.68
 -15   1   1   91.02   10.89
 -15   1   1  104.86   10.74
 -13  -1   1   24.41   84.37
 -13  -1   1    1.89    1.23
 -13  -1   1    1.90    6.42
 -13  -1   1    2.32    1.06
  13  -1  -1    5.06    2.63
 -13  -1   1   -2.98    8.85
 -13   1   1    1.76    4.89
 -13   1   1    6.01   39.15
  13   1  -1    0.61    1.82
  13   1  -1    2.80    1.58
 -13   1   1   26.65   67.55
 -13   1   1   -7.92  102.49
 -13   1   1 -409.29  274.82
 -13   1   1    0.70    1.39
  13   1  -1    1.79    1.68
 -13   1   1    1.08    4.08
 -13   1   1    2.85    1.01
  13   1  -1    0.21    2.04
 -13   1   1    1.32    1.01
 -11  -1   1    1.04    4.09
  11  -1  -1   -1.42    1.88
 -11  -1   1   -1.48    0.89
  11   1  -1    1.28    1.22
 -11   1   1  -20.60   61.62
 -11   1   1   -0.23    2.88
 -11   1   1  -57.60   64.32
 -11   1   1    0.20    0.59
 -11   1   1    1.28    0.88
  11   1  -1    0.21    1.40
 -11   1   1   16.27   47.47
 -11   1   1   -0.38    4.66
  -9  -1   1  144.95   20.11
  -9  -1   1  142.43   23.93
   9   1  -1  162.14   18.85
  -9   1   1  186.10   19.75
  -9   1   1  176.80   31.67
   9   1  -1  177.05   19.10
  -7  -1   1 1283.96  165.28
  -7  -1   1 1498.85  162.82
  -7   1   1 1396.42  167.08
  -7   1   1 1588.63  162.40
   7   1  -1 1549.58  162.00
  -5   1   1 2925.99  335.76
   1  -1  -1  139.47   14.91
  -1  -1   1  132.00   15.07
   1   1  -1  134.50   15.70
   1   1  -1  115.85   14.71
  -1   1   1  139.77   14.98
  -1  -1  -1  978.95  103.03
  -1   1  -1  882.86  102.77
  -3  -1  -1  842.61   89.22
  -3  -1  -1  763.10   87.02
  -3   1  -1  744.79   86.71
  -5  -1  -1  107.46   13.63
  -5  -1  -1  118.35   13.36
  -5  -1  -1  112.80   14.49
  -5  -1  -1  114.92   17.19
  -5   1  -1  127.09   14.14
   5   1   1  132.89   13.80
  -7  -1  -1 5247.79  534.70
  -7  -1  -1 5093.41  539.69
  -7  -1  -1 4269.16  534.67
  -7  -1  -1 4828.25  536.03
   9  -1   1 2402.71  243.98
  -9  -1  -1 1955.44  249.26
  -9  -1  -1 2036.18  245.31
  -9   1  -1 1991.31  249.48
   9   1   1 2246.85  244.09
  -9   1  -1 2403.38  244.88
   9   1   1 2411.78  244.45
 -11  -1  -1  112.49   17.95
  11   1   1  149.36   16.32
 -11   1  -1  156.26   17.19
  11   1   1  151.88   15.92
 -11   1  -1  117.02   15.37
 -11   1  -1  -67.63   52.37
 -13  -1  -1   55.45   10.46
  13  -1   1   51.04    7.58
 -13  -1  -1   45.38    6.21
 -13  -1  -1    0.12   68.80
 -13  -1  -1   41.07    6.36
  13   1   1   64.62    7.51
 -13   1  -1   57.13    6.51
 -13   1  -1   47.19    6.33
  13   1   1   52.89    7.13
 -13   1  -1 -132.91   97.90
 -13   1  -1   42.58    9.77
  13   1   1   56.48    6.88
  13   1   1   60.27    7.47
 -13   1  -1   51.27    6.16
 -13   1  -1    7.65   62.23
 -13   1  -1   53.92    8.86
 -13   1  -1   -5.96   43.26
 -15  -1  -1   22.02    3.19
 -15  -1  -1   21.42    3.86
 -15  -1  -1   16.39    9.01
  15  -1   1   21.83    4.53
  15  -1   1   23.69    5.16
 -15  -1  -1   -4.74   65.24
 -15   1  -1   25.56    3.14
 -15   1  -1  -23.59   50.55
  15   1   1   34.12    5.62
 -15   1  -1   13.75    8.02
  15   1   1   17.60    3.86
 -15   1  -1   34.29    8.91
 -15   1  -1   22.24    3.33
  15   1   1   17.29    4.74
 -15   1  -1   20.25    3.52
  15   1   1   15.52    4.00
 -15   1  -1    4.49   37.12
  17  -1   1   12.04    4.17
 -17  -1  -1  -13.95  113.55
 -17  -1  -1   15.14   12.35
  17  -1   1   11.16    3.51
  17   1   1    0.79    4.02
 -17   1  -1   61.06   75.25
  17   1   1   15.33    4.51
 -17   1  -1   24.94    3.78
 -17   1  -1   18.30    3.23
 -17   1  -1   32.32   11.54
  17   1   1   12.69    3.21
 -19  -1  -1   21.56    3.26
 -19  -1  -1   44.93  107.40
 -19  -1  -1   11.27    8.06
 -19  -1  -1   23.48    3.05
 -19   1  -1   21.11    3.18
 -19   1  -1   58.68   74.13
 -19   1  -1   25.51    2.98
  19   1   1   20.95    3.94
  19   1   1   14.33    4.52
  19   1   1   14.15    3.62
 -21  -1  -1   38.41    4.69
 -21  -1  -1   40.92    4.93
 -21   1  -1   48.81    5.04
 -21   1  -1   50.36    4.81
  21   1   1   29.21    5.18
  21   1   1   35.51    5.49
  21   1   1   25.89    5.28
 -21   1  -1   52.87   48.22
 -20  -2   1   25.70    3.24
 -20  -2   1   21.98    2.85
  20   2  -1   18.36    4.41
 -20   2   1   26.21    3.64
  20   2  -1   16.33    3.34
  20   2  -1   17.06    3.89
 -20   2   1   21.06   56.39
  20   2  -1   21.58    3.45
  18  -2  -1    1.17    3.63
 -18  -2   1   -4.90    5.56
 -18  -2   1    5.78    1.43
 -18  -2   1    2.34    1.47
  18   2  -1    3.31    1.56
 -18   2   1    4.04    1.31
 -18   2   1  -16.23   61.11
  18   2  -1    2.73    1.49
 -18   2   1  -15.83   56.62
 -18   2   1    7.17    1.95
 -18   2   1    3.46    0.90
  18   2  -1    2.94    2.54
 -18   2   1   13.98    6.64
  18   2  -1    4.05    1.89
 -16  -2   1   22.51    9.61
 -16   2   1   32.07   10.56
 -16   2   1   38.88   87.69
 -16   2   1 -332.84  381.35
 -16   2   1    0.60   70.56
 -14  -2   1  179.75   20.78
 -14  -2   1   61.60  108.65
 -14  -2   1  159.14   20.95
 -14  -2   1  166.75   27.24
 -14   2   1  195.08   23.77
 -14   2   1  183.02   20.93
 -14   2   1   46.21   68.91
  14   2  -1  186.99   21.65
  14   2  -1  182.17   21.17
 -14   2   1  -61.44   73.24
  14   2  -1  181.50   21.33
 -14   2   1  197.38   24.02
 -14   2   1  200.73   20.66
 -14   2   1  179.60   20.79
 -12  -2   1   52.52    6.62
 -12  -2   1   54.08   11.77
 -12  -2   1   79.34   25.90
 -12   2   1   56.31    6.40
 -12   2   1  253.19  314.25
 -12   2   1   46.12    9.13
 -12   2   1    2.40   80.88
  12   2  -1   53.05    6.85
  12   2  -1   56.60    7.41
  12   2  -1   59.15    7.11
  12   2  -1   52.54    7.01
 -12   2   1   79.77   69.72
 -12   2   1   46.71    6.47
 -12   2   1   54.78    6.70
 -12   2   1   67.38    9.53
 -12   2   1   45.76   60.56
 -12   2   1   -1.08   44.03
 -10  -2   1   88.61   26.09
 -10  -2   1   81.62   12.32
  10   2  -1   67.23    8.56
 -10   2   1   -0.07  102.95
 -10   2   1   25.28   49.63
  10   2  -1   64.09    8.28
 -10   2   1   46.10   42.29
 -10   2   1   56.00    8.02
 -10   2   1   78.47    8.28
 -10   2   1   80.06    9.93
  10   2  -1   70.44    8.30
  10   2  -1   64.72    8.11
 -10   2   1   -5.20   51.55
 -10   2   1   59.91    7.70
  -8  -2   1  355.55   42.71
  -8  -2   1  325.52   40.74
   8   2  -1  363.04   40.92
   8   2  -1  362.31   40.61
  -8   2   1  418.47   41.79
  -6  -2   1   -1.66    2.15
  -6  -2   1    4.51   10.87
  -6  -2   1    2.39    2.75
   6   2  -1   -1.07    1.02
  -6   2   1   -2.10    1.75
   6   2  -1    0.44    1.21
  -6   2   1    8.25   35.56
  -6   2   1    2.23   34.20
   4  -2  -1  526.31   54.08
  -4  -2   1  489.57   55.01
  -4  -2   1  482.16   58.77
  -4  -2   1  500.40   54.33
  -4   2   1  519.13   54.52
   4   2  -1  466.49   73.67
   4   2  -1  371.52   82.17
   4   2  -1  438.95   53.99
   2  -2  -1  723.13   72.47
  -2  -2   1  585.20   69.24
  -2  -2   1  565.71   72.83
   0  -2  -1   67.34    8.30
   0  -2  -1   79.86   14.26
   2   2   1  376.71   42.05
  -4  -2  -1  732.11   87.08
  -4  -2  -1  866.40   91.30
  -4  -2  -1  785.21   86.36
  -4   2  -1  801.79   86.49
   4   2   1  710.41   86.00
  -6  -2  -1  166.49   24.03
  -6  -2  -1  149.77   17.94
  -6  -2  -1  153.52   19.22
   6   2   1  146.26   17.55
  -6   2  -1  174.71   18.28
   6   2   1  136.27   17.67
  -8  -2  -1  333.62   42.50
  -8  -2  -1  394.36   50.08
  -8  -2  -1  374.33   44.58
  -8   2  -1  430.09   43.44
   8   2   1  360.33   42.24
   8   2   1  390.47   42.63
  10  -2   1  302.09   30.55
 -10  -2  -1  261.65   33.72
 -10  -2  -1  294.54   40.81
 -10   2  -1   41.22   60.31
  10   2   1  274.15   30.84
 -10   2  -1  302.79   32.20
 -10   2  -1  252.59   30.40
 -10   2  -1  290.63   30.69
  10   2   1  274.38   31.27
 -10   2  -1  233.47   30.52
 -12  -2  -1  259.83   34.22
 -12  -2  -1  273.13   38.24
  12  -2   1  354.04   34.56
 -12   2  -1  322.86   34.44
 -12   2  -1  152.29  429.71
 -12   2  -1    1.45   75.79
  12   2   1  320.24   35.20
  12   2   1  310.51   34.65
 -12   2  -1  281.69   34.29
  12   2   1  309.60   34.88
 -12   2  -1  334.49   36.40
 -12   2  -1  296.67   36.57
 -12   2  -1  312.82   34.17
  12   2   1  304.04   34.71
 -14  -2  -1   -0.26    1.15
 -14  -2  -1  -38.72   67.22
  14  -2   1    2.59    2.59
 -14  -2  -1    0.85    1.20
 -14  -2  -1   -1.68   11.93
 -14   2  -1   14.10  128.63
 -14   2  -1    7.38    6.37
 -14   2  -1    1.02    5.11
 -14   2  -1    1.62    0.91
 -14   2  -1    1.54    1.44
  14   2   1    0.82    1.49
 -14   2  -1  -35.68   58.69
 -14   2  -1    0.54    0.84
  14   2   1    0.25    2.09
  14   2   1   -0.24    1.46
  14   2   1    2.09    1.52
 -14   2  -1   -5.98   36.48
 -16  -2  -1   21.35   96.76
  16  -2   1  325.91   33.39
 -16  -2  -1  277.36   33.02
 -16  -2  -1  279.19   38.01
 -16  -2  -1  250.49   32.90
 -16   2  -1  288.86   32.88
 -16   2  -1  334.54   32.69
 -16   2  -1  312.93   32.90
 -16   2  -1   59.90   90.68
  16   2   1  279.67   33.74
  16   2   1  283.31   33.22
  16   2   1  282.31   33.38
 -18  -2  -1    0.81    1.23
 -18  -2  -1   -6.63    6.15
  18  -2   1   -2.42    2.79
 -18  -2  -1    0.66    1.05
 -18   2  -1    1.07    0.82
  18   2   1    3.26    2.74
  18   2   1    1.18    1.38
 -18   2  -1   -0.59    0.82
  18   2   1    1.22    1.41
 -18   2  -1    2.43    5.91
 -18   2  -1    1.09    1.43
 -18   2  -1   34.49   61.21
 -20  -2  -1    1.12    4.88
 -20  -2  -1    0.36    0.74
 -20   2  -1    0.79    0.74
  20   2   1   -0.62    1.24
 -20   2  -1  -26.22   40.76
 -20   2  -1    0.45    0.71
  20   2   1   -0.32    1.01
  20   2   1    1.23    1.37
 -19  -3   1    1.91    0.92
 -19  -3   1   -3.91    5.54
 -19   3   1    2.27    1.47
  19   3  -1    2.09    1.08
 -19   3   1    3.05    0.99
 -19   3   1   18.92   33.71
  19   3  -1    2.31    1.29
  19   3  -1    1.69    1.21
 -19   3   1    2.90    0.93
 -19   3   1   -4.18   46.21
 -17   3   1   19.59   64.04
 -17   3   1   12.30    6.23
 -17   3   1   43.48   57.66
 -15  -3   1   40.72    6.03
 -15  -3   1   40.80   19.92
  15   3  -1   47.16    7.57
 -15   3   1  285.50  271.89
  15   3  -1   48.26    7.10
 -15   3   1   -4.53   54.46
  15   3  -1   49.15    6.17
 -15   3   1   55.89    6.86
 -15   3   1   42.97    7.42
 -15   3   1   86.97   89.77
  15   3  -1   39.73    6.82
  15   3  -1   41.09    8.92
 -15   3   1   51.68    6.51
 -15   3   1  115.34   63.66
 -15   3   1   32.74   11.16
 -15   3   1 -190.91  474.18
  13  -3  -1    3.80    2.69
 -13  -3   1    0.52    1.07
 -13  -3   1   -6.77   23.64
 -13  -3   1    1.12   11.46
 -13   3   1   68.11   71.55
  13   3  -1    1.19    1.30
 -13   3   1   44.45   69.86
 -13   3   1    0.26    0.83
 -13   3   1  -22.75   42.78
 -13   3   1   -1.95    4.66
 -13   3   1   -3.86    5.67
  13   3  -1   -0.71    3.42
 -13   3   1 -543.07  302.59
 -13   3   1    0.62    0.69
  13   3  -1    0.00    1.21
 -13   3   1 -184.61  104.56
 -13   3   1    2.80    1.40
 -13   3   1  -13.92  105.99
  13   3  -1   -0.33    0.98
  13   3  -1    2.12    2.33
 -11  -3   1   15.27   21.04
 -11  -3   1    4.18    8.13
 -11   3   1    9.89    2.07
 -11   3   1   -3.38   84.77
  11   3  -1  -35.73   80.92
 -11   3   1   27.83   57.47
 -11   3   1 -400.92  262.47
  11   3  -1   12.30    4.13
 -11   3   1   93.80   56.15
  11   3  -1    7.69    2.43
 -11   3   1  -27.99   48.21
  11   3  -1   10.24    2.62
  11   3  -1    9.97    2.94
 -11   3   1   15.44    5.58
  11   3  -1    9.54    2.26
 -11   3   1   25.67   62.13
 -11   3   1   10.25    1.81
  -9   3   1   17.64   70.75
  -9   3   1 -545.61  258.38
  -9   3   1  -33.74   84.82
  -9   3   1  -20.81   47.88
  -9   3   1   81.59   71.14
  -9   3   1   -6.66   54.91
   9   3  -1   -3.38   63.68
  -7  -3   1   42.95   15.73
  -7  -3   1   45.38    6.09
  -7  -3   1   44.86    6.20
  -7  -3   1   40.33    8.72
  -7  -3   1   42.62    7.11
   7  -3  -1   43.86    5.24
   7   3  -1   45.57    5.63
   7   3  -1   43.62    5.77
  -7   3   1  -43.94   53.51
  -7   3   1   45.24    7.55
   7   3  -1   42.06    6.29
  -7   3   1   18.61   45.24
   7   3  -1   39.79    6.57
   7   3  -1   41.76    6.13
  -7   3   1   -4.21   44.42
  -7   3   1   41.93    5.23
  -7   3   1   40.67    5.13
  -7   3   1  -16.55   67.84
  -7   3   1   48.55    5.69
  -5  -3   1  885.83   97.37
  -5  -3   1  940.15   97.92
  -5  -3   1  858.65   99.01
   5  -3  -1  842.64   97.82
  -5  -3   1  929.53  104.22
  -5   3   1  920.07   98.14
   5   3  -1  781.58   97.29
  -3  -3   1    2.40   11.15
   3  -3  -1   23.40    9.81
  -3   3   1  -15.57   32.77
   3   3  -1  -38.48   39.76
  -3   3   1  -24.73   32.80
   3   3  -1  -11.45   24.82
  -1  -3   1   17.96    2.85
   1  -3  -1   17.41    2.74
  -1  -3   1   -7.08   10.09
   1  -3  -1   12.03   10.87
  -1  -3   1   15.51    2.73
   1   3  -1    9.84   30.82
  -1   3   1   -5.67   36.02
   1   3  -1  -11.63   50.29
  -1   3   1  -12.25   28.53
   1  -3   1  134.46   14.61
  -1  -3  -1  108.20   21.30
   1  -3   1  121.82   14.73
   1  -3   1  100.71   19.68
  -1  -3  -1  150.78   15.16
  -3  -3  -1  126.83   22.82
   3  -3   1  150.14   17.24
  -3  -3  -1  129.67   17.86
   3  -3   1  179.66   22.00
  -3  -3  -1  139.96   16.70
  -3  -3  -1  128.99   16.29
   3   3   1  288.77   77.62
  -3   3  -1  137.81   16.96
  -5  -3  -1   15.38    3.60
  -5  -3  -1    4.21   12.38
   5  -3   1   19.02    4.71
  -5  -3  -1   14.54    4.98
   5   3   1   29.47   32.54
  -5   3  -1  -19.15   59.98
  -5   3  -1  -40.27   38.25
  -5   3  -1   15.07    3.80
   7  -3   1  144.20   17.11
  -7  -3  -1  163.73   18.81
  -7  -3  -1  156.00   27.83
  -7  -3  -1  181.54   21.24
  -7  -3  -1  155.52   17.91
  -7  -3  -1  127.40   17.69
   7   3   1   27.65   52.81
  -7   3  -1   46.68   43.67
  -7   3  -1  192.65   19.17
  -7   3  -1  157.96   17.09
   7   3   1  144.43   17.82
  -7   3  -1  148.94   17.14
  -7   3  -1    9.16   68.39
   7   3   1  148.84   18.21
   7   3   1  151.89   17.42
   7   3   1  171.02   17.66
  -9  -3  -1  248.62   30.34
  -9  -3  -1  278.03   34.05
   9  -3   1  248.73   29.58
  -9  -3  -1  259.30   31.53
  -9  -3  -1  264.41   42.62
   9   3   1  254.83   30.37
   9   3   1  252.89   29.90
  -9   3  -1  298.44   29.91
  -9   3  -1  329.04   31.97
   9   3   1  264.88   30.02
  -9   3  -1  264.47   29.65
  -9   3  -1  252.49   29.53
  -9   3  -1   43.42   72.95
  -9   3  -1   65.11  327.34
   9   3   1  266.44   30.07
 -11  -3  -1   -3.38   20.46
 -11  -3  -1   15.12    9.06
 -11   3  -1   42.24   53.23
 -11   3  -1  -28.37   60.60
  11   3   1    5.01    1.74
 -11   3  -1 -500.66  342.48
 -11   3  -1   23.77   83.17
  11   3   1    7.14    2.71
  11   3   1    2.68    2.86
 -11   3  -1  -64.36   67.47
 -11   3  -1   -1.03   50.26
 -11   3  -1   16.10    5.72
 -13  -3  -1   64.89   17.64
  13  -3   1   75.44    9.62
 -13  -3  -1   71.04    9.22
 -13  -3  -1   60.08    9.36
 -13   3  -1   87.93    9.31
 -13   3  -1  -16.22   44.79
 -13   3  -1   73.64  126.33
 -13   3  -1   52.48   63.95
 -13   3  -1   59.90  117.56
  13   3   1   76.50    9.62
 -13   3  -1   94.48    9.66
  13   3   1   80.97    9.85
 -13   3  -1 -999.90  663.46
  13   3   1   64.01   10.15
 -13   3  -1   85.49    9.13
 -13   3  -1   79.91   13.37
  13   3   1   77.54    9.57
  15  -3   1   38.60    6.10
 -15  -3  -1   34.72    5.33
 -15  -3  -1   40.01    5.15
 -15  -3  -1   40.34   21.71
 -15   3  -1   47.77    5.34
 -15   3  -1   13.94   41.30
 -15   3  -1   26.07   11.17
  15   3   1   31.52    6.39
  15   3   1   36.07    5.47
 -15   3  -1  240.20  305.57
  15   3   1   41.31    5.82
  15   3   1   41.58    5.71
 -15   3  -1   53.97    5.98
  15   3   1   26.18    7.99
 -15   3  -1   42.72    5.08
 -15   3  -1  113.97   90.95
 -17  -3  -1    5.57    1.66
  17  -3   1    4.14    4.07
  17   3   1    5.26    1.71
 -17   3  -1    7.08    1.96
  17   3   1    3.72    1.58
 -17   3  -1    7.69    1.63
  17   3   1    5.13    1.63
  17   3   1    5.32    2.98
 -17   3  -1    7.78    1.42
 -17   3  -1   57.95   59.20
 -19  -3  -1    4.42    1.20
 -19  -3  -1   -0.69    4.85
  19   3   1    4.76    1.55
 -19   3  -1    6.99    1.26
 -19   3  -1  -16.26   40.94
  19   3   1    4.86    1.31
 -19   3  -1    5.10    1.61
  19   3   1    5.20    1.87
 -19   3  -1    6.36    1.27
  19   3   1    0.68    6.20
 -18  -4   1    0.77    0.76
 -18  -4   1   -2.15    5.01
  18   4  -1    0.99    0.72
 -18   4   1   -0.52    0.57
 -18   4   1    2.86    3.90
 -18   4   1    0.37    1.10
 -18   4   1  -12.65   28.34
 -18   4   1  -12.86   32.81
  18   4  -1   -0.23    0.86
 -16  -4   1   38.26    4.87
 -16  -4   1   32.19    4.93
  16   4  -1   39.99    5.05
 -16   4   1   46.68    5.31
 -16   4   1   -8.98   51.36
 -16   4   1   31.30   38.65
  16   4  -1   33.93    4.87
  16   4  -1   43.05    6.94
 -14  -4   1    7.47   19.35
 -14  -4   1   -0.75    0.91
 -14  -4   1   -0.54    0.97
 -14   4   1 -279.46  313.31
 -14   4   1    7.87   46.94
 -14   4   1   -1.45   11.26
 -14   4   1    0.53    0.82
  14   4  -1    0.70    0.89
 -14   4   1   -0.12    0.66
  14   4  -1    3.21    1.40
 -14   4   1    0.29    1.20
  14   4  -1    0.67    4.48
 -14   4   1   22.81   49.74
 -14   4   1   -9.78   72.10
  14   4  -1   -0.38    2.00
 -14   4   1  216.57  273.72
 -12  -4   1  -16.74   11.35
 -12  -4   1   -4.73   25.49
  12  -4  -1  -32.42   29.15
  12   4  -1    0.14    2.01
 -12   4   1    1.21    1.32
 -12   4   1    1.40    0.83
 -12   4   1    1.61    1.00
 -12   4   1   40.05   47.11
 -12   4   1  -92.70  274.16
  12   4  -1   -0.20    1.31
 -12   4   1   -5.52  125.01
  12   4  -1    0.95    1.12
  12   4  -1    0.02    2.00
 -12   4   1   61.94  105.66
 -12   4   1  -38.05   39.36
 -12   4   1   -9.45    8.44
 -12   4   1   67.28   80.65
  10  -4  -1  144.65   15.26
 -10  -4   1  158.80   39.26
 -10  -4   1  125.16   21.08
  10   4  -1  111.31   15.99
 -10   4   1 -139.12  256.12
 -10   4   1   29.50   50.31
 -10   4   1   49.65   97.27
  10   4  -1  -21.77   98.77
  10   4  -1  124.62   15.09
 -10   4   1   23.76   69.89
  10   4  -1  124.30   15.13
 -10   4   1  130.59   15.17
 -10   4   1  139.22   14.83
 -10   4   1    4.77   76.87
 -10   4   1  136.19   14.75
 -10   4   1  142.80   18.33
  10   4  -1  132.90   15.26
  10   4  -1  118.86   15.83
  -8  -4   1   37.30    9.49
   8  -4  -1   -3.50   18.02
  -8   4   1  -52.93   50.86
   8   4  -1  -66.64   79.22
  -8   4   1   14.82   61.95
  -8   4   1  -54.69   86.01
  -8   4   1  -27.68   69.68
  -8   4   1   -9.27   45.14
  -8   4   1  -92.08  302.42
  -6  -4   1  291.46   39.39
  -6  -4   1  364.20   40.56
  -6  -4   1  368.67   39.81
  -6  -4   1  379.63   42.87
  -6   4   1  365.53   39.47
   6   4  -1  349.69   40.01
  -6   4   1  347.08   39.12
  -6   4   1 -213.03  242.57
  -6   4   1  369.15   41.09
   6   4  -1  329.96   39.25
  -6   4   1  365.33   39.11
   6   4  -1  370.88   39.58
  -4  -4   1    6.46    2.40
   4  -4  -1    7.05    7.35
   4  -4  -1    2.32    1.59
  -4  -4   1    7.26    4.96
  -4  -4   1   -0.20   13.32
   4  -4  -1    2.81   14.33
   4  -4  -1    0.69    1.54
  -4   4   1   17.97   69.92
  -4   4   1   10.29    3.95
   4   4  -1  -27.08   44.99
  -4   4   1 -376.52  221.08
  -4   4   1   63.19   42.67
  -4   4   1    6.49    1.83
  -4   4   1    8.52   54.23
  -4   4   1   37.20   63.94
   2  -4  -1   35.80    8.06
  -2  -4   1    2.27   13.46
  -2  -4   1   34.85    7.79
  -2  -4   1   30.94    4.51
  -2  -4   1   35.12    5.01
  -2  -4   1   40.29    5.12
   2  -4  -1    7.43   14.08
  -2  -4   1   33.20    4.35
   2   4  -1   29.31    5.82
  -2   4   1   34.14    4.67
  -2   4   1   33.23    6.38
  -2   4   1   27.18    4.35
  -2   4   1   55.17   62.50
  -2   4   1   55.29   44.93
   2   4  -1   26.67   44.90
   2   4  -1   31.63    4.55
  -2   4   1   65.98   51.71
   2   4  -1   34.55    4.70
   2   4  -1    0.19   65.18
  -2   4   1   10.31   54.76
   0  -4   1   15.98    5.34
   0  -4   1    7.57   13.71
   0  -4  -1   12.81    3.15
   0  -4   1   11.18    2.24
   0  -4  -1   13.45    2.50
   0  -4  -1   11.54    2.59
   0  -4  -1    8.56   14.09
   0  -4  -1    9.74    2.67
   0  -4  -1   15.03    5.88
   0   4   1   14.80    2.73
   0   4   1   45.53   64.44
   0   4   1   35.98   45.51
   0   4  -1   17.57    4.21
   0   4   1   16.32   45.13
   0   4   1    9.35    4.21
   0   4  -1  -30.86   47.71
   0   4  -1   42.61   48.54
   0   4  -1  -25.00   49.40
   0   4  -1   15.90    3.04
   2  -4   1    0.78    1.46
   2  -4   1    0.37    1.34
  -2  -4  -1    7.44    2.10
   2  -4   1    3.66   11.79
  -2  -4  -1    6.13    1.56
   2  -4   1    7.20    5.34
  -2  -4  -1    6.82    1.79
  -2  -4  -1   -5.76   12.71
  -2  -4  -1    5.79    5.17
   2   4   1   13.05   44.65
  -2   4  -1  -21.37   52.85
  -2   4  -1    2.64    1.54
  -2   4  -1    8.58   65.70
  -2   4  -1    5.00    1.59
   2   4   1    3.25    1.33
  -2   4  -1    7.99    3.98
   2   4   1  -20.94   63.37
   2   4   1    5.12    1.65
  -2   4  -1   17.28   49.93
  -4  -4  -1    1.31    1.29
  -4  -4  -1   -0.31    0.99
   4  -4   1   -0.41   13.58
  -4  -4  -1   -7.25   13.53
   4  -4   1   -1.64    1.27
  -4  -4  -1   -2.98    5.06
  -4   4  -1  -12.29  270.92
  -4   4  -1    0.76    3.42
   4   4   1    0.41    1.12
  -4   4  -1   -1.70    4.05
   4   4   1    1.08    1.22
  -4   4  -1   -1.63    1.20
  -4   4  -1    1.94    1.26
  -4   4  -1    0.76    0.71
   4   4   1   -4.60   55.53
  -4   4  -1    9.92   60.01
  -4   4  -1  -98.89   42.70
  -6  -4  -1    9.24   15.29
  -6  -4  -1   22.88    4.44
   6  -4   1   37.50    5.00
  -6  -4  -1   30.59    8.97
  -6  -4  -1   35.97    6.36
  -6  -4  -1   31.13    5.04
   6  -4   1   30.31    4.65
  -6   4  -1   -2.34   60.72
   6   4   1   33.79    4.58
  -6   4  -1   33.15    6.70
  -6   4  -1   45.73    8.44
   6   4   1  -13.85   77.48
   6   4   1   34.02    4.81
  -6   4  -1  -25.92   41.50
  -6   4  -1   75.33  271.33
  -6   4  -1   21.38   73.35
  -6   4  -1   44.88   77.15
   6   4   1   28.83    4.93
  -6   4  -1   31.72    4.02
  -6   4  -1   36.84   57.50
  -6   4  -1   34.43    4.36
  -8  -4  -1   54.17   37.17
  -8  -4  -1  104.63   15.66
  -8   4  -1  -14.19   48.55
  -8   4  -1   31.61   72.70
   8   4   1  -37.03   80.01
  -8   4  -1 -439.51  294.86
  -8   4  -1  -14.28   77.78
  -8   4  -1  -11.81   78.49
  10  -4   1    7.75   15.53
 -10  -4  -1   54.99   29.57
 -10  -4  -1   37.64   12.03
  10   4   1  -86.82  167.99
 -10   4  -1   16.07   56.31
 -10   4  -1   37.44   53.53
 -10   4  -1 -409.83  315.78
 -10   4  -1   23.27   83.23
 -10   4  -1   41.88    8.64
 -10   4  -1    7.00  100.18
  10   4   1   25.53    6.15
 -12  -4  -1   61.99   18.73
 -12  -4  -1  116.56   39.52
 -12   4  -1   81.74    8.65
 -12   4  -1   77.30    8.95
 -12   4  -1  134.12  133.39
  12   4   1   45.61   10.55
 -12   4  -1   29.71   42.69
  12   4   1   69.22    8.83
 -12   4  -1  351.28  413.42
 -12   4  -1   78.21    8.52
 -12   4  -1   34.70   67.46
  12   4   1   72.20    9.03
 -12   4  -1   73.73   14.33
 -12   4  -1   -1.08   50.61
 -12   4  -1  222.00  165.11
  12   4   1   63.71    8.95
 -14  -4  -1  -27.24   19.48
 -14   4  -1   -7.67   10.09
  14   4   1    0.58    1.99
 -14   4  -1  145.14  367.27
 -14   4  -1   -2.24   67.33
  14   4   1    1.90    2.62
 -14   4  -1   13.02   41.54
 -14   4  -1    7.99    6.12
 -16  -4  -1    1.41    1.01
  16   4   1    2.43    3.19
  16   4   1    0.73    1.01
 -16   4  -1  -30.89   48.07
 -16   4  -1    1.10    1.20
  16   4   1    0.94    0.98
 -16   4  -1    1.33    0.77
 -16   4  -1    4.45    5.57
 -18  -4  -1    7.79    4.90
 -18   4  -1    1.16    0.68
 -18   4  -1    1.53    1.16
 -18   4  -1   -9.69   37.62
  18   4   1    0.79    0.81
 -18   4  -1    7.39    4.60
 -15   5   1  -19.31   34.28
 -13  -5   1    0.21    0.93
 -13  -5   1  -13.53   30.28
 -13   5   1 -161.90  286.65
 -13   5   1  -32.93   46.32
  13   5  -1    0.28    0.72
 -13   5   1   -0.57    0.68
 -13   5   1    0.58    1.16
 -13   5   1   81.19   41.47
  13   5  -1   -1.41    1.14
  11  -5  -1    9.69    3.26
 -11  -5   1   18.13   14.69
 -11  -5   1   25.51   44.97
 -11   5   1   44.67   65.15
 -11   5   1  -81.86  136.94
 -11   5   1   27.84   45.37
 -11   5   1   -5.31  287.39
 -11   5   1  -31.01  162.62
 -11   5   1   -1.37   10.45
 -11   5   1  -20.32   38.89
   9  -5  -1   64.18   68.59
   9  -5  -1   -2.61    2.11
  -9  -5   1   -4.18   23.67
   9  -5  -1   -4.50    2.08
  -9  -5   1    3.56    3.18
  -9  -5   1    6.38   11.21
  -9   5   1   87.38  109.32
  -9   5   1  -89.16   46.16
  -9   5   1    0.86    0.92
  -9   5   1    2.33    1.35
   9   5  -1    2.03    1.58
   9   5  -1  -10.84  153.29
  -9   5   1  -57.74  216.72
  -9   5   1   -0.76    8.45
   9   5  -1    2.03    1.17
  -9   5   1    1.01   56.66
  -9   5   1  109.91  111.24
   7  -5  -1  160.64   18.78
  -7   5   1  -23.22  101.64
  -7   5   1  314.10  143.52
  -7   5   1   16.88  246.62
  -7   5   1  223.68   99.05
  -7   5   1   43.78   59.67
  -5  -5   1  369.24   45.27
  -5  -5   1  407.02   46.29
   5  -5  -1  382.41   45.53
   5  -5  -1  334.75   45.62
  -5  -5   1  421.05   49.90
  -5  -5   1  449.50   45.66
  -5   5   1   23.10  251.60
   5   5  -1  466.95   46.05
  -5   5   1  398.16   45.19
   5   5  -1  448.99   45.32
  -5   5   1   83.78   85.74
  -5   5   1  371.50   47.08
  -5   5   1  510.86  161.65
   3  -5  -1   11.52   20.85
  -3  -5   1   29.59    4.81
  -3  -5   1   35.11    4.50
   3  -5  -1   27.56    4.11
   3  -5  -1   30.58    4.75
  -3  -5   1    5.98   16.00
  -3  -5   1   20.36    3.93
   3  -5  -1   35.97    5.22
  -3  -5   1   21.48    9.83
  -3   5   1   30.38    4.34
  -3   5   1   21.76    3.85
   3   5  -1  -42.75   65.18
  -3   5   1  -25.20   74.29
  -3   5   1   24.80    8.10
   3   5  -1   23.23    4.31
  -3   5   1   32.85   45.60
  -3   5   1    8.50   88.23
  -3   5   1   11.99  242.29
   3   5  -1   35.78    4.62
  -1  -5   1   -5.24   15.99
  -1  -5   1   74.69   13.00
   1  -5  -1   -4.54   18.10
   1  -5  -1   67.99   14.02
   1   5  -1   10.08   92.00
   1   5  -1  -19.81   73.74
  -1   5   1  -38.17   71.12
  -1   5   1   32.81    8.43
  -1   5   1   85.48   94.45
   1  -5   1   14.53   17.11
  -1  -5  -1   17.26    3.09
  -1  -5  -1   16.93    3.79
   1  -5   1   26.95   11.28
  -1  -5  -1   20.41   10.39
   1  -5   1   14.92    3.42
   1  -5   1   16.68    2.91
  -1  -5  -1   16.22   19.61
   1  -5   1   18.47    3.58
  -1   5  -1   56.33   83.95
   1   5   1   13.97    3.06
  -1   5  -1  -15.79   71.35
  -1   5  -1   17.39    3.12
   1   5   1  -51.47   58.93
  -1   5  -1   10.10    7.45
   1   5   1  -59.39   94.10
   3  -5   1    2.82    1.81
  -3  -5  -1   -2.22    8.71
  -3  -5  -1   -0.63    1.43
   3  -5   1    1.12    2.06
   3  -5   1    3.25    1.47
  -3  -5  -1   -1.80    1.25
   3  -5   1    1.37    1.80
  -3  -5  -1    0.90    2.12
  -3  -5  -1  -13.61   18.40
   3  -5   1   16.95   20.85
   3   5   1    1.01    1.14
  -3   5  -1    0.93    1.26
  -3   5  -1  -62.31  113.31
   3   5   1  -57.42   76.04
  -3   5  -1  -29.40   72.47
  -3   5  -1   41.25   80.82
  -3   5  -1    1.47    6.40
  -3   5  -1 -317.35  191.67
   3   5   1   -3.82    2.00
  -3   5  -1    0.74    1.25
   5  -5   1   12.66    3.04
   5  -5   1    4.37    2.23
   5  -5   1   -7.98   22.88
  -5  -5  -1    0.08   15.76
  -5  -5  -1   36.93   10.53
  -5   5  -1   28.03    7.61
   5   5   1  -47.89   85.17
  -5   5  -1  -87.48  256.24
  -5   5  -1  -61.89   84.75
  -5   5  -1   24.44  141.16
  -5   5  -1  -16.01   59.84
  -5   5  -1   34.15   43.45
   7  -5   1   -2.38   28.07
  -7  -5  -1   57.94   25.56
   7  -5   1   38.21    6.08
   7  -5   1   42.36    5.76
   7   5   1  -11.95  111.36
  -7   5  -1   30.38   64.67
  -7   5  -1  -60.74   84.33
  -7   5  -1   48.75   71.19
  -7   5  -1 -189.36  243.31
   9  -5   1   58.26    6.88
   9  -5   1   42.98    6.90
   9  -5   1   -1.72   29.34
  -9   5  -1  -53.83  119.62
  -9   5  -1  113.94  176.01
  -9   5  -1 -113.55  254.74
  -9   5  -1  -15.32   57.77
 -11  -5  -1   43.04   17.71
 -11  -5  -1   73.33   33.46
 -11  -5  -1   39.46    6.41
 -11   5  -1  295.30  189.29
  11   5   1   53.41    7.34
 -11   5  -1 -130.59  300.58
 -11   5  -1   -4.25   52.91
 -11   5  -1   25.79   64.80
 -11   5  -1   57.29    6.76
  11   5   1   54.81    6.64
 -11   5  -1   56.44    6.28
 -11   5  -1   45.22   13.12
  13   5   1    6.12    2.32
 -13   5  -1    3.46    1.54
 -13   5  -1  -10.96   31.51
 -13   5  -1    1.12   46.39
  13   5   1    2.18    1.05
 -15   5  -1   25.41   42.76
  12   6  -1   19.69    3.10
 -12   6   1   17.98    2.82
 -10   6   1  254.09  203.19
   8  -6  -1   63.18    8.04
  -8  -6   1   64.39   30.05
   8  -6  -1   63.59    7.47
   8   6  -1   57.34    7.65
  -8   6   1   55.39    7.25
  -8   6   1  284.05  220.51
   8   6  -1   57.13    7.39
  -6  -6   1   14.67    6.76
  -6  -6   1   20.31    3.70
  -6  -6   1  -32.20   23.44
   6  -6  -1   19.05    3.99
   6   6  -1   28.60    3.91
  -6   6   1   19.04    3.24
  -6   6   1   55.91  211.83
   4  -6  -1   25.47    4.35
  -4  -6   1   22.86    3.91
   4  -6  -1   24.80    4.56
  -4  -6   1   13.31    4.47
   4  -6  -1  -30.55   40.43
  -4  -6   1   27.79   23.56
  -4   6   1   20.48    3.53
   4   6  -1   25.92    3.90
  -4   6   1  149.75  167.56
  -4   6   1   66.71  168.96
  -4   6   1  204.12  263.06
   4   6  -1 -144.39  143.14
   2  -6  -1   94.08   10.24
  -2  -6   1   78.60   10.82
  -2  -6   1   89.69   32.24
  -2  -6   1   90.23   10.19
   2  -6  -1   89.80   10.92
  -2  -6   1   70.03    9.73
   2  -6  -1   27.49   31.05
  -2   6   1  123.66  233.52
   2   6  -1   81.10   10.20
  -2   6   1  -31.75  117.79
   2   6  -1   88.60  125.80
  -2   6   1   81.06    9.90
   0  -6   1    3.31    1.55
   0  -6   1    4.18    2.42
   0  -6   1    4.86    1.74
   0  -6  -1    3.94    1.79
   0  -6   1  -22.33   40.51
   0  -6  -1   11.69   26.33
   0  -6  -1    4.05    2.76
   0   6   1  -76.52  111.95
   0   6  -1 -106.28  141.41
   0   6  -1 -100.56  111.13
   0   6   1 -115.22  158.04
   0   6   1    3.46    1.61
   0   6  -1    3.90    1.73
   2  -6   1    2.82   28.97
  -2  -6  -1   19.76   23.12
  -2   6  -1    4.89  109.32
   2   6   1  -38.83  108.78
  -2   6  -1   86.71  207.14
  -2   6  -1  124.46  199.67
   4  -6   1   16.19    3.90
   4  -6   1   11.60    3.36
   4  -6   1   44.58   34.49
  -4  -6  -1    8.74    3.99
  -4  -6  -1    5.51   29.25
   4   6   1   14.91    3.18
  -4   6  -1 -329.20  150.18
  -4   6  -1   53.82  118.45
   6  -6   1   61.33    7.24
  -6  -6  -1   51.44   19.27
   6  -6   1   67.50    7.93
  -6  -6  -1   33.78    9.42
  -6  -6  -1   62.41   32.15
   6   6   1   54.23    7.38
  -6   6  -1  -71.77  185.71
  -6   6  -1   52.34    6.79
   8  -6   1    3.92    2.42
   8  -6   1    5.65    1.89
  -8  -6  -1    3.23   36.11
   8   6   1    3.79    1.62
  -8   6  -1  -18.49  178.99
  -8   6  -1  -13.66   44.27
  10  -6   1   -0.18    1.76
  10  -6   1   -0.03    3.74
  10   6   1    1.29    1.04
  10   6   1   -1.34    1.39
 -10   6  -1   -1.52    0.94
 -10   6  -1  -14.89   26.30
 -12   6  -1    0.51    1.07
  12   6   1    2.61    1.19
  -5  -7   1   28.67    5.58
   5  -7  -1   38.41    5.00
   5   7  -1   48.32   92.62
   5   7  -1   38.59    4.74
  -5   7   1   12.17  114.04
   3  -7  -1   47.34    6.45
  -3  -7   1   54.19    7.09
   3  -7  -1   40.50    7.49
  -3   7   1  116.35  108.35
   3   7  -1  -50.23   71.36
   3   7  -1   51.94    6.09
   1  -7  -1   12.32    5.80
   1  -7  -1    9.70    2.61
  -1  -7   1    8.44    4.12
  -1  -7   1   10.11    3.32
   1   7  -1   64.41  109.59
  -1   7   1  -46.82  103.07
   1  -7   1   -0.40    3.58
  -1  -7  -1   -0.92    3.69
  -1  -7  -1    1.55    1.93
   1  -7   1    0.08    1.34
  -1   7  -1 -103.67  119.65
   1   7   1  -83.31  100.93
   3  -7   1   10.15    3.40
  -3   7  -1  -67.34  112.49
   3   7   1    8.23   84.06
   5   7   1  -84.69   97.87
  -5   7  -1  -50.16  153.72
 -22   0   2    4.68    1.26
  22   0  -2    3.02    1.94
 -22   0   2    2.87    3.15
 -22   0   2    4.80    1.02
  22   0  -2    2.69    1.67
  20   0  -2   61.53   10.63
 -20   0   2   -6.08   70.29
  20   0  -2   83.13    9.65
  20   0  -2   69.86   13.98
  18   0  -2   11.19    4.13
 -18   0   2   20.02    8.81
  18   0  -2    6.15    3.44
 -18   0   2   14.02    2.40
 -18   0   2  -53.50   73.80
  18   0  -2   11.53    3.18
  16   0  -2    7.46    3.95
 -16   0   2   13.43    2.71
  16   0  -2   12.24    3.72
 -16   0   2   41.66   82.17
 -16   0   2   15.82    2.49
 -16   0   2    6.83    6.63
  16   0  -2   11.14    3.42
 -14   0   2   -1.48    5.38
 -14   0   2    2.83    1.09
  14   0  -2    4.06    2.04
  14   0  -2    1.44    2.23
 -14   0   2  -15.29   33.83
 -14   0   2    2.44    1.16
 -14   0   2    7.38    5.10
 -14   0   2   45.31   67.70
  12   0  -2    1.05    1.64
 -12   0   2   25.93   42.19
  12   0  -2    0.67    1.79
 -12   0   2    1.09    1.08
 -12   0   2    0.85    6.86
 -12   0   2    2.18    0.95
 -12   0   2    0.25    3.10
  10   0  -2  152.67   17.28
 -10   0   2  145.85   17.54
   8   0  -2   66.99    7.44
  -8   0   2   75.07    8.03
  -8   0   2   57.53    7.57
  -8   0   2   49.82    8.07
  -6   0   2    0.56   30.27
  -6   0   2   44.85    9.26
  -6   0   2   32.96    4.09
  -6   0   2   23.35    4.01
  -4   0   2 3531.04  368.01
  -4   0   2 3150.07  369.00
  -2   0   2 1492.98  169.75
   2   0  -2 1586.23  169.68
   0   0  -2    1.92    0.70
  -2   0  -2 3115.53  342.98
  -4   0  -2  933.32  115.02
  -4   0  -2 1110.64  114.96
  -4   0  -2 1075.67  114.75
  -6   0  -2  411.13   46.60
  -6   0  -2  408.60   46.22
  -6   0  -2  451.44   62.72
   8   0   2    7.17    1.73
  -8   0  -2   -4.80   36.90
  -8   0  -2    1.78    2.18
  -8   0  -2   -0.49    2.25
  10   0   2    3.21    1.75
 -10   0  -2    4.48    2.88
 -10   0  -2    0.89    2.54
 -10   0  -2    6.52    7.23
 -10   0  -2  -23.50   49.19
 -12   0  -2   -3.34   37.60
 -12   0  -2    3.65    1.38
 -12   0  -2   -1.63    3.61
 -12   0  -2    3.91    1.17
  12   0   2    8.70    2.47
 -12   0  -2   12.60   69.23
 -12   0  -2    3.22    6.24
 -12   0  -2   51.12   85.83
  12   0   2    6.13    2.45
  14   0   2  151.27   18.15
  14   0   2  155.58   17.52
  14   0   2  164.92   18.18
 -14   0  -2  148.70   16.74
 -14   0  -2  128.16   16.92
 -14   0  -2  139.91   20.91
  14   0   2  148.96   17.60
 -14   0  -2   10.18   65.17
 -16   0  -2   87.22   10.51
 -16   0  -2   80.89   14.68
  16   0   2   74.65   10.99
  16   0   2   93.19   11.21
  16   0   2   83.98   11.67
 -16   0  -2    5.85   62.85
 -16   0  -2   98.80   10.27
  16   0   2   83.17   11.87
  18   0   2   21.25    4.94
 -18   0  -2   41.67   10.55
  18   0   2   24.82    4.84
  18   0   2   29.99    6.30
 -18   0  -2   -5.27   48.04
 -20   0  -2    6.39    1.59
 -20   0  -2   41.54   55.17
 -20   0  -2    5.90    1.34
 -20   0  -2    9.67    6.30
  20   0   2    0.71    1.98
  20   0   2    4.20    2.21
 -22   0  -2   -0.87    3.67
  22   0   2   -0.03    1.80
 -22   0  -2    0.11    0.69
 -21  -1   2    2.35    0.95
  21  -1  -2   -4.40    3.41
  21  -1  -2    0.41    3.02
 -21  -1   2   -2.86    5.87
 -21  -1   2    0.69    0.81
  21   1  -2    2.83    1.51
  21   1  -2    1.45    1.58
  21   1  -2   -0.75    3.13
 -21   1   2    1.66    0.98
 -21   1   2    1.29    0.76
 -21   1   2    4.73    5.54
 -21   1   2    1.42   53.43
 -19  -1   2   -0.74    6.66
 -19  -1   2    7.16    1.56
  19  -1  -2    0.79    2.66
 -19  -1   2    2.69    1.26
  19   1  -2    3.64    2.07
  19   1  -2    3.39    3.23
  19   1  -2   -0.62    1.98
 -19   1   2   44.07   74.53
 -19   1   2    7.47    6.21
 -19   1   2    5.00    1.30
 -19   1   2    4.32    1.55
 -17  -1   2   12.00    2.72
  17  -1  -2    6.50    3.49
 -17  -1   2   70.90   89.00
 -17  -1   2   16.02    2.66
 -17   1   2   14.35   75.51
 -17   1   2    9.11    2.55
 -17   1   2   19.68    7.83
 -17   1   2   18.33    2.47
 -17   1   2   13.83    2.76
  17   1  -2   16.62    3.23
  17   1  -2   15.83    3.38
  17   1  -2   11.81    5.53
 -17   1   2   16.95   48.77
 -15  -1   2   24.05   93.94
  15  -1  -2   71.02    9.94
 -15  -1   2   76.20    8.84
  15  -1  -2   66.86    9.88
 -15  -1   2   70.72    9.06
 -15   1   2   68.24    8.86
 -15   1   2   84.68   12.58
  15   1  -2   77.59    9.89
 -15   1   2   65.87   12.32
 -15   1   2    1.83   37.18
  15   1  -2   79.94    9.61
  15   1  -2   82.67    9.39
 -15   1   2    1.98   54.88
 -15   1   2   80.24    8.74
 -15   1   2   65.05    9.14
 -13  -1   2   66.37    8.73
 -13  -1   2  125.90   91.82
 -13  -1   2   78.60   15.64
 -13  -1   2   59.89   11.20
  13  -1  -2   89.18    9.75
 -13  -1   2   58.55    8.84
  13   1  -2   80.42    9.17
 -13   1   2   33.37   70.00
 -13   1   2   77.39   11.18
 -13   1   2   77.40    8.69
  13   1  -2   85.68    9.75
 -13   1   2   71.73  242.95
 -13   1   2   -1.58   38.76
  13   1  -2   81.39    9.52
 -13   1   2   70.21   11.98
  13   1  -2   84.29    9.57
 -13   1   2   66.24    8.79
 -13   1   2   71.91    8.94
 -11  -1   2   15.43    4.95
 -11   1   2  -14.40   58.53
 -11   1   2  -48.58   67.96
 -11   1   2  -12.26   40.44
 -11   1   2   18.82    4.17
 -11   1   2    3.22    5.07
  -9  -1   2   58.63    9.00
  -9  -1   2   76.39   18.35
  -9   1   2  -16.46   42.36
  -9   1   2   62.76    8.20
   9   1  -2   56.80    7.29
  -9   1   2   13.09   35.72
  -7  -1   2    7.20    2.93
  -7  -1   2    4.45    7.51
  -7   1   2    7.82   19.36
   7   1  -2    3.89    1.49
  -7   1   2  -10.42   33.27
  -7   1   2    5.93    2.30
  -5  -1   2  800.34   85.49
   5   1  -2  700.74   84.81
  -5   1   2  805.11   85.19
   3  -1  -2 2291.87  282.45
  -3  -1   2 2263.52  284.73
  -3  -1   2 2870.58  283.22
   3   1  -2 2900.24  286.83
   3   1  -2 2628.91  283.33
  -3   1   2 2464.74  282.91
  -1   1   2   23.57   21.41
  -1  -1  -2 3197.33  371.06
  -1  -1  -2 3536.07  372.32
  -3  -1  -2 1764.65  208.38
  -3  -1  -2 1831.18  206.90
  -3   1  -2 2038.54  206.23
  -3   1  -2 1844.82  206.55
  -5  -1  -2  880.08  106.15
  -5  -1  -2  873.85  105.95
  -5  -1  -2  907.60  109.25
  -5  -1  -2  940.96  107.00
  -5   1  -2 1076.03  106.66
   5   1   2 1087.16  106.32
  -7  -1  -2  887.41  106.14
  -7  -1  -2  870.09  100.92
   7   1   2  969.09  101.34
  -7   1  -2  927.37  101.69
  -9  -1  -2  290.29   36.11
  -9  -1  -2  291.39   43.22
   9  -1   2  365.19   36.33
  -9  -1  -2  273.07   37.70
   9   1   2  342.27   36.69
  -9   1  -2  339.85   37.20
   9   1   2  340.97   36.37
  11  -1   2   12.01    4.95
 -11  -1  -2    6.76    5.28
 -11  -1  -2   11.25    2.25
  11  -1   2    9.60    2.52
 -11  -1  -2    6.33    3.00
 -11   1  -2   10.16    2.11
 -11   1  -2    2.56    5.42
 -11   1  -2   -5.45   39.78
 -11   1  -2   15.82   63.62
 -11   1  -2   43.17   56.98
 -11   1  -2    9.74    1.83
  11   1   2    8.92    2.42
 -11   1  -2   11.74    2.09
 -11   1  -2    5.59    3.64
 -13  -1  -2   10.74   11.65
 -13  -1  -2   14.98    2.96
  13  -1   2   14.42    4.73
 -13  -1  -2    2.10   66.69
 -13  -1  -2   17.12    2.63
 -13  -1  -2   15.54    8.00
  13   1   2   16.28    3.37
  13   1   2   17.50    3.21
 -13   1  -2   16.18    2.51
  13   1   2   19.94    4.19
  13   1   2   11.88    3.05
 -13   1  -2   10.71    6.14
 -13   1  -2   17.85    2.92
 -13   1  -2    8.88   38.87
 -13   1  -2   20.89   59.05
 -13   1  -2   -3.61  101.45
 -13   1  -2   15.18    2.54
 -15  -1  -2   91.82   12.89
  15  -1   2  109.06   13.92
 -15  -1  -2  -25.66   58.83
 -15  -1  -2  103.71   17.32
 -15  -1  -2  116.34   12.73
  15  -1   2  104.27   13.56
 -15   1  -2  113.89   16.72
 -15   1  -2  113.84   12.64
 -15   1  -2  111.64   12.86
 -15   1  -2  121.07   16.83
  15   1   2  114.77   13.40
 -15   1  -2  104.76   12.87
 -15   1  -2   11.60   64.59
  15   1   2  111.55   13.77
  15   1   2  109.42   14.12
 -17  -1  -2   23.45   65.77
 -17  -1  -2  129.01   16.12
  17  -1   2  102.92   16.43
 -17  -1  -2  144.00   15.32
  17   1   2  127.22   16.93
 -17   1  -2  128.07   15.45
  17   1   2  139.88   16.13
  17   1   2  123.03   16.30
 -17   1  -2   44.04   75.80
 -17   1  -2  141.40   17.01
 -17   1  -2  155.50   15.38
  19  -1   2   -3.04    2.16
 -19  -1  -2   -0.26    6.73
 -19  -1  -2    0.47    1.68
  19  -1   2   -2.39    2.53
 -19  -1  -2    1.61    1.25
 -19  -1  -2   20.27   63.53
  19   1   2   -1.83    2.56
 -19   1  -2  104.64   68.83
 -19   1  -2    2.10    1.14
 -19   1  -2    0.90    0.82
  19   1   2    1.39    1.69
  19   1   2    1.35    3.29
  19   1   2    0.41    1.57
 -19   1  -2    4.49    6.47
 -21  -1  -2   19.18    2.93
 -21   1  -2   18.21   48.02
 -21   1  -2   19.47    2.71
 -21   1  -2   24.81    3.08
  21   1   2   19.79    6.60
 -20  -2   2   21.04    3.43
 -20  -2   2   10.97    7.27
 -20  -2   2   23.77    2.90
  20   2  -2   16.73    4.04
  20   2  -2   23.00    3.57
  20   2  -2   22.22    3.43
 -20   2   2   62.28   42.56
 -20   2   2   26.31    3.13
  20   2  -2   18.77    4.05
 -20   2   2   16.85    3.43
 -20   2   2  -16.97   43.54
 -18  -2   2   -6.62    5.39
 -18  -2   2    0.70    1.19
 -18  -2   2    3.15    1.19
 -18   2   2   12.49   65.19
  18   2  -2    1.97    1.76
 -18   2   2    3.02    5.14
 -18   2   2   -5.62   40.12
 -18   2   2    1.45    0.74
 -18   2   2    1.06    0.96
  18   2  -2    2.26    1.35
  18   2  -2    2.51    2.71
  18   2  -2    1.56    1.39
 -18   2   2    1.07    1.55
 -16  -2   2   81.94    9.29
 -16  -2   2   68.26    9.47
 -16  -2   2   60.46   15.07
 -16   2   2   72.40    9.38
  16   2  -2   64.31    9.70
 -16   2   2   18.06   75.50
 -16   2   2   79.04    9.26
 -16   2   2   96.57   13.74
 -16   2   2   75.63   14.36
 -16   2   2 -257.40  288.57
  16   2  -2   64.79   10.48
  16   2  -2   78.65    9.58
  16   2  -2   79.93    9.74
 -16   2   2   17.64   58.72
 -16   2   2   90.01    9.16
 -14  -2   2   89.61   16.78
 -14  -2   2   65.66    8.95
  14  -2  -2   94.95   10.00
 -14  -2   2   65.29    9.23
 -14   2   2  -54.95   77.64
 -14   2   2   68.14   12.28
 -14   2   2   16.35   40.51
 -14   2   2    7.73   61.17
  14   2  -2   77.11    9.56
  14   2  -2   72.62    9.88
  14   2  -2   72.21    9.39
 -14   2   2   70.86    8.94
 -14   2   2   78.90    9.22
 -14   2   2   76.53    8.81
 -14   2   2   86.30   12.64
 -14   2   2   61.98  350.70
  14   2  -2   74.04    9.33
 -12  -2   2   21.55    3.47
 -12  -2   2   46.36   22.76
 -12   2   2  -45.94  255.71
 -12   2   2  -34.53   44.91
  12   2  -2   25.01    4.00
 -12   2   2   29.82    3.79
 -12   2   2  -32.10   77.79
  12   2  -2   28.19    4.07
 -12   2   2  -53.76   52.36
 -12   2   2   32.43   58.56
 -12   2   2   28.34    6.72
 -12   2   2   31.01   56.51
  12   2  -2   20.82    4.25
  12   2  -2   24.03    3.77
 -12   2   2   22.17    3.39
 -12   2   2   27.59    7.31
 -12   2   2   24.90    3.26
 -10  -2   2  230.02   28.09
 -10  -2   2  226.49   35.06
  10   2  -2  204.89   25.01
  10   2  -2  230.04   25.40
 -10   2   2  223.09   25.06
  10   2  -2  200.65   25.04
  10   2  -2  225.96   25.10
 -10   2   2  241.43   26.42
  -8  -2   2   62.74   10.01
  -8  -2   2   65.21   21.67
  -8   2   2   67.78    8.61
   8   2  -2   53.50    7.14
   8   2  -2   63.50    7.57
  -8   2   2  -12.08   46.71
  -6  -2   2  148.16   23.25
  -6  -2   2  147.05   17.43
  -6  -2   2  165.06   18.58
   6   2  -2  131.32   16.77
   6   2  -2  148.34   17.07
  -6   2   2  163.22   17.76
  -4  -2   2  119.41   13.86
   4  -2  -2  120.24   13.79
  -4  -2   2  123.52   14.60
  -4  -2   2  131.64   20.63
   4   2  -2  103.06   13.53
  -4   2   2  118.36   14.08
   0  -2   2   35.07    4.03
   0  -2   2   46.18    8.72
   0  -2  -2   32.80    5.19
   0  -2   2   28.81    4.63
   0   2  -2    9.16   24.09
   0   2   2   27.05    4.59
   0   2   2    2.19   28.69
   0   2  -2   26.82    4.31
   0   2   2   -7.75   20.45
   2  -2   2  527.95   61.86
  -2  -2  -2  521.88   63.02
  -2  -2  -2  600.63   62.45
   2   2   2  671.27   89.71
  -2   2  -2  553.13   62.47
  -4  -2  -2  482.39   53.44
  -4  -2  -2  443.50   54.23
  -4  -2  -2  535.40   58.24
   4   2   2  449.91   53.07
  -4   2  -2  482.04   53.54
  -6  -2  -2 6248.48  650.15
  -6  -2  -2 5573.09  644.29
  -6  -2  -2 5197.96  643.84
  -6  -2  -2 5768.88  645.52
   6   2   2 5917.28  644.03
   6   2   2 5833.43  643.87
  -6   2  -2 6416.43  644.66
   8  -2   2 1383.71  159.42
  -8  -2  -2 1371.51  160.06
  -8  -2  -2 1277.34  159.85
  -8  -2  -2 1456.71  162.10
  -8  -2  -2 1504.77  167.44
  -8   2  -2 1637.66  160.93
   8   2   2 1502.66  160.19
   8   2   2 1464.60  159.82
 -10  -2  -2  190.37   31.19
 -10  -2  -2  191.99   24.19
  10  -2   2  184.29   20.22
 -10   2  -2   62.50   48.93
 -10   2  -2  155.85   22.22
  10   2   2  182.97   20.68
 -10   2  -2  200.30   20.30
 -10   2  -2  166.08   19.98
 -10   2  -2  157.06   20.10
  10   2   2  185.15   20.47
  10   2   2  197.23   21.01
 -10   2  -2  211.15   22.03
  10   2   2   52.57   68.28
 -10   2  -2   31.91   52.65
  10   2   2  175.21   20.56
 -12  -2  -2   52.87   12.58
  12  -2   2   62.39    7.33
 -12  -2  -2   44.95    6.70
 -12  -2  -2   45.30    6.87
 -12   2  -2   55.03    6.79
  12   2   2   59.37    7.24
 -12   2  -2   54.67    9.99
 -12   2  -2   47.22   71.21
 -12   2  -2   13.66   51.43
  12   2   2   57.64    7.34
 -12   2  -2   54.87    6.61
 -12   2  -2  -20.03   52.21
 -12   2  -2   65.67   10.28
  12   2   2   57.19    7.76
  12   2   2   59.01    7.44
 -12   2  -2   60.34    6.93
 -14  -2  -2    0.49    1.20
 -14  -2  -2   40.55   81.91
  14  -2   2    1.02    2.47
 -14  -2  -2    1.00    1.31
 -14  -2  -2  -14.87   11.98
  14   2   2    4.55    2.04
 -14   2  -2   35.22  124.00
  14   2   2   -0.19    2.11
 -14   2  -2   -2.69    6.22
 -14   2  -2   -0.56    5.80
  14   2   2    0.14    1.37
 -14   2  -2    1.32    0.99
 -14   2  -2  -31.15   35.65
 -14   2  -2    1.05    0.72
  14   2   2   -1.07    1.51
 -14   2  -2    0.95    1.37
 -14   2  -2  -93.58   47.42
 -16  -2  -2   -4.26   12.18
 -16  -2  -2    6.83    2.00
  16  -2   2   11.94    3.63
  16   2   2   12.99    3.73
  16   2   2    8.60    3.12
 -16   2  -2   13.03   74.74
 -16   2  -2   29.55   11.60
 -16   2  -2   11.05    2.36
 -16   2  -2    7.32    2.42
  16   2   2    7.57    2.72
 -16   2  -2   11.03   10.22
 -16   2  -2    8.68    2.90
  18  -2   2    1.86    2.80
 -18  -2  -2   62.19   72.76
 -18   2  -2   49.96   67.09
 -18   2  -2   11.49    6.95
 -20  -2  -2   10.84    1.82
 -20  -2  -2   -1.79    6.48
 -20   2  -2  -24.47   44.08
 -20   2  -2   10.32    1.66
  20   2   2    6.25    1.85
  20   2   2    8.09    1.97
  20   2   2    9.83    2.16
 -20   2  -2   13.32    1.84
 -19   3   2   32.12   40.92
 -17  -3   2   -8.03    6.04
 -17  -3   2    2.09    1.15
 -17  -3   2    1.18    1.20
 -17   3   2    3.49    1.49
 -17   3   2  -29.88   56.07
 -17   3   2    3.45    1.15
 -17   3   2    4.51    1.07
 -17   3   2   37.72   38.85
 -17   3   2    9.18    5.61
  17   3  -2    4.72    2.29
  17   3  -2    3.25    1.31
  17   3  -2   -1.15    2.60
 -17   3   2  -10.70   29.89
  17   3  -2    1.93    1.21
 -15  -3   2   -4.22   18.49
 -15   3   2   15.45   49.31
 -15   3   2  110.01   59.37
 -15   3   2   29.87   10.36
 -15   3   2   15.29    8.97
 -15   3   2   48.71   96.30
 -15   3   2  -21.66  233.95
 -13  -3   2  -13.57   22.96
 -13  -3   2   -6.70   10.95
 -13  -3   2    5.71    1.63
 -13   3   2  -87.61  100.67
  13   3  -2    6.68    2.64
 -13   3   2 -100.57  138.16
 -13   3   2    5.66    1.77
  13   3  -2    3.80    1.58
 -13   3   2   11.81    6.78
 -13   3   2  107.11   96.62
 -13   3   2    6.73    6.53
  13   3  -2    0.66    3.64
 -13   3   2    4.11    1.16
 -13   3   2   -4.10   53.07
  13   3  -2    4.42    1.74
 -13   3   2   86.29   52.01
  13   3  -2    4.89    1.71
 -13   3   2 -143.79  264.15
 -13   3   2    5.17    1.38
 -11  -3   2   -9.87   19.03
 -11  -3   2   14.34    7.81
  11   3  -2  -87.37   78.37
  11   3  -2    8.41    3.06
 -11   3   2   16.27    5.53
  11   3  -2    4.46    1.87
 -11   3   2    7.55    1.60
 -11   3   2   22.00   87.33
 -11   3   2   32.98   43.58
  11   3  -2    8.21    2.82
 -11   3   2   17.21   76.33
 -11   3   2  221.19  265.73
 -11   3   2   -1.64   65.21
 -11   3   2    2.68   42.60
  -9  -3   2   21.46    4.20
  -9  -3   2   23.71    4.75
  -9  -3   2   18.37   16.65
  -9  -3   2   40.01   14.38
   9   3  -2   33.06    4.10
  -9   3   2   26.40    3.59
   9   3  -2   32.38    4.11
   9   3  -2   26.92    4.13
  -9   3   2   35.05   52.90
   9   3  -2   28.54    4.72
   9   3  -2   27.60    4.93
  -9   3   2 -143.04  246.21
  -9   3   2   48.84   68.91
  -9   3   2   10.24   58.03
  -9   3   2   50.06   50.99
  -9   3   2   29.59    3.92
  -9   3   2  -45.69   84.01
  -9   3   2   25.64    3.46
  -7  -3   2  335.57   36.02
  -7  -3   2  298.14   33.54
  -7  -3   2  296.43   33.42
   7  -3  -2  293.92   32.73
  -7  -3   2  332.38   34.27
  -7   3   2  332.79   34.67
   7   3  -2  288.04   33.23
  -7   3   2  268.02   32.77
   7   3  -2  283.79   33.41
   7   3  -2  291.58   33.52
   7   3  -2  284.08   33.67
   7   3  -2  288.21   33.13
  -7   3   2  290.89   33.26
  -7   3   2   59.08  255.20
  -5  -3   2  255.67   27.35
   5  -3  -2  213.69   27.92
  -5  -3   2  231.50   28.45
  -5  -3   2  237.24   33.83
  -5  -3   2  249.76   26.86
  -5   3   2  254.54   27.77
   5   3  -2  210.87   26.80
  -3  -3   2    5.17   11.79
   3  -3  -2    3.29    1.32
   3  -3  -2    4.95    9.40
  -3  -3   2    2.44    1.61
  -3  -3   2    5.25    3.07
  -3  -3   2    4.79    1.82
   3  -3  -2   10.10    4.08
  -3   3   2  -20.45   41.53
   3   3  -2    5.89    2.34
  -3   3   2   -8.14   34.96
   3   3  -2    0.82   37.68
  -3   3   2   16.24    3.38
   3   3  -2  -18.43   37.54
  -1  -3   2    7.50    1.94
   1  -3  -2    8.01   11.45
   1  -3  -2    8.06    1.91
  -1  -3   2    7.53    1.83
   1  -3  -2    7.02    1.85
  -1  -3   2    3.60    9.45
  -1   3   2  -21.64   32.37
   1   3  -2    7.45   28.67
  -1   3   2    7.96   42.64
   1   3  -2    0.08   31.13
  -1  -3  -2   37.38    5.33
   1  -3   2   41.23    5.09
   1  -3   2   36.90    5.18
  -1  -3  -2   48.20    5.67
   1  -3   2   48.74    6.91
   1   3   2   54.86   49.04
  -1   3  -2    4.32   33.65
   1   3   2   34.20    6.08
  -1   3  -2    5.44   33.32
  -1   3  -2   48.80    6.04
   1   3   2   11.86   30.73
  -3  -3  -2    3.74   11.84
   3  -3   2   28.18    5.08
  -3  -3  -2   25.18    4.21
  -3  -3  -2   20.41    5.91
  -3  -3  -2   27.95    3.86
   3   3   2    7.96   30.81
  -3   3  -2    9.08   41.17
   3   3   2   50.37   57.67
  -3   3  -2   12.82   33.50
  -3   3  -2   27.94    4.83
   5  -3   2   57.70    5.91
   5  -3   2   51.66    8.13
  -5  -3  -2   41.46    6.29
  -5  -3  -2   25.29   15.18
  -5  -3  -2   50.68    7.05
  -5  -3  -2   39.26    9.08
   5   3   2   44.05    6.50
  -5   3  -2    4.81   42.13
   5   3   2    7.50   41.50
  -5   3  -2   53.80    7.43
  -5   3  -2  -13.74   36.05
  -7  -3  -2   95.21   15.21
  -7  -3  -2  117.99   13.26
  -7  -3  -2   96.02   12.03
  -7  -3  -2  114.84   23.24
   7  -3   2   89.95   11.28
   7   3   2   94.72   12.46
  -7   3  -2    1.92   53.30
   7   3   2   99.78   11.70
  -7   3  -2  -33.31   58.40
  -7   3  -2  108.50   11.49
  -7   3  -2   14.99   41.12
   7   3   2  -18.10   55.67
  -7   3  -2  127.15   13.45
  -7   3  -2  -35.46   60.38
  -7   3  -2   95.63   11.17
   7   3   2  100.04   11.72
   7   3   2   93.70   12.03
   7   3   2   95.10   11.53
  -9  -3  -2   50.75    7.82
  -9  -3  -2  119.69   33.50
  -9  -3  -2   44.76   11.32
   9  -3   2   47.84    6.36
  -9  -3  -2   60.14    9.76
  -9   3  -2   58.84    9.34
  -9   3  -2  126.13  388.21
   9   3   2   45.16    7.73
   9   3   2   47.80    6.53
  -9   3  -2    5.90   55.11
  -9   3  -2   49.72   61.72
   9   3   2   54.17    6.74
   9   3   2   45.98    7.13
   9   3   2   50.85    6.68
  -9   3  -2   51.24    6.08
  -9   3  -2  -31.00   71.12
  -9   3  -2   27.37   70.37
  -9   3  -2   57.54    6.43
  -9   3  -2   52.15    6.22
   9   3   2    1.05   82.43
 -11  -3  -2    6.14    8.99
  11  -3   2   12.86    2.72
 -11  -3  -2   10.66    2.19
  11   3   2   13.41    2.78
 -11   3  -2   10.64    2.43
 -11   3  -2  -14.90   55.31
  11   3   2   11.54    3.43
  11   3   2   11.27    2.65
 -11   3  -2  124.03  465.21
 -11   3  -2    6.32    5.18
  11   3   2    5.28    3.27
 -11   3  -2   41.65   89.02
 -11   3  -2   13.51    1.96
  11   3   2   11.37    2.40
 -11   3  -2   13.41    2.09
 -11   3  -2  -67.13   70.19
 -11   3  -2   21.93    6.79
 -11   3  -2   18.94   51.80
 -13  -3  -2    8.60   13.01
  13  -3   2    7.02    2.61
 -13  -3  -2    6.60    2.05
 -13  -3  -2    9.05    1.82
 -13   3  -2    7.73    1.82
  13   3   2    4.73    3.88
  13   3   2    6.78    2.23
 -13   3  -2    7.80    2.04
 -13   3  -2   87.66  121.71
 -13   3  -2    7.64    1.65
 -13   3  -2   17.76    7.63
  13   3   2    4.22    2.70
 -13   3  -2   14.75    7.29
 -13   3  -2  -22.84  152.39
 -13   3  -2  -28.72   52.22
  13   3   2    6.61    1.89
 -13   3  -2   -6.26   43.87
  13   3   2    5.61    1.98
  15  -3   2    0.58    2.63
 -15  -3  -2    2.01    1.32
 -15  -3  -2   -8.53   21.97
 -15  -3  -2    3.39    1.35
 -15  -3  -2  101.79  103.43
  15   3   2    1.25    1.62
 -15   3  -2   46.01   93.31
 -15   3  -2    1.50    0.90
 -15   3  -2    1.87    0.99
 -15   3  -2  -73.45  212.06
  15   3   2   -3.27    2.53
 -15   3  -2    2.45    1.39
 -15   3  -2   10.73    6.83
 -15   3  -2  -11.57    9.25
  15   3   2    1.03    1.24
  15   3   2   -0.12    1.25
  15   3   2   -7.21    4.52
  17  -3   2   -0.73    3.24
 -17  -3  -2    0.88    1.08
  17   3   2    0.12    1.07
 -17   3  -2    5.63    5.14
  17   3   2    0.08    1.07
  17   3   2   -0.03    1.31
 -17   3  -2   28.24   62.81
 -17   3  -2    1.69    0.80
 -17   3  -2    2.59    1.05
 -17   3  -2    0.69    1.23
 -19  -3  -2   17.13    2.66
  19   3   2   19.01    2.84
 -19   3  -2   -1.56   37.66
  19   3   2   18.43    2.52
 -19   3  -2   11.65    2.45
  19   3   2   13.32    2.74
 -18  -4   2   -6.74    4.63
 -18   4   2   19.72   32.71
  18   4  -2    0.35    0.68
 -18   4   2   -0.50    0.59
 -18   4   2   -9.83   36.39
 -18   4   2    0.31    1.09
  18   4  -2   -0.94    0.88
 -18   4   2    3.42    4.01
 -16  -4   2   21.77    3.10
 -16   4   2   30.26    3.25
 -16   4   2   26.56    3.83
 -16   4   2   -6.03   32.37
 -16   4   2   32.10   44.96
 -16   4   2   29.56    3.20
  16   4  -2   23.15    3.40
 -16   4   2   35.63   34.58
  16   4  -2   22.41    3.42
  16   4  -2   16.83    3.52
  16   4  -2   14.08    4.49
 -14  -4   2  137.90   24.36
 -14  -4   2  173.75   46.17
 -14  -4   2   92.34   11.19
 -14  -4   2   82.66   11.33
 -14   4   2  298.90  307.56
 -14   4   2   -4.35   45.98
 -14   4   2  111.67   11.77
  14   4  -2  100.10   11.62
 -14   4   2 -120.11  247.06
 -14   4   2    5.31   45.71
 -14   4   2   61.10   78.04
  14   4  -2  103.23   12.37
  14   4  -2   81.28   12.57
  14   4  -2   93.87   12.52
 -14   4   2  101.90   22.40
 -14   4   2  354.51  308.93
  14   4  -2  106.85   11.57
 -12  -4   2   11.43   11.86
 -12  -4   2    0.74   25.01
 -12   4   2   28.50  111.20
 -12   4   2  133.65  186.74
 -12   4   2  -16.29   46.22
  12   4  -2    7.10    7.08
 -12   4   2  640.31  341.53
 -12   4   2    0.26    7.58
 -12   4   2   11.54   61.24
 -12   4   2   29.18    8.34
  12   4  -2   16.07    4.35
 -12   4   2   -5.74   42.58
 -10  -4   2   35.67   10.46
 -10  -4   2   40.60   26.20
  10  -4  -2  -26.21   30.24
 -10   4   2   18.21   87.47
  10   4  -2   -5.54   96.42
 -10   4   2  -12.91   53.93
 -10   4   2  -11.83   45.39
 -10   4   2   65.46   70.34
 -10   4   2 -139.78  250.51
 -10   4   2    3.84  113.34
   8  -4  -2   -0.64    1.60
  -8  -4   2   -1.28    4.39
  -8  -4   2   -1.15    1.34
  -8  -4   2   -3.80   24.59
  -8  -4   2    2.19    2.39
  -8  -4   2   12.16    6.79
   8  -4  -2   -2.13   21.66
   8   4  -2    3.31    7.53
  -8   4   2   -4.95   53.99
   8   4  -2   -4.39    2.50
   8   4  -2    1.61    1.20
  -8   4   2  -11.14   68.76
  -8   4   2    2.81    0.83
   8   4  -2  -34.79   63.80
   8   4  -2    2.48    1.25
  -8   4   2    0.92    0.79
  -8   4   2    8.38    5.75
  -8   4   2    4.20    1.50
  -8   4   2    4.84    4.81
  -8   4   2  -11.45   69.40
  -8   4   2  -23.80   69.49
  -6  -4   2   25.57    5.13
  -6  -4   2   30.95    4.09
  -6  -4   2   17.69    3.20
   6  -4  -2   19.71   16.90
  -6  -4   2   -3.78   12.81
  -6  -4   2   21.45    7.55
  -6   4   2   21.67    3.30
  -6   4   2  -22.25   51.32
  -6   4   2  -43.12   63.33
  -6   4   2   19.84    2.84
   6   4  -2   22.29    3.38
   6   4  -2  -24.19   51.18
  -6   4   2   28.14    6.17
   6   4  -2   25.13    3.75
   6   4  -2   24.08    3.52
  -6   4   2  -28.48   71.01
  -6   4   2   -8.23   61.88
  -6   4   2  542.47  323.12
  -6   4   2   12.65   43.34
  -6   4   2   18.91    2.75
  -4  -4   2  303.88   32.16
   4  -4  -2  285.47   35.10
  -4  -4   2  295.36   34.63
  -4  -4   2  254.47   31.81
  -4  -4   2  296.15   32.84
  -4   4   2   80.84  264.65
  -4   4   2  264.72   31.81
   4   4  -2  298.93   31.95
   4   4  -2  293.21   32.30
  -4   4   2  273.94   33.17
  -4   4   2   73.64   74.64
   2  -4  -2    3.74    1.69
  -2  -4   2    2.44   11.60
  -2  -4   2    4.63    1.71
   2  -4  -2    7.28   15.91
   2  -4  -2    8.89    6.30
  -2  -4   2    4.15    1.48
  -2  -4   2    2.61    2.12
  -2  -4   2    3.10    1.13
  -2  -4   2    5.23    4.52
  -2   4   2    5.86    1.79
  -2   4   2   43.36   59.48
   2   4  -2    2.76    1.58
  -2   4   2    3.86    1.74
   2   4  -2    9.70   63.93
   2   4  -2    1.89    0.96
   2   4  -2    0.16   48.16
  -2   4   2    5.89    3.85
  -2   4   2   33.07   45.12
  -2   4   2   29.35   65.68
  -2   4   2   -7.26   49.28
   2   4  -2    8.22    3.93
   0  -4   2   93.83   11.04
   0  -4  -2   95.60   14.78
   0  -4  -2  101.67   11.70
   0  -4  -2  117.52   11.87
   0  -4  -2   90.04   11.27
   0  -4  -2   84.60   11.10
   0  -4   2  103.92   14.01
   0   4   2   94.36   11.47
   0   4  -2   82.66   12.05
   0   4  -2   17.55   41.91
   0   4  -2  100.78   11.37
   0   4   2   75.32   12.39
   0   4   2  277.46   93.22
   0   4   2   15.53   42.07
   2  -4   2  109.08   13.11
  -2  -4  -2  120.02   13.98
  -2  -4  -2  100.85   13.20
   2  -4   2  132.39   16.28
  -2  -4  -2  131.12   13.55
  -2  -4  -2  118.68   17.01
   2   4   2  100.16   13.19
   2   4   2   -5.68   49.77
   2   4   2  118.84   13.74
  -2   4  -2  106.64   13.04
  -2   4  -2  120.14   14.59
   2   4   2   55.46   71.33
  -2   4  -2    6.97   53.30
  -2   4  -2  127.28   13.39
   4  -4   2   57.38    9.78
   4  -4   2   39.81    5.90
  -4  -4  -2   11.26   15.96
  -4  -4  -2   53.96    7.83
  -4  -4  -2   60.72   11.28
  -4  -4  -2   54.15    6.43
  -4  -4  -2   38.65    5.99
  -4   4  -2   50.82    8.11
  -4   4  -2  219.47  309.95
   4   4   2   -3.50   46.47
  -4   4  -2    5.05   56.14
  -4   4  -2   17.44   60.87
   4   4   2   55.68    6.69
  -4   4  -2   52.02    5.91
  -4   4  -2   47.12    6.01
  -4   4  -2   44.10    5.58
   4   4   2   45.19    6.04
  -6  -4  -2    0.83   15.05
   6  -4   2    3.46   13.27
  -6  -4  -2   23.72    8.36
   6   4   2   48.51   78.26
  -6   4  -2   18.43   66.34
  -6   4  -2  -21.08   68.96
  -6   4  -2 -387.61  282.04
  -6   4  -2  -11.10   58.49
  -6   4  -2  -13.13   85.27
  -8  -4  -2  176.05   34.00
  -8  -4  -2  161.77   25.42
  -8  -4  -2  176.21   23.41
  -8  -4  -2  177.48   22.69
  -8  -4  -2  178.13   21.30
  -8   4  -2   80.87   76.78
   8   4   2  186.31   20.78
   8   4   2  168.65   20.81
   8   4   2  171.58   21.53
  -8   4  -2  195.29   20.45
  -8   4  -2  761.09  393.34
  -8   4  -2    4.12   84.35
  -8   4  -2  198.56   23.13
  -8   4  -2  190.04   20.70
  -8   4  -2   26.86   73.61
   8   4   2   59.36   94.62
  -8   4  -2  210.13   89.44
  -8   4  -2  186.54   20.35
  10  -4   2    9.03   15.48
 -10  -4  -2   38.10   26.12
 -10  -4  -2   25.25   11.53
 -10   4  -2   24.50  105.39
 -10   4  -2   -9.02   90.40
 -10   4  -2    8.23   49.47
 -10   4  -2   42.78   76.94
 -10   4  -2 -300.18  348.44
 -10   4  -2   33.01    8.43
 -12  -4  -2  166.40   27.60
 -12  -4  -2  166.77   40.73
 -12   4  -2   39.72  147.51
 -12   4  -2  165.13   21.87
 -12   4  -2  184.73   17.77
  12   4   2  140.65   18.03
 -12   4  -2  168.93   17.57
 -12   4  -2  159.86   18.00
 -12   4  -2   44.19   53.45
  12   4   2  128.10   17.76
  12   4   2  146.71   18.08
  12   4   2  154.34   20.56
 -12   4  -2   55.56   77.19
  14  -4   2    9.12   33.76
 -14  -4  -2  -35.64   25.71
 -14   4  -2    1.57    0.90
  14   4   2    0.42    2.78
  14   4   2    3.95    2.13
 -14   4  -2   -3.19   11.09
 -14   4  -2   70.45   66.68
 -14   4  -2   33.51   65.38
 -14   4  -2    6.87    6.48
 -16  -4  -2    3.42    1.51
  16   4   2    6.46    3.49
 -16   4  -2   10.68    1.69
 -16   4  -2    5.90    1.72
  16   4   2    7.38    1.81
 -16   4  -2   -2.51   63.68
 -18   4  -2   33.08    3.51
 -18   4  -2    6.66   31.05
 -18   4  -2   26.51    3.70
  18   4   2   23.19    3.60
 -15   5   2  -22.26   42.18
 -15   5   2   -0.99   31.60
 -13  -5   2   85.56   44.72
 -13   5   2  -32.57   50.81
 -13   5   2 -274.79  233.68
 -13   5   2   61.93   42.61
  11  -5  -2   69.97    9.63
 -11  -5   2   58.15   17.34
 -11   5   2   74.41    8.73
 -11   5   2   59.67   14.55
 -11   5   2   31.08   43.29
 -11   5   2   -7.87   43.53
  11   5  -2   88.16   10.41
 -11   5   2  278.71  163.24
 -11   5   2   86.80    9.33
 -11   5   2 -174.78  170.82
 -11   5   2   91.05  251.53
 -11   5   2   27.46   68.72
  11   5  -2   67.96    9.05
   9  -5  -2  174.05   22.32
  -9  -5   2  209.76   35.05
  -9  -5   2  197.13   29.11
  -9  -5   2  203.19   22.50
  -9   5   2  -34.79  212.50
  -9   5   2  172.92   25.92
   9   5  -2  191.08   22.60
  -9   5   2    2.00   95.62
   9   5  -2  -12.39  131.53
   9   5  -2  213.43   22.87
  -9   5   2    6.66   66.37
  -7  -5   2  207.15   26.49
   7  -5  -2  202.14   25.66
  -7  -5   2  210.37   25.32
  -7  -5   2  227.90   30.98
  -7   5   2  199.70   28.08
  -7   5   2 -239.64  200.85
  -7   5   2   17.75   73.60
  -7   5   2  238.96   25.35
   7   5  -2  222.52   25.88
  -7   5   2   54.59  104.90
   7   5  -2  261.71   25.47
  -5  -5   2   30.25    4.97
   5  -5  -2   41.42    6.27
   5  -5  -2  -16.23   26.41
  -5  -5   2   36.43    6.62
   5  -5  -2   29.35    5.32
  -5  -5   2   41.34   11.46
   5  -5  -2   38.54    5.74
  -5   5   2   58.67  310.33
   5   5  -2   43.79    5.17
  -5   5   2   81.30   88.77
  -5   5   2   80.22   58.84
   5   5  -2   40.24    5.52
  -5   5   2   32.82    8.77
  -5   5   2  -28.54   78.56
   5   5  -2  -41.52   83.85
  -5   5   2   50.66   49.49
  -5   5   2   40.03    5.08
   3  -5  -2   17.36   22.71
  -3  -5   2   49.58   11.37
   3  -5  -2   28.27    4.25
  -3  -5   2  -17.72   15.57
  -3   5   2  -25.90   37.31
  -3   5   2   40.70    8.36
   3   5  -2    4.60   76.78
  -3   5   2 -453.94  173.02
  -3   5   2   22.90   62.48
   3   5  -2   29.37    4.35
  -3   5   2   30.32   90.21
   1  -5  -2  -10.83   12.13
  -1  -5   2    3.73    2.01
   1  -5  -2    5.79    1.80
  -1  -5   2    9.72    9.37
   1  -5  -2    7.16    2.45
  -1  -5   2  -11.03   16.39
   1  -5  -2   -6.26   19.76
  -1  -5   2    4.31    2.21
  -1   5   2  -29.27   92.02
   1   5  -2    4.77   93.95
  -1   5   2  -48.82   67.18
   1   5  -2    2.24    1.24
  -1   5   2    3.59    1.73
   1   5  -2  -13.70   71.13
   1  -5   2   44.60    5.96
  -1  -5  -2   51.05    6.93
   1  -5   2   49.86    6.84
  -1  -5  -2   58.25    6.65
  -1  -5  -2    0.64   20.44
  -1  -5  -2   50.11   13.45
   1  -5   2   49.89    6.73
   1  -5   2   10.02   19.00
   1  -5   2   55.61   13.46
  -1  -5  -2   35.10    5.92
  -1   5  -2   37.84    9.56
  -1   5  -2   59.71   93.03
  -1   5  -2   48.86    6.26
   1   5   2    8.02   81.39
  -1   5  -2   15.43   72.14
   1   5   2   51.37    6.58
   3  -5   2    6.48    2.54
  -3  -5  -2   11.48    2.70
  -3  -5  -2   15.52    3.44
   3  -5   2    6.90    2.45
  -3  -5  -2   12.30    2.70
  -3  -5  -2   11.13    9.47
   3  -5   2    3.53    2.05
  -3  -5  -2   -3.82   18.69
   3  -5   2    6.99   20.76
  -3   5  -2  -43.12   74.93
  -3   5  -2   47.52   53.24
  -3   5  -2 -134.20  242.54
  -3   5  -2   38.84   98.10
  -3   5  -2    7.96    6.85
   3   5   2   29.92   82.46
  -5  -5  -2   10.18   19.17
  -5  -5  -2   49.31   12.01
   5  -5   2    6.29    2.41
   5  -5   2   -0.92   21.80
   5  -5   2    5.57    2.23
   5  -5   2   12.34    3.02
  -5   5  -2  156.06   99.92
  -5   5  -2   -1.73   92.04
  -5   5  -2   17.04   62.37
  -5   5  -2   14.61  105.52
   5   5   2   46.28   93.01
  -5   5  -2 -392.04  241.82
  -7  -5  -2    3.05    2.20
   7  -5   2   -0.22    1.71
  -7  -5  -2    8.21   23.93
  -7  -5  -2    6.11    7.66
   7  -5   2    0.47   23.37
  -7  -5  -2    3.31    5.20
  -7  -5  -2    0.05   10.18
   7  -5   2   -1.27    2.37
   7   5   2    6.16  137.55
  -7   5  -2    2.62    7.44
  -7   5  -2   10.82   68.19
  -7   5  -2   53.32  153.23
  -7   5  -2 -273.85  238.38
  -7   5  -2   65.53   70.39
  -7   5  -2    2.78    1.43
   7   5   2    2.45    1.33
   7   5   2    3.45    2.17
  -7   5  -2 -138.64  102.45
  -9  -5  -2    5.76    3.45
   9  -5   2    2.78    2.00
   9  -5   2   29.92   34.32
   9  -5   2    0.29    2.15
  -9  -5  -2  -23.38   11.78
  -9   5  -2   62.62   75.63
  -9   5  -2   12.87    9.18
   9   5   2   -0.27    0.98
  -9   5  -2  -82.97  140.48
  -9   5  -2   -0.33    1.06
  -9   5  -2   32.81   50.86
  -9   5  -2    0.25    0.83
  -9   5  -2  -91.17  132.27
  -9   5  -2 -170.48  309.88
   9   5   2    0.82    1.95
  11  -5   2    2.74    2.34
  11  -5   2    2.07    2.60
  11  -5   2  -71.80   66.44
 -11  -5  -2    9.96   24.71
 -11   5  -2   16.58   52.96
 -13   5  -2   15.69    2.96
 -13   5  -2    2.26   47.07
 -13   5  -2   19.12    2.53
  13   5   2   16.49    2.76
 -15   5  -2    0.80    1.12
 -15   5  -2  -25.30   34.51
  15   5   2    0.20    0.69
  15   5   2    3.14    2.01
  12   6  -2   14.72    2.63
 -12   6   2   15.28    2.43
  10  -6  -2    1.41    3.49
  10  -6  -2    8.00    2.16
 -10   6   2 -209.50  170.84
 -10   6   2    5.76    1.74
  10   6  -2    5.58    1.84
  -8  -6   2   -6.18   26.92
   8  -6  -2    1.27    1.51
   8  -6  -2   -0.42    2.08
  -8   6   2   -0.71    1.35
   8   6  -2    0.81    1.95
  -8   6   2    0.85  167.77
   8   6  -2    0.24    1.03
   6  -6  -2  183.28   20.37
  -6  -6   2  163.07   19.83
  -6  -6   2  167.28   22.91
   6  -6  -2  194.35   19.88
  -6   6   2  -87.97  155.46
   6   6  -2  166.47   20.09
  -6   6   2  158.40   19.46
  -4  -6   2   10.90   18.41
   4   6  -2   83.32  113.45
  -4   6   2   -6.79  109.55
  -4   6   2   35.83  189.38
  -2  -6   2  -23.36   26.53
   2  -6  -2   -3.25   25.94
   2   6  -2  -81.16  125.61
  -2   6   2   96.07  120.04
  -2   6   2  -74.62  155.93
   0  -6  -2  -24.43   28.15
   0  -6  -2    6.81    2.06
   0  -6   2    4.80    1.83
   0  -6   2    2.90    2.45
   0  -6  -2    4.70    2.83
   0  -6   2    5.43   32.22
   0  -6   2    5.03    1.69
   0   6  -2   20.82  186.19
   0   6  -2    5.24    1.93
   0   6  -2 -130.34  111.14
   0   6   2    4.86    1.82
   0   6   2  221.99  244.71
  -2  -6  -2   68.62    9.56
   2  -6   2   78.60    8.72
   2  -6   2   57.51    8.19
   2  -6   2   36.94   28.94
  -2  -6  -2   70.38    8.72
   2  -6   2   74.37    9.39
   2   6   2   69.45    8.80
   2   6   2   47.70  185.61
  -2   6  -2  218.14  245.99
  -2   6  -2  170.25  206.20
   2   6   2    1.13  144.33
  -2   6  -2  -28.52  118.72
  -2   6  -2   67.71    8.37
  -4  -6  -2  322.65   52.05
  -4  -6  -2  390.32   38.39
   4  -6   2  303.98   37.52
  -4  -6  -2  341.84   38.82
   4   6   2  376.95   38.42
  -4   6  -2 -106.51  180.75
  -4   6  -2  291.33   37.42
   6  -6   2  173.53   17.39
  -6  -6  -2  148.20   48.20
  -6  -6  -2  109.96   19.08
   6  -6   2  173.25   17.93
  -6  -6  -2  131.87   17.34
  -6   6  -2   15.10  200.67
   6   6   2  156.14   17.73
  -6   6  -2  136.24   16.90
  -8   6  -2   38.77  232.78
  10  -6   2   24.16    4.00
  10  -6   2   25.80    4.83
  10   6   2   24.10    3.73
 -10   6  -2   21.84    3.36
 -12   6  -2    2.50    1.20
  12   6   2  -85.02   96.85
  12   6   2    4.03    1.59
   5   7  -2  -33.14   80.15
  -5   7   2  -18.24   99.00
   3  -7  -2    2.26    1.34
   3  -7  -2    7.02    3.16
  -3  -7   2    1.47    2.30
  -3   7   2 -124.57  100.57
   3   7  -2    0.88    0.92
   3   7  -2  -43.45   96.02
   1  -7  -2    3.01    3.48
   1  -7  -2    1.46    1.53
  -1  -7   2    5.44    3.92
  -1  -7   2    1.28    1.69
   1   7  -2  -32.92   95.93
  -1   7   2  -12.46   93.06
  -1  -7  -2    3.75    3.94
   1  -7   2    2.24    1.83
  -1  -7  -2    0.87    1.72
   1  -7   2   -2.32    4.00
  -1   7  -2 -152.30   94.92
   1   7   2  -68.62   96.72
  -3  -7  -2    2.17    1.76
   3  -7   2    0.76    1.32
   3  -7   2    5.56    2.88
   3   7   2   13.31  107.11
  -3   7  -2 -160.06  104.18
   3   7   2    1.81    1.02
   5  -7   2    1.46    1.32
   5   7   2    3.16    1.12
   5   7   2  -55.87   76.23
  -5   7  -2  -74.48  155.01
 -22   0   3    0.28    0.79
  22   0  -3    2.29    1.74
 -22   0   3   -1.43    0.55
  22   0  -3   -0.86    2.32
 -22   0   3    0.91    3.76
 -20   0   3 -180.51   64.79
 -20   0   3    0.83    1.08
 -20   0   3    3.11    5.37
  20   0  -3    2.32    4.50
  20   0  -3    0.86    1.85
 -20   0   3    2.30    1.03
  20   0  -3    2.16    5.34
 -18   0   3    0.55    0.79
  18   0  -3   -1.16    3.13
 -18   0   3    4.61    7.55
 -18   0   3   -0.66    0.95
  18   0  -3   -0.78    2.75
  18   0  -3    0.54    2.08
 -18   0   3  -54.15   70.89
 -16   0   3   -9.24   32.61
  16   0  -3    3.96    4.46
 -16   0   3   62.96   84.33
 -16   0   3    0.57    0.86
 -16   0   3    1.21    0.89
 -16   0   3   -3.23    5.66
  16   0  -3    0.05    2.57
  14   0  -3   -2.10    1.73
 -14   0   3   -2.31    4.98
 -14   0   3 -119.47   65.41
 -14   0   3 -326.66  224.35
 -14   0   3    0.94    0.81
 -14   0   3   -2.17   35.75
  14   0  -3   -0.62    2.01
 -14   0   3   -1.46    5.84
 -14   0   3   -0.10    0.86
 -12   0   3   -5.66   38.59
  12   0  -3    0.19    1.51
 -12   0   3   -0.83    0.81
 -12   0   3   -0.13    0.76
 -12   0   3 -132.95  231.05
 -12   0   3   -1.01    3.08
  12   0  -3    3.83    1.74
 -10   0   3  -69.16   45.37
  10   0  -3    1.20    1.27
 -10   0   3    3.36    2.18
  -8   0   3    1.21    1.48
  -8   0   3   -0.83    2.05
   8   0  -3    3.27    1.19
  -8   0   3    1.47    1.65
  -8   0   3  -18.71   34.56
  -6   0   3   -0.34    4.21
   6   0  -3    0.28    2.29
  -6   0   3    0.21    1.20
  -6   0   3    1.75    1.32
  -6   0   3    2.04    2.16
  -4   0   3   59.41   25.62
  -2   0   3   -0.59    8.32
   2   0  -3   -0.57    0.68
   2   0  -3    0.30    0.57
   0   0  -3   -1.01    0.55
   0   0  -3   -0.48    0.68
  -2   0  -3   -0.20    0.70
  -2   0  -3    0.28    0.97
  -4   0  -3    0.23    1.38
  -4   0  -3    0.54    0.92
  -6   0  -3    0.15    1.20
   6   0   3    0.88    1.03
  -6   0  -3   -1.85    1.94
  -6   0  -3   -0.56    1.61
  -6   0  -3    1.86   32.00
  -8   0  -3    3.44    2.59
  -8   0  -3   36.08   38.91
 -10   0  -3    0.13    3.15
 -10   0  -3   -1.06    2.70
  10   0   3    0.69    1.52
  10   0   3    0.06    1.62
 -10   0  -3   12.67   56.87
 -12   0  -3   -5.30   56.18
  12   0   3   -2.92    2.76
  12   0   3    1.48    2.07
 -12   0  -3    8.87   97.87
 -12   0  -3   -0.04    0.81
 -12   0  -3    2.73    3.78
 -12   0  -3   -0.28    0.88
 -12   0  -3   -2.15    6.08
  14   0   3    0.84    2.47
  14   0   3    3.18    2.18
 -14   0  -3   -0.18    0.92
  14   0   3    1.19    1.97
 -14   0  -3    1.26    6.64
 -14   0  -3   -6.41    5.62
 -14   0  -3   23.44   62.09
  14   0   3   -4.06    2.88
 -16   0  -3    1.66    6.08
 -16   0  -3   -1.16    0.78
  16   0   3   -0.48    2.65
 -16   0  -3  -22.24   60.60
  16   0   3    1.10    2.17
 -16   0  -3   -0.04    0.91
  16   0   3    3.18    2.25
  16   0   3   -2.60    2.87
 -18   0  -3   -0.23    0.81
 -18   0  -3   -5.78    5.88
  18   0   3   -1.48    2.29
 -18   0  -3    0.33    0.85
  18   0   3   -0.41    1.98
  18   0   3    3.41    3.57
  18   0   3   -2.50    2.31
 -18   0  -3  -26.40   57.58
 -20   0  -3   -0.28    0.91
 -20   0  -3  -22.39   39.42
 -20   0  -3   -0.69    0.83
  20   0   3   -0.57    4.93
  20   0   3    0.39    1.74
 -20   0  -3   -3.63    4.42
  20   0   3    0.85    1.97
 -21  -1   3    8.77    5.64
 -21   1   3 -141.43   51.46
  21   1  -3   19.63    4.27
 -19  -1   3   -0.50    0.88
 -19  -1   3   -5.37    5.50
  19  -1  -3   -3.38    3.59
 -19  -1   3    0.44    1.12
  19  -1  -3    0.36    2.66
 -19   1   3    0.43    0.79
  19   1  -3    1.04    2.87
  19   1  -3   -1.19    1.83
 -19   1   3    0.02    5.50
 -19   1   3  -13.39   55.49
 -19   1   3   20.99   62.73
  19   1  -3   -0.66    1.97
 -19   1   3   -0.60    0.71
  17  -1  -3   19.27    4.37
 -17  -1   3   22.00    8.27
 -17  -1   3 -109.93  104.99
 -17   1   3   22.72   48.13
 -17   1   3   44.28   76.02
  17   1  -3   12.74    3.58
 -17   1   3    8.64   51.23
 -17   1   3   30.93   22.31
 -15  -1   3   -2.17    7.03
 -15  -1   3   -4.35  101.36
 -15   1   3   62.96   72.88
 -15   1   3   18.85    7.30
 -15   1   3   12.28   35.28
 -15   1   3 -461.90  199.87
 -15   1   3   20.80   49.86
 -13  -1   3    3.78   47.29
 -13  -1   3   25.69   11.99
 -13  -1   3   41.21    5.78
 -13  -1   3   29.58    8.28
  13  -1  -3   54.63    6.61
 -13  -1   3  190.98  122.32
 -13  -1   3   42.32    5.52
 -13   1   3   47.29   62.49
  13   1  -3   49.27    6.41
 -13   1   3  179.97  111.45
 -13   1   3   43.17    5.43
 -13   1   3   37.97    5.54
  13   1  -3   52.76    6.49
 -13   1   3   42.38    5.69
  13   1  -3   52.51    5.96
  13   1  -3   52.85    7.00
 -13   1   3  -15.43   40.80
 -13   1   3   43.16   10.75
 -13   1   3  300.80  267.86
 -13   1   3   43.95    7.85
  11  -1  -3  886.36  109.17
 -11  -1   3  823.60  109.22
 -11  -1   3 1053.98  110.91
 -11  -1   3 1016.64  116.49
 -11   1   3  935.50  109.20
  11   1  -3 1042.44  109.48
 -11   1   3 1090.53  110.53
  11   1  -3 1104.92  109.89
  -9  -1   3  459.12   58.28
  -9  -1   3  472.65   54.29
   9   1  -3  477.33   53.27
  -9   1   3  481.35   62.78
  -9   1   3  493.25   53.85
  -7  -1   3  334.08   36.01
  -7   1   3  397.38   45.72
  -7   1   3  318.76   35.52
   7   1  -3  262.11   34.96
  -5  -1   3  651.96   68.63
   5   1  -3  601.41   68.79
  -5   1   3  586.12   68.28
  -3  -1   3 1192.47  116.07
   3   1  -3  949.48  116.06
  -3   1   3  998.75  115.82
  -1  -1  -3  757.01   79.32
  -1  -1  -3  662.27   77.91
  -1   1  -3  642.99   77.66
  -1   1  -3  742.44   77.57
  -3  -1  -3 1859.11  228.93
  -3  -1  -3 2163.36  231.22
  -3   1  -3 1906.63  228.58
  -3   1  -3 2333.98  228.51
  -3   1  -3 2069.38  228.42
   3   1   3 2098.29  228.39
  -5  -1  -3    6.35    2.70
  -5  -1  -3    9.82    7.17
  -5  -1  -3    8.43    2.10
  -5   1  -3    5.96    2.13
  -5   1  -3    2.66   19.02
  -5   1  -3    7.77    1.82
   5   1   3    8.55    1.88
  -5   1  -3    3.24   19.64
  -7  -1  -3   57.86    7.66
   7  -1   3   62.31    7.41
  -7  -1  -3   54.98   12.57
  -7  -1  -3   63.76    9.15
  -7  -1  -3   -1.04   38.20
  -7  -1  -3   58.38    7.63
   7   1   3   68.35    7.70
  -7   1  -3   65.71    8.35
  -7   1  -3   14.68   41.94
  -7   1  -3   13.08   23.29
   7   1   3   65.39    7.47
   9  -1   3  277.81   28.40
  -9  -1  -3  220.59   29.97
  -9  -1  -3  237.26   28.29
   9   1   3  262.12   28.74
  -9   1  -3  170.89   40.60
   9   1   3  264.90   28.41
  -9   1  -3  258.81   29.25
 -11  -1  -3   15.64    3.77
  11  -1   3   23.24    3.72
  11  -1   3   26.12    4.12
 -11  -1  -3   13.04    6.33
 -11   1  -3   16.80    2.89
 -11   1  -3    9.13    5.01
 -11   1  -3   60.36   70.15
  11   1   3   22.13    3.74
 -11   1  -3   15.16    2.66
  11   1   3   21.34    3.25
  11   1   3   19.54    3.64
 -11   1  -3   -5.59   36.86
  11   1   3   23.48    4.05
 -11   1  -3  -10.74   50.25
 -11   1  -3   18.04    4.99
 -13  -1  -3  468.99   58.45
 -13  -1  -3  436.42   53.53
  13  -1   3  563.92   54.28
 -13  -1  -3  409.44   55.64
  13   1   3  510.05   54.84
  13   1   3  463.23   54.32
 -13   1  -3  421.72   56.26
 -13   1  -3  434.16   53.73
 -13   1  -3  528.21   55.44
 -13   1  -3  485.98   53.55
  13   1   3  544.54   54.32
 -13   1  -3  509.67   53.74
  13   1   3  497.27   54.38
 -15  -1  -3  748.53   88.46
 -15  -1  -3  739.18   88.80
 -15  -1  -3  775.62   92.74
  15  -1   3  840.63   89.70
 -15   1  -3  860.13   88.53
  15   1   3  805.00   89.40
  15   1   3  886.22   89.39
  15   1   3  824.41   90.01
 -15   1  -3  754.88   90.43
 -15   1  -3  838.75   91.93
 -15   1  -3  773.07   88.76
 -15   1  -3  748.96   88.59
 -17  -1  -3  217.00   28.42
  17  -1   3  176.89   24.13
  17  -1   3  184.32   24.02
 -17  -1  -3  -12.32   57.79
 -17  -1  -3  211.86   22.88
 -17  -1  -3  198.92   23.27
 -17   1  -3  221.88   23.28
 -17   1  -3   53.55   73.61
 -17   1  -3  221.23   22.94
 -17   1  -3  183.07   22.93
 -17   1  -3  240.20   27.78
  17   1   3  190.55   23.81
  17   1   3  204.92   23.75
  17   1   3  187.11   24.45
  19  -1   3    8.96    2.81
 -19  -1  -3   -0.15   48.96
 -19  -1  -3    3.64    7.13
  19  -1   3    3.50    4.15
 -19  -1  -3   12.57    2.29
  19  -1   3    3.96    2.62
 -19   1  -3  -26.25   44.65
  19   1   3   12.71    4.24
  19   1   3    6.09    2.25
  19   1   3   12.25    2.71
  19   1   3    5.11    3.40
  21  -1   3   -1.20    1.62
  21  -1   3   -2.46    1.95
 -21  -1  -3    3.65    1.08
 -21  -1  -3    1.23    5.78
 -21   1  -3    4.29    1.07
  21   1   3    0.44    2.02
 -21   1  -3    5.78    1.19
  21   1   3    1.99    1.73
 -21   1  -3   19.66   40.38
  21   1   3    0.77    1.27
  21   1   3    5.56    4.12
 -21   1  -3    8.57    5.62
 -20   2   3   35.67   49.46
 -20   2   3   51.49   50.15
 -20   2   3   13.88    5.79
 -18  -2   3   -0.58    1.09
 -18  -2   3   -4.01    5.76
  18  -2  -3   -0.93    4.35
 -18  -2   3   -0.69    0.92
 -18   2   3    0.53    1.55
  18   2  -3   -0.76    1.17
 -18   2   3   33.96   73.29
 -18   2   3   -2.76    4.53
  18   2  -3    0.41    2.16
 -18   2   3  -38.51   53.56
 -18   2   3    6.71   45.15
 -18   2   3    0.21    0.90
  18   2  -3    2.00    1.63
  18   2  -3    0.29    1.44
 -18   2   3   -0.41    0.71
 -16  -2   3  236.42   25.84
 -16  -2   3  208.88   30.23
 -16  -2   3  219.04   26.12
  16   2  -3  213.28   26.28
  16   2  -3  226.78   26.04
  16   2  -3  233.19   26.70
  16   2  -3  242.51   26.20
 -16   2   3  -46.91   76.45
 -16   2   3  217.69   25.92
 -16   2   3  231.68   25.82
 -16   2   3  259.30  267.20
 -16   2   3  186.36   29.22
 -16   2   3  261.39   25.71
 -14  -2   3   -1.52   11.01
  14  -2  -3    3.75    3.71
 -14  -2   3    4.18    1.48
  14   2  -3    3.03    2.03
 -14   2   3   -8.74  163.46
 -14   2   3   37.21   63.89
  14   2  -3    5.76    1.88
 -14   2   3    6.94    1.85
 -14   2   3   12.85    5.86
 -14   2   3   -7.96   42.99
  14   2  -3    4.12    1.85
 -14   2   3    5.33    1.26
 -14   2   3    3.30    6.26
 -14   2   3   36.18   71.49
  14   2  -3    2.34    1.61
 -14   2   3 -113.22  217.36
 -14   2   3    3.61    1.29
 -12  -2   3   12.17   18.17
  12   2  -3    8.56    2.32
 -12   2   3   48.24   65.17
 -12   2   3  -55.02   80.51
 -12   2   3   10.82    1.89
 -12   2   3    1.24   49.63
 -12   2   3  -13.00   37.95
 -12   2   3    9.87    2.03
  12   2  -3   10.16    2.31
 -12   2   3   -1.06   56.23
 -12   2   3   12.02    5.86
 -12   2   3   11.93    5.28
 -12   2   3   14.59  232.00
  12   2  -3    8.93    2.62
  12   2  -3   13.56    2.40
 -12   2   3   11.95    2.43
 -10  -2   3   80.45   13.17
 -10  -2   3  145.12   31.42
 -10   2   3   81.77    9.15
 -10   2   3  -17.45   60.95
 -10   2   3  104.66  287.43
 -10   2   3   20.22   34.17
 -10   2   3   -2.74   62.84
 -10   2   3   59.54    8.64
  10   2  -3   76.57    9.37
  10   2  -3   81.27    9.11
  10   2  -3   73.73    9.07
  10   2  -3   69.50    9.03
 -10   2   3  101.35   11.01
  -8  -2   3   19.35   12.80
  -8  -2   3   18.44    5.27
  -8   2   3   24.96    4.66
  -8   2   3    9.12   27.84
  -8   2   3  -56.52   46.31
  -6  -2   3  162.14   23.00
  -6  -2   3  144.65   16.39
  -6  -2   3  171.42   17.64
  -6   2   3  152.48   16.73
   6   2  -3  120.37   15.94
   6   2  -3  119.89   15.68
   4  -2  -3  172.95   21.07
  -4  -2   3  186.28   26.71
  -4  -2   3  185.62   21.02
  -4   2   3  197.56   21.38
   4   2  -3  175.78   20.79
   2  -2  -3 1120.76  124.81
   2  -2  -3 1092.45  122.06
   0  -2  -3  425.29   42.99
   0  -2  -3  391.32   47.46
   0  -2  -3  319.13   42.00
   0   2  -3  389.59   42.19
  -2  -2  -3  957.86   98.28
   2  -2   3  795.94   97.67
  -2  -2  -3  977.08  102.10
  -2  -2  -3  860.10   98.99
   2   2   3  869.99  122.34
  -2   2  -3  857.39   98.28
  -4  -2  -3 1134.59  134.99
  -4  -2  -3 1266.46  138.07
  -4  -2  -3 1242.11  133.82
   4   2   3 1181.59  133.43
  -6  -2  -3  953.89  110.29
  -6  -2  -3  891.65  104.55
  -6  -2  -3  921.56  105.03
  -6  -2  -3  992.38  105.08
  -6  -2  -3  888.68  106.21
   6   2   3  953.83  104.42
  -6   2  -3 1008.53  105.30
  -8  -2  -3    2.07    3.52
  -8  -2  -3    5.41    3.48
   8  -2   3    3.57    1.41
  -8  -2  -3    1.63   11.40
  -8  -2  -3    6.49    4.78
  -8   2  -3   14.07   44.15
   8   2   3    6.13    2.09
  -8   2  -3  -25.13   38.19
   8   2   3    6.72    1.68
  -8   2  -3    2.92    2.72
   8   2   3  -20.08   53.83
  10  -2   3  188.69   22.13
 -10  -2  -3  174.11   25.70
 -10  -2  -3  178.64   32.42
 -10   2  -3  177.94   22.01
 -10   2  -3  182.39   24.18
 -10   2  -3   84.65   52.92
 -10   2  -3  237.86   24.03
 -10   2  -3   -0.14   53.12
  10   2   3  193.11   22.47
  10   2   3  208.96   22.42
 -10   2  -3  217.60   22.18
 -10   2  -3  194.83   21.89
  10   2   3  210.36   22.90
 -12  -2  -3   64.78    9.20
 -12  -2  -3   79.29   15.27
 -12  -2  -3   70.41    9.45
  12   2   3   82.61    9.81
 -12   2  -3  -21.80   84.34
 -12   2  -3   77.94   13.61
 -12   2  -3   81.63    9.16
 -12   2  -3    7.83   52.27
 -12   2  -3   -1.76   42.92
  12   2   3   83.43   10.44
  12   2   3   87.33    9.99
 -12   2  -3   83.83   12.37
  12   2   3   84.75   10.05
 -12   2  -3   89.51    9.51
 -12   2  -3   69.22    9.48
 -14  -2  -3   11.07   60.47
 -14  -2  -3   96.61   21.06
 -14  -2  -3  109.53   14.49
 -14  -2  -3  102.06   14.74
  14  -2   3  147.00   15.41
  14   2   3  128.05   15.27
 -14   2  -3  130.89   14.75
 -14   2  -3  140.49   18.46
  14   2   3  130.08   15.90
 -14   2  -3  144.53   14.59
  14   2   3  119.59   15.07
 -14   2  -3  145.32   18.27
  14   2   3  113.89   15.30
 -14   2  -3  133.87   14.85
 -14   2  -3   42.98   72.37
 -14   2  -3   59.60  151.73
  16  -2   3   24.67    4.43
  16  -2   3   26.51    4.72
 -16  -2  -3   13.46    2.66
 -16  -2  -3   11.10   72.52
 -16  -2  -3   21.85    3.53
 -16  -2  -3    3.42   12.52
  16   2   3   11.77    3.33
 -16   2  -3   20.15    2.88
 -16   2  -3   12.83   11.18
 -16   2  -3   16.95    3.28
 -16   2  -3   25.61    3.36
  16   2   3   18.32    3.63
  16   2   3   17.42    4.17
 -16   2  -3   45.55   82.96
  16   2   3   17.42    4.05
 -18  -2  -3   -7.38    6.18
 -18  -2  -3   53.28   87.90
  18  -2   3    2.96    3.11
 -18  -2  -3    1.28    1.07
  18  -2   3    3.51    2.60
  18   2   3    1.44    1.38
  18   2   3    0.07    1.46
 -18   2  -3    1.75    0.90
 -18   2  -3    5.63    6.12
 -18   2  -3    2.40    1.47
  18   2   3    1.57    2.85
 -18   2  -3   15.02   82.38
  18   2   3   -0.81    1.45
 -18   2  -3    1.91    1.06
 -20  -2  -3    2.36    5.56
 -20  -2  -3    3.14    1.03
  20   2   3    1.23    1.65
 -20   2  -3    3.52   42.31
  20   2   3    2.54    1.18
 -20   2  -3    5.76    1.24
  20   2   3    1.78    6.19
 -20   2  -3    3.74    0.86
  20   2   3    0.06    1.35
 -19  -3   3   17.98    2.60
 -19  -3   3   15.64    2.78
 -19   3   3   24.64    3.25
 -19   3   3  -22.09   42.87
  19   3  -3   16.29    2.94
 -19   3   3   -3.94   30.97
 -19   3   3   25.15    2.76
  19   3  -3   18.04    3.49
 -19   3   3   21.10    3.20
  19   3  -3   19.09    3.01
  19   3  -3   11.59    4.03
 -17  -3   3   25.11    3.57
 -17  -3   3   17.89    3.87
 -17   3   3  -43.05  309.43
 -17   3   3   76.08   47.91
 -17   3   3   29.53    3.64
  17   3  -3   25.45    3.99
 -17   3   3   -2.38   40.47
  17   3  -3   17.39    4.30
 -17   3   3   29.72    3.51
 -17   3   3   71.14   75.99
  17   3  -3   15.03    4.45
 -17   3   3   36.04    4.25
  17   3  -3   35.43    4.20
 -15  -3   3  201.84   26.67
 -15  -3   3  190.61   25.96
 -15  -3   3  192.16   34.18
  15   3  -3  219.76   25.94
 -15   3   3  126.89   68.05
 -15   3   3  195.31  301.42
 -15   3   3   31.57   83.24
  15   3  -3  227.11   26.03
 -15   3   3  240.31   26.10
 -15   3   3  213.98   29.62
 -15   3   3  256.22   25.65
 -15   3   3  263.19   25.78
  15   3  -3  237.54   26.20
  15   3  -3  219.37   26.47
 -13  -3   3  190.05   45.36
 -13  -3   3  108.22   13.64
 -13  -3   3  135.59   22.25
 -13   3   3  120.66   17.36
  13   3  -3  116.23   14.42
 -13   3   3  -66.64   81.25
 -13   3   3  236.02  303.45
 -13   3   3  116.80   13.54
 -13   3   3  119.42   13.44
  13   3  -3  112.54   13.86
  13   3  -3  127.88   14.03
 -13   3   3   90.93   96.27
  13   3  -3  115.09   13.86
 -13   3   3   77.05   50.51
 -13   3   3  119.23   13.89
  13   3  -3 -184.51  141.47
 -11  -3   3   17.61    9.12
 -11  -3   3   58.39   25.82
 -11   3   3   -3.05   41.95
 -11   3   3   -1.51   48.22
 -11   3   3   24.16    6.46
 -11   3   3   75.13   83.67
 -11   3   3  -35.45   57.03
 -11   3   3 -151.36  233.65
  -9  -3   3   78.97   11.45
  -9  -3   3  104.61   17.67
  -9  -3   3  105.01   23.88
  -9  -3   3   81.12   10.92
  -9   3   3   -2.05   64.86
  -9   3   3   22.93   54.21
  -9   3   3   88.09   10.41
  -9   3   3   18.32   56.11
   9   3  -3   94.74   11.64
   9   3  -3  102.86   10.93
  -9   3   3   96.14   10.85
  -9   3   3  -13.38   60.60
   9   3  -3   92.34   10.93
  -9   3   3   99.95  247.68
  -9   3   3   57.91   51.21
   9   3  -3  101.46   11.46
  -9   3   3   83.08   10.45
   9   3  -3   96.43   10.89
  -7  -3   3   99.58   14.36
  -7  -3   3  115.70   12.35
  -7  -3   3   99.35   12.04
  -7  -3   3  102.87   12.85
  -7  -3   3  108.14   22.28
  -7   3   3   -8.85   82.65
   7   3  -3  102.00   11.96
  -7   3   3  -85.61  248.73
   7   3  -3  110.09   12.67
   7   3  -3  100.72   12.17
  -7   3   3  -27.42   58.22
   7   3  -3   99.26   12.24
  -7   3   3   83.63   11.32
  -7   3   3  102.10   11.91
  -7   3   3   -9.00   58.48
   7   3  -3   96.56   11.74
  -7   3   3  118.53   13.63
  -5  -3   3   40.03    4.94
   5  -3  -3   43.27    4.58
   5  -3  -3   38.53   12.17
  -5  -3   3   35.61    5.29
   5  -3  -3   29.83    7.29
  -5  -3   3   13.97   11.98
  -5  -3   3   40.23    7.08
   5   3  -3   32.04   50.54
  -5   3   3  -13.19   45.34
   5   3  -3   31.34    5.32
   5   3  -3   29.35    4.68
  -5   3   3  -19.10   32.80
   5   3  -3   70.50   49.42
  -5   3   3   28.78    5.94
  -3  -3   3   21.55    4.43
  -3  -3   3   13.67    2.81
   3  -3  -3    0.50   10.77
   3  -3  -3   20.38    5.29
  -3  -3   3    6.94    2.24
  -3  -3   3   14.73   13.74
  -3   3   3  -18.01   43.37
  -3   3   3   21.19    3.99
   3   3  -3   -5.50   41.48
  -3   3   3    6.28   35.03
   3   3  -3   14.77    2.84
  -1  -3   3   21.06    3.45
  -1  -3   3   25.89    3.42
   1  -3  -3   22.45    3.65
   1  -3  -3   18.07   11.90
   1   3  -3  -11.32   37.18
  -1   3   3   29.41   46.18
   1   3  -3   11.36   32.82
  -1   3   3  -29.08   28.40
   1  -3   3    3.86    6.91
   1  -3   3    3.89    1.13
   1  -3   3    1.60    2.53
   1  -3   3    2.26    1.26
  -1  -3  -3    0.96    3.59
  -1  -3  -3   -0.72   11.34
  -1  -3  -3    0.88    1.28
  -1  -3  -3    0.68    1.19
  -1   3  -3    5.48   29.36
   1   3   3   23.32   30.27
   1   3   3  -40.04   57.25
  -1   3  -3    8.44   34.42
  -1   3  -3    1.58    2.13
   1   3   3    2.18    2.81
  -3  -3  -3   23.87    6.60
   3  -3   3   31.40    5.70
  -3  -3  -3   32.07    5.00
   3  -3   3   44.32    4.80
  -3  -3  -3   30.54   14.41
  -3  -3  -3   30.77    4.74
  -3   3  -3    1.86   36.17
   3   3   3   -1.38   35.83
  -3   3  -3   34.20    5.67
  -3   3  -3   -8.08   36.30
   5  -3   3   77.59    7.60
  -5  -3  -3   69.86    8.12
  -5  -3  -3   51.49   17.66
  -5  -3  -3   68.22    8.77
  -5  -3  -3   60.88   11.40
  -5  -3  -3   51.74    7.65
   5   3   3  -15.32   38.59
   5   3   3   61.93    8.15
  -5   3  -3    2.00   37.01
  -5   3  -3   71.70    9.02
   5   3   3   52.68    9.61
  -5   3  -3   61.25    7.25
   5   3   3   62.40    8.75
  -5   3  -3  -24.67   46.60
  -7  -3  -3 1252.77  139.64
   7  -3   3 1085.26  129.90
  -7  -3  -3 1177.00  133.29
  -7  -3  -3 1203.44  130.57
  -7  -3  -3 1222.17  131.37
   7   3   3 1164.55  130.31
  -7   3  -3 1343.70  131.61
  -7   3  -3 1110.79  129.78
  -7   3  -3 1175.92  129.90
  -7   3  -3 1281.16  130.08
   7   3   3 1093.90  130.43
   7   3   3 1108.30  130.15
   7   3   3 1129.58  130.09
  -9   3  -3  -46.26   62.04
  -9   3  -3  -15.87   53.14
  -9   3  -3  -37.76   47.74
  -9   3  -3    7.59   53.21
  -9   3  -3 -482.09  503.99
   9   3   3 -112.60   93.01
 -11  -3  -3   64.97   15.40
 -11  -3  -3   82.17   32.45
  11  -3   3   63.28    8.47
 -11  -3  -3   52.12    8.16
  11   3   3   72.56    9.42
 -11   3  -3  -58.63   91.21
 -11   3  -3   60.27   79.98
 -11   3  -3   81.21   11.92
 -11   3  -3   69.44    8.04
  11   3   3   63.56    8.61
  11   3   3   61.68    8.52
 -11   3  -3   15.73   57.55
 -11   3  -3   79.22    8.48
 -11   3  -3   25.44   42.03
 -11   3  -3   88.92   12.27
  11   3   3   68.99    8.74
 -11   3  -3   68.98    8.19
 -13  -3  -3  -20.73   15.78
 -13  -3  -3    0.26    1.29
 -13  -3  -3   -0.60    2.27
  13  -3   3    0.97    2.37
 -13   3  -3    1.28   54.23
  13   3   3    0.73    2.55
 -13   3  -3  109.98  155.14
 -13   3  -3    3.86    6.61
 -13   3  -3    1.10    1.30
 -13   3  -3  -53.57   54.59
 -13   3  -3    0.54    0.77
  13   3   3    1.31    1.58
  13   3   3   -0.50    1.23
  13   3   3    0.02    1.22
 -13   3  -3    2.28    1.00
  13   3   3   -0.65    3.24
 -15  -3  -3   21.50    3.67
 -15  -3  -3   68.14   25.66
 -15  -3  -3   17.90   68.89
  15  -3   3   29.48    4.71
 -15   3  -3   34.41    4.17
  15   3   3   22.33    5.07
  15   3   3   11.62    6.24
 -15   3  -3   29.83   11.01
 -15   3  -3   -6.45   57.20
  15   3   3   21.67    4.05
 -15   3  -3   59.52  211.67
 -15   3  -3   30.15    3.57
 -15   3  -3   34.38    3.84
  15   3   3   20.78    3.95
  15   3   3   25.03    4.16
 -17   3  -3    8.82    5.26
 -17   3  -3   87.07   67.59
 -19  -3  -3    2.20    5.37
 -19  -3  -3    2.46    1.49
 -19   3  -3   10.38    1.85
  19   3   3    6.23    1.47
 -19   3  -3   20.24   40.57
 -19   3  -3   12.08    1.60
  19   3   3    5.13    1.96
  19   3   3    7.51    1.64
 -18  -4   3   -3.97    4.29
 -18  -4   3    0.93    0.72
 -18   4   3    3.91    1.44
 -18   4   3   -0.44   38.00
  18   4  -3    1.88    1.06
 -18   4   3  -19.11   37.55
  18   4  -3    3.57    1.02
 -16   4   3  -16.27   35.13
  16   4  -3    3.76    1.94
  16   4  -3    9.58    3.42
 -16   4   3   11.50   38.19
 -16   4   3 -446.58  342.16
  16   4  -3    0.26    5.73
 -16   4   3   11.31   54.93
 -14  -4   3    9.56   20.23
 -14  -4   3   -1.06    0.95
 -14  -4   3    5.70   29.23
 -14   4   3    1.08    0.83
 -14   4   3   -3.47   11.60
  14   4  -3    0.75    0.95
 -14   4   3  -95.66  278.00
 -14   4   3   -8.65   44.15
 -14   4   3   65.85   79.02
 -14   4   3  -20.24   36.35
 -14   4   3  110.25  258.01
  14   4  -3   -0.13    2.26
 -14   4   3  -53.79  180.96
  14   4  -3    0.40    1.20
 -14   4   3    8.82    6.75
  14   4  -3    2.56    4.19
 -14   4   3    0.12    0.69
 -12  -4   3   17.66   12.25
 -12  -4   3   52.55   26.94
 -12   4   3  242.00  305.95
  12   4  -3   17.63    3.09
 -12   4   3   20.60   45.34
  12   4  -3   11.20    4.80
 -12   4   3  -48.85  162.38
  12   4  -3   16.02    3.86
 -12   4   3   20.04    2.64
 -12   4   3  -33.48   61.78
 -12   4   3   14.95    8.15
 -12   4   3  -15.61   51.10
 -12   4   3   19.93    2.75
  12   4  -3   15.16    3.26
 -12   4   3   21.23    3.61
 -12   4   3  -54.09  111.40
 -10  -4   3    3.78    8.18
  10  -4  -3  -10.78   35.81
 -10  -4   3    3.01   19.71
  10  -4  -3    1.18    1.99
 -10   4   3   80.14  125.48
 -10   4   3   55.68  217.67
  10   4  -3    0.26    2.01
 -10   4   3  -62.05   78.36
  10   4  -3    3.25    3.86
  10   4  -3    1.98    1.11
 -10   4   3   32.35   44.79
 -10   4   3  105.61   90.40
  10   4  -3    1.87    1.38
 -10   4   3    3.53    1.45
 -10   4   3   -2.92    5.54
 -10   4   3   -9.35   55.03
 -10   4   3    1.91    0.89
  10   4  -3  -31.67   72.35
  10   4  -3    4.22    2.05
 -10   4   3    2.20    0.84
 -10   4   3    7.51    5.79
  -8  -4   3  232.40   26.37
  -8  -4   3  244.62   27.75
  -8  -4   3  243.61   29.97
  -8  -4   3  194.26   25.97
   8   4  -3  224.54   26.54
   8   4  -3  222.88   25.97
   8   4  -3  246.02   26.15
  -8   4   3  115.02  263.77
   8   4  -3  195.50   27.13
  -8   4   3  239.77   25.64
  -8   4   3  245.73   25.68
  -8   4   3  237.43   28.39
  -8   4   3   91.86   78.94
  -8   4   3  232.61   26.07
  -6  -4   3  117.15   13.34
  -6  -4   3  118.23   16.55
  -6  -4   3  101.45   12.96
  -6  -4   3  126.97   14.30
  -6   4   3  112.05   79.50
   6   4  -3    3.35   51.89
  -6   4   3   38.46   51.95
   6   4  -3  117.77   13.10
  -6   4   3 -147.97  247.82
  -6   4   3  116.40   15.21
  -6   4   3  116.51   13.05
   6   4  -3  100.02   12.91
  -6   4   3   20.96   61.08
  -6   4   3    9.56   60.74
   6   4  -3  115.16   13.46
  -6   4   3  113.29   12.61
  -6   4   3  108.90   12.62
  -4  -4   3   11.76    5.02
   4  -4  -3   12.53    9.20
   4  -4  -3    5.79    1.90
   4  -4  -3    1.82    1.75
  -4  -4   3   12.94    4.48
  -4  -4   3   -2.31   14.28
   4  -4  -3   -4.72   16.68
  -4   4   3   18.82    4.86
   4   4  -3  -29.55   56.01
  -4   4   3    1.65   40.16
  -4   4   3    1.17   64.34
  -4   4   3   50.85   56.77
  -4   4   3   12.80   83.52
  -4   4   3 -337.33  220.73
   4   4  -3  -30.33   56.89
  -2  -4   3  191.23   25.21
   2  -4  -3  250.87   28.66
   2  -4  -3  219.30   25.48
  -2  -4   3  229.56   24.98
  -2  -4   3  190.56   25.44
  -2  -4   3  278.68   27.77
  -2   4   3  192.19   24.94
   2   4  -3  252.51   25.40
  -2   4   3  215.69   25.27
  -2   4   3  207.37   26.23
  -2   4   3  369.57   99.09
  -2   4   3   68.99   69.48
   2   4  -3  243.87   25.08
   0  -4  -3   11.15    6.25
   0  -4   3    5.29   13.18
   0  -4  -3    8.50    2.19
   0  -4   3    4.29    1.89
   0  -4  -3    9.85    2.62
   0  -4  -3   12.10    2.32
   0  -4   3   12.15    5.22
   0  -4  -3   14.98   15.65
   0   4  -3   30.85   51.06
   0   4   3   19.92   42.79
   0   4   3    7.53    4.16
   0   4   3   11.65    2.78
   0   4   3   26.44   74.42
   0   4  -3    8.00    3.71
   0   4  -3    8.81    1.87
   0   4  -3   11.56   48.74
  -2  -4  -3   30.36   15.71
   2  -4   3   35.30    5.86
   2  -4   3   48.37    5.67
   2   4   3  -45.03   54.39
  -2   4  -3  -25.80   46.82
  -2   4  -3   -7.83   45.11
  -4  -4  -3   20.08    3.42
   4  -4   3   -5.21   12.75
  -4  -4  -3   23.60    3.83
   4  -4   3   33.92    7.72
  -4  -4  -3   18.70    4.39
   4  -4   3   14.12    3.47
   4  -4   3   22.20    3.30
  -4  -4  -3    3.86   16.23
  -4   4  -3   23.00    5.59
   4   4   3   22.80    3.92
   4   4   3   18.72    3.33
  -4   4  -3   22.87    3.36
   4   4   3   32.18   63.28
  -4   4  -3   22.08    3.13
  -4   4  -3   12.91   57.80
  -4   4  -3   31.98    7.24
  -4   4  -3  169.56  308.45
  -4   4  -3   46.32   56.14
  -4   4  -3   20.17    2.82
  -4   4  -3   83.61   78.47
  -6  -4  -3   17.87    7.67
  -6  -4  -3    2.92   17.46
   6  -4   3    0.46   10.27
  -6  -4  -3   13.55    4.42
  -6   4  -3    7.54   70.59
  -6   4  -3   13.66   65.17
  -6   4  -3 -167.83  310.01
  -6   4  -3   11.31    4.91
   6   4   3  -32.85   77.85
  -6   4  -3  -25.91   59.32
  -6   4  -3  -29.01   75.28
   8  -4   3   53.85    5.74
  -8  -4  -3   38.29    6.57
  -8  -4  -3   45.87    9.31
  -8  -4  -3   44.83   24.93
  -8  -4  -3   38.45    9.73
  -8  -4  -3   36.28   11.62
  -8   4  -3  -65.68   84.43
  -8   4  -3  -21.96  109.97
   8   4   3   32.97    5.48
   8   4   3  280.89  119.16
  -8   4  -3   42.33    5.13
  -8   4  -3   43.52   72.61
  -8   4  -3   52.07  375.43
   8   4   3   33.51    6.26
  -8   4  -3   41.95    5.04
  -8   4  -3   53.03    9.04
  -8   4  -3   40.95    5.35
   8   4   3   42.29    5.65
 -10  -4  -3   54.60   16.50
 -10  -4  -3  138.37   40.25
  10  -4   3   94.27    9.93
  10   4   3   71.14    9.39
  10   4   3   59.08   11.25
 -10   4  -3   33.22  134.01
 -10   4  -3   83.61    9.09
 -10   4  -3   75.64    9.43
 -10   4  -3   89.89    9.27
 -10   4  -3  -22.30   41.72
 -10   4  -3   74.28   12.76
  10   4   3   70.94   10.58
 -10   4  -3  -12.22   65.02
 -10   4  -3   61.67  111.64
 -10   4  -3 -558.68  465.33
  10   4   3   71.25    9.55
 -12  -4  -3   69.55   19.78
 -12  -4  -3   68.05    9.34
 -12  -4  -3  151.08   43.09
  12   4   3   84.68    9.83
 -12   4  -3   88.67   14.54
 -12   4  -3    7.22  192.24
  12   4   3   88.50   11.35
 -12   4  -3  -48.35  137.08
 -14  -4  -3    3.47    1.42
  14  -4   3    5.39   29.90
 -14   4  -3   19.07   66.68
 -14   4  -3    1.36    0.90
  14   4   3   -2.27    2.37
  14   4   3    1.03    1.15
  14   4   3    0.56    0.89
 -14   4  -3    3.38   20.01
  14   4   3    2.35    2.75
 -14   4  -3    4.57    1.53
 -14   4  -3    9.08    6.34
  16   4   3    0.67    3.20
 -16   4  -3    1.10    0.74
  16   4   3    1.08    1.02
 -16   4  -3    1.19    1.15
 -16   4  -3    8.39    5.41
 -16   4  -3  -10.73   55.67
  16   4   3    0.61    1.14
  18   4   3    2.93    1.00
 -18   4  -3    8.42    3.91
 -18   4  -3    3.38    0.89
 -18   4  -3    4.96    1.37
 -18   4  -3    3.96   30.44
 -15  -5   3    2.60    0.87
 -15   5   3   -1.63   31.05
 -15   5   3   -0.11    1.04
  15   5  -3    0.63    0.64
  15   5  -3   -0.88    1.38
 -15   5   3  -28.74   31.49
 -13  -5   3   85.66   11.23
 -13  -5   3   89.86   44.26
 -13   5   3  -31.05   50.04
 -13   5   3  121.21   11.94
 -13   5   3   94.04   11.70
 -13   5   3  497.14  374.23
  13   5  -3   97.35   12.16
  13   5  -3  103.61   11.64
 -11  -5   3   42.45   32.32
  11  -5  -3   69.61    8.36
 -11  -5   3   72.67   17.46
 -11   5   3   63.15    7.26
 -11   5   3   10.37   44.23
  11   5  -3   58.23    8.11
 -11   5   3  -35.78   50.61
 -11   5   3   61.32    7.74
 -11   5   3 -164.48  164.21
 -11   5   3   59.72   44.46
 -11   5   3   24.23   12.96
 -11   5   3  117.58  175.08
  11   5  -3   63.88    7.67
 -11   5   3  159.62  139.15
  -9  -5   3   13.19   22.44
  -9  -5   3   40.71   11.88
  -9   5   3  -75.64  109.53
  -9   5   3  -58.83  209.47
  -9   5   3   33.48   10.58
   9   5  -3  -25.63  123.40
  -9   5   3   82.32  115.85
  -9   5   3   10.87   61.57
  -9   5   3   -0.68   53.91
  -7  -5   3   37.52    5.55
   7  -5  -3   30.46    5.86
  -7  -5   3   46.47    6.26
   7  -5  -3   48.46    6.29
  -7  -5   3   30.04   11.30
  -7  -5   3   30.90    7.08
  -7   5   3   38.72   97.92
  -7   5   3  -23.54   59.78
  -7   5   3   40.43   10.01
  -7   5   3   93.24  104.83
  -7   5   3   16.20  252.38
  -7   5   3   41.87    5.55
   7   5  -3  -43.54   89.50
   7   5  -3   51.50    5.74
   7   5  -3   45.38    6.09
  -7   5   3   68.37   51.00
  -7   5   3   17.47   65.31
   5  -5  -3   10.51    2.89
  -5  -5   3    4.10   15.48
   5  -5  -3    9.07    2.50
   5  -5  -3   16.83    3.52
  -5  -5   3    6.90    2.09
  -5  -5   3    9.61    3.27
  -5  -5   3   12.82    2.82
   5  -5  -3   15.76   29.22
  -5  -5   3   11.71    8.53
   5   5  -3    8.96    2.17
  -5   5   3    2.87    6.89
  -5   5   3   -8.37   82.93
   5   5  -3   15.82    3.28
   5   5  -3    7.55   69.02
  -5   5   3  -66.84   74.92
  -5   5   3   -0.85  250.88
  -5   5   3   28.27   46.35
  -5   5   3    8.73    2.36
   3  -5  -3  124.00   16.21
  -3  -5   3  159.69   16.61
   3  -5  -3  125.82   16.57
   3  -5  -3  164.51   17.17
  -3  -5   3  130.13   21.07
  -3  -5   3  136.51   16.26
  -3  -5   3  150.41   17.19
  -3   5   3  139.65   16.48
   3   5  -3  155.79   16.81
  -3   5   3  117.38   19.11
  -3   5   3  304.79  115.19
  -3   5   3   -0.99   78.45
   3   5  -3  137.09   16.20
  -3   5   3  -94.28  168.44
   3   5  -3  -12.73   69.46
  -1  -5   3    3.73    1.70
   1  -5  -3    0.66    1.33
  -1  -5   3   -5.36    8.67
  -1  -5   3    1.43    1.72
  -1  -5   3    0.25    1.02
   1  -5  -3    0.37    1.81
   1  -5  -3   -6.92   20.47
   1  -5  -3    3.71   12.61
  -1  -5   3   -3.29    1.66
  -1  -5   3    4.50   16.73
   1   5  -3    8.92  110.59
  -1   5   3   34.79   74.10
  -1   5   3    1.46    1.61
   1   5  -3    1.62    1.16
  -1   5   3  -74.75  115.82
   1   5  -3   25.38   64.97
  -1  -5  -3   64.75   15.29
   1  -5   3   67.94    8.17
  -1  -5  -3   55.15    8.23
   1  -5   3   57.71    8.83
   1  -5   3   61.29    8.68
  -1  -5  -3   82.13    8.79
  -1  -5  -3   76.61    9.39
   1  -5   3   87.01   15.82
  -1   5  -3    8.85   69.89
  -1   5  -3   73.71    8.50
  -1   5  -3  -23.94   45.20
   1   5   3   69.84    8.79
  -1   5  -3   51.33   11.03
  -1   5  -3   34.41   96.59
   1   5   3   48.75   82.75
   3  -5   3    9.43    2.99
  -3  -5  -3   21.81   11.01
   3  -5   3   -8.19   20.28
  -3  -5  -3   21.75    4.31
   3  -5   3   11.32    2.94
   3  -5   3    5.92    2.21
  -3  -5  -3   -0.28   18.47
  -3   5  -3   22.33   77.69
  -3   5  -3   24.68  103.13
  -3   5  -3 -227.42  228.13
  -3   5  -3   19.69    7.25
   3   5   3   32.69   87.84
   5  -5   3    2.14    1.92
  -5  -5  -3  -14.10   21.49
  -5  -5  -3   12.48    4.17
   5  -5   3    3.93    2.28
   5  -5   3    4.16    2.34
  -5  -5  -3   15.54   17.00
   5  -5   3    2.34   20.97
   5   5   3    8.80    2.02
  -5   5  -3   11.00    7.29
  -5   5  -3   78.33   74.84
  -5   5  -3 -130.50  262.77
  -5   5  -3   10.55    2.00
  -5   5  -3    8.36   59.59
  -5   5  -3   25.44  134.14
   5   5   3   12.64  107.06
  -5   5  -3  -22.76   80.76
  -7  -5  -3   15.41    3.41
  -7  -5  -3   25.33   16.55
  -7  -5  -3   38.60   28.30
   7  -5   3  -14.67   24.12
  -7  -5  -3   16.58    8.39
  -7   5  -3  -74.88  114.97
  -7   5  -3   14.50  160.42
  -7   5  -3   20.90   14.77
   7   5   3   13.02    2.66
  -7   5  -3   45.71   76.82
  -7   5  -3   17.10    2.76
  -7   5  -3   33.48  319.44
   7   5   3  -14.74  161.63
  -9  -5  -3   -2.62    3.83
   9  -5   3   -0.13    2.07
  -9  -5  -3   -2.72   12.82
   9  -5   3   -2.43    1.85
   9  -5   3   11.35   28.64
  -9  -5  -3   -2.66   27.18
  -9   5  -3  -84.22  119.41
  -9   5  -3   27.26   62.62
  -9   5  -3   -1.06    1.10
  -9   5  -3   -2.86    8.89
  -9   5  -3  -10.85   47.60
  -9   5  -3 -112.68  144.77
  -9   5  -3    0.44    0.81
  -9   5  -3 -450.10  305.33
   9   5   3   -1.22    1.00
   9   5   3    0.99    1.34
 -11  -5  -3   -0.87   24.57
  11  -5   3    5.19   43.56
  11  -5   3    1.35    2.36
  11  -5   3    1.35    2.14
 -11   5  -3   -0.58    0.70
 -11   5  -3   -0.71    1.02
  11   5   3   -0.55    0.81
 -11   5  -3   -4.68   50.01
  11   5   3    0.68    1.61
 -13   5  -3   17.02    2.76
 -13   5  -3  -29.64   36.22
  13   5   3   10.76    2.31
 -13   5  -3   16.75    2.21
  15   5   3    6.72    2.59
 -15   5  -3  -48.11   28.92
 -12   6   3  174.55  211.82
  10  -6  -3   37.51    6.36
  10  -6  -3   19.96    3.15
  10   6  -3   18.84    2.66
  10   6  -3   13.26    2.96
 -10   6   3   13.90    2.63
 -10   6   3  112.22  172.53
  -8  -6   3   22.78   28.22
   8  -6  -3    5.11    2.48
  -8   6   3    2.86    1.52
   8   6  -3    2.08    1.65
  -8   6   3  -90.66  163.21
  -6  -6   3   -1.13   23.74
  -6  -6   3   10.71    5.85
  -6   6   3  -35.67  146.53
  -4  -6   3   27.57    5.48
  -4  -6   3   21.12    3.95
  -4  -6   3  -11.05   19.72
  -4  -6   3   30.27    4.47
   4  -6  -3   35.35    5.26
   4   6  -3   91.57  127.05
  -4   6   3  -53.48  107.56
  -4   6   3   21.41  161.49
   4   6  -3   35.73    4.55
   2   6  -3   96.25  145.45
  -2   6   3  108.38  158.06
  -2   6   3    9.89  147.55
   0  -6   3   26.66   27.86
   0  -6  -3    0.51    1.47
   0  -6  -3   38.13   31.98
   0  -6   3   -1.05    0.99
   0  -6   3    1.02    2.11
   0  -6   3    1.32    1.44
   0  -6  -3    1.06    2.20
   0   6  -3 -121.44  165.09
   0   6  -3    0.14    1.15
   0   6   3 -120.33  148.45
   0   6   3 -149.83  150.94
   0   6   3    0.86    1.39
   2  -6   3   -0.26    1.10
  -2  -6  -3    1.39    2.82
   2  -6   3    0.05    1.39
  -2  -6  -3  -23.39   33.17
   2  -6   3  -12.46   23.04
   2  -6   3    0.73    1.94
  -2  -6  -3    3.74    1.73
  -2   6  -3    0.60    1.20
   2   6   3    0.40    1.32
  -2   6  -3  134.78  199.02
  -2   6  -3   87.14  138.65
   2   6   3 -274.88  146.70
   2   6   3 -130.60  180.04
   4  -6   3    2.22   31.82
   4  -6   3    7.90    2.69
   4  -6   3    8.19    1.75
  -4  -6  -3    5.10    3.53
   4  -6   3   11.39    3.15
  -4  -6  -3    2.62   33.54
  -4   6  -3    2.52    1.69
  -4   6  -3  -46.04  187.87
  -4   6  -3    3.19  136.23
   4   6   3    9.23    2.41
  -6  -6  -3    1.07    8.63
  -6  -6  -3   33.66   36.63
  -6   6  -3  278.47  223.54
   8  -6   3    3.10    1.82
   8   6   3    4.30    1.84
  -8   6  -3  -65.67  285.05
  -8   6  -3    2.63    1.35
  -8   6  -3   34.94   54.02
  10  -6   3    7.21    2.80
  10  -6   3    7.87    2.03
 -10   6  -3    5.93    1.49
  10   6   3    5.99    1.80
  12   6   3  -74.91   86.19
   5   7  -3   -7.95   91.20
  -5   7   3   -4.50   83.01
   3  -7  -3    6.80    3.23
   3   7  -3  -62.80   80.01
  -3   7   3  -47.66  110.53
   1  -7  -3   15.62    6.58
  -1  -7   3   20.09    7.29
   1   7  -3   67.41  119.31
  -1   7   3  -81.79  100.56
  -1  -7  -3   10.09    4.72
  -1  -7  -3    7.63    3.06
   1  -7   3   12.72    4.23
  -1   7  -3   54.35  106.82
   1   7   3  -35.56  102.51
   3   7   3   59.76  123.55
   5  -7   3   -0.21    1.19
   5   7   3  -12.65   75.76
   5   7   3    0.57    0.92
 -22   0   4   64.71    9.57
 -22   0   4   59.60    7.20
 -20   0   4  107.61   13.23
 -20   0   4  115.74   16.27
 -20   0   4  114.81   13.00
 -18   0   4  374.45   40.76
 -18   0   4  392.32   48.08
  18   0  -4  346.31   40.86
 -18   0   4  390.75   40.36
  18   0  -4  293.57   41.25
 -16   0   4  388.60   46.17
  16   0  -4  464.53   47.20
 -16   0   4   57.50   98.27
 -16   0   4  426.58   45.99
 -16   0   4  388.62   49.02
 -14   0   4  437.30   50.24
 -14   0   4  477.99   50.08
 -14   0   4  435.66   53.02
 -14   0   4 -106.96  202.31
 -12   0   4  247.18   31.25
  12   0  -4  311.90   31.37
 -12   0   4   81.46  224.57
 -12   0   4  273.58   31.14
 -12   0   4  282.50   32.06
 -10   0   4  108.55   13.54
  10   0  -4  114.25   13.03
   8   0  -4    5.52    1.40
  -8   0   4    3.39    2.29
  -8   0   4   11.07    2.41
  -8   0   4    5.82    1.84
   8   0  -4    9.91    4.59
  -8   0   4   59.08   36.33
   6   0  -4 1529.94  169.72
  -6   0   4 1456.66  169.34
  -6   0   4 1612.86  169.28
   4   0  -4 4287.37  471.87
  -2   0  -4 3624.46  399.15
  -4   0  -4 3247.79  389.61
   4   0   4 3979.29  389.20
  -4   0  -4 3367.54  389.21
  -6   0  -4   65.89    8.47
  -6   0  -4   64.74    7.93
  -6   0  -4   56.71    8.63
  -6   0  -4   13.76   32.83
   6   0   4   73.62    7.94
   8   0   4 3067.98  354.46
  -8   0  -4 3319.94  354.24
  -8   0  -4 3257.29  354.74
  10   0   4 1823.93  197.41
 -10   0  -4 1699.64  197.54
  10   0   4 1825.42  197.11
 -12   0  -4  281.03   35.85
  12   0   4  360.73   36.41
  12   0   4  340.24   36.46
  12   0   4  317.98   38.45
 -12   0  -4  360.44   37.16
 -12   0  -4  309.81   35.68
 -12   0  -4  279.57   38.60
  12   0   4  332.89   37.38
 -14   0  -4 1109.51  121.19
 -14   0  -4 1010.67  122.87
 -14   0  -4 1074.29  124.73
  14   0   4 1181.13  122.52
 -14   0  -4  980.89  121.25
  14   0   4 1079.54  121.74
  14   0   4 1200.04  121.94
  14   0   4 1126.82  122.06
  16   0   4   70.81   11.30
  16   0   4   77.17   10.57
  16   0   4   86.98   10.86
 -16   0  -4   90.41   10.09
 -16   0  -4   92.48    9.70
 -16   0  -4   83.04   14.24
  16   0   4   65.07   10.87
 -16   0  -4   12.22   59.40
  18   0   4    2.04    2.34
  18   0   4    6.29    2.61
  18   0   4    7.11    3.02
  18   0   4    8.25    3.99
 -18   0  -4  -46.20   44.09
 -18   0  -4   10.28    7.21
 -20   0  -4    3.96    8.18
  20   0   4    3.36    4.40
 -20   0  -4   11.77    2.11
 -20   0  -4   17.00    2.30
 -20   0  -4   15.15   39.18
 -21  -1   4  102.67    9.84
 -21  -1   4   91.61   14.01
 -21  -1   4   81.93   11.07
 -21   1   4    2.69   34.76
  21   1  -4   63.22   10.78
 -21   1   4    2.48   56.69
  21   1  -4   72.93   10.14
 -21   1   4   90.91    9.77
 -19  -1   4   33.81    4.10
 -19  -1   4   26.79    4.21
  19  -1  -4   16.82    4.65
 -19  -1   4   29.19    8.76
  19   1  -4   26.33    4.87
 -19   1   4   36.38    8.12
  19   1  -4   32.26    5.98
 -19   1   4   64.73   77.97
 -19   1   4   30.60    4.09
 -19   1   4   32.52    3.88
 -19   1   4   47.93   47.37
  19   1  -4   21.37    5.16
 -17  -1   4    0.41    1.00
 -17  -1   4   -1.00    0.99
  17  -1  -4   -3.15    2.76
 -17   1   4    0.57    0.88
 -17   1   4   -3.22    5.07
 -17   1   4  -29.18   79.19
 -17   1   4   -0.64   32.35
  17   1  -4   -1.31    3.36
  17   1  -4    0.70    1.86
 -17   1   4   -1.55    1.64
 -17   1   4   20.24   66.69
  17   1  -4    0.45    1.46
 -17   1   4   -1.00    0.79
  17   1  -4   -0.86    1.82
 -15  -1   4   24.47    8.46
 -15   1   4  -45.11   45.20
 -15   1   4 -135.03  195.84
 -15   1   4   14.08   75.73
 -15   1   4  -20.35   34.82
 -15   1   4   47.44    8.50
 -13  -1   4    3.32    9.84
  13  -1  -4   13.83    2.99
 -13  -1   4    7.83    1.73
 -13  -1   4    6.40    6.05
 -13   1   4    5.88    1.41
 -13   1   4   98.02  219.14
 -13   1   4    9.64    4.34
  13   1  -4    6.99    1.92
 -13   1   4  -67.05   42.00
 -13   1   4    9.40    2.22
 -13   1   4  -21.70   65.67
 -13   1   4    7.95    1.80
  13   1  -4    6.81    2.34
 -13   1   4   10.94    6.21
 -13   1   4  -31.11   97.54
 -13   1   4  -23.56   33.02
  13   1  -4    6.01    2.62
  13   1  -4    6.30    2.36
 -11  -1   4   12.44    2.11
 -11  -1   4   16.01    5.37
 -11  -1   4   11.81   13.26
  11  -1  -4    9.07    2.07
  11   1  -4   14.58    2.75
 -11   1   4    8.52   52.02
 -11   1   4   13.08    3.92
 -11   1   4    9.11    2.05
  11   1  -4   15.34    2.48
 -11   1   4    1.18    7.34
 -11   1   4   10.36    1.83
  -9  -1   4  283.18   38.81
  -9  -1   4  315.18   34.78
  -9   1   4  349.01   47.02
   9   1  -4  279.03   33.48
  -9   1   4  296.49   34.16
   7  -1  -4  522.26   64.36
   7   1  -4  523.95   64.19
  -7   1   4  620.65   64.82
  -7   1   4  620.47   72.21
   7   1  -4  638.71   65.64
  -5  -1   4  612.81   75.52
  -5   1   4  679.10   73.20
   5   1  -4  629.05   73.49
   5   1  -4  707.61   76.85
   3   1  -4  291.22   33.09
   1  -1  -4  390.27   49.78
   1  -1  -4  509.64   50.65
   1   1  -4  415.48   49.88
   1   1  -4  467.29   49.57
  -1  -1  -4 1362.49  153.20
  -1  -1  -4 1303.81  154.05
  -1   1  -4 1411.62  152.73
  -1   1  -4 1293.03  152.88
   1   1   4 1565.86  156.61
  -3  -1  -4   93.22   11.04
  -3  -1  -4   83.63   13.55
  -3  -1  -4   84.62   11.61
  -3   1  -4  102.98   10.97
  -3   1  -4   94.51   10.81
  -3   1  -4   91.94   11.06
   3   1   4   97.66   10.87
   5  -1   4 5834.64  629.18
  -5  -1  -4 5703.19  630.47
  -5  -1  -4 5466.66  629.53
  -5   1  -4 5857.39  629.44
  -7  -1  -4 2103.38  270.02
   7  -1   4 2662.65  269.93
  -7  -1  -4 2350.97  274.83
  -7  -1  -4 2228.00  271.24
  -7  -1  -4 2407.98  270.07
   7   1   4 2702.41  270.06
  -7   1  -4 2627.05  270.78
   7   1   4 2532.02  270.67
  -7   1  -4 2404.98  274.29
  -9  -1  -4   29.44    4.39
  -9  -1  -4   17.23    5.80
  -9  -1  -4   14.51    3.93
  -9  -1  -4    2.51   45.46
   9  -1   4   25.02    3.67
  -9   1  -4    9.42   54.04
  -9   1  -4   21.25    5.02
  -9   1  -4    1.52   32.62
   9   1   4   25.31    3.70
   9   1   4   29.31    4.16
  11  -1   4   62.60    6.98
  11  -1   4   63.00    6.94
 -11  -1  -4   34.66    6.79
 -11  -1  -4   47.02   10.22
 -11  -1  -4   36.00    6.97
  11   1   4   53.31    7.08
 -11   1  -4   36.56    9.47
 -11   1  -4   -6.88   71.11
  11   1   4   47.15    7.97
  11   1   4   65.84    6.86
 -11   1  -4   50.43    5.97
 -11   1  -4   46.25    6.12
 -11   1  -4   13.65   50.19
 -11   1  -4   -8.85   40.22
 -11   1  -4   56.18    8.65
  11   1   4   52.83    7.07
 -13  -1  -4    2.35    1.30
  13  -1   4    3.44    2.33
 -13  -1  -4    9.61    8.60
 -13  -1  -4    2.56    1.20
 -13  -1  -4  -51.36   59.74
  13  -1   4    7.49    2.52
 -13   1  -4    4.63    5.15
 -13   1  -4    0.60    1.22
  13   1   4    1.24    1.65
  13   1   4    3.21    1.94
  13   1   4    0.53    1.96
 -13   1  -4  -25.34  116.47
 -13   1  -4    3.22    0.96
  13   1   4    0.21    2.20
  15  -1   4   75.60    9.99
  15  -1   4   83.98   10.52
 -15  -1  -4   61.57   14.18
 -15  -1  -4   70.13    8.96
 -15  -1  -4   70.01    9.32
 -15  -1  -4   39.72   59.21
 -15   1  -4   45.30   12.58
 -15   1  -4   91.18   13.84
  15   1   4   74.01   10.18
 -15   1  -4   46.39   71.51
  15   1   4   72.96   10.73
 -15   1  -4   78.51    9.25
 -15   1  -4   83.08    9.01
 -15   1  -4   78.21    9.31
  15   1   4   85.18   10.07
 -17  -1  -4   16.92    8.28
  17  -1   4   17.96    4.37
  17  -1   4   26.22    4.91
 -17  -1  -4  -22.02   50.76
 -17  -1  -4   25.03    3.33
 -17  -1  -4   27.35    3.76
 -17   1  -4   39.97    9.84
 -17   1  -4   18.66   52.29
  17   1   4   24.77    5.85
 -17   1  -4   29.00    3.69
 -17   1  -4   25.48    3.29
  17   1   4   14.32    3.92
 -17   1  -4   23.85    3.77
  17   1   4   19.63    4.17
 -19  -1  -4    1.33    5.60
  19  -1   4    4.37    2.41
  19  -1   4   10.66    4.18
  19  -1   4    4.88    2.56
 -19  -1  -4   -5.29   59.83
 -19   1  -4  -10.94   50.37
  19   1   4    2.86    2.07
  19   1   4    7.99    2.20
  19   1   4   14.76    2.78
 -21  -1  -4    1.04    4.21
 -21  -1  -4    2.02    1.06
  21  -1   4    1.79    1.45
 -21   1  -4    2.68    0.92
 -21   1  -4    6.87    4.99
 -21   1  -4  -40.09   34.20
  21   1   4    1.98    2.22
  21   1   4    1.47    1.18
 -20  -2   4   24.08    3.72
 -20  -2   4   27.82    3.47
  20   2  -4   25.69    6.06
  20   2  -4   25.85    3.80
 -20   2   4   -4.52   49.95
 -20   2   4   27.75    3.55
  20   2  -4   23.21    4.06
  20   2  -4   20.15    3.78
 -20   2   4   31.82    3.45
 -20   2   4    6.32   42.68
 -18  -2   4   -2.69    7.28
 -18  -2   4    5.05    1.40
 -18  -2   4    5.06    1.82
  18  -2  -4    5.34    5.50
  18   2  -4    4.71    1.94
 -18   2   4    5.59    1.29
  18   2  -4    6.76    2.00
 -18   2   4   10.05    6.55
  18   2  -4    5.66    2.53
  18   2  -4    4.91    1.89
 -18   2   4    7.62   45.26
 -18   2   4    6.65    1.63
 -18   2   4    3.86    1.86
 -18   2   4  -26.66   59.85
 -18   2   4  -24.01   32.52
 -16  -2   4    0.00    1.00
  16  -2  -4    4.33    3.74
 -16  -2   4   -0.43    1.21
 -16  -2   4   -8.17    7.07
 -16   2   4  -15.58   54.77
 -16   2   4    3.52    6.33
 -16   2   4    0.72    0.79
 -16   2   4   87.80   90.55
  16   2  -4    0.66    1.37
 -16   2   4    1.04    1.01
  16   2  -4    0.94    2.10
 -16   2   4    3.02    8.94
 -16   2   4    2.82    1.58
  16   2  -4    0.66    1.46
  16   2  -4    1.14    1.31
 -16   2   4   54.50   65.26
 -16   2   4 -120.29  234.27
 -14  -2   4  169.19   24.42
 -14  -2   4  152.54   17.77
  14   2  -4  169.04   18.22
 -14   2   4  144.92   20.53
 -14   2   4  119.92   59.01
  14   2  -4  156.14   17.97
 -14   2   4  -62.33  199.20
 -14   2   4  151.38   20.73
 -14   2   4  -39.93   72.36
  14   2  -4  160.44   18.55
  14   2  -4  154.77   18.01
 -14   2   4  159.04   17.56
 -14   2   4  145.26   17.67
 -14   2   4  150.99   17.89
 -12  -2   4   20.28   19.38
 -12  -2   4   31.18   14.28
 -12   2   4  163.94  104.60
 -12   2   4   20.03    2.63
  12   2  -4   19.49    3.23
  12   2  -4   21.58    3.90
 -12   2   4   18.54    2.73
  12   2  -4   19.20    3.14
 -12   2   4   60.10   52.57
 -12   2   4   19.53    3.17
  12   2  -4   13.33    2.91
 -12   2   4   24.84    6.45
 -12   2   4   51.71   53.72
 -12   2   4   29.01   72.31
 -12   2   4  137.58  220.10
 -12   2   4   -2.89   49.76
 -10  -2   4  241.31   25.58
 -10  -2   4  209.63   31.91
 -10   2   4 -409.72  206.12
  10   2  -4  188.77   22.40
  10   2  -4  211.59   22.18
  10   2  -4  178.09   22.07
  10   2  -4  187.47   22.07
 -10   2   4    7.67   89.89
 -10   2   4  178.90   22.15
 -10   2   4  209.78   23.63
  -8  -2   4  110.06   13.48
  -8  -2   4   74.72   18.43
   8   2  -4   94.49   11.35
  -8   2   4  106.28   12.47
   8   2  -4   89.11   10.96
  -6  -2   4   34.47    6.13
  -6  -2   4   32.53    4.93
  -6  -2   4   41.57   14.10
  -6   2   4   13.07   24.53
  -6   2   4   27.13    5.21
  -6   2   4   -0.47   36.40
   6   2  -4   31.20    4.28
   6   2  -4   27.69    4.09
  -4  -2   4 1077.41  138.15
   4  -2  -4 1211.71  138.36
   4   2  -4 1228.11  137.63
  -4   2   4 1448.43  138.82
   4   2  -4 1295.41  138.09
   2  -2  -4  247.79   29.92
  -2  -2   4  279.79   28.93
   2   2  -4  212.11   28.19
  -2   2   4  243.84   28.82
   2   2  -4  284.28   29.37
   2   2  -4  273.49   56.12
   0  -2  -4   99.05   13.85
   0  -2  -4  115.87   13.03
   0  -2  -4  134.55   19.20
   0   2  -4  103.40   13.13
   0   2  -4  115.36   13.69
   2  -2   4  639.30   75.86
  -2  -2  -4  758.15   80.23
  -2  -2  -4  652.63   77.28
  -2  -2  -4  682.88   76.40
  -2   2  -4  627.41   76.42
  -2   2  -4  770.11   76.64
  -4  -2  -4   86.47   10.04
  -4  -2  -4   88.20   11.46
  -4  -2  -4   83.82   15.51
   4  -2   4   72.72    9.17
  -4  -2  -4   75.98    9.59
   4   2   4   82.57    9.66
  -4   2  -4   25.05   37.28
  -4   2  -4   89.60   10.31
  -6  -2  -4  838.02   84.41
  -6  -2  -4  737.19   83.75
  -6  -2  -4  718.82   85.53
  -6  -2  -4  763.11   84.28
  -6  -2  -4  774.80   89.80
   6  -2   4  635.70   83.28
  -6   2  -4  816.98   84.55
   6   2   4  787.66   83.89
   6   2   4  745.74   83.56
  -8  -2  -4  233.09   27.31
  -8  -2  -4  248.68   35.79
  -8  -2  -4  226.77   29.51
  -8  -2  -4  213.92   27.46
   8   2   4  235.23   27.36
   8   2   4  248.61   27.29
   8   2   4  242.85   26.89
   8   2   4  242.35   27.06
  -8   2  -4  218.49   26.57
  -8   2  -4  254.67   26.71
  -8   2  -4  258.52   28.16
   8   2   4  107.00   61.65
  10  -2   4   21.74    3.54
 -10  -2  -4   34.60   17.70
 -10  -2  -4   30.82    3.50
 -10  -2  -4   14.83    7.37
 -10   2  -4  -16.84   56.44
 -10   2  -4   12.83    5.21
 -10   2  -4   11.44   74.04
  10   2   4   20.17    3.65
 -10   2  -4   20.84    5.42
  10   2   4   21.54    3.66
  10   2   4   31.83    3.78
 -10   2  -4   21.63    3.11
 -10   2  -4   20.15    2.97
 -10   2  -4   21.58    2.83
 -10   2  -4   24.50   50.52
 -10   2  -4   -3.90   47.32
  10   2   4    6.77    5.06
  10   2   4   19.74    4.16
  12  -2   4    1.83    2.51
 -12  -2  -4    0.14    1.43
 -12  -2  -4   -0.62    1.12
 -12  -2  -4    8.88    8.86
 -12   2  -4    2.36   51.17
 -12   2  -4   -4.17    4.55
 -12   2  -4  -75.90   40.55
  12   2   4   -1.19    1.33
 -12   2  -4    2.84    0.93
 -12   2  -4   -0.61    0.98
  12   2   4   -7.48    5.47
 -12   2  -4    7.86   88.14
  12   2   4   -0.41    1.88
 -14  -2  -4   87.38   62.57
 -14  -2  -4  104.22   14.14
 -14  -2  -4   71.01   20.86
 -14  -2  -4  108.48   13.86
  14   2   4  129.33   14.79
 -14   2  -4  135.73   14.32
 -14   2  -4  139.00   18.24
  14   2   4  113.59   14.84
 -14   2  -4   10.77   56.30
  14   2   4  117.72   14.54
 -14   2  -4  133.95   13.95
 -14   2  -4  -11.84  164.45
  14   2   4  130.33   15.36
 -14   2  -4  126.77   14.17
  16  -2   4   50.85    7.63
 -16  -2  -4  -16.55   65.23
  16  -2   4   54.48    7.34
 -16  -2  -4   42.89    6.32
 -16   2  -4   55.27    6.38
 -16   2  -4   52.00    6.09
 -16   2  -4  -37.61   55.49
 -16   2  -4   52.06   13.69
 -16   2  -4   64.15   10.85
  16   2   4   45.84    7.59
  16   2   4   46.70    6.87
 -16   2  -4   46.00    6.36
  16   2   4   43.85    6.75
 -18  -2  -4    9.29    2.12
  18  -2   4   12.85    3.70
  18  -2   4   12.48    3.07
 -18  -2  -4   24.33   61.32
 -18   2  -4   11.86    2.46
  18   2   4    5.90    2.15
 -18   2  -4   12.93    2.00
 -18   2  -4   13.96    2.17
 -18   2  -4   60.37   63.17
  20  -2   4   12.97    3.31
 -20   2  -4   67.61   53.85
  20   2   4    2.63    5.51
 -19  -3   4   -2.55    6.80
 -19  -3   4    9.28    1.84
 -19  -3   4   10.70    1.73
 -19   3   4  -35.44   40.78
  19   3  -4    8.88    3.34
 -19   3   4   13.10    1.73
 -19   3   4   -5.02   34.15
 -19   3   4   10.05    1.84
  19   3  -4    8.13    2.23
  19   3  -4    7.26    1.89
  19   3  -4   11.80    2.12
 -19   3   4   20.00    6.70
 -19   3   4    7.82    2.04
 -17  -3   4   78.79    9.00
 -17  -3   4   68.17    9.19
 -17   3   4   79.43    9.32
 -17   3   4   32.17   43.38
 -17   3   4  145.81  268.67
 -17   3   4   93.11    8.96
 -17   3   4   -0.76   59.06
 -17   3   4   87.31    9.00
  17   3  -4   57.57    9.63
  17   3  -4   67.83    9.18
  17   3  -4   72.46    9.32
 -17   3   4   -6.94   39.56
 -15  -3   4  117.53   14.55
 -15  -3   4  113.75   24.46
 -15   3   4  127.03   88.41
  15   3  -4  124.67   14.87
  15   3  -4  115.01   14.73
 -15   3   4  116.72   19.36
 -15   3   4  135.04   14.50
 -15   3   4  131.95   14.98
  15   3  -4  120.65   14.71
 -15   3   4  137.53   14.41
  15   3  -4  122.61   15.31
 -15   3   4  680.69  284.53
 -15   3   4 -113.13  248.88
 -15   3   4   92.85   63.59
 -13  -3   4  105.14   20.54
 -13  -3   4  152.43   40.90
 -13   3   4  119.30   12.52
 -13   3   4  109.79   12.96
  13   3  -4  110.31   12.95
 -13   3   4   49.83   51.60
 -13   3   4   44.47   83.76
 -13   3   4   -8.79   89.89
  13   3  -4  104.19   13.41
  13   3  -4  104.37   12.89
 -13   3   4  263.11  234.47
 -13   3   4  110.26   16.23
  13   3  -4  101.18   12.83
 -13   3   4  355.78  179.92
 -13   3   4  109.57   12.56
 -13   3   4   96.85   16.30
 -11  -3   4   98.85   31.79
 -11   3   4 -490.54  218.51
 -11   3   4  186.21  123.00
 -11   3   4   25.19   53.03
 -11   3   4   30.23   54.68
 -11   3   4   60.47   10.47
 -11   3   4  -29.77   45.07
  -9  -3   4  379.44   45.05
  -9  -3   4  323.16   38.87
  -9  -3   4  324.34   39.04
  -9  -3   4  403.33   49.72
  -9   3   4  356.64   38.90
   9   3  -4  356.21   38.87
  -9   3   4  -60.43  252.06
  -9   3   4  314.28   38.48
   9   3  -4  350.18   38.89
  -9   3   4  671.80  148.72
   9   3  -4  380.69   38.93
   9   3  -4  339.76   39.43
  -9   3   4  329.60   38.45
   9   3  -4  340.85   39.27
  -7  -3   4  530.13   57.47
  -7  -3   4  514.20   56.00
  -7  -3   4  506.55   55.38
  -7  -3   4  606.67   65.31
   7   3  -4  459.93   55.99
   7   3  -4  509.24   55.56
  -7   3   4  435.28   54.78
   7   3  -4  467.52   55.51
  -7   3   4  501.12   56.57
   7   3  -4  495.58   55.14
  -7   3   4 -246.93  224.53
  -5  -3   4  543.25   54.68
   5  -3  -4  377.27   56.89
   5  -3  -4  423.71   54.18
  -5  -3   4  550.82   53.53
  -5  -3   4  417.39   59.57
  -5  -3   4  483.78   52.98
   5   3  -4  459.34   52.68
   5   3  -4  489.24   53.08
  -5   3   4  514.05   54.08
  -3  -3   4   78.69    9.26
   3  -3  -4   61.73   17.10
   3  -3  -4   86.89    9.56
  -3   3   4    3.33   33.86
   3   3  -4   14.39   42.84
   1  -3  -4    6.02   11.78
   1  -3  -4   21.13    3.70
   1  -3  -4   36.06    6.62
  -1  -3   4   20.46    3.24
  -1  -3   4    8.03    8.86
   1  -3  -4   30.96    3.79
  -1   3   4   32.79    5.20
   1   3  -4  -22.97   35.74
  -1   3   4   94.12   59.93
   1   3  -4  -26.67   32.26
  -1   3   4   -4.13   35.95
   1  -3   4  342.00   36.61
  -1  -3  -4  348.54   42.73
  -1  -3  -4  321.15   36.85
  -1  -3  -4  344.69   37.25
  -1  -3  -4  303.13   38.58
   1  -3   4  344.38   37.66
   1  -3   4  318.42   36.78
  -1   3  -4  301.07   37.18
  -3  -3  -4   15.94    3.13
   3  -3   4   20.07    2.78
   3  -3   4   23.01    2.92
  -3  -3  -4   17.47    3.70
  -3  -3  -4   17.65    5.77
  -3  -3  -4   -1.60   12.91
   3   3   4    2.57   42.01
  -3   3  -4  -32.99   31.66
  -3   3  -4   11.82    3.75
  -3   3  -4    2.75   40.28
  -5  -3  -4  279.24   31.81
  -5  -3  -4  286.40   39.69
  -5  -3  -4  275.02   34.25
  -5  -3  -4  296.89   32.56
   5   3   4  267.14   31.52
  -5   3  -4  294.45   31.31
   5   3   4  291.44   31.76
  -5   3  -4  310.34   32.63
   5   3   4  252.18   31.35
  -5   3  -4  288.41   31.18
  -5   3  -4  274.97   31.09
   5   3   4  252.36   32.09
  -7  -3  -4    2.85    3.87
   7  -3   4    7.22    1.90
  -7  -3  -4    6.42    4.91
  -7  -3  -4   10.85   16.46
   7  -3   4    9.88    3.02
  -7  -3  -4    6.19    6.05
   7   3   4    5.60    1.87
   7   3   4    3.61    2.41
  -7   3  -4   27.72   10.51
  -7   3  -4   19.64   65.74
  -7   3  -4    5.27    3.45
  -7   3  -4    0.40   50.73
  -7   3  -4    7.00    1.50
  -7   3  -4    7.51    1.37
   7   3   4    4.56    1.80
  -7   3  -4  -12.78   58.35
   7   3   4  -52.98   59.75
  -7   3  -4   24.66   56.09
   7   3   4   10.28    3.18
   7   3   4   10.24    2.15
  -7   3  -4    9.28    1.79
   9  -3   4    0.34    1.54
  -9  -3  -4    5.63    6.59
  -9  -3  -4    8.74   17.22
  -9  -3  -4    1.43    3.81
  -9  -3  -4    2.83    7.45
  -9  -3  -4    3.47    5.69
  -9   3  -4    0.39    0.67
   9   3   4   -0.08    1.29
  -9   3  -4   -0.01    0.70
  -9   3  -4  -58.22   68.55
  -9   3  -4    0.65    0.92
  -9   3  -4    1.01    4.20
  -9   3  -4  -16.72   47.57
   9   3   4    1.36    2.40
   9   3   4    1.12    1.29
  -9   3  -4   -4.20    3.47
   9   3   4    0.15    1.37
  -9   3  -4  -58.36   63.83
  -9   3  -4   -9.33   49.15
   9   3   4   -2.10    2.14
 -11  -3  -4   48.81   25.65
 -11  -3  -4   36.05   12.98
  11  -3   4   31.35    5.00
  11   3   4   30.67    5.79
 -11   3  -4   -1.51   54.37
 -11   3  -4   96.02   87.08
 -11   3  -4   35.37    8.06
 -11   3  -4   36.67   10.10
 -11   3  -4   38.13    4.50
  11   3   4   32.23    6.94
 -11   3  -4   39.89   94.97
  11   3   4   32.95    5.01
 -11   3  -4   33.80    4.30
 -11   3  -4  -29.96   36.81
  11   3   4   32.59    4.98
  11   3   4   35.46    4.99
 -11   3  -4   33.60    4.58
 -13  -3  -4   22.12    4.29
  13  -3   4   31.71    5.11
 -13  -3  -4   52.04   17.33
 -13   3  -4   36.98    4.61
  13   3   4   28.88    4.79
 -13   3  -4   36.32    4.18
 -13   3  -4   44.84    9.87
 -13   3  -4  -14.41   64.43
  13   3   4   27.04    5.70
 -13   3  -4   35.67    9.37
 -13   3  -4  -43.91  132.55
 -13   3  -4   38.22    4.38
  13   3   4   28.57    4.78
  13   3   4   25.75    4.62
  15  -3   4    6.33    2.97
 -15  -3  -4    4.99    1.45
 -15  -3  -4   11.01   67.51
 -15  -3  -4  -16.11   35.59
  15  -3   4    9.77    3.27
  15   3   4    4.20    1.74
 -15   3  -4 -383.34  453.31
 -15   3  -4    4.87    1.41
  15   3   4    2.41    1.62
  15   3   4    2.65    1.62
 -15   3  -4    6.30    1.86
  15   3   4    3.26    5.13
 -15   3  -4    4.72    1.20
 -15   3  -4   -9.71   10.09
 -15   3  -4   75.73   73.85
  17  -3   4    1.62    3.16
  17  -3   4    4.43    3.04
 -17  -3  -4   -0.06    1.07
 -17  -3  -4   -9.62    7.23
 -17   3  -4    0.85    0.67
 -17   3  -4    0.36    0.78
  17   3   4    0.65    1.08
  17   3   4   -2.76    4.19
  17   3   4    0.72    1.37
  17   3   4    2.25    1.40
 -17   3  -4   -0.02    1.22
 -17   3  -4   24.24   53.88
 -17   3  -4    8.81    6.33
  19   3   4   42.28    5.82
 -19   3  -4    8.57   44.18
  19   3   4   47.01    5.64
 -19   3  -4   48.98    5.94
 -18  -4   4   10.70    1.75
 -18  -4   4   10.46    1.86
 -18   4   4   16.36    1.89
 -18   4   4  -11.19   31.60
  18   4  -4   11.50    2.03
 -18   4   4   15.35    1.89
 -18   4   4   16.84    2.70
  18   4  -4   11.80    2.05
 -18   4   4  -39.85   25.47
 -16  -4   4    4.63    1.51
 -16   4   4  -20.26   55.26
 -16   4   4    9.91    1.46
  16   4  -4    5.96    1.53
  16   4  -4    3.68    5.17
  16   4  -4    4.65    3.23
 -16   4   4    8.38    2.05
 -16   4   4 -310.71  258.42
 -16   4   4   -0.79   31.18
 -16   4   4  -23.63   32.37
  16   4  -4    6.79    2.01
  16   4  -4    6.41    1.67
 -14  -4   4   24.62   27.75
 -14  -4   4   70.66   33.40
 -14  -4   4   35.34    5.31
 -14   4   4  -44.81  209.57
  14   4  -4   39.74    6.53
 -14   4   4   64.38   52.67
 -14   4   4   43.42    5.86
  14   4  -4   43.02    5.64
 -14   4   4   13.27   13.11
  14   4  -4   45.21    5.68
 -14   4   4   49.26    5.28
  14   4  -4   38.21    5.78
 -14   4   4  -19.70   39.11
 -14   4   4 -202.85  238.73
  14   4  -4   34.26    7.19
 -14   4   4  -35.42   41.01
 -14   4   4   50.01    5.33
 -14   4   4  246.39  421.06
 -12  -4   4  321.03   48.57
 -12  -4   4  271.00   37.58
 -12   4   4  -69.90  257.15
 -12   4   4   12.66  112.74
 -12   4   4  324.35   31.72
  12   4  -4  248.63   32.70
 -12   4   4  300.68   32.24
 -12   4   4  277.00   35.18
  12   4  -4  247.62   32.61
  12   4  -4  132.74  121.39
  12   4  -4  288.80   32.01
  12   4  -4  286.91   32.02
  12   4  -4  288.01   32.12
 -10  -4   4  294.77   50.47
 -10  -4   4  353.94   43.74
 -10   4   4 -446.30  225.08
  10   4  -4  342.80   39.19
 -10   4   4  367.53   38.90
  10   4  -4  346.26   39.24
 -10   4   4  391.54   38.98
 -10   4   4   73.12   86.81
  10   4  -4  310.77   39.78
 -10   4   4  351.29   41.92
 -10   4   4  357.13   39.42
  10   4  -4  356.50   39.37
  -8  -4   4  470.46   58.67
  -8  -4   4  519.03   55.97
  -8  -4   4  423.17   55.60
  -8  -4   4  515.42   57.09
  -8   4   4  519.09   55.32
   8   4  -4  489.35   55.53
  -8   4   4  493.94   55.74
  -8   4   4  528.93   57.84
   8   4  -4  545.07   55.82
   8   4  -4  490.20   56.15
  -8   4   4 -201.51  215.83
  -8   4   4  502.96   55.28
  -6  -4   4   -0.26    2.12
  -6  -4   4   -4.52    4.64
   6  -4  -4    0.73    2.70
  -6  -4   4    2.38    1.67
  -6  -4   4    1.14    1.05
  -6  -4   4    2.06   13.78
   6  -4  -4  -19.74   18.61
   6   4  -4    1.60    1.21
  -6   4   4   -2.69   71.54
  -6   4   4    1.23    1.20
   6   4  -4    1.11    0.97
   6   4  -4  -51.89   53.63
   6   4  -4    1.79    1.71
  -6   4   4   -0.67    4.59
  -6   4   4  146.73  230.28
  -6   4   4    4.96    4.54
  -6   4   4    1.43    0.86
  -6   4   4   -6.60   39.25
  -6   4   4  -19.02   57.85
  -6   4   4    2.00    0.73
  -6   4   4  -11.23   59.41
  -6   4   4   15.92   56.10
  -4  -4   4   49.55    9.44
   4  -4  -4   43.58    6.51
  -4  -4   4   47.10    6.05
   4  -4  -4   15.04   18.04
  -4  -4   4   54.23    6.44
   4  -4  -4   42.61   12.27
   4   4  -4   54.23   55.70
  -4   4   4  -16.68   77.58
  -4   4   4   41.27    8.34
  -4   4   4  225.89  183.66
   4   4  -4   36.08   69.82
  -4   4   4   87.32   49.99
  -4   4   4  -12.80  181.83
   4   4  -4   52.71    6.43
   4   4  -4   51.39    6.20
  -4   4   4   12.04   61.58
  -4   4   4   49.01    6.75
  -4   4   4   46.21    6.15
  -4   4   4    1.40   51.78
  -2  -4   4  114.15   13.13
   2  -4  -4   76.34    9.97
   2  -4  -4   88.32   14.35
   2  -4  -4  100.28   10.51
  -2  -4   4   88.72    9.72
   2  -4  -4   64.02   10.13
  -2   4   4   80.82   11.73
   2   4  -4   39.81   46.69
  -2   4   4  258.80   98.26
  -2   4   4  -21.41   46.67
   2   4  -4   92.58    9.86
  -2   4   4   85.51   10.19
  -2   4   4   55.00   45.24
   2   4  -4   60.21   10.81
  -2   4   4   77.12    9.80
   2   4  -4    1.91   60.23
   0  -4  -4  214.27   24.42
   0  -4   4  210.59   23.68
   0  -4  -4  180.87   32.12
   0  -4  -4  182.63   26.75
   0  -4  -4  221.41   23.98
   0  -4   4  222.64   26.00
   0   4   4  308.23   98.01
   0   4   4  190.38   24.09
   0   4  -4  229.67   23.96
   0   4  -4  200.53   24.48
  -2  -4  -4    1.74   16.25
  -2  -4  -4   21.05    4.91
   2  -4   4   19.13    6.34
   2  -4   4   14.05    3.11
  -2  -4  -4   19.24    3.39
   2  -4   4   21.86    3.32
  -2  -4  -4   22.89    3.63
  -2  -4  -4   22.83    7.44
   2  -4   4    0.68   11.93
   2   4   4   21.44    3.53
  -2   4  -4   29.18    5.22
   2   4   4   20.93    3.82
  -2   4  -4   26.20    3.41
  -2   4  -4  -30.39   73.70
   2   4   4    7.50   52.90
   4  -4   4   18.34    3.01
  -4  -4  -4   24.76    3.88
  -4  -4  -4    5.98   15.43
  -4  -4  -4   18.66    4.55
   4  -4   4   -3.02   11.32
   4  -4   4   13.93    3.26
  -4  -4  -4   24.36    8.32
   4  -4   4   25.54    3.25
   4  -4   4   22.27    3.84
   4  -4   4   19.67    7.52
  -4   4  -4   12.38   65.23
  -4   4  -4   14.25    4.95
  -4   4  -4   47.56  310.92
  -4   4  -4   -5.07   51.13
  -4   4  -4   21.62    3.08
   4   4   4   37.45   62.61
  -4   4  -4   16.32    2.61
  -4   4  -4  -25.68   53.63
   4   4   4   18.87    3.70
   4   4   4   17.14    3.12
  -4   4  -4   20.87    2.95
   6  -4   4   10.63   11.76
  -6   4  -4 -631.80  326.14
  -6   4  -4  -35.85   72.50
  -6   4  -4    2.76   77.94
  -6   4  -4   85.88   70.43
  -6   4  -4   13.61   73.00
   6   4   4   13.67   82.00
  -8  -4  -4  152.11   17.37
  -8  -4  -4  132.32   19.99
  -8  -4  -4  139.23   23.25
  -8  -4  -4  140.87   19.08
  -8  -4  -4  161.85   32.07
  -8   4  -4   83.63   76.21
  -8   4  -4  159.31   16.23
   8   4   4  125.60   16.24
  -8   4  -4  160.86   16.46
  -8   4  -4   13.39   65.38
  -8   4  -4  159.04   19.10
   8   4   4  137.71   16.61
  -8   4  -4  -57.77   89.45
   8   4   4 -171.66  149.34
   8   4   4  121.61   17.26
  -8   4  -4   35.15   85.48
  -8   4  -4   64.80  407.45
 -10  -4  -4  740.88   97.09
 -10  -4  -4  690.21   92.75
  10   4   4  666.95   82.03
 -10   4  -4  775.99   81.57
 -10   4  -4  804.37   81.70
 -10   4  -4  804.50   87.89
  10   4   4  671.68   81.67
 -10   4  -4  747.15   81.87
 -12  -4  -4   30.26   16.13
 -12   4  -4   34.88    4.08
 -12   4  -4   25.04    9.72
  12   4   4   26.36    4.30
 -12   4  -4   28.44    4.18
 -12   4  -4   97.58  139.94
 -12   4  -4   62.11   69.12
  12   4   4   27.83    4.51
  14  -4   4    0.43   28.28
  14  -4   4    0.63    2.87
  14   4   4    4.96    3.08
 -14   4  -4    1.68    1.29
  14   4   4    0.95    1.16
 -14   4  -4   10.47    7.05
 -14   4  -4   22.70   57.51
 -16   4  -4   11.91    2.31
  16   4   4    5.43    1.51
 -16   4  -4    8.06    2.75
 -16   4  -4   40.88   72.08
  16   4   4    5.47    1.90
  16   4   4    7.02    4.16
  18   4   4   -0.34    0.68
 -18   4  -4   -0.30    0.57
 -18   4  -4    0.40    0.99
 -15  -5   4    0.43    0.83
 -15  -5   4   -0.59    0.67
 -15   5   4 -164.54  362.56
 -15   5   4   -3.55   28.97
  15   5  -4   -0.62    1.46
  15   5  -4   -0.41    0.65
 -15   5   4  -13.51   41.61
 -15   5   4    0.10    1.13
 -13  -5   4    7.39    1.89
 -13  -5   4   38.51   33.28
 -13   5   4   72.01   80.04
 -13   5   4   -6.44   38.22
 -13   5   4  -91.16  238.17
  13   5  -4   14.55    2.84
 -13   5   4    3.13   29.78
  11  -5  -4    2.04    2.62
 -11  -5   4   15.97   13.04
 -11  -5   4   19.75   33.49
 -11   5   4   -3.96   10.30
 -11   5   4   15.59   71.69
  11   5  -4    1.07    0.93
 -11   5   4   22.46   43.36
 -11   5   4  -51.36  219.86
 -11   5   4  -93.98  134.87
 -11   5   4   -2.14   37.43
  11   5  -4    2.41    1.48
 -11   5   4   22.29  186.97
   9  -5  -4    4.98    2.79
  -9  -5   4   13.20   21.98
   9  -5  -4    9.61    2.81
  -9  -5   4    6.83    3.42
  -9  -5   4   17.13   10.09
  -9   5   4  -47.21   62.97
  -9   5   4  -81.78  205.65
  -9   5   4   -1.77  107.92
   9   5  -4  -55.39  118.00
  -9   5   4   31.19  103.96
  -9   5   4  -24.04   44.10
  -9   5   4   -5.73    8.72
  -7  -5   4  -11.20   14.64
  -7  -5   4   28.69    9.95
  -7   5   4    4.71   56.52
   7   5  -4  -25.87   96.28
  -7   5   4  -36.78   55.03
  -7   5   4    4.28   94.24
  -7   5   4   81.34  100.21
  -7   5   4   47.29   44.10
  -7   5   4 -221.55  218.63
   5  -5  -4    8.56    2.44
  -5  -5   4    9.86    3.53
  -5  -5   4    4.21    8.14
  -5  -5   4   12.33    2.63
   5  -5  -4   48.48   30.52
   5  -5  -4   10.21    2.74
  -5  -5   4  -11.00   14.91
  -5  -5   4    8.94    2.18
   5   5  -4   37.70   80.73
  -5   5   4  209.65  224.00
   5   5  -4    6.93    1.95
  -5   5   4    0.74   85.10
  -5   5   4    9.88    2.36
  -5   5   4   -1.78   90.58
  -5   5   4   11.65    7.33
  -5   5   4   -1.18   37.82
   5   5  -4    8.35    2.04
   3  -5  -4    5.90   25.16
  -3  -5   4   17.29    9.05
  -3  -5   4   -3.19   12.92
  -3  -5   4   13.61    2.59
  -3  -5   4   15.30    3.10
   3  -5  -4   13.64    2.88
   3  -5  -4   12.36    3.19
  -3  -5   4   11.96    3.33
   3   5  -4   14.54    2.69
  -3   5   4   13.27    2.61
  -3   5   4   -7.77   67.73
  -3   5   4   50.11  109.27
  -3   5   4   15.32    3.25
   3   5  -4   -5.80  153.56
   3   5  -4   10.18   80.17
  -3   5   4   33.11  194.72
  -1  -5   4    7.59   16.22
   1  -5  -4   29.72    4.11
   1  -5  -4   18.45   14.03
  -1  -5   4   19.48    3.98
  -1  -5   4   40.98   10.54
  -1  -5   4   25.38    4.83
  -1  -5   4   24.60    3.59
   1  -5  -4    5.57   19.23
  -1  -5   4   27.83    4.58
   1  -5  -4   18.93    4.44
  -1   5   4    1.23   75.84
   1   5  -4  -17.92   66.63
  -1   5   4  -34.64  174.97
   1   5  -4   76.70  108.79
   1   5  -4   22.99    3.79
  -1   5   4   27.70    4.21
   1  -5   4    4.72    2.33
  -1  -5  -4    4.91    2.39
   1  -5   4    5.64    2.28
  -1  -5  -4   11.54    2.66
   1  -5   4   12.04   10.80
  -1  -5  -4   20.61   11.59
  -1  -5  -4    8.37   16.61
   1  -5   4    5.27    2.11
   1  -5   4    3.87   18.86
   1  -5   4    8.38    1.83
  -1   5  -4   12.99    2.63
  -1   5  -4   24.77   90.72
   1   5   4   54.11   82.95
  -1   5  -4  -40.84   70.46
  -1   5  -4   -1.36    7.27
   1   5   4    7.64    2.35
  -1   5  -4    5.90    2.23
   3  -5   4   53.92    6.61
   3  -5   4   37.05    6.08
   3  -5   4   58.15    7.00
  -3  -5  -4   12.42   20.47
   3  -5   4   16.06   20.91
   3   5   4   82.56   95.81
  -3   5  -4  -19.63   57.12
  -3   5  -4  -56.74   94.36
  -3   5  -4  -21.68   77.23
  -3   5  -4  -93.02  261.44
   5  -5   4   -0.41    1.92
  -5  -5  -4   25.25   25.06
   5  -5   4   10.77   22.07
  -5  -5  -4    4.16    3.68
   5  -5   4    3.66    1.47
  -5  -5  -4    3.41    2.15
   5  -5   4    2.95    2.03
  -5  -5  -4   -3.25   10.40
   5  -5   4    0.37    1.59
  -5   5  -4   33.25   97.20
  -5   5  -4    4.05    1.54
  -5   5  -4 -177.67  271.73
  -5   5  -4   44.19   62.69
   5   5   4    1.44    1.51
   5   5   4    4.29    1.71
  -5   5  -4   -6.80   97.18
   5   5   4   70.62  112.75
  -5   5  -4    2.61   11.79
  -5   5  -4    0.99    1.53
   7  -5   4   -2.57    1.50
  -7  -5  -4    0.96    8.11
   7  -5   4   -1.06    1.88
  -7  -5  -4   -0.31   11.35
  -7  -5  -4   22.70   24.37
  -7  -5  -4   -3.30    5.12
  -7  -5  -4   -0.95    2.04
   7  -5   4   -6.45   23.22
  -7   5  -4   27.87  117.02
  -7   5  -4    0.68    1.31
  -7   5  -4 -221.66  330.05
   7   5   4    0.26    1.32
   7   5   4    0.11    1.45
  -7   5  -4   67.94   68.24
  -7   5  -4    3.38    7.52
  -7   5  -4 -148.72  141.48
  -9  -5  -4   12.75   13.70
   9  -5   4   -1.51    1.82
   9  -5   4   24.03   29.37
   9  -5   4   -0.77    2.20
  -9  -5  -4  -16.41   26.65
   9  -5   4    1.79    2.14
  -9   5  -4    1.31    1.30
  -9   5  -4  -30.95  151.35
   9   5   4    2.46    1.81
   9   5   4    2.01    1.41
  -9   5  -4  -51.37  446.62
  -9   5  -4    3.48    9.47
  -9   5  -4  -18.54   59.56
  -9   5  -4   19.13  166.50
  -9   5  -4    3.69    1.18
  11  -5   4   28.51   41.32
  11   5   4   27.91    4.80
 -11   5  -4   30.96    3.95
  11   5   4   21.90    3.71
 -11   5  -4   12.36   55.41
 -11   5  -4   28.12    3.56
  13  -5   4    0.09    2.56
  13  -5   4   -4.34    4.24
 -13   5  -4    3.07    1.49
  13   5   4    2.34    1.45
 -13   5  -4  -19.02   37.53
 -13   5  -4    1.42    1.37
  13   5   4    2.26    1.62
 -15   5  -4   -8.46   33.69
  15   5   4    0.06    0.77
 -15   5  -4    0.52    0.94
  15   5   4   -1.23    1.65
 -12   6   4  337.68  301.99
 -10   6   4   61.57  152.16
  -8  -6   4   26.66   27.03
  -8   6   4 -100.69  154.11
  -6  -6   4   27.01    8.08
   6  -6  -4   48.82    6.82
  -6  -6   4   41.89    6.29
  -6  -6   4   -1.16   22.28
   6  -6  -4   53.29    6.27
   6   6  -4   50.65    6.29
  -6   6   4   71.38  190.66
  -6   6   4   44.78    5.76
   4  -6  -4   11.34    3.25
  -4  -6   4    5.96    2.09
  -4  -6   4    8.87    3.58
  -4  -6   4   -5.65   18.98
  -4   6   4  -91.37  132.53
  -4   6   4 -184.16  117.99
   4   6  -4   37.27  127.26
  -2   6   4  160.58  184.60
  -2   6   4   42.70  193.02
   2   6  -4  283.64  251.40
   0  -6   4    7.18    1.98
   0  -6   4    3.50   24.53
   0  -6  -4    9.80    2.37
   0  -6   4    5.82    2.71
   0  -6  -4    7.04    2.89
   0  -6  -4  -61.09   45.70
   0  -6   4    7.53    2.08
   0   6   4    7.40    2.35
   0   6  -4  -12.51  106.92
   0   6  -4 -346.66  140.01
   0   6  -4    7.17    1.90
   0   6   4  337.62  215.12
  -2  -6  -4   14.18    4.15
   2  -6   4   27.88   26.06
   2  -6   4   12.16    2.38
   2  -6   4   15.80    2.95
  -2  -6  -4    5.43   37.44
   2  -6   4   16.75    3.69
  -2  -6  -4   16.47    3.28
   2   6   4   58.13  152.76
  -2   6  -4   15.27    2.66
  -2   6  -4   40.93  163.40
   2   6   4   19.34  196.81
  -2   6  -4   13.31  190.32
   2   6   4   11.93    2.82
   4  -6   4   74.02    8.82
   4  -6   4   54.84    7.59
  -4  -6  -4   51.63    9.31
  -4  -6  -4   44.82   11.91
   4  -6   4   68.07    8.25
  -4  -6  -4   88.80   41.86
  -4   6  -4 -105.44  177.27
   4   6   4   13.79  168.78
   4   6   4   70.35    8.43
  -6  -6  -4    5.13    2.30
   6  -6   4    6.69    2.66
  -6  -6  -4   17.70   37.39
  -6  -6  -4   -1.84    7.63
   6  -6   4    6.85    2.16
  -6   6  -4  -34.80   48.07
   8  -6   4   48.91    7.80
   8  -6   4   50.60    7.01
  -8   6  -4   53.52    6.60
   8   6   4   59.96    7.36
  10  -6   4   67.60    9.08
  10  -6   4   62.34    7.68
  10   6   4    8.50  109.71
  10   6   4   57.64    7.71
  12   6   4   23.25    3.48
   5  -7  -4   -0.20    1.26
   5   7  -4   37.50  102.19
  -5   7   4  -60.23   77.19
   5   7  -4    0.27    0.79
   3  -7  -4   11.82    4.07
  -3  -7   4   16.18    4.13
   3  -7  -4   25.82    3.34
  -3   7   4   -5.79   95.53
   3   7  -4   32.71   92.27
   3   7  -4   18.08    2.76
   1  -7  -4    2.80    3.45
  -1  -7   4    9.58    2.44
   1  -7  -4    8.47    3.03
  -1   7   4  -95.55   84.97
   1   7  -4   -0.21  116.63
   1  -7   4   12.87    3.72
  -1  -7  -4   10.29    2.65
  -1  -7  -4    3.89    4.76
  -1   7  -4  -73.10  105.00
   1   7   4   40.00  103.76
   3  -7   4   -0.49    1.21
  -3  -7  -4    0.19    1.69
   3   7   4  -93.92   72.12
  -3   7  -4   48.21  144.28
   3   7   4    0.18    1.27
   5  -7   4   -0.99    1.19
   5   7   4  -18.38   83.19
   5   7   4    0.42    1.00
 -22   0   5   -0.45    0.65
 -22   0   5    2.24    4.06
  22   0  -5    1.81    2.38
 -22   0   5    0.69    0.73
  22   0  -5   -3.56    1.75
 -20   0   5   50.30   48.88
  20   0  -5   -1.57    3.76
  20   0  -5    1.50    1.81
  20   0  -5    2.12    3.68
 -20   0   5    6.66    5.09
 -18   0   5    1.25    0.96
  18   0  -5    1.17    2.90
  18   0  -5    0.73    2.85
  18   0  -5    2.31    1.98
 -18   0   5  -74.59   90.73
 -18   0   5    0.02    1.07
 -18   0   5    4.15    8.96
 -16   0   5    1.05    6.06
  16   0  -5    0.19    2.38
 -16   0   5 -220.63   80.63
 -16   0   5   15.15   60.76
 -16   0   5    5.33   38.62
 -16   0   5    0.15    0.84
 -16   0   5   -0.52    0.82
 -14   0   5   15.20   42.60
 -14   0   5   82.82  213.61
 -14   0   5  -63.64   87.76
 -14   0   5   26.97   50.78
 -12   0   5 -247.49  199.00
 -12   0   5   -1.76    3.06
 -12   0   5   -0.68    0.71
  12   0  -5    0.26    1.43
 -12   0   5    3.32   45.10
 -12   0   5    5.66   10.29
  12   0  -5   -0.13    1.50
 -12   0   5    0.37    0.84
 -10   0   5   -0.17    2.21
  10   0  -5    0.80    1.17
   8   0  -5    1.54    3.59
  -8   0   5    3.22    2.03
  -8   0   5    1.59    1.61
   8   0  -5   -0.04    0.98
  -8   0   5   -0.08    2.30
   6   0  -5   -0.32    1.85
  -6   0   5   -0.58    4.32
  -6   0   5    6.54    1.65
   6   0  -5   -0.59    0.86
  -6   0   5    1.85    1.52
  -4   0   5    2.16    4.80
   4   0  -5    0.56    1.29
   4   0  -5   -0.63    0.82
   2   0  -5    1.26    1.15
   2   0  -5    0.18    0.79
   0   0  -5    0.43    1.18
   0   0  -5   -0.47    0.81
  -2   0  -5    0.70    1.00
  -2   0  -5    1.49    1.49
  -4   0  -5   -0.93    1.07
  -4   0  -5   -0.37    1.65
  -6   0  -5    2.25    2.21
  -6   0  -5    0.47    1.51
  -6   0  -5    0.04    1.45
   6   0   5   -0.48    1.02
  -8   0  -5    0.23    2.56
  -8   0  -5   -0.58    2.94
  -8   0  -5  -11.39   52.37
  -8   0  -5    1.02    2.39
   8   0   5    1.27    1.63
  -8   0  -5    0.39    2.01
   8   0   5    1.31    1.35
 -10   0  -5   10.39    5.47
 -10   0  -5    1.18    3.91
 -10   0  -5  -33.17   80.40
  10   0   5    1.38    1.50
  10   0   5    2.68    1.82
 -10   0  -5   -0.29    3.15
 -10   0  -5    1.30    1.07
 -12   0  -5  -69.26   49.73
 -12   0  -5    9.58    6.49
 -12   0  -5   91.65  104.45
  12   0   5   22.83    4.08
 -12   0  -5    5.40    4.66
  14   0   5    6.47    3.17
  14   0   5    5.35    2.32
 -14   0  -5    1.85   60.55
 -14   0  -5   11.03    6.45
 -14   0  -5    2.25    1.22
 -14   0  -5    8.64    6.99
  14   0   5   14.26    3.67
  16   0   5   -1.74    1.93
 -16   0  -5  -54.04   46.32
  16   0   5    0.49    1.96
  16   0   5   -2.67    2.37
 -16   0  -5   -0.40    1.02
 -16   0  -5    0.62    0.83
 -16   0  -5    2.42    6.43
  16   0   5   -0.06    4.86
  18   0   5   -1.41    1.98
 -18   0  -5   -0.76    0.86
 -18   0  -5  -16.81   43.92
  18   0   5   -2.69    2.83
 -18   0  -5   -0.24    6.35
 -18   0  -5   -1.89    0.90
  18   0   5    5.92    2.12
  20   0   5   -1.06    1.54
  20   0   5   -3.07    4.08
 -20   0  -5   -0.37    0.82
 -20   0  -5   -8.90   40.60
 -20   0  -5   -1.77    4.83
  20   0   5   -0.55    2.00
 -21  -1   5   49.91    6.47
 -21  -1   5   52.55    5.63
 -21  -1   5   48.75    8.77
 -21   1   5    9.99   35.14
  21   1  -5   32.21    6.87
  21   1  -5   41.62    6.03
  19  -1  -5    4.84    2.92
 -19  -1   5   10.90    2.35
 -19  -1   5   11.32    7.86
 -19  -1   5    9.66    1.84
 -19  -1   5   -3.18   42.67
  19  -1  -5    3.51    3.97
 -19   1   5    8.08    1.89
 -19   1   5   21.66    7.10
  19   1  -5    7.26    3.14
  19   1  -5    2.46    2.07
  19   1  -5    8.56    2.84
 -19   1   5    6.53    1.58
  19   1  -5   10.14    2.52
 -19   1   5   33.89   67.81
 -19   1   5   68.57   48.87
 -17  -1   5 -113.05   66.91
 -17  -1   5    2.68    1.55
  17  -1  -5    3.73    2.90
 -17  -1   5   -8.89    6.91
 -17  -1   5    3.94    1.38
 -17   1   5    2.85    1.83
 -17   1   5    3.67    1.40
 -17   1   5    4.94    1.37
 -17   1   5   -6.93   83.55
 -17   1   5   -0.10    6.22
  17   1  -5    3.55    1.95
  17   1  -5    2.42    3.34
  17   1  -5    3.41    1.64
 -17   1   5  -29.87   49.25
 -17   1   5   -5.39   42.11
 -17   1   5   24.98  211.28
  17   1  -5    3.16    1.96
 -15  -1   5   46.21    6.12
  15  -1  -5   48.72    7.18
  15  -1  -5   44.82    7.25
 -15  -1   5   35.60   11.43
 -15  -1   5   53.21    5.98
 -15   1   5   28.29    8.86
 -15   1   5   42.22    5.86
 -15   1   5   32.75    9.59
  15   1  -5   54.31    6.90
  15   1  -5   51.11    6.27
 -15   1   5   50.94    5.78
 -15   1   5  -12.41  174.73
 -15   1   5  -37.53   63.89
 -15   1   5  -10.68   41.97
 -15   1   5  -17.98   75.80
  15   1  -5   49.65    6.58
 -13  -1   5   -2.54    9.00
 -13  -1   5    9.40    1.88
 -13  -1   5   -3.25    6.15
 -13  -1   5    0.90   58.48
  13  -1  -5    6.30    2.40
 -13   1   5  151.99  212.44
 -13   1   5    8.52   49.06
 -13   1   5  -11.56   73.61
  13   1  -5    7.33    2.36
 -13   1   5    9.07    2.11
 -13   1   5    8.57    1.82
  13   1  -5   10.58    2.64
 -13   1   5    4.79    5.52
 -13   1   5    8.31    1.56
  13   1  -5    7.55    2.34
 -13   1   5  -22.75   36.44
 -13   1   5   12.56    4.79
  13   1  -5    6.19    1.86
 -11  -1   5   18.66    2.72
 -11  -1   5   23.85   13.49
 -11  -1   5   30.49    6.34
  11  -1  -5   14.88    2.82
 -11   1   5   83.43   75.44
  11   1  -5   27.28    3.55
 -11   1   5 -227.22  212.41
 -11   1   5   18.03    4.53
 -11   1   5   17.30    2.76
 -11   1   5   13.43   45.58
 -11   1   5   18.19    2.62
  11   1  -5   23.52    3.15
  -9  -1   5   13.21   10.64
  -9  -1   5    8.92    3.75
  -9   1   5   37.18   27.33
   9   1  -5    5.65    1.63
   9   1  -5    6.32    1.70
  -9   1   5    6.02    2.84
   7  -1  -5  278.77   34.25
  -7  -1   5  291.39   37.83
   7   1  -5  371.91   35.59
   7   1  -5  262.11   33.98
  -7   1   5  342.02   34.75
   5   1  -5 3076.32  391.97
   5   1  -5 3579.90  392.76
  -5   1   5 3872.28  398.01
  -5   1   5 3738.68  392.52
   3  -1  -5  548.60   72.24
   3   1  -5  670.86   72.05
  -3   1   5  757.08   72.69
   3   1  -5  658.26   72.66
   3   1  -5  632.76   72.14
   1  -1  -5   83.75   11.05
   1  -1  -5   81.50   10.28
   1   1  -5   85.80    9.81
   1   1  -5   85.42   10.27
  -1  -1  -5  522.02   55.85
  -1  -1  -5  489.76   56.38
  -1  -1  -5  483.38   57.41
   1  -1   5  512.43   55.57
  -1   1  -5  485.03   56.06
  -1   1  -5  485.83   55.70
  -1   1  -5  534.74   55.86
  -3  -1  -5    5.68    2.38
  -3  -1  -5    2.60    1.51
   3  -1   5    4.01    1.03
  -3  -1  -5    3.94    5.49
  -3  -1  -5    3.20    1.58
  -3   1  -5    2.69    2.04
  -3   1  -5   -9.65   16.00
   3   1   5   13.18   16.41
  -3   1  -5   11.25   27.83
  -3   1  -5    1.71    1.68
   3   1   5    4.67    1.28
  -3   1  -5    2.54    1.29
  -5  -1  -5 1813.71  222.26
   5  -1   5 1947.72  222.05
  -5  -1  -5 2007.28  222.50
  -5  -1  -5 1930.05  223.35
  -5  -1  -5 1935.07  225.87
  -5   1  -5 1854.39  222.38
  -5   1  -5 1986.74  222.73
  -5   1  -5 2225.81  222.47
   5   1   5 2141.23  222.39
  -5   1  -5 2305.64  222.32
   7  -1   5   51.41    6.11
  -7  -1  -5   48.30    6.89
  -7  -1  -5   37.65    6.57
  -7  -1  -5   40.89    8.10
  -7   1  -5   43.92    6.56
   7   1   5   54.44    6.22
  -7   1  -5   50.75    7.28
  -7   1  -5   77.64   26.60
  -7   1  -5   10.33   25.28
   7   1   5   55.20    6.54
  -9  -1  -5  769.82   94.43
   9  -1   5  865.68   94.28
   9  -1   5  910.32   94.45
  -9  -1  -5  745.24   94.33
  -9  -1  -5  734.17   95.95
   9   1   5  930.32   94.87
  -9   1  -5  904.95   95.40
   9   1   5  928.66   94.48
 -11  -1  -5    4.82    4.30
  11  -1   5   24.70    3.60
 -11  -1  -5   13.55    2.67
  11  -1   5   16.02    3.34
 -11  -1  -5   13.37    6.59
 -11   1  -5   11.49    6.72
 -11   1  -5   16.09    2.53
  11   1   5   13.19    3.08
  11   1   5   16.17    3.31
 -11   1  -5   14.10    4.74
  11   1   5   17.20    3.29
 -11   1  -5  -77.09   43.76
 -11   1  -5   23.20   75.82
 -11   1  -5   14.36    2.62
  11   1   5   15.38    3.58
 -11   1  -5   15.09    2.25
  13  -1   5   60.68    7.85
 -13  -1  -5  -36.06   75.08
 -13  -1  -5   41.61    7.75
 -13  -1  -5   35.68   12.14
 -13  -1  -5   56.45    6.99
  13  -1   5   66.68    8.30
 -13  -1  -5   51.30   12.59
 -13   1  -5   70.60    7.27
 -13   1  -5   70.86  125.95
 -13   1  -5   56.26   10.02
 -13   1  -5   53.10    7.15
 -13   1  -5  -58.57   51.30
 -13   1  -5   69.93   12.15
  13   1   5   53.21    8.01
  13   1   5   58.60    8.53
  13   1   5   67.68    8.01
 -13   1  -5   59.93    7.24
  15  -1   5   18.17    4.34
  15  -1   5   19.94    3.98
 -15  -1  -5   -3.69   70.13
 -15  -1  -5   15.44    2.63
  15  -1   5   23.96    4.53
 -15  -1  -5   12.59    8.73
 -15  -1  -5   18.31    3.24
 -15   1  -5   17.32    2.82
 -15   1  -5  -66.85   48.15
  15   1   5   13.49    4.42
 -15   1  -5   23.31    9.78
  15   1   5   13.12    3.37
 -15   1  -5   15.70    2.93
 -15   1  -5   22.58    7.78
  15   1   5   14.07    3.75
 -15   1  -5   16.90    2.54
 -17  -1  -5   37.46   70.02
  17  -1   5  113.24   15.48
 -17  -1  -5  129.12   13.94
  17  -1   5  125.58   15.12
 -17  -1  -5  116.08   19.00
 -17  -1  -5  126.57   14.34
  17   1   5  113.71   15.77
  17   1   5  106.61   14.90
 -17   1  -5   24.21   76.88
 -17   1  -5  100.55   14.03
 -17   1  -5  136.64   14.37
 -17   1  -5  144.91   18.16
  17   1   5  131.11   15.03
 -19  -1  -5   10.73   45.70
 -19  -1  -5   -0.34    6.10
 -19  -1  -5    8.44    2.24
  19  -1   5    6.26    5.74
  19   1   5   12.24    4.48
  19   1   5    8.14    2.57
 -19   1  -5   20.87    6.69
  19   1   5    8.43    2.29
 -19   1  -5  -18.81   38.13
 -21  -1  -5    1.96    0.96
 -21  -1  -5    4.03    4.86
  21  -1   5    0.33    3.22
 -21   1  -5    6.92    4.75
 -21   1  -5   54.57   49.40
 -21   1  -5    2.78    0.96
  21   1   5    1.68    1.15
 -20  -2   5   -1.25    6.13
 -20  -2   5    0.58    1.06
 -20  -2   5    0.92    0.80
  20   2  -5    0.69    1.15
 -20   2   5   -0.28    0.54
 -20   2   5    0.28    0.74
 -20   2   5  -23.84   44.82
 -20   2   5    9.08    5.95
  20   2  -5    1.60    2.84
  20   2  -5   -0.54    1.18
  20   2  -5   -2.10    1.06
 -20   2   5  -31.57   49.96
  18  -2  -5   -2.53    6.86
 -18  -2   5    4.20    1.64
 -18  -2   5    2.96    1.29
 -18  -2   5   -5.05    5.92
 -18   2   5   -5.49   47.11
 -18   2   5    1.84   41.47
 -18   2   5    4.40    1.18
 -18   2   5    8.42    5.62
  18   2  -5    5.10    1.95
  18   2  -5    4.79    1.71
 -18   2   5  -34.11   66.85
 -18   2   5    3.08    1.21
  18   2  -5    4.53    1.71
  18   2  -5    2.11    2.18
 -18   2   5 -146.58  222.52
 -18   2   5    4.75    2.02
 -16  -2   5   73.01    8.73
 -16  -2   5   57.66   15.03
 -16  -2   5   66.27    8.92
 -16   2   5   70.05    8.92
 -16   2   5   78.08   12.67
 -16   2   5   74.24  224.45
  16   2  -5   65.76    9.04
 -16   2   5  -16.46   42.89
 -16   2   5   30.52   88.73
 -16   2   5   32.01   48.61
 -16   2   5   74.33    8.61
  16   2  -5   72.06    9.49
 -16   2   5   82.74    8.52
 -16   2   5   49.70   13.50
  16   2  -5   72.27    8.98
  16   2  -5   68.63    8.84
 -14  -2   5 1033.96  117.44
 -14  -2   5  996.94  114.36
 -14   2   5  968.96  114.24
 -14   2   5  103.40  234.25
  14   2  -5 1035.76  114.52
  14   2  -5 1065.31  114.57
 -14   2   5  968.18  116.29
  14   2  -5 1036.30  115.00
  14   2  -5 1143.53  114.77
 -14   2   5 1001.08  114.48
 -14   2   5 1084.85  114.18
 -12  -2   5  106.29   27.63
  12   2  -5   68.94    8.44
 -12   2   5   62.31    7.90
 -12   2   5   64.51   10.83
 -12   2   5  -20.24   40.35
  12   2  -5   62.85    7.88
 -12   2   5   65.56   57.55
  12   2  -5   65.49    8.00
 -12   2   5  -73.52   66.44
 -12   2   5  247.08  129.34
 -12   2   5 -376.68  213.85
 -12   2   5   52.75    7.54
 -12   2   5   37.51   51.41
  12   2  -5   75.47    8.10
 -12   2   5   63.14    7.51
 -10  -2   5   68.30   10.93
 -10  -2   5   87.58   24.23
  10   2  -5   60.12    7.15
  10   2  -5   55.29    6.75
 -10   2   5   55.52    8.89
 -10   2   5  -13.00   46.29
 -10   2   5  122.01  234.63
 -10   2   5    7.55   80.13
 -10   2   5   42.55    6.42
 -10   2   5   40.91   34.36
  10   2  -5   60.83    6.84
 -10   2   5  149.43   90.05
  10   2  -5   52.28    6.88
  -8  -2   5  571.14   55.81
  -8  -2   5  495.77   60.48
   8   2  -5  451.23   53.87
  -8   2   5  485.16   54.83
   8   2  -5  442.01   53.55
  -6  -2   5  362.92   36.58
  -6  -2   5  314.71   35.49
   6   2  -5  284.65   35.28
  -6   2   5  303.42   35.97
   4  -2  -5  438.23   53.26
   4  -2  -5  429.16   51.41
   4   2  -5  466.36   50.95
   4   2  -5  412.17   50.58
   4   2  -5  537.47   53.32
  -4   2   5  493.85   51.87
  -2  -2   5    9.38    2.00
  -2  -2   5   10.27    7.33
   2  -2  -5    7.15    3.35
   2  -2  -5    8.76    1.93
   2  -2  -5    9.82    9.15
   2   2  -5   11.10    2.41
  -2   2   5   17.31    3.46
   2   2  -5   11.98    2.37
  -2   2   5   51.20   46.97
   2   2  -5   -0.67   24.38
  -2   2   5    0.33   20.39
   2   2  -5    9.15    3.08
   0  -2  -5  372.21   45.33
   0  -2  -5  419.89   44.51
   0   2  -5  441.97   45.17
   0   2  -5  356.27   44.51
  -2  -2  -5  571.43   68.50
  -2  -2  -5  598.23   65.17
   2  -2   5  570.56   64.60
  -2  -2  -5  556.62   66.13
  -2   2  -5  540.83   65.19
  -2   2  -5  662.98   65.46
  -4  -2  -5   96.50   16.99
  -4  -2  -5   96.51   11.74
  -4  -2  -5   99.06   12.11
  -4  -2  -5   96.66   13.43
   4  -2   5   90.98   11.31
   4   2   5   97.80   11.73
  -4   2  -5   52.88   40.04
  -4   2  -5  104.15   12.37
  -4   2  -5   21.54   33.60
  -4   2  -5  119.84   12.11
   4   2   5  186.28   36.47
  -6  -2  -5  422.71   45.82
  -6  -2  -5  385.86   47.13
  -6  -2  -5  403.05   45.72
   6  -2   5  355.03   44.73
  -6  -2  -5  398.33   51.51
  -6   2  -5  437.50   46.02
   6   2   5  430.86   45.31
   6   2   5  400.98   44.95
  -8  -2  -5   83.53   14.18
  -8  -2  -5   95.33   19.72
   8  -2   5   80.66   10.83
  -8  -2  -5   84.40   12.24
  -8  -2  -5   82.42   11.90
  -8   2  -5   93.91   10.62
   8   2   5   98.62   11.56
   8   2   5   90.07   11.05
  -8   2  -5  -35.13   43.51
   8   2   5   94.64   11.28
  -8   2  -5  100.75   12.49
  -8   2  -5   93.61   10.76
   8   2   5  101.64   11.26
  -8   2  -5   99.00   10.85
  10  -2   5  189.31   22.93
 -10  -2  -5  177.54   28.16
  10   2   5  207.54   23.24
 -10   2  -5  104.06   61.86
 -10   2  -5  238.68   25.66
 -10   2  -5  201.79   22.59
 -10   2  -5   11.68   58.21
 -10   2  -5  218.45   22.81
  10   2   5  202.36   23.76
 -10   2  -5  174.30   25.48
  10   2   5  193.48   23.27
 -10   2  -5  224.21   22.89
  10   2   5  198.29   23.10
  12  -2   5    8.39    2.57
 -12  -2  -5    9.17    9.14
 -12  -2  -5    6.22    1.84
 -12   2  -5  -34.44   97.17
 -12   2  -5    3.91    5.29
 -12   2  -5    5.38    1.57
 -12   2  -5   30.32   65.15
  12   2   5    6.17    2.36
 -12   2  -5    7.79    1.46
  12   2   5    4.56    2.06
 -12   2  -5    8.10    6.39
 -12   2  -5    7.54    1.88
  12   2   5    0.06    4.97
  12   2   5    7.58    2.78
  12   2   5    3.94    1.89
 -14  -2  -5    4.17   15.41
  14  -2   5   26.23    4.40
  14  -2   5   19.80    4.49
 -14  -2  -5   22.08    3.89
 -14   2  -5   85.63  159.19
  14   2   5   13.97    4.04
 -14   2  -5   22.75    3.72
 -14   2  -5   19.13    8.37
  14   2   5   24.99    4.37
  14   2   5   24.52    4.08
 -14   2  -5   27.52    3.56
  14   2   5   21.45    4.83
 -14   2  -5   25.43    3.30
 -14   2  -5    1.29   62.78
 -14   2  -5   32.25    8.27
 -16  -2  -5   19.26    3.16
  16  -2   5   29.32    4.60
  16  -2   5   22.27    4.65
 -16  -2  -5   18.00   52.30
 -16   2  -5   -9.37   63.79
  16   2   5   14.41    3.38
  16   2   5   19.49    4.85
 -16   2  -5   20.92    3.34
  16   2   5   13.71    3.33
 -16   2  -5   20.81   17.38
 -16   2  -5   26.42    3.22
  16   2   5   16.07    3.98
 -16   2  -5   21.59    2.88
  18  -2   5    2.82    2.36
 -18  -2  -5    2.11    1.20
 -18  -2  -5   20.44   51.39
 -18   2  -5    3.50    1.19
  18   2   5    0.61    1.36
 -18   2  -5   15.92    6.64
  18   2   5    0.97    1.58
  18   2   5   -0.49    1.46
 -18   2  -5    1.28    0.74
 -18   2  -5   37.64   64.90
  18   2   5    6.79    3.55
 -20  -2  -5   36.20    4.29
  20  -2   5   26.72    4.89
 -20   2  -5   67.11   52.63
  20   2   5   39.67    4.59
  20   2   5   25.73    4.47
  20   2   5   44.37    5.91
 -19  -3   5   24.68    3.71
 -19  -3   5   26.25    3.44
  19   3  -5   24.39    3.75
  19   3  -5   26.66    3.78
 -19   3   5  -35.34   30.20
 -19   3   5   33.38    3.56
 -19   3   5   23.92    3.87
 -19   3   5   29.62    3.46
 -19   3   5   13.35   44.47
  19   3  -5   22.81    4.63
 -17  -3   5    4.70    1.31
 -17  -3   5    1.89    1.36
 -17  -3   5   -6.11    6.87
  17   3  -5    2.88    2.42
  17   3  -5    3.18    1.25
 -17   3   5    3.94    1.21
 -17   3   5    3.77    0.99
 -17   3   5   -1.20   42.94
 -17   3   5   14.23   69.04
  17   3  -5    5.01    1.53
 -17   3   5  -12.29   42.90
 -17   3   5  -60.03  228.52
 -15  -3   5  117.66   15.46
 -15   3   5  670.19  259.71
 -15   3   5   18.61   82.53
 -15   3   5  139.61   15.82
 -15   3   5   96.92   19.32
 -15   3   5  152.30   60.86
  15   3  -5  135.39   15.75
  15   3  -5  127.05   15.65
 -15   3   5  214.25  260.63
  15   3  -5  133.23   16.25
  15   3  -5  124.73   15.58
 -15   3   5  152.54   15.33
 -15   3   5  144.48   15.39
 -13  -3   5   71.15   28.26
 -13  -3   5   42.47   13.50
 -13   3   5   40.96    9.64
 -13   3   5  -48.81   64.64
 -13   3   5  137.27  170.69
 -13   3   5   41.43   93.01
 -13   3   5   27.37   62.13
 -13   3   5   63.84   57.49
  13   3  -5   36.72    5.92
 -13   3   5   40.28    5.47
  13   3  -5   36.88    5.35
 -13   3   5   39.88    4.88
  13   3  -5   41.47    5.36
 -13   3   5   34.59    9.03
 -13   3   5   25.29  242.16
 -13   3   5   39.76    4.97
  13   3  -5   40.11    5.38
 -11  -3   5  145.99   20.17
 -11  -3   5  135.88   29.96
  11  -3  -5   84.52   27.27
  11   3  -5  133.08   14.96
 -11   3   5   53.59   75.40
  11   3  -5  130.60   16.06
 -11   3   5   77.02   51.91
 -11   3   5  119.90   14.53
 -11   3   5  -69.44  211.58
  11   3  -5  132.22   15.74
 -11   3   5  146.16   17.85
  11   3  -5  130.52   15.49
  11   3  -5  124.03   15.73
  -9  -3   5  284.99   34.11
  -9  -3   5  320.28   42.37
   9  -3  -5  306.93   38.93
  -9  -3   5  260.62   30.97
  -9   3   5   -8.26  230.26
  -9   3   5  272.23   31.00
  -9   3   5   71.10   77.58
  -9   3   5  249.38   30.59
   9   3  -5  272.09   31.49
   9   3  -5  278.92   31.00
  -9   3   5  287.64   32.90
  -9   3   5  261.16   30.54
   9   3  -5  281.23   31.44
  -9   3   5  422.49  154.55
   9   3  -5  267.09   30.93
   9   3  -5  287.58   30.98
  -7  -3   5   85.72   10.11
  -7  -3   5   85.85   18.98
  -7  -3   5   71.17    9.06
  -7  -3   5   78.90    9.14
   7  -3  -5   63.33    8.57
   7  -3  -5   80.70   20.02
  -7  -3   5   79.46   11.48
   7   3  -5   86.44    9.05
  -7   3   5   71.47   10.79
  -7   3   5 -260.37  260.74
  -7   3   5   53.18   44.28
   7   3  -5   75.23    8.87
   7   3  -5   69.84    9.23
  -7   3   5   77.27   62.99
  -7   3   5   64.40    8.40
  -7   3   5   11.44   55.90
   7   3  -5   74.81    9.22
  -7   3   5   93.15   65.21
   5  -3  -5  516.05   66.12
  -5  -3   5  663.20   66.38
  -5  -3   5  537.36   64.68
  -5  -3   5  624.73   65.18
  -5   3   5  589.78   65.84
   5   3  -5  585.79   64.84
   5   3  -5  564.29   64.46
   3  -3  -5    6.27    4.97
   3  -3  -5   -3.12   12.65
  -3  -3   5    1.61    1.21
  -3  -3   5    0.98    2.49
   3  -3  -5    2.05    1.41
  -3  -3   5    2.92   11.46
  -3  -3   5    1.32    1.47
   3   3  -5    2.28    3.23
  -3   3   5  -11.07   34.42
   3   3  -5    0.59   39.45
   3   3  -5    2.59    2.14
  -3   3   5    2.41   58.06
  -3   3   5    3.48    2.97
   1  -3  -5    9.47    2.14
   1  -3  -5    3.64   11.39
  -1  -3   5   14.87    3.71
  -1  -3   5    5.66    1.88
   1  -3  -5    7.19    4.70
  -1  -3   5   10.21    1.98
   1   3  -5   13.09    2.99
  -1   3   5   10.59    3.69
   1   3  -5    8.20   34.86
  -1   3   5  -10.35   36.44
  -1   3   5   36.65   63.38
  -1  -3  -5  189.10   22.30
  -1  -3  -5  187.93   24.07
   1  -3   5  204.72   21.89
  -1  -3  -5  201.52   28.82
  -1  -3  -5  181.69   21.89
   1  -3   5  213.58   21.65
  -1   3  -5  157.20   22.21
  -3  -3  -5  110.88   23.17
  -3  -3  -5  122.37   15.44
  -3  -3  -5  121.53   14.94
  -3  -3  -5  102.26   17.12
   3  -3   5  148.21   14.56
  -3   3  -5  124.74   15.70
  -5  -3  -5    3.08   14.10
  -5  -3  -5    5.58    2.11
   5  -3   5    4.89    1.62
  -5  -3  -5   -1.43    4.72
  -5  -3  -5    1.75    2.62
   5  -3   5    4.91    1.62
  -5   3  -5    3.94    1.08
   5   3   5    5.77    2.36
   5   3   5    3.79    1.81
   5   3   5  -47.46   47.51
   5   3   5    4.08    1.50
  -5   3  -5   -7.36   45.31
  -5   3  -5    6.78   54.17
  -5   3  -5    1.90    0.88
  -5   3  -5    1.41    2.81
  -5   3  -5    5.72    1.40
   7  -3   5   25.87    4.45
   7  -3   5   31.36    4.33
  -7  -3  -5   44.31    7.64
  -7  -3  -5   65.62   25.39
  -7  -3  -5   33.29    5.48
  -7  -3  -5   23.62    8.13
  -7  -3  -5   34.07    7.60
   7   3   5   31.03    4.57
   7   3   5   27.11   73.70
  -7   3  -5  -44.50   51.66
  -7   3  -5   81.70   65.29
   7   3   5   29.14    4.43
  -7   3  -5   32.65    4.16
  -7   3  -5   25.14    6.41
   7   3   5   27.87    5.58
  -7   3  -5   33.50    4.01
  -7   3  -5  -20.91   58.94
  -7   3  -5  -18.57   62.54
   7   3   5   26.69    5.12
  -7   3  -5   32.81    3.89
   9  -3   5   50.34    7.12
  -9  -3  -5   40.54   12.50
  -9  -3  -5   75.06   25.85
  -9  -3  -5   60.91   10.70
  -9  -3  -5   36.46    8.93
   9   3   5   51.17    8.42
   9   3   5   60.37    7.31
   9   3   5   53.54    7.14
  -9   3  -5   60.22    6.75
  -9   3  -5   58.42    9.63
  -9   3  -5  -85.01   72.88
   9   3   5   52.97    7.13
  -9   3  -5    0.95   74.99
  -9   3  -5   60.66    6.88
   9   3   5   49.55    8.29
  -9   3  -5   -8.20   63.51
  -9   3  -5   45.63   11.64
  -9   3  -5    3.35   51.51
  -9   3  -5   61.19    6.60
 -11  -3  -5   54.39   14.50
  11  -3   5   49.68    6.97
  11  -3   5   48.27    7.22
 -11   3  -5   69.22   10.94
  11   3   5   50.01    6.94
  11   3   5   49.39    7.06
 -11   3  -5   54.30    6.65
 -11   3  -5   52.34    6.33
  11   3   5   46.79    6.85
 -11   3  -5  -21.26   57.96
 -11   3  -5   49.49  104.10
 -11   3  -5   53.78    9.96
 -11   3  -5   56.42    6.56
 -11   3  -5   -3.84  114.21
  11   3   5   54.34    7.83
 -13  -3  -5    5.08    1.87
  13  -3   5   11.55    2.94
 -13  -3  -5    1.62   15.22
  13  -3   5    8.02    3.24
  13   3   5    4.09    1.97
 -13   3  -5   28.13  128.03
 -13   3  -5    6.77    1.67
  13   3   5    6.75    2.13
 -13   3  -5    9.30    7.66
  13   3   5    1.87    3.57
 -13   3  -5   11.98   63.60
 -13   3  -5   20.68    9.59
 -13   3  -5    5.95    1.91
 -13   3  -5    5.94    1.43
  13   3   5    5.32    2.07
  13   3   5    3.57    3.05
 -15  -3  -5   15.63   58.20
 -15  -3  -5   51.96    7.35
 -15  -3  -5    0.31   32.66
  15  -3   5   77.25    8.41
  15  -3   5   63.20    8.27
  15   3   5   55.85    7.76
 -15   3  -5   69.50    7.78
  15   3   5   59.56    8.07
 -15   3  -5   72.04    7.34
 -15   3  -5   19.26   62.36
 -15   3  -5   41.95   14.04
  15   3   5   50.58    7.68
 -17  -3  -5    3.57   73.89
  17  -3   5   39.02    5.38
  17  -3   5   36.26    5.68
 -17  -3  -5   25.01    4.36
 -17   3  -5   38.66    3.94
 -17   3  -5   81.39   78.29
  17   3   5   30.50    4.60
  17   3   5   18.18    5.96
 -17   3  -5   30.56    4.31
  17   3   5   26.11    4.35
  17   3   5   27.25    4.19
 -19  -3  -5   -4.18    4.41
  19   3   5    3.08    1.21
 -19   3  -5    0.69   41.81
  19   3   5    2.36    1.00
 -19   3  -5    4.25    0.93
 -19   3  -5    3.70    1.96
 -18  -4   5    6.53    1.33
 -18  -4   5   -1.10    4.46
 -18  -4   5    5.84    1.22
 -18   4   5  -17.59   25.30
 -18   4   5    5.09    1.01
 -18   4   5    5.95    1.07
 -18   4   5    4.74    1.59
  18   4  -5    4.62    1.23
  18   4  -5    6.37    1.40
 -18   4   5   11.20    4.64
 -16  -4   5   38.76    4.96
 -16  -4   5   35.62    4.98
  16   4  -5   29.12    7.13
  16   4  -5   40.16    5.17
  16   4  -5   40.72    5.10
 -16   4   5    2.12   33.03
 -16   4   5  -65.52   36.09
  16   4  -5   39.90    5.41
 -16   4   5  -11.85   32.12
  16   4  -5   40.05    6.81
 -16   4   5   50.88    5.67
 -16   4   5   25.85  358.74
 -14  -4   5   20.16   20.98
 -14  -4   5   43.85    6.37
 -14  -4   5   45.03   31.90
 -14   4   5    0.57   51.17
 -14   4   5   47.71   15.47
  14   4  -5   49.52    6.82
  14   4  -5   45.84    6.63
 -14   4   5   62.65    6.40
 -14   4   5  366.53  302.67
 -14   4   5   -3.03   40.11
  14   4  -5   48.29    7.57
 -14   4   5  145.68  238.07
 -14   4   5   62.59    7.11
 -14   4   5   -7.80   37.06
 -14   4   5  118.10  260.64
  14   4  -5   53.39    6.72
 -14   4   5   58.51    6.33
 -12  -4   5   95.03   33.60
 -12  -4   5  122.66   22.06
  12   4  -5  117.38   15.29
 -12   4   5   27.74   51.41
 -12   4   5  140.43   14.34
  12   4  -5 -115.54  123.31
 -12   4   5  -35.98  237.69
  12   4  -5  129.34   14.69
  12   4  -5  123.86   14.66
 -12   4   5  134.85   14.29
 -12   4   5  125.44   14.83
 -12   4   5    1.95   78.33
  12   4  -5  125.97   14.68
 -12   4   5  113.64   18.90
  12   4  -5   98.59   16.50
 -10  -4   5   49.33   11.61
 -10  -4   5   40.00   23.39
 -10  -4   5   39.05    5.87
 -10   4   5   20.12   39.15
  10   4  -5   42.91    7.37
 -10   4   5   -0.50   43.33
 -10   4   5  169.36  120.98
  10   4  -5   29.59   69.41
  10   4  -5   45.31    6.04
  10   4  -5   44.26    5.80
 -10   4   5    1.53   81.04
 -10   4   5   33.67    9.48
 -10   4   5 -156.54  253.69
 -10   4   5   47.09    5.37
 -10   4   5   47.26    5.44
 -10   4   5  -60.32   80.88
  10   4  -5   42.87    6.31
  10   4  -5   41.21    5.83
 -10   4   5   50.60    6.09
  -8  -4   5   15.31    5.36
  -8  -4   5   14.10    3.25
   8  -4  -5  -17.38   30.46
   8  -4  -5    6.54    2.69
  -8  -4   5   11.09    2.51
  -8  -4   5    1.03   13.83
  -8  -4   5   16.14    7.25
  -8   4   5   51.45   70.82
   8   4  -5   14.93    2.48
  -8   4   5  122.28  212.79
   8   4  -5   19.07    3.74
  -8   4   5   10.30    1.93
  -8   4   5  -68.16   61.03
   8   4  -5   -0.04   55.93
   8   4  -5   17.57    3.13
  -8   4   5   66.16   94.39
  -8   4   5   15.46    2.13
   8   4  -5    3.87    4.89
   8   4  -5   12.76    3.21
  -8   4   5   10.87    2.48
  -8   4   5   27.75    6.89
  -6  -4   5    9.37    2.28
  -6  -4   5    1.58   13.09
  -6  -4   5    2.99    4.71
  -6  -4   5    5.05    1.54
  -6  -4   5    9.38    3.12
   6  -4  -5    6.85    2.35
   6  -4  -5    9.54   20.90
   6   4  -5    9.49    2.02
  -6   4   5    6.83   61.97
  -6   4   5    4.88    1.82
  -6   4   5    8.82    1.36
   6   4  -5    5.63    2.13
  -6   4   5  -29.52   52.79
  -6   4   5  -69.68  270.28
  -6   4   5    5.84    4.68
  -6   4   5   -2.15   40.02
  -6   4   5  -19.86   50.01
   6   4  -5  -41.22   49.41
  -6   4   5   -3.14   74.21
  -6   4   5    5.46    1.39
   6   4  -5    7.29    1.78
  -6   4   5    7.66    4.81
   4  -4  -5   80.72   17.21
   4  -4  -5  105.89   13.34
  -4  -4   5  112.23   12.46
  -4  -4   5   93.78   12.15
  -4  -4   5  102.55   11.92
  -4  -4   5  105.15   12.86
  -4   4   5   98.54   12.26
  -4   4   5  261.75  204.23
  -4   4   5   83.72   13.91
  -4   4   5   27.61   53.70
   4   4  -5  -49.88   73.10
   4   4  -5  120.53   12.11
  -4   4   5   95.85   12.00
  -4   4   5  -13.34   56.79
   4   4  -5   15.12   75.95
   4   4  -5  105.62   12.25
  -2  -4   5  315.39   33.45
   2  -4  -5  324.87   32.12
   2  -4  -5  269.90   34.81
  -2  -4   5  278.85   30.90
   2  -4  -5  302.74   31.24
  -2   4   5  229.21   32.08
  -2   4   5  254.47   31.28
   2   4  -5  236.58   31.37
   0  -4  -5   54.17   10.88
   0  -4  -5   53.16    6.87
   0  -4   5   62.27    9.82
   0  -4  -5   34.33   18.28
   0  -4   5   54.69    6.45
   0  -4  -5   46.42    6.67
   0   4  -5   47.30    7.73
   0   4  -5   58.68    6.75
   0   4   5   19.36   58.50
   0   4   5   51.66    7.10
   0   4  -5    1.79   61.19
  -2  -4  -5   19.60    3.39
   2  -4   5   14.43    2.52
   2  -4   5    1.47   11.74
   2  -4   5   22.41    6.60
   2  -4   5    8.68    2.73
  -2  -4  -5   -3.37   14.68
   2  -4   5   13.40    2.80
  -2  -4  -5   15.37    7.82
  -2  -4  -5   15.87    3.75
  -2   4  -5   19.38    2.51
  -2   4  -5   17.65    2.82
  -2   4  -5   16.59    4.61
   2   4   5   20.93   49.08
   2   4   5   13.32    3.10
   2   4   5   18.49    3.01
   4  -4   5   82.00   11.08
   4  -4   5  105.85   15.63
  -4  -4  -5   99.34   16.82
   4  -4   5   88.79   11.45
   4  -4   5  110.34   11.18
   4  -4   5  109.27   11.78
  -4  -4  -5   90.37   12.47
  -4  -4  -5   94.83   11.67
  -4   4  -5   95.48   12.93
   4   4   5  -47.15   70.18
  -4   4  -5   88.53   10.81
  -4   4  -5   38.77  366.35
   4   4   5   84.44   11.79
  -4   4  -5  102.75   11.07
  -4   4  -5   -1.35   58.46
  -4   4  -5  103.35   11.02
  -4   4  -5   17.83   59.07
  -4   4  -5   -7.22   62.36
   4   4   5   79.21   11.11
  -6  -4  -5   -9.99    4.97
  -6  -4  -5   10.54    4.49
  -6  -4  -5   -8.43   19.35
  -6  -4  -5   -3.19    7.18
   6  -4   5    6.92   11.24
  -6  -4  -5   11.08    2.98
  -6   4  -5   14.26   70.24
  -6   4  -5   10.94   68.70
  -6   4  -5   -3.61   69.71
  -6   4  -5   -3.41    4.43
  -6   4  -5  441.47  418.88
   6   4   5  -41.52  109.18
  -8  -4  -5  228.02   30.93
  -8  -4  -5  233.63   34.09
  -8  -4  -5  251.16   28.74
  -8  -4  -5  253.58   30.50
  -8  -4  -5  250.98   42.89
  -8   4  -5  280.91   30.47
  -8   4  -5   28.58  104.92
  -8   4  -5  111.10   88.34
  -8   4  -5  286.00   27.88
   8   4   5  213.09   27.77
   8   4   5  229.98   29.05
   8   4   5  233.55   28.21
  -8   4  -5  268.92   28.02
  10  -4   5    2.94    2.02
 -10  -4  -5   -1.71   23.41
  10  -4   5    4.37    2.24
 -10  -4  -5    6.25   11.78
 -10   4  -5    0.54    6.24
 -10   4  -5  -16.53  104.56
 -10   4  -5  124.84   86.09
 -10   4  -5    2.46    0.99
 -10   4  -5   13.24  142.13
  10   4   5    3.67    1.64
  10   4   5    0.58    2.20
  10   4   5    0.81    1.10
 -12  -4  -5   15.42   16.04
  12  -4   5    9.62    2.66
  12  -4   5    9.73    2.30
 -12   4  -5  -78.33  141.77
  12   4   5    2.29    1.48
 -12   4  -5    4.13    8.65
 -12   4  -5    5.10    1.53
 -12   4  -5   31.03   68.47
 -12   4  -5    6.02    1.46
  12   4   5    1.26    1.19
  12   4   5    1.68    2.35
  14  -4   5   27.93    4.39
  14  -4   5   32.52    4.05
 -14  -4  -5  114.05   68.01
  14  -4   5  -18.26   24.54
 -14   4  -5   24.05    3.15
  14   4   5   20.52    5.38
  14   4   5   18.92    3.49
 -14   4  -5   26.11    3.57
 -14   4  -5   11.91   59.06
  14   4   5   16.31    3.19
  16   4   5   10.15    1.99
  16   4   5    6.05    4.08
 -16   4  -5  -14.56   51.89
 -16   4  -5    8.94    1.90
  16   4   5    4.94    1.77
 -16   4  -5    9.03    1.65
 -15  -5   5   -1.28    0.65
 -15  -5   5    1.35    0.82
 -15   5   5 -167.87  212.08
 -15   5   5   -1.09    1.03
  15   5  -5    0.90    1.48
 -15   5   5  -36.86   26.52
 -15   5   5  -12.75   35.02
  15   5  -5   -0.05    0.69
 -13  -5   5   11.85    2.39
 -13  -5   5   32.45   29.09
 -13   5   5   13.86    2.88
 -13   5   5    9.03   35.28
  13   5  -5   18.58    3.46
 -13   5   5  -16.57  186.82
 -13   5   5   33.69   32.84
 -13   5   5  -47.73   41.05
  13   5  -5   17.18    2.55
  11  -5  -5   22.30    4.26
 -11  -5   5   20.42   13.70
 -11  -5   5    2.87   40.80
 -11   5   5   24.76    3.59
 -11   5   5   -6.81   68.36
  11   5  -5   17.95    3.54
  11   5  -5   21.55    3.25
 -11   5   5  218.54  188.24
 -11   5   5 -115.64  224.98
 -11   5   5  -45.80  194.79
 -11   5   5  -29.42   32.23
 -11   5   5   11.38   43.25
 -11   5   5   21.36   11.11
   9  -5  -5   24.32    3.93
  -9  -5   5   13.62    2.92
  -9  -5   5   10.42    4.00
   9  -5  -5   19.95    3.54
  -9  -5   5   19.39   10.44
  -9  -5   5    5.29   20.67
  -9   5   5  -74.95  106.31
  -9   5   5  -13.57   56.67
   9   5  -5   19.82    3.38
  -9   5   5   20.25    9.70
  -9   5   5  105.41  140.24
  -9   5   5  -47.98  207.35
  -9   5   5    3.99   66.80
  -9   5   5   -7.24   43.29
  -9   5   5   20.15    3.28
   9   5  -5   16.52   99.85
  -7  -5   5  533.89   67.09
  -7  -5   5  603.68   67.36
   7  -5  -5  675.92   67.33
  -7  -5   5  581.53   68.12
  -7  -5   5  617.00   71.15
  -7   5   5  519.72   69.34
  -7   5   5  581.81   67.19
   7   5  -5  619.61   67.67
  -7   5   5    5.48  266.28
   7   5  -5  675.86   67.26
  -5  -5   5  291.23   32.56
  -5  -5   5  254.41   31.56
   5  -5  -5  318.61   31.91
   5  -5  -5  297.36   32.36
  -5  -5   5  293.67   31.87
  -5  -5   5  273.67   35.88
  -5   5   5    2.18  220.97
  -5   5   5  236.27   31.49
  -5   5   5  213.71   33.87
   5   5  -5  294.69   31.60
   5   5  -5  302.61   32.14
  -3  -5   5    0.67   14.02
   3  -5  -5    8.77    2.56
  -3  -5   5    8.42    2.29
   3  -5  -5    0.51   24.96
  -3  -5   5    7.67    2.44
  -3  -5   5    9.09    8.35
   3   5  -5   -2.98   79.66
  -3   5   5    7.67    2.12
  -3   5   5  -72.38  114.02
  -3   5   5   13.66   83.94
  -3   5   5 -196.13  165.91
   1  -5  -5  126.31   14.84
  -1  -5   5  125.39   14.47
   1  -5  -5  120.26   15.41
   1  -5  -5  100.57   22.94
  -1  -5   5  125.28   15.31
  -1  -5   5  118.74   14.89
  -1  -5   5  159.08   20.71
   1   5  -5   36.63   71.04
   1   5  -5   22.65  114.19
  -1   5   5  122.66   14.98
  -1   5   5   -0.26   77.01
   1   5  -5  133.31   14.87
  -1   5   5  307.60  213.99
   1  -5   5   94.93   12.33
   1  -5   5   92.49   11.91
  -1   5  -5    7.42   76.52
  -1   5  -5  -26.14  123.40
   1   5   5   14.02   86.15
  -1   5  -5  145.28   16.22
  -3  -5  -5  303.51   36.03
  -3  -5  -5  281.18   40.36
  -3  -5  -5  317.55   35.27
   3  -5   5  321.87   34.69
   3   5   5  301.56   35.51
  -3   5  -5  291.58   34.56
  -3   5  -5  306.66   37.12
  -3   5  -5  259.86  305.22
  -3   5  -5  333.49   34.89
  -3   5  -5   41.70   75.82
   5  -5   5   25.23    4.63
   5  -5   5    4.15   21.37
   5  -5   5   36.83    4.57
   5  -5   5   19.86    4.68
  -5   5  -5 -190.37  272.56
   5   5   5    3.24  144.76
  -5   5  -5   38.19  113.38
  -5   5  -5   32.11   60.08
   7  -5   5   -9.10   22.94
  -7  -5  -5    1.27    9.07
  -7  -5  -5    6.48   12.78
  -7  -5  -5   -3.34    5.35
  -7  -5  -5   17.82   26.07
  -7  -5  -5    1.85    2.30
  -7   5  -5   20.35  116.75
  -7   5  -5  422.16  457.75
  -7   5  -5  -35.33   79.63
  -7   5  -5   -7.75  149.71
  -7   5  -5   11.79    8.32
   9  -5   5   -0.38   32.32
  -9  -5  -5   19.09   25.16
   9  -5   5    3.66    2.14
   9  -5   5    0.27    2.08
  -9   5  -5   -5.28   55.96
  -9   5  -5   16.81  178.11
   9   5   5    1.82    1.30
  -9   5  -5    0.67    0.88
  -9   5  -5   -2.56   11.35
  -9   5  -5    2.96    1.42
   9   5   5    2.80    1.94
  11  -5   5    4.33    3.76
  11  -5   5    2.06    2.04
 -11   5  -5  -40.51   45.79
  11   5   5    5.59    2.17
  13  -5   5   -1.32    3.24
  13  -5   5    1.17    2.48
 -13   5  -5   17.57    3.15
  13   5   5    9.95    2.36
 -13   5  -5   18.78   39.85
  15   5   5    7.27    2.29
 -15   5  -5    1.87   33.18
  15   5   5   10.87    1.71
  12   6  -5    4.53    1.67
 -12   6   5 -269.99  147.58
  10  -6  -5    0.57    3.12
  10  -6  -5   -0.52    2.13
  10   6  -5    0.10    0.97
  10   6  -5    0.56    1.02
 -10   6   5   -7.54  116.43
 -10   6   5   -0.82    1.04
   8  -6  -5   19.67    4.76
  -8  -6   5    1.39   25.20
   8  -6  -5   22.56    3.57
   8   6  -5   18.61    3.30
   8   6  -5   19.35    3.12
  -8   6   5   66.24  141.34
  -6  -6   5   28.92   22.62
  -6  -6   5    8.12    6.81
   6  -6  -5   22.38    4.22
  -6  -6   5   15.00    2.85
  -6  -6   5   15.19    3.14
   6  -6  -5   17.22    3.13
   6   6  -5   18.40    3.04
  -6   6   5  -17.03  164.39
   4  -6  -5    2.48    2.33
  -4  -6   5    0.69    3.09
  -4  -6   5    3.43    2.63
  -4  -6   5    2.15   18.29
  -4  -6   5    1.83    1.30
  -4   6   5   23.80  200.98
  -4   6   5    8.91  133.65
   4   6  -5    1.48    1.23
   4   6  -5 -158.19  125.17
  -2  -6   5   81.63    9.41
   2  -6  -5   76.18    9.44
  -2  -6   5   67.92    9.98
   2  -6  -5   78.21   10.23
  -2  -6   5   62.46    8.96
  -2   6   5    8.79  156.80
  -2   6   5   82.07    9.29
   2   6  -5  286.85  162.33
  -2   6   5  -41.23  163.62
   2   6  -5   76.35    9.34
   0  -6  -5    3.25    2.82
   0  -6   5    4.56    2.73
   0  -6   5    5.78    1.60
   0  -6   5    2.70   21.61
   0  -6  -5   -2.53   66.36
   0  -6   5    6.56    1.99
   0  -6  -5    6.08    2.08
   0   6  -5  -48.55  135.89
   0   6  -5 -140.04  189.86
   0   6   5   23.89  136.78
   0   6  -5    7.42    1.97
   0   6   5   38.37  172.75
   0   6   5    5.97    1.97
   2  -6   5    7.32    1.86
   2  -6   5   11.14    2.38
  -2  -6  -5    9.04    2.58
   2  -6   5  -15.60   24.06
  -2  -6  -5    5.59    3.52
   2  -6   5   12.93    3.39
  -2  -6  -5  -14.45   53.57
  -2   6  -5   -1.65  122.94
   2   6   5   11.08    2.65
   2   6   5  233.56  192.13
  -2   6  -5    7.01    1.82
  -2   6  -5  210.10  232.34
   4  -6   5  -15.64   31.44
  -4  -6  -5   14.38    8.83
  -4   6  -5 -223.23  202.35
   4   6   5  -43.36  134.81
   6   6   5   43.00  158.04
  -6   6  -5 -405.47  254.14
   8  -6   5   26.35    4.85
   8  -6   5   22.76    4.15
  -8   6  -5    1.71   50.00
   8   6   5   79.10  211.00
  -8   6  -5   29.16    3.83
   8   6   5   31.59    4.45
  10   6   5  156.91  126.00
   5  -7  -5   24.49    3.73
   5   7  -5   22.88    3.22
  -5   7   5    1.37   99.04
   5   7  -5   42.83   96.98
   3   7  -5   -0.82   80.79
  -3   7   5  -33.38   96.00
   1  -7  -5    9.74    4.21
   1  -7  -5   18.22    3.15
  -1  -7   5   16.80    3.02
   1   7  -5   20.81  125.13
  -1   7   5  -37.81   86.11
   1  -7   5   -1.59    1.16
  -1  -7  -5    1.68    1.36
   1   7   5  -42.68  112.46
  -1   7  -5  -69.07  117.85
   3   7   5   72.86  108.31
  -3   7  -5  200.22  219.00
   5   7   5    0.01    0.95
  22   0  -6   -0.77    2.30
 -22   0   6    1.28    0.80
 -22   0   6    0.29    3.86
  22   0  -6    2.72    1.89
 -22   0   6    0.27    0.78
 -20   0   6   53.91   47.38
  20   0  -6    7.67    2.41
  20   0  -6    3.13    4.15
 -20   0   6   13.89    2.51
 -20   0   6   12.17    6.21
  20   0  -6    9.30    4.90
 -20   0   6   10.65    1.98
  18   0  -6  119.88   16.92
 -18   0   6 -110.83  118.78
 -18   0   6  143.76   16.66
  18   0  -6  146.12   17.41
 -18   0   6  116.21   24.08
  18   0  -6  149.36   16.73
 -18   0   6  154.91   16.22
 -16   0   6    9.88   52.21
 -16   0   6  -67.85   91.82
 -16   0   6   -3.76   36.76
 -14   0   6   -0.32    0.94
  14   0  -6   -0.24    1.78
 -14   0   6  -22.59   39.64
 -14   0   6    0.58    0.77
  14   0  -6    0.07    1.47
 -14   0   6   -3.39    5.78
 -14   0   6    4.20  189.40
 -14   0   6 -102.47  100.17
 -14   0   6   49.56   49.30
 -12   0   6  455.06   57.32
 -12   0   6  526.22   57.25
  12   0  -6  577.04   57.69
  12   0  -6  508.97   57.32
 -10   0   6  269.63   31.49
  -8   0   6 1126.65  129.55
  -8   0   6 1209.51  129.22
  -6   0   6  599.18   63.60
   6   0  -6  525.62   61.72
   6   0  -6  551.19   61.81
   4   0  -6   72.77    8.00
  -4   0   6   63.74    9.14
   4   0  -6   67.24    8.39
   2   0  -6 2888.78  326.61
   2   0  -6 3035.09  326.35
   0   0  -6   55.41    7.11
   0   0  -6   54.59    6.65
  -2   0  -6 2831.44  322.23
   2   0   6 3160.80  322.06
  -2   0  -6 2772.07  322.63
  -4   0  -6  381.58   44.01
  -4   0  -6  359.51   44.65
   4   0   6  455.18   44.06
  -4   0  -6  373.44   44.13
   6   0   6   19.31    2.90
  -6   0  -6   15.26    3.09
  -6   0  -6   11.85    3.84
  -6   0  -6   20.16    3.26
  -8   0  -6   42.23    5.70
   8   0   6   39.71    5.41
  -8   0  -6   48.09    6.92
  -8   0  -6   32.65    6.73
  -8   0  -6   40.16    5.89
  -8   0  -6   41.92   56.26
   8   0   6   41.89    5.60
 -10   0  -6   20.80    7.46
  10   0   6   11.05    2.61
  10   0   6   12.98    3.14
 -10   0  -6   12.77    4.58
 -10   0  -6   10.76    2.23
 -10   0  -6   13.11    5.35
 -10   0  -6   -1.32   70.38
 -12   0  -6  807.85   90.77
  12   0   6  786.24   91.41
 -12   0  -6  761.89   93.81
 -12   0  -6  761.86   91.34
 -12   0  -6  876.51   92.21
  12   0   6  908.27   92.11
  12   0   6  852.52   91.71
  12   0   6  901.73   91.59
 -12   0  -6  755.71   90.98
 -14   0  -6  346.02   39.06
 -14   0  -6  335.31   42.71
  14   0   6  373.03   40.23
  14   0   6  385.27   40.80
 -14   0  -6  338.36   39.38
 -14   0  -6  292.02   41.15
  14   0   6  372.49   39.97
  16   0   6  112.56   14.59
 -16   0  -6  -10.25   59.01
  16   0   6  114.21   15.37
 -16   0  -6  126.21   20.23
 -16   0  -6  118.56   13.97
  18   0   6    2.60    2.13
  18   0   6    5.83    3.95
 -18   0  -6   -8.36   42.95
  18   0   6   -2.29    2.27
 -18   0  -6   -1.73    5.71
  18   0   6    4.09    2.40
 -18   0  -6    3.96    1.40
 -18   0  -6    4.80    1.43
  20   0   6    0.58    2.02
 -20   0  -6   -1.18    5.39
 -20   0  -6    0.32    0.84
 -20   0  -6    8.76   47.59
  20   0   6    4.67    4.46
  20   0   6   -2.21    1.24
 -21  -1   6   76.85    8.55
 -21  -1   6   66.81   10.92
 -21  -1   6   81.00    7.85
 -21  -1   6   -5.38   35.47
 -21   1   6   57.32    8.12
  21   1  -6   70.32    8.20
 -21   1   6   17.17   37.87
  21   1  -6   56.75    8.15
  21   1  -6   52.71    8.79
 -19  -1   6  356.52   38.88
 -19  -1   6  360.29   42.20
 -19  -1   6  323.22   39.09
  19   1  -6  329.55   39.72
  19   1  -6  333.02   39.24
 -19   1   6  342.95   38.94
 -19   1   6  380.18   38.81
 -17  -1   6   13.80    9.15
 -17  -1   6   32.18    4.25
  17  -1  -6   32.81    5.56
 -17  -1   6   29.76    4.49
 -17  -1   6  166.32   70.37
 -17   1   6   27.07    4.58
 -17   1   6   38.44    4.26
 -17   1   6   22.56    7.87
  17   1  -6   32.55    6.85
 -17   1   6   -5.30   41.00
 -17   1   6    1.00   81.92
  17   1  -6   34.85    4.76
 -17   1   6 -128.62  186.44
 -17   1   6   30.84    4.32
  17   1  -6   35.38    5.03
 -17   1   6  -23.98   49.60
  15  -1  -6   13.83    3.51
 -15  -1   6   -3.64    5.86
 -15   1   6   -9.55   39.70
 -15   1   6  -29.36   46.36
 -15   1   6   -6.06   82.63
 -15   1   6    1.46    5.02
  15   1  -6    8.71    2.20
 -15   1   6    9.44    2.65
 -15   1   6   11.78    6.98
 -15   1   6 -164.14  205.90
 -13  -1   6    1.83    6.10
  13  -1  -6    6.84    2.26
 -13  -1   6    5.56    1.45
 -13  -1   6   -0.86    8.30
 -13  -1   6   48.09   60.15
  13   1  -6    5.44    2.04
  13   1  -6    5.98    2.15
  13   1  -6    5.84    2.12
 -13   1   6    5.46    1.55
 -13   1   6  -51.59  198.02
  13   1  -6    5.19    1.73
 -13   1   6    4.43    1.79
 -13   1   6   19.63   56.06
 -13   1   6  -76.74   77.30
 -13   1   6    4.25    4.51
 -13   1   6    5.29    1.27
 -13   1   6    6.09    6.51
 -13   1   6  -22.30   38.62
 -11  -1   6    3.82    4.38
  11  -1  -6    2.44    1.47
 -11  -1   6 -103.00  186.45
 -11  -1   6    4.83   12.49
  11   1  -6   -1.22    1.16
 -11   1   6    0.99    0.70
 -11   1   6  236.42  216.33
 -11   1   6   20.93   43.64
 -11   1   6   -5.55    3.08
 -11   1   6    0.35    0.87
 -11   1   6    5.85    8.79
 -11   1   6    4.84   63.39
  11   1  -6   -0.88    1.04
   9  -1  -6   87.04   11.15
  -9  -1   6   96.83   17.49
   9  -1  -6   81.18   13.77
  -9   1   6  149.82   28.96
  -9   1   6  116.64   12.37
   9   1  -6   94.63   11.11
   9   1  -6   84.82   10.80
  -7  -1   6  197.42   26.97
   7  -1  -6  177.54   23.27
  -7   1   6  232.35   23.98
   7   1  -6  186.55   22.95
   7   1  -6  242.01   24.44
  -5   1   6  858.11   85.00
   5   1  -6  650.54   84.25
   5   1  -6  770.73   85.02
   5   1  -6  779.66   84.11
   3  -1  -6  289.28   36.99
  -3   1   6  341.49   37.25
   3   1  -6  344.57   36.65
   3   1  -6  360.97   37.37
   3   1  -6  312.17   36.69
   1  -1  -6 1369.00  164.77
   1  -1  -6 1504.72  164.75
   1  -1  -6 1562.60  164.18
   1   1  -6 1455.43  164.11
   1   1  -6 1555.91  164.72
   1   1  -6 1483.58  164.23
  -1  -1  -6  801.81   95.18
  -1  -1  -6  805.84   94.27
  -1  -1  -6  901.61   93.92
   1  -1   6  887.27   93.40
  -1  -1  -6  884.55   93.71
  -1   1  -6  843.19   93.68
  -1   1  -6  786.29   93.93
  -1   1  -6  850.54   93.54
   3  -1   6    7.04    1.45
  -3  -1  -6    6.04    2.72
  -3  -1  -6    8.42    2.22
  -3  -1  -6   10.26    6.29
  -3   1  -6    4.84    2.01
  -3   1  -6    4.59    1.60
  -3   1  -6   15.44    2.28
   3   1   6    7.00    1.73
  -3   1  -6   13.85   25.59
   3   1   6   13.25   18.39
  -5  -1  -6   71.98    9.81
  -5  -1  -6   78.02   10.85
  -5  -1  -6   82.39    9.58
  -5  -1  -6   70.41    9.66
  -5  -1  -6   84.77   14.12
  -5   1  -6   73.55    9.83
  -5   1  -6   85.46    9.35
  -5   1  -6   67.53   10.39
  -5   1  -6   93.35    9.68
  -5   1  -6   44.79   24.58
  -5   1  -6   17.68   38.29
   5   1   6   79.62    9.39
  -7  -1  -6  258.55   32.22
  -7  -1  -6  238.86   31.97
  -7  -1  -6  257.84   33.59
   7   1   6  304.77   31.97
   7   1   6  308.46   32.27
  -7   1  -6  348.30   32.41
  -7   1  -6  296.89   32.85
  -7   1  -6  256.55   32.14
  -9  -1  -6   65.06    9.14
  -9  -1  -6   73.29    9.50
  -9  -1  -6   67.37   11.63
   9  -1   6   72.95    8.37
  -9  -1  -6  -19.67   80.03
  -9  -1  -6   53.44    8.95
   9  -1   6   67.78    8.38
  -9   1  -6   -4.03   52.15
   9   1   6   77.25    8.45
  -9   1  -6   10.50   52.37
  -9   1  -6   73.29    9.86
  -9   1  -6   59.06    7.90
   9   1   6   67.61    8.69
 -11  -1  -6  188.13   28.54
  11  -1   6  241.91   26.19
 -11   1  -6  245.44   25.59
 -11   1  -6  260.30   27.64
 -11   1  -6  200.36   28.03
  11   1   6  236.70   26.03
 -11   1  -6  220.67   25.32
  11   1   6  225.67   26.13
  11   1   6  228.19   26.11
  11   1   6  230.94   26.53
 -11   1  -6  209.85   25.51
 -13  -1  -6  614.76   78.68
 -13  -1  -6  600.63   74.80
  13  -1   6  713.12   77.29
  13  -1   6  726.86   76.04
  13  -1   6  743.25   75.65
 -13  -1  -6  576.28   75.06
  13   1   6  685.01   75.82
 -13   1  -6  753.27   77.20
 -13   1  -6  739.66   78.84
  13   1   6  686.54   76.33
 -13   1  -6  646.94   75.12
  13   1   6  703.91   75.74
  13   1   6  671.18   75.80
 -13   1  -6  653.94   74.96
 -15  -1  -6  147.37   18.02
  15  -1   6  165.04   18.73
 -15  -1  -6  134.10   22.16
 -15  -1  -6  145.35   17.64
 -15  -1  -6  -40.55   64.88
  15  -1   6  174.80   19.04
  15   1   6  157.01   19.48
  15   1   6  159.57   18.70
 -15   1  -6   77.20   71.14
 -15   1  -6  159.80   18.04
 -15   1  -6  171.03   21.92
 -15   1  -6  172.33   17.79
 -15   1  -6  150.74   17.90
  15   1   6  143.84   18.74
  17  -1   6   21.99    4.53
  17  -1   6   24.00    4.77
 -17  -1  -6   32.22    3.86
 -17  -1  -6   -4.50   55.03
  17  -1   6   20.65    5.27
 -17  -1  -6   13.84    7.89
 -17   1  -6    1.31   71.26
  17   1   6   19.81    4.31
 -17   1  -6   24.85    3.75
 -17   1  -6   29.04    3.39
  17   1   6   18.14    4.20
 -17   1  -6   28.70    3.67
 -19  -1  -6   -8.38   37.42
  19  -1   6    8.85    2.53
 -19  -1  -6   13.62    2.20
 -19  -1  -6   -0.65    6.85
  19  -1   6    8.79    4.26
 -19   1  -6   13.04    1.97
  19   1   6    9.73    6.17
 -19   1  -6   23.28    7.30
  19   1   6   10.11    2.94
  19   1   6   11.29    3.02
 -19   1  -6    9.19   54.81
 -19   1  -6   17.89    2.47
 -20  -2   6    4.25    1.28
 -20  -2   6    3.26    1.40
 -20   2   6    9.22   50.61
  20   2  -6    1.39    1.33
  20   2  -6    2.38    1.40
  20   2  -6    4.96    1.75
 -20   2   6   14.93    7.06
 -20   2   6   -4.45   36.69
 -20   2   6    3.49    0.97
  20   2  -6    0.25    2.63
 -20   2   6    3.80    1.26
 -18  -2   6    3.35    7.72
 -18  -2   6    9.53    2.01
 -18  -2   6    9.69    2.38
 -18   2   6    8.24    1.79
  18   2  -6    6.38    2.04
  18   2  -6    8.78    2.16
  18   2  -6    6.97    2.68
 -18   2   6    7.90    1.69
 -18   2   6   -0.67   48.20
 -18   2   6   30.15   46.42
  18   2  -6    6.21    1.88
 -18   2   6   13.23    6.42
 -18   2   6 -105.78  210.17
 -18   2   6  -61.26   58.12
 -18   2   6    7.22    2.15
 -16  -2   6   28.16    3.89
 -16  -2   6   21.89    4.27
  16  -2  -6   13.45    5.99
  16   2  -6   24.02    3.95
  16   2  -6   19.60    4.47
 -16   2   6   26.69    3.54
  16   2  -6   29.62    4.35
 -16   2   6  141.35  234.79
 -16   2   6   91.23   85.31
 -16   2   6   28.03    4.25
 -16   2   6   27.08    3.68
  16   2  -6   27.29    4.16
 -16   2   6    2.28   37.88
 -16   2   6  -12.26   42.02
 -16   2   6   25.36    8.05
 -16   2   6   30.31   10.78
 -14  -2   6  140.72   24.03
 -14  -2   6  146.70   17.49
  14   2  -6  143.28   18.07
 -14   2   6  139.41   17.34
 -14   2   6  156.86   17.28
 -14   2   6  142.95   20.70
 -14   2   6   83.24  193.66
 -14   2   6   53.99   86.56
 -14   2   6  160.18   17.74
  14   2  -6  176.48   17.86
  14   2  -6  146.68   17.65
  14   2  -6  151.05   17.69
 -12  -2   6  455.88   49.83
 -12  -2   6  461.10   55.96
  12   2  -6  448.57   44.61
  12   2  -6  419.49   44.97
  12   2  -6  385.44   44.47
 -12   2   6   65.13   96.10
 -12   2   6 -240.61  216.90
 -12   2   6  385.40   44.11
  12   2  -6  393.91   44.46
 -12   2   6  389.07   46.26
 -12   2   6  379.91   44.47
 -12   2   6  337.88   44.16
 -10  -2   6  541.29   66.43
 -10   2   6  511.69   59.28
  10   2  -6  496.44   57.80
  10   2  -6  522.29   58.22
 -10   2   6  455.41   73.94
  10   2  -6  556.34   57.91
 -10   2   6 -183.03  252.90
  -8  -2   6  136.68   15.31
  -8  -2   6  108.36   21.78
   8   2  -6  107.25   13.22
  -8   2   6  119.62   14.47
   8   2  -6  103.51   12.85
  -6  -2   6  529.17   57.47
   6  -2  -6  469.57   53.26
  -6  -2   6  486.29   51.32
   6   2  -6  422.62   51.06
   6   2  -6  397.52   50.73
   6   2  -6  479.93   52.43
  -6   2   6  447.66   51.88
   4  -2  -6   59.27   14.33
  -4  -2   6   73.00    8.26
   4  -2  -6   61.19    7.66
  -4  -2   6   84.51   15.97
   4   2  -6    3.88   31.30
   2  -2  -6 2879.93  292.47
   2  -2  -6 2885.92  294.65
   2  -2  -6 2432.96  293.27
  -2  -2   6 2665.76  295.93
   2   2  -6 2816.25  293.41
   2   2  -6 2697.67  292.45
  -2   2   6 2178.94  292.94
   0  -2  -6  179.98   20.81
   0  -2  -6  194.16   22.15
   0  -2  -6  200.65   25.04
   0   2  -6  190.16   21.55
   0   2  -6  155.25   20.91
  -2  -2  -6   33.69    6.44
  -2  -2  -6   53.88   14.28
   2  -2   6   32.93    4.19
  -2   2  -6   33.50    5.47
  -2   2  -6  -11.25   24.92
  -2   2  -6  -13.30   28.58
  -2   2  -6   33.71    5.43
  -4  -2  -6 2787.42  318.57
   4  -2   6 2713.38  313.84
  -4  -2  -6 3094.73  314.93
  -4  -2  -6 2679.17  315.75
  -4  -2  -6 2953.08  314.67
   4   2   6 2835.10  313.92
  -4   2  -6 2907.92  314.79
   4   2   6 2828.32  314.16
  -6  -2  -6 1774.33  204.53
  -6  -2  -6 2002.69  205.35
  -6  -2  -6 1745.17  206.57
   6  -2   6 1653.35  204.19
  -6  -2  -6 1986.83  212.33
   6   2   6 1921.48  204.71
  -6   2  -6 1890.19  205.36
   6   2   6 1869.15  204.37
  -8  -2  -6  132.20   24.94
  -8  -2  -6  127.30   19.77
   8  -2   6  133.21   16.32
  -8  -2  -6  119.67   16.93
  -8  -2  -6  137.61   17.63
  -8  -2  -6  149.14   17.29
  -8   2  -6  159.04   18.04
  -8   2  -6  155.80   18.49
  -8   2  -6  145.71   16.05
   8   2   6  152.58   17.01
   8   2   6  142.08   17.04
  10  -2   6   74.11    9.48
  10  -2   6   74.96    9.49
 -10  -2  -6   78.10   14.19
  10   2   6   90.10   10.35
  10   2   6   55.95   13.36
  10   2   6   70.15    9.69
 -10   2  -6   82.65   11.58
 -10   2  -6   85.76    9.28
 -10   2  -6   23.47   84.83
 -10   2  -6  -33.18   40.77
 -10   2  -6   66.19   12.80
 -10   2  -6   81.02    9.17
 -10   2  -6   13.52   46.64
 -10   2  -6   78.89    8.98
 -10   2  -6   49.80   86.10
  10   2   6   80.61    9.61
  10   2   6   79.81    9.73
  12  -2   6   -0.38    2.11
  12  -2   6    1.98    2.07
 -12  -2  -6    1.41   10.40
 -12  -2  -6    1.97    1.46
  12   2   6    0.48    2.17
  12   2   6   -0.25    4.49
 -12   2  -6    0.20    0.75
 -12   2  -6  -16.66   52.28
 -12   2  -6   -0.68    1.02
 -12   2  -6    1.73    5.39
 -12   2  -6   -0.51    0.65
  12   2   6   -0.63    1.51
 -12   2  -6   -6.44    4.74
  12   2   6    1.15    1.56
  12   2   6    1.57    1.46
 -12   2  -6   27.99   97.22
  14  -2   6   38.42    6.22
  14  -2   6   44.30    6.04
 -14  -2  -6   32.28    5.13
  14   2   6   31.76    5.86
 -14   2  -6   46.06    9.85
 -14   2  -6   46.27   11.23
 -14   2  -6  -45.58  205.85
 -14   2  -6   38.72    4.87
  14   2   6   41.72    6.70
 -14   2  -6   42.66    5.36
  14   2   6   33.53    5.58
 -14   2  -6    5.05   40.14
 -14   2  -6   41.94    5.15
  14   2   6   37.97    5.87
  16  -2   6   14.93    4.50
  16  -2   6   15.48    4.21
 -16  -2  -6   -3.36   49.86
  16  -2   6   22.25    3.89
 -16  -2  -6   18.20    3.06
  16   2   6   10.17    2.80
 -16   2  -6  -11.81   12.52
 -16   2  -6   27.97    8.37
 -16   2  -6   59.02   59.13
 -16   2  -6   17.49    3.04
  16   2   6   10.39    2.96
 -16   2  -6   18.21    2.72
 -16   2  -6   14.88    2.48
  18  -2   6    8.25    3.89
 -18  -2  -6    2.24   46.25
 -18  -2  -6    6.38    1.53
  18  -2   6   10.78    2.40
  18  -2   6    1.86    2.73
  18   2   6    6.91    2.05
  18   2   6    6.26    4.27
  18   2   6    2.74    1.75
  18   2   6    9.32    2.20
 -18   2  -6   29.21   50.13
 -18   2  -6    9.60    1.80
 -18   2  -6    9.03    1.72
 -18   2  -6    7.33    1.84
 -20   2  -6   22.33    2.75
 -20   2  -6   75.99   52.05
  20   2   6   17.06    2.88
 -19  -3   6   -1.26    0.64
 -19  -3   6   -3.84    4.29
 -19  -3   6    1.01    1.49
 -19   3   6    1.97    1.36
 -19   3   6  -34.25   41.05
  19   3  -6   -0.12    1.01
 -19   3   6  -15.09   41.43
 -19   3   6    1.01    0.80
 -19   3   6   15.55   30.39
  19   3  -6   -1.69    2.59
  19   3  -6    0.80    0.88
 -19   3   6    0.66    0.75
  19   3  -6   -0.88    1.15
 -17  -3   6   40.86   12.15
 -17  -3   6   58.97    7.32
 -17  -3   6   53.91    7.48
 -17   3   6   -0.84   41.61
 -17   3   6   70.64    7.18
 -17   3   6    3.04   40.55
  17   3  -6   51.31    8.01
 -17   3   6   62.98    7.70
 -17   3   6   -9.46   59.88
  17   3  -6   58.87    7.49
 -17   3   6  -78.19  207.55
  17   3  -6   58.00    7.54
 -17   3   6   72.78    7.29
 -15  -3   6   15.54   17.27
 -15  -3   6    0.46    1.09
  15   3  -6    1.38    2.30
 -15   3   6   50.96   46.65
 -15   3   6   15.80  232.52
 -15   3   6   -0.78    8.76
 -15   3   6    0.87    1.02
 -15   3   6    5.91   87.77
 -15   3   6    1.80    0.93
 -15   3   6    5.44    1.87
  15   3  -6    2.72    1.38
  15   3  -6    3.97    1.41
 -15   3   6   12.66   53.66
  15   3  -6    0.67    1.09
 -13  -3   6    0.45   10.63
 -13  -3   6   35.39   27.90
 -13   3   6    6.38   81.36
 -13   3   6    0.29   41.12
 -13   3   6   23.00    3.73
 -13   3   6   99.72  233.15
 -13   3   6  -29.81   42.87
 -13   3   6   11.55    7.47
  13   3  -6   20.91    3.08
 -13   3   6   10.14    6.90
  13   3  -6   15.54    2.73
 -13   3   6   12.21   89.64
 -13   3   6   15.16    2.44
 -13   3   6   18.43    2.44
  13   3  -6   19.11    3.07
 -13   3   6   57.42  123.86
  13   3  -6    8.34    3.54
  13   3  -6   16.74    3.80
 -11  -3   6   12.04   21.53
 -11  -3   6    6.02    6.96
 -11  -3   6    2.07    1.63
 -11   3   6    1.44    0.89
 -11   3   6   42.11   75.53
 -11   3   6   14.13   61.08
 -11   3   6   40.38   50.17
 -11   3   6  -21.25  119.74
  11   3  -6    2.59    1.05
  11   3  -6    3.04    2.25
 -11   3   6   -0.59    4.98
 -11   3   6  -37.81  263.83
 -11   3   6  -46.58   39.62
  11   3  -6    4.21    1.53
  11   3  -6    1.95    2.04
 -11   3   6    1.57    1.40
  11   3  -6    2.36    1.29
   9  -3  -6   31.66   21.53
  -9  -3   6   14.19   14.77
  -9  -3   6   15.89    3.63
  -9  -3   6   25.49    6.55
  -9   3   6   -8.19   45.78
  -9   3   6    6.76   53.54
  -9   3   6   72.03   79.03
  -9   3   6  -51.06   49.26
  -9   3   6   29.12    6.09
  -9   3   6    3.40    5.16
  -9   3   6 -181.18  229.14
  -7  -3   6  502.73   52.84
  -7  -3   6  508.26   59.04
  -7  -3   6  464.66   50.81
  -7  -3   6  449.78   50.61
  -7   3   6  383.75   50.23
   7   3  -6  441.19   50.61
   7   3  -6  443.09   50.66
  -7   3   6 -151.63  247.30
   7   3  -6  469.88   50.97
  -7   3   6  448.01   50.77
  -7   3   6  455.67   52.24
   7   3  -6  474.63   50.67
   7   3  -6  456.52   51.03
  -5  -3   6   80.40    8.62
  -5  -3   6   77.04   10.04
  -5  -3   6   51.74    8.11
  -5  -3   6   68.38    8.65
  -5  -3   6   64.32    7.89
   5   3  -6    5.13   49.82
  -5   3   6  -60.26  247.32
  -5   3   6   67.01    9.91
  -5   3   6   60.94   59.88
  -5   3   6  195.24   85.89
   5   3  -6   67.82    8.00
   5   3  -6   68.84    8.53
   5   3  -6   65.74    8.01
  -5   3   6  -17.20   35.51
   3  -3  -6  216.99   28.91
   3  -3  -6  292.22   35.20
  -3  -3   6  282.37   30.05
   3  -3  -6  291.54   28.97
   3  -3  -6  263.17   31.01
   3   3  -6  235.05   28.85
   3   3  -6  246.72   28.76
  -3   3   6  229.74   29.69
  -1  -3   6   40.03    5.73
   1  -3  -6   38.33    4.40
  -1  -3   6   23.13    3.75
  -1  -3   6   20.98    3.86
   1  -3  -6   29.71   15.59
   1  -3  -6   42.40    7.94
  -1   3   6  117.91   74.35
   1   3  -6   44.17    7.69
  -1   3   6   28.49    5.64
   1   3  -6    6.21   43.42
  -1   3   6  -10.20   36.00
   1  -3   6   -0.30    6.74
  -1  -3  -6    2.05    4.57
  -1  -3  -6    0.71    1.29
  -1  -3  -6    0.23    1.37
  -1  -3  -6   -7.15   11.08
   1  -3   6    3.38    1.45
  -1   3  -6    0.08    2.41
  -1   3  -6    3.81   41.19
   1   3   6  -35.48   41.50
  -1   3  -6   22.90   31.83
   3  -3   6    9.65    1.71
  -3  -3  -6    0.40    4.75
  -3  -3  -6    7.20    1.92
  -3  -3  -6    5.91    2.38
  -3   3  -6    3.06   38.78
   3   3   6    3.92    1.90
   3   3   6  -25.60   45.76
  -3   3  -6    7.65    3.11
  -3   3  -6   -0.92   54.12
  -5  -3  -6    7.36    3.08
  -5  -3  -6    5.69    6.02
   5  -3   6    4.16    1.59
  -5  -3  -6    5.82   14.03
   5  -3   6    5.86    1.72
   5   3   6   45.87   62.01
  -5   3  -6   35.53   46.68
  -5   3  -6    5.41   41.45
   5   3   6    4.57    1.94
  -5   3  -6  -90.95   58.35
   5   3   6    9.91    3.33
   5   3   6    4.91    2.50
   5   3   6    5.60    1.92
  -5   3  -6    4.56    3.06
  -7  -3  -6   48.12    7.22
  -7  -3  -6   46.81    9.31
  -7  -3  -6   51.58    9.01
   7  -3   6   42.20    6.23
   7  -3   6   47.47    6.26
  -7  -3  -6   73.30   23.59
   7   3   6 -140.48   95.83
  -7   3  -6  -71.29   49.06
  -7   3  -6   53.09    6.00
   7   3   6   52.09    6.48
  -7   3  -6   31.37   63.91
  -7   3  -6   54.13    6.15
   7   3   6   43.89    6.42
   7   3   6   38.15    7.31
  -7   3  -6   48.64    5.84
  -7   3  -6   60.84   11.17
  -7   3  -6  -49.31   57.08
   7   3   6   52.57    6.45
   9  -3   6   87.09   10.87
  -9  -3  -6   90.31   14.13
  -9  -3  -6   74.40   16.65
  -9  -3  -6  105.35   13.56
   9  -3   6   95.64   10.92
  -9  -3  -6  109.18   29.70
  -9   3  -6  100.80   15.78
   9   3   6   81.15   12.30
   9   3   6   91.57   11.57
  -9   3  -6   -9.03   57.53
  -9   3  -6   93.28   13.40
  -9   3  -6  -11.34   69.27
   9   3   6   69.72   11.00
  -9   3  -6  -34.12   82.79
   9   3   6   91.44   10.93
  -9   3  -6  104.34   10.48
 -11  -3  -6    2.06    1.65
  11  -3   6    1.56    2.26
 -11  -3  -6    2.50   10.66
  11  -3   6    2.32    2.17
 -11   3  -6  -11.75  101.48
 -11   3  -6    3.06    0.95
 -11   3  -6   21.40   47.67
 -11   3  -6    4.90    7.52
 -11   3  -6    2.97    0.98
 -11   3  -6    2.78    1.04
  11   3   6    0.39    1.41
 -11   3  -6   11.03    6.27
  11   3   6    2.48    3.06
  11   3   6    0.61    1.22
  13  -3   6    6.65    2.76
  13  -3   6    5.53    2.80
 -13  -3  -6    6.78    1.86
 -13  -3  -6   24.29   24.66
 -13   3  -6    8.36    2.12
  13   3   6   -1.86    3.50
 -13   3  -6   27.97  153.06
 -13   3  -6   17.90   11.91
 -13   3  -6    7.07    1.54
 -13   3  -6    8.75    1.77
 -13   3  -6   -2.51   63.46
  13   3   6    7.01    2.22
  13   3   6    5.35    2.00
  13   3   6    5.57    2.00
 -15  -3  -6    4.81    1.57
  15  -3   6    5.83    2.66
 -15  -3  -6   18.07   48.74
  15  -3   6    6.65    2.82
  15   3   6    3.24    5.33
  15   3   6    2.32    4.07
 -15   3  -6    5.64    1.75
 -15   3  -6    4.22    1.21
 -15   3  -6   -5.63   11.57
  15   3   6    4.57    1.86
 -15   3  -6    5.52    1.47
  15   3   6    1.87    1.34
  15   3   6    3.76    1.93
 -15   3  -6   23.51   44.71
 -17  -3  -6   32.39   50.57
 -17   3  -6   16.03   10.19
 -17   3  -6   45.47   72.69
 -19   3  -6   18.57    3.40
  19   3   6   18.72    2.62
  19   3   6   18.97    2.88
 -19   3  -6   15.03   36.60
 -18  -4   6    7.50    1.47
 -18  -4   6    7.69    1.37
 -18   4   6   -4.08   21.43
  18   4  -6   11.20    1.88
 -18   4   6   11.61    2.11
 -18   4   6  -14.12   33.01
  18   4  -6    7.29    1.52
 -16   4   6   10.32   35.28
 -16   4   6    6.74    5.69
  16   4  -6   -3.96    5.03
  16   4  -6    0.98    2.80
  16   4  -6    0.98    1.80
 -16   4   6  214.99  215.71
 -16   4   6  -35.07   43.44
 -14  -4   6  -12.97   29.93
 -14  -4   6  -12.08   16.53
 -14  -4   6    5.83    1.47
 -14   4   6    5.90    1.96
 -14   4   6 -166.76  217.66
 -14   4   6  -32.34   53.78
  14   4  -6    2.22    1.30
 -14   4   6   14.98   17.19
 -14   4   6  -14.17   40.14
  14   4  -6    5.34    2.31
 -14   4   6  -32.39   41.79
  14   4  -6    1.24    1.85
  14   4  -6   -1.63    4.05
 -14   4   6    4.15    1.23
 -14   4   6 -134.40  203.60
 -12  -4   6   82.58   33.23
 -12  -4   6   89.85   19.03
 -12   4   6  102.22   12.38
  12   4  -6  101.40   12.18
  12   4  -6   94.08   12.19
  12   4  -6   88.96   12.65
 -12   4   6  111.42   11.81
 -12   4   6  -50.17  192.80
 -12   4   6   91.42   16.99
  12   4  -6   41.27   98.05
  12   4  -6   99.84   12.20
 -12   4   6   49.00   67.37
 -12   4   6  122.80   11.91
 -10  -4   6  232.18   45.26
  10  -4  -6  317.03   33.01
 -10  -4   6  254.29   32.76
 -10  -4   6  300.22   37.04
 -10   4   6  304.54   33.05
  10   4  -6  298.02   32.96
 -10   4   6 -114.60  216.32
  10   4  -6  312.74   32.93
  10   4  -6  297.40   32.80
 -10   4   6  -14.68   82.01
 -10   4   6  303.01   32.43
  10   4  -6  278.98   33.29
 -10   4   6  324.18   32.47
 -10   4   6  286.86   35.72
  10   4  -6  248.58   33.39
  10   4  -6   81.08   91.27
  -8  -4   6   30.45    6.78
  -8  -4   6   25.14    3.93
  -8  -4   6   19.19    7.69
  -8  -4   6    6.57   21.05
  -8  -4   6   25.73    4.56
   8  -4  -6   30.72    4.63
  -8   4   6  -17.62   63.13
  -8   4   6   28.88    7.45
  -8   4   6  -79.08   51.78
   8   4  -6   30.77    4.46
  -8   4   6   13.35  232.28
  -8   4   6   95.45   98.95
  -8   4   6   26.01    3.46
  -8   4   6   16.45   50.55
   8   4  -6   13.75    5.76
   8   4  -6   32.12    4.05
   8   4  -6   28.03    4.15
  -8   4   6   28.38    3.66
  -8   4   6   30.01    4.18
   8   4  -6   13.82   77.42
  -6  -4   6   59.55    6.72
  -6  -4   6   51.75   10.10
  -6  -4   6   47.08    6.19
  -6  -4   6   56.89    7.46
   6  -4  -6   38.64    6.73
   6  -4  -6   13.07   25.92
   6  -4  -6   51.81    6.77
  -6   4   6  176.41  103.54
  -6   4   6   23.15   55.41
  -6   4   6   44.55    5.78
  -6   4   6   -8.49   62.20
  -6   4   6   61.89  214.80
  -6   4   6   47.62    8.94
   6   4  -6   10.86   52.53
  -6   4   6   48.99    6.38
  -6   4   6   71.71   45.93
  -6   4   6   56.42   63.18
   6   4  -6   47.31    6.35
   6   4  -6   51.33    6.58
   6   4  -6   56.65    6.39
   4  -4  -6   -0.97    1.73
  -4  -4   6    1.32    1.33
  -4  -4   6    0.59    4.08
  -4  -4   6   -0.54    1.63
  -4  -4   6    6.39   11.83
   4  -4  -6    6.08   11.73
   4  -4  -6    2.02    1.60
  -4  -4   6   -1.62    1.64
  -4  -4   6    0.49    0.81
   4  -4  -6    8.89   19.60
  -4   4   6  -96.24  237.61
   4   4  -6  -19.40   51.73
   4   4  -6    0.56    0.89
   4   4  -6   10.56   70.14
  -4   4   6    0.75    1.98
  -4   4   6    3.49    1.65
   4   4  -6    0.67    0.86
  -4   4   6   23.93   61.90
  -4   4   6  -32.35   58.04
  -4   4   6  -13.29   62.88
  -4   4   6   25.73   81.87
  -4   4   6   62.96   49.15
   2  -4  -6   10.36   17.33
  -2  -4   6   10.96   13.93
   2  -4  -6   47.47   10.78
  -2  -4   6   21.01    4.04
  -2  -4   6   18.84    3.44
  -2  -4   6   30.26    4.20
  -2   4   6    3.10   76.50
  -2   4   6  -20.90   58.95
  -2   4   6   56.88   94.96
  -2   4   6 -125.89  195.23
   2   4  -6  -12.20   63.53
   0  -4  -6   10.27   17.85
   0  -4   6   20.06    6.26
   0  -4  -6   26.34    8.77
   0  -4   6   -0.21   12.01
   0  -4  -6   20.98    3.65
   0  -4  -6   20.92    4.42
   0  -4   6   17.92    2.90
   0   4  -6   13.70   67.25
   0   4   6   49.86   51.55
   0   4  -6   24.87    3.33
   0   4  -6   20.65    4.97
   0   4   6   19.12    3.66
   0   4  -6   22.02    3.28
  -2  -4  -6  241.59   43.49
  -2  -4  -6  315.24   39.51
   2  -4   6  338.69   35.39
  -2  -4  -6  334.72   36.70
  -2  -4  -6  355.03   36.03
   2  -4   6  266.96   35.43
  -2   4  -6  327.89   35.33
   2   4   6  304.54   36.15
  -2   4  -6  357.18   36.83
  -2   4  -6  108.20   99.00
   2   4   6  309.91   35.52
  -4  -4  -6   65.79   13.74
  -4  -4  -6  107.43   27.89
  -4  -4  -6   63.18    8.73
   4  -4   6   70.07   12.29
   4  -4   6   73.49    8.11
   4  -4   6   60.59    8.34
   4  -4   6   68.47    8.53
  -4  -4  -6   60.29    9.52
   4  -4   6   69.30    7.88
  -4   4  -6   61.57    7.71
  -4   4  -6   73.58    8.02
   4   4   6  -55.93   81.22
  -4   4  -6  -41.19   63.95
  -4   4  -6  -44.12   56.12
  -4   4  -6    9.75   76.86
  -4   4  -6   74.46   10.62
  -4   4  -6   85.77  377.62
   4   4   6   53.35    8.01
  -4   4  -6   68.25    7.85
   4   4   6   58.73    8.72
  -6  -4  -6    7.36   20.58
   6  -4   6    0.63    9.66
  -6  -4  -6   11.28    8.77
  -6  -4  -6    8.80    6.08
   6  -4   6   11.43    3.10
  -6  -4  -6   10.40    4.60
   6  -4   6   17.04    3.20
  -6  -4  -6   13.72    3.64
   6  -4   6   21.56    2.98
  -6   4  -6   13.94    2.48
  -6   4  -6  309.74  455.16
  -6   4  -6   27.15    7.73
  -6   4  -6   11.74   83.81
   6   4   6   10.13    2.38
  -6   4  -6   14.05    5.27
  -6   4  -6   77.21   92.98
  -6   4  -6   14.70    2.59
   6   4   6   36.68  176.68
  -6   4  -6   11.88    2.06
  -6   4  -6  -13.82   84.95
   6   4   6    8.34    2.59
   8  -4   6    6.11    2.27
  -8  -4  -6    7.89    5.53
   8  -4   6    5.08    3.21
  -8  -4  -6   12.48   13.94
  -8  -4  -6    0.93   22.52
  -8  -4  -6   13.30   10.43
  -8  -4  -6   -5.84    7.12
  -8  -4  -6    0.15    3.32
   8   4   6    5.25    1.73
  -8   4  -6  -38.45  102.35
  -8   4  -6    8.77    6.52
   8   4   6    4.86    2.41
  -8   4  -6  -49.00  107.83
  -8   4  -6    2.19    1.22
  -8   4  -6    2.89    1.00
  -8   4  -6    2.66    5.53
   8   4   6    2.49    1.40
  -8   4  -6   75.67   76.86
 -10  -4  -6    6.47   12.38
  10  -4   6    8.35    2.29
 -10  -4  -6    2.23   24.29
  10  -4   6   11.37    3.74
 -10   4  -6  -58.83  102.11
 -10   4  -6    8.67    1.65
  10   4   6    4.97    1.92
 -10   4  -6    4.09    6.89
 -10   4  -6   92.50   83.66
  10   4   6    5.40    2.65
  10   4   6    5.29    1.90
 -10   4  -6    7.66    2.03
 -12  -4  -6   21.07   17.89
 -12   4  -6   14.54    2.11
 -12   4  -6   69.61   83.61
 -12   4  -6   15.55    9.16
 -12   4  -6   13.12    2.40
  12   4   6    9.04    3.46
  12   4   6    8.01    2.09
  12   4   6    7.84    2.20
 -12   4  -6  -72.28  147.95
  14  -4   6   39.48    5.49
 -14  -4  -6   32.61   52.55
  14  -4   6   31.34    5.11
 -14   4  -6   36.46    4.21
 -14   4  -6   26.41   51.54
 -14   4  -6   33.12    4.43
  14   4   6   25.50    4.42
  14   4   6   32.06    6.68
  14   4   6   27.96    4.22
 -16   4  -6   80.18   56.01
 -15  -5   6    1.91    0.74
 -15  -5   6    2.87    0.82
 -15   5   6    0.88    1.18
 -15   5   6  -23.01  182.99
 -15   5   6   -0.37   23.13
  15   5  -6    2.52    1.51
 -15   5   6  -20.77   26.60
  15   5  -6    2.19    0.86
 -13  -5   6   51.43   32.99
 -13  -5   6   52.33    6.64
 -13   5   6   -6.28   56.76
 -13   5   6    2.66  173.37
 -13   5   6   65.31    7.29
  13   5  -6   62.10    6.99
 -13   5   6   -1.28   30.21
  13   5  -6   50.91    7.29
 -11  -5   6   91.93   34.78
 -11  -5   6   44.12   15.36
 -11   5   6  190.78  140.15
 -11   5   6    9.08   38.99
 -11   5   6   69.17   13.90
 -11   5   6 -181.19  187.81
 -11   5   6  -26.59   64.03
 -11   5   6   11.48   36.39
  -9  -5   6  107.12   14.39
  -9  -5   6  112.75   18.98
   9  -5  -6  116.32   12.80
  -9  -5   6   88.46   12.42
   9  -5  -6  122.57   13.19
  -9   5   6  -64.40   99.12
  -9   5   6  -30.83   56.39
  -9   5   6  111.28   12.72
   9   5  -6  -21.72  113.03
  -9   5   6   37.50  211.91
  -9   5   6    5.97   45.79
  -9   5   6  214.73  174.94
  -9   5   6   76.45   16.28
   9   5  -6  114.63   12.58
  -7  -5   6   25.64    4.18
  -7  -5   6    3.63   13.03
  -7  -5   6   21.18    9.90
  -7  -5   6   30.42    4.90
   7  -5  -6   33.25    4.79
  -7  -5   6   42.53    9.55
  -7   5   6  130.81  248.05
  -7   5   6   30.98    4.40
  -7   5   6    3.56   39.65
   7   5  -6   56.98   98.71
  -7   5   6   30.16  135.39
   7   5  -6   31.93    4.68
  -7   5   6    1.23   53.30
   7   5  -6   35.98    4.40
  -7   5   6   -5.17   86.09
  -7   5   6   31.64    9.57
   5  -5  -6   81.62    9.17
  -5  -5   6   69.00    9.75
   5  -5  -6   78.08    9.71
  -5  -5   6   64.78    8.73
  -5  -5   6   74.57    9.09
  -5  -5   6   86.65   21.08
  -5   5   6   71.19  192.52
   5   5  -6   28.81   79.15
  -5   5   6   63.39    8.74
  -5   5   6    9.35   66.28
   5   5  -6   72.17    9.13
   5   5  -6   77.38    8.80
  -3  -5   6  123.38   18.19
   3  -5  -6  104.78   13.34
  -3  -5   6  106.00   12.74
   3  -5  -6  115.25   12.85
  -3  -5   6  112.29   13.40
  -3  -5   6  102.92   12.43
   3   5  -6   66.28   85.70
   3   5  -6  112.31   12.85
   3   5  -6   95.77   12.32
  -3   5   6   57.96  232.32
  -3   5   6  102.02   12.76
  -3   5   6  -73.24   83.82
  -1  -5   6   14.43    3.69
  -1  -5   6   23.32    4.25
  -1  -5   6   -2.72   17.21
   1  -5  -6   24.52    4.85
  -1  -5   6   23.52    4.55
  -1  -5   6   28.21   10.28
  -1  -5   6   23.90    3.50
   1  -5  -6    7.81   15.79
   1  -5  -6   15.19   22.68
   1  -5  -6   24.34    4.06
  -1   5   6  110.82   84.24
   1   5  -6   46.07   77.11
  -1   5   6  -30.94  243.10
   1   5  -6    0.86  125.38
   1   5  -6   28.78    3.89
  -1   5   6   27.10    4.33
  -1  -5  -6    9.19    3.28
  -1  -5  -6   17.53    3.10
  -1  -5  -6   -1.06   12.95
   1  -5   6   10.52   10.37
   1  -5   6    4.64    2.20
   1  -5   6   -6.01   17.79
  -1  -5  -6   26.51   23.83
   1  -5   6    8.56    2.95
   1  -5   6    7.30    2.50
  -1   5  -6   21.49   84.83
   1   5   6   16.37    3.41
  -1   5  -6   23.44    7.96
  -1   5  -6   19.05  103.44
  -1   5  -6   14.00    2.39
   1   5   6  -63.63   78.55
   3  -5   6   -5.79   20.33
  -3   5  -6   36.05   82.97
   3   5   6    3.05  114.31
  -3   5  -6  -28.58  305.86
  -3   5  -6  -30.15  124.61
  -3   5  -6   -3.90   66.89
  -5  -5  -6   32.61   14.08
   5  -5   6    8.00    3.05
   5  -5   6    1.26   20.15
  -5  -5  -6   53.36   28.81
   5   5   6 -122.47  179.92
  -5   5  -6 -314.59  328.20
  -5   5  -6  -41.10  105.09
  -5   5  -6  -30.06  128.94
  -5   5  -6   20.03   60.98
   7  -5   6   12.86    3.04
  -7  -5  -6   21.68    3.81
  -7  -5  -6   24.66   14.69
  -7  -5  -6   20.38   29.87
  -7  -5  -6   23.17    6.98
  -7  -5  -6   19.44   15.95
   7  -5   6    8.89    3.18
   7  -5   6    1.36   27.26
   7  -5   6   13.77    3.14
  -7   5  -6  -39.96  127.17
  -7   5  -6  -25.56  122.30
  -7   5  -6   14.06    8.71
   7   5   6   21.34    3.12
  -7   5  -6   26.52   54.42
  -9  -5  -6   17.45   15.99
  -9  -5  -6   15.17   26.27
   9  -5   6   17.00   29.26
   9  -5   6    1.36    2.51
   9  -5   6    1.63    2.37
   9  -5   6    2.87    1.98
   9   5   6    3.75    2.31
  -9   5  -6    4.50    1.41
  -9   5  -6   14.54   10.18
  -9   5  -6  -27.04   48.83
   9   5   6    3.44    1.50
  -9   5  -6  -33.05  191.36
 -11   5  -6   26.69    3.29
  11   5   6   17.22    3.08
 -11   5  -6   25.68   53.24
 -11   5  -6   21.70    2.89
  11   5   6   16.38    3.93
  13  -5   6    7.13    2.40
  13  -5   6    4.68    4.26
 -13   5  -6  -64.65   32.67
 -15  -5  -6   -5.11    3.99
  15   5   6    1.15    0.75
 -15   5  -6    1.98    1.17
  15   5   6    2.97    1.78
 -12  -6   6   27.14    3.92
 -12  -6   6   26.94    3.70
 -12   6   6  126.91  123.73
  12   6  -6   37.21    4.13
  12   6  -6   36.63    4.39
  10  -6  -6    3.12    2.35
  10  -6  -6    7.70    3.54
 -10   6   6   46.05  156.83
 -10   6   6    4.99    1.42
  10   6  -6    4.61    1.61
  10   6  -6    4.93    1.22
   8  -6  -6   11.77    2.25
  -8  -6   6  -16.46   23.22
   8  -6  -6    2.87    3.90
   8   6  -6    7.41    1.87
  -8   6   6   67.42  168.28
   8   6  -6    2.57    1.70
  -6  -6   6    1.97    7.00
  -6  -6   6   18.17   19.77
  -6   6   6   51.00  134.48
  -4  -6   6   -2.30   19.07
  -4   6   6 -264.05  122.06
  -2  -6   6   11.27   20.61
  -2   6   6 -206.80  135.32
  -2   6   6  -14.93  124.08
   2   6  -6  -23.37  107.61
   0  -6   6   14.70   22.10
   0  -6  -6   34.94    6.66
   0  -6   6   39.76    5.99
   0  -6   6   40.48    5.19
   0  -6   6   30.17    4.53
   0  -6  -6   37.93    5.33
   0   6   6   33.09    5.03
   0   6  -6   33.26    4.77
   0   6  -6  206.20  209.40
   0   6   6 -238.53  147.48
   0   6   6   81.42  197.84
   0   6  -6  -35.05  119.56
   2  -6   6    6.21   27.81
  -2   6  -6 -112.72  127.22
  -2   6  -6  -76.55  190.64
   2   6   6  -58.64  169.03
  -4  -6  -6   42.66    5.94
   4  -6   6  -13.23   43.22
  -4  -6  -6   40.26   15.82
   4  -6   6   35.87    5.67
   4  -6   6   54.12    6.06
  -4  -6  -6   39.32    7.50
  -4  -6  -6   89.37   77.41
   4  -6   6   39.47    5.80
   4  -6   6   49.60    6.61
  -4   6  -6   14.45  236.15
  -4   6  -6   31.54    5.32
   4   6   6   43.13    6.02
   4   6   6  285.70  202.05
  -6  -6  -6    6.10    2.26
  -6  -6  -6    8.76    9.20
   6  -6   6    4.02    1.92
   6  -6   6    5.23    2.94
  -6  -6  -6    9.52    6.23
   6   6   6  -65.39  117.73
   8  -6   6    1.15    2.46
   8  -6   6    1.89    1.72
   8   6   6  -71.85  117.87
  -8   6  -6    3.44    1.30
   8   6   6    6.78    2.14
  10  -6   6    4.66    2.18
  10   6   6   41.04  139.50
   5  -7  -6   -0.27    1.34
   5   7  -6    1.42    0.89
  -5   7   6  -50.66   77.45
   5   7  -6   54.93   92.18
   3  -7  -6   11.26    4.90
  -3  -7   6    9.44    2.41
   3   7  -6 -101.35   96.31
  -3   7   6  158.43  127.76
   3   7  -6   11.13    1.96
   1  -7  -6   29.02    4.36
  -1  -7   6   31.80    4.64
   1   7  -6  -72.41  106.88
  -1   7   6   94.35   91.06
  -1  -7  -6    3.31    2.09
   1  -7   6    1.53    1.36
  -1   7  -6  -98.20  152.17
   1   7   6  -69.52   91.97
   3  -7   6    6.01    1.97
  -3  -7  -6    5.43    1.92
   3   7   6 -122.92   81.01
  22   0  -7    4.07    1.95
  22   0  -7    0.84    2.33
 -22   0   7    0.52    0.75
 -22   0   7   -0.19    0.57
 -22   0   7   -0.62    3.03
 -20   0   7  129.35   48.74
 -20   0   7   17.76    6.84
 -18   0   7   -4.82   33.77
 -18   0   7    0.16    0.89
  18   0  -7   -1.17    2.55
 -18   0   7    4.62    7.72
  18   0  -7   -0.59    2.59
 -18   0   7    0.20    0.88
 -18   0   7  105.05   58.78
  18   0  -7    1.68    1.75
 -16   0   7   50.59   51.87
  16   0  -7    2.57    2.30
 -16   0   7   -2.21    5.35
 -16   0   7   28.15   41.90
 -16   0   7 -231.66  203.64
 -16   0   7  157.58  236.26
 -16   0   7    0.03    0.77
 -16   0   7    0.06    0.92
  16   0  -7    0.62    2.50
 -14   0   7   -0.94    5.67
 -14   0   7 -283.16  130.76
 -14   0   7  111.26  185.94
  14   0  -7   -0.52    1.71
 -14   0   7    5.38   45.09
 -14   0   7   -4.85   54.73
  14   0  -7    0.30    1.39
 -14   0   7   -1.18    0.76
 -14   0   7   -0.67    0.75
 -12   0   7  101.18  204.50
 -12   0   7    7.97   45.06
 -12   0   7   11.84    8.74
  10   0  -7    4.21    5.99
   8   0  -7    0.84    3.15
   8   0  -7   -0.45    1.03
   8   0  -7   -0.01    1.15
  -8   0   7   -0.56    1.86
   6   0  -7    0.09    1.14
   6   0  -7    2.97    2.21
  -6   0   7   -0.11    6.32
  -6   0   7    1.59    1.68
   6   0  -7    0.16    1.01
   4   0  -7   -0.53    1.08
  -4   0   7   -2.12    4.23
   4   0  -7    1.43    1.65
   4   0  -7    0.12    0.90
   2   0  -7    0.25    1.49
   2   0  -7    0.89    0.92
   2   0  -7    2.09    1.03
   0   0  -7   -0.10    0.99
   0   0  -7    0.50    1.37
   0   0  -7    0.06    1.11
  -2   0  -7   -0.20    1.20
  -2   0  -7    0.49    1.03
  -2   0  -7    0.04    1.65
  -4   0  -7   -1.70    1.19
  -4   0  -7   -0.72    1.31
   4   0   7    0.33    0.89
  -4   0  -7   -0.14    2.19
  -6   0  -7   -0.79    2.52
   6   0   7    0.47    1.19
   6   0   7    5.48    1.58
  -6   0  -7    0.37    1.65
  -6   0  -7   -0.48    1.51
   8   0   7   12.63    2.41
  -8   0  -7    5.51    3.16
   8   0   7    1.00    1.33
  -8   0  -7   -0.09    2.20
  -8   0  -7    2.12    2.06
  -8   0  -7   -0.59    3.50
  -8   0  -7   22.94   74.29
 -10   0  -7    1.22    3.74
  10   0   7   -0.21    1.62
 -10   0  -7    0.81    1.09
 -10   0  -7    0.64    2.99
 -10   0  -7   -0.51    3.00
 -10   0  -7    3.45    5.02
 -10   0  -7   40.88   74.53
 -12   0  -7    3.51    5.75
 -12   0  -7    0.65    0.96
  12   0   7    0.73    1.52
  12   0   7    3.89    2.34
 -12   0  -7  -46.34   55.86
 -12   0  -7   67.43  124.74
 -12   0  -7    3.12    1.04
  12   0   7   -0.57    2.07
 -12   0  -7   -0.69    1.27
  12   0   7   -1.06    1.61
 -12   0  -7   -0.39    5.07
  14   0   7    1.53    1.83
  14   0   7    0.82    2.76
  14   0   7   -0.72    1.84
 -14   0  -7    0.90    1.11
 -14   0  -7    9.49    8.08
 -14   0  -7  -64.95   49.30
  14   0   7   -1.89    2.19
 -14   0  -7    1.47    1.73
 -14   0  -7   -5.46    5.30
 -14   0  -7   -0.10    0.93
  16   0   7   -1.61    1.90
 -16   0  -7  -65.95   49.09
  16   0   7    0.15    1.82
 -16   0  -7   -0.72    8.68
 -16   0  -7    1.44    1.13
 -16   0  -7    1.08    0.92
  16   0   7    0.00    2.13
  18   0   7   -0.09    2.11
  18   0   7   -0.44    3.79
  18   0   7   -1.53    1.79
 -18   0  -7   27.33   47.17
  18   0   7   -1.48    1.77
 -18   0  -7   -5.03    5.29
 -18   0  -7    0.87    0.91
  20   0   7   -0.71    1.23
 -20   0  -7   -4.69   37.21
 -20   0  -7   -0.78    0.76
 -20   0  -7    2.84    5.92
  20   0   7   -3.40    5.84
 -21  -1   7   13.38    3.24
 -21  -1   7   12.65    1.92
 -21  -1   7    7.38    4.59
 -21  -1   7   27.33   51.33
  21  -1  -7   10.94    4.51
 -21   1   7    9.52    1.99
 -21   1   7  -12.00   40.93
  21   1  -7    7.39    2.03
  21   1  -7    5.47    3.17
  21   1  -7    8.26    2.09
 -19  -1   7   12.67    2.38
  19  -1  -7   14.07    3.77
  19  -1  -7    9.29    4.11
 -19  -1   7   11.58    2.62
 -19  -1   7   11.99   57.96
 -19  -1   7   16.76    7.04
 -19   1   7   16.44    2.31
  19   1  -7   19.25    3.18
 -19   1   7   19.59   40.26
 -19   1   7   20.03    6.31
 -19   1   7   17.36   76.16
  19   1  -7    9.59    2.65
  19   1  -7   14.72    3.75
 -19   1   7   10.24    2.31
 -19   1   7   -8.62   29.81
  17  -1  -7    2.43    2.67
 -17  -1   7  -24.50   45.63
 -17  -1   7    0.95    0.89
 -17  -1   7   -7.08    6.75
 -17  -1   7   -0.93    1.10
 -17   1   7    0.91    0.79
 -17   1   7    3.32    5.81
 -17   1   7    0.90    1.68
  17   1  -7    0.35    1.52
 -17   1   7    0.71    0.97
 -17   1   7   65.66  218.49
  17   1  -7    0.75    1.73
 -17   1   7  -36.58   79.42
 -17   1   7   -6.52   39.45
  17   1  -7    1.27    1.41
 -17   1   7  -18.50   43.75
  15  -1  -7    0.83    2.49
 -15  -1   7   -0.08    0.79
 -15  -1   7   -1.92    6.07
 -15  -1   7   41.89   78.93
 -15  -1   7    0.20    1.07
  15  -1  -7    2.78    2.55
  15   1  -7    1.45    1.62
 -15   1   7    0.71    1.47
 -15   1   7    0.06    0.87
 -15   1   7  -14.69   41.58
  15   1  -7   -0.14    1.64
 -15   1   7   -6.08    5.46
 -15   1   7  -92.15   68.59
  15   1  -7    0.76    1.80
  15   1  -7   -0.55    1.24
 -15   1   7  128.61  218.11
 -15   1   7   -0.62    0.59
 -13  -1   7   -4.44    6.12
 -13  -1   7   -7.14    7.14
  13  -1  -7    4.10    1.83
 -13  -1   7    2.01    1.05
 -13  -1   7   -9.06   58.72
 -13   1   7   31.92   46.93
 -13   1   7  -63.05   89.05
  13   1  -7    3.62    1.71
 -13   1   7    2.65    0.92
 -13   1   7    3.10    1.52
  13   1  -7    2.86    1.61
 -13   1   7   -2.53    4.62
 -13   1   7   33.55   54.98
 -13   1   7 -172.82  160.66
 -13   1   7   -3.38    6.61
  13   1  -7    3.94    1.79
 -13   1   7    3.30    1.15
  13   1  -7    1.45    1.16
 -11  -1   7 -284.41  176.04
  11  -1  -7   75.52    9.88
 -11  -1   7   90.20   36.66
 -11   1   7  330.01  235.34
 -11   1   7   93.79   10.02
 -11   1   7   72.90    9.83
 -11   1   7   95.68   11.79
  11   1  -7   96.24   10.46
 -11   1   7  -14.93   53.12
  11   1  -7   88.97   10.02
   9  -1  -7  169.38   23.57
   9  -1  -7  168.81   21.41
   9  -1  -7  179.71   21.40
  -9  -1   7  224.32   28.01
  -9   1   7  203.89   22.39
   9   1  -7  191.48   21.45
   9   1  -7  176.31   21.13
  -9   1   7  255.81   39.27
   7  -1  -7  289.04   37.72
  -7  -1   7  361.54   41.85
   7  -1  -7  331.04   37.69
   7   1  -7  363.26   38.65
   7   1  -7  313.69   37.31
  -7   1   7  368.59   38.31
  -7   1   7  427.35   48.53
   7   1  -7  300.03   37.46
   5   1  -7 1092.95  126.79
  -5   1   7 1301.90  126.92
   5   1  -7 1070.36  126.14
   5   1  -7 1111.74  125.95
  -3  -1   7 4958.78  635.47
   3  -1  -7 5921.09  633.85
  -3   1   7 6402.54  639.15
   1  -1  -7 3698.74  418.30
   1  -1  -7 4297.20  418.06
   1  -1  -7 3660.70  417.62
   1   1  -7 3820.12  417.63
   1   1  -7 3534.68  417.95
   1   1  -7 3714.12  417.55
   1   1  -7 3821.26  418.19
  -1  -1  -7   37.24    5.10
  -1  -1  -7   27.26    5.77
   1  -1   7   40.43    4.54
  -1  -1  -7   37.46    4.85
  -1  -1  -7   32.66    7.58
   1   1   7   41.31   17.13
  -1   1  -7   28.76    5.25
  -1   1  -7   38.97    4.68
  -1   1  -7   37.26    4.83
   3  -1   7 4018.96  433.75
  -3  -1  -7 4197.48  434.37
  -3  -1  -7 3609.93  434.90
  -3  -1  -7 4047.64  434.19
  -3  -1  -7 3855.24  436.79
  -3  -1  -7 3971.26  434.08
  -3   1  -7 3582.02  434.32
  -3   1  -7 3977.82  433.91
  -3   1  -7 4186.34  434.15
  -5  -1  -7   75.51    9.58
   5  -1   7   75.73    8.89
  -5  -1  -7   60.00    9.16
  -5  -1  -7   61.24    9.54
  -5  -1  -7   65.07   10.54
  -5   1  -7   68.99    9.72
   5   1   7   85.28    9.29
  -5   1  -7   80.76    9.10
  -5   1  -7   89.38   28.21
   5   1   7   82.28    8.97
  -5   1  -7   86.15    9.43
  -7  -1  -7  547.92   67.84
   7  -1   7  587.54   67.57
  -7  -1  -7  555.64   69.42
   7  -1   7  592.44   67.71
  -7  -1  -7  554.01   68.11
  -7   1  -7  699.22   67.92
   7   1   7  643.31   67.79
   7   1   7  646.31   68.11
  -7   1  -7  630.05   68.70
  -7   1  -7  688.24   68.20
  -7   1  -7  553.94   68.07
  -9  -1  -7  -19.20   88.48
  -9  -1  -7   28.34    5.38
   9  -1   7   27.20    4.43
  -9  -1  -7   28.70    5.28
   9  -1   7   36.99    4.50
  -9  -1  -7   27.06    7.19
  -9   1  -7  -13.35   56.84
  -9   1  -7   29.88    3.96
   9   1   7   27.90    4.46
   9   1   7   29.55    4.84
  -9   1  -7   37.06    6.54
   9   1   7   27.38    4.86
  -9   1  -7   31.41    4.09
  11  -1   7   57.92    7.09
  11  -1   7   55.62    7.31
  11  -1   7   49.99    7.53
 -11  -1  -7   48.09    8.50
 -11  -1  -7   51.85   11.11
 -11  -1  -7   47.15    6.48
 -11   1  -7  -70.68   37.07
  11   1   7   58.95    7.41
 -11   1  -7   53.73    6.26
  11   1   7   49.50    7.05
 -11   1  -7   50.49   10.12
 -11   1  -7   56.69    6.52
 -11   1  -7   58.34    9.65
 -11   1  -7  -53.67   83.63
 -11   1  -7   48.32    6.41
  11   1   7   52.05    7.00
  11   1   7   51.22    7.49
  13  -1   7   63.24    7.80
  13  -1   7   54.64    7.70
 -13  -1  -7   51.14    6.96
 -13  -1  -7   51.28   13.55
 -13  -1  -7   32.05   13.10
  13  -1   7   46.59    9.21
 -13   1  -7  -43.37   53.89
 -13   1  -7    0.08  144.89
 -13   1  -7   67.79   12.77
 -13   1  -7   56.03    6.98
  13   1   7   58.83    8.54
 -13   1  -7   55.16    6.93
  13   1   7   56.21    7.75
 -13   1  -7   61.24    6.75
 -13   1  -7   66.97   10.99
  13   1   7   60.55    7.83
  13   1   7   48.03    7.80
  15  -1   7    8.95    2.93
 -15  -1  -7  -60.45   55.87
  15  -1   7    3.38    2.54
 -15  -1  -7    5.50    1.66
 -15  -1  -7    0.84    7.23
  15   1   7    4.51    2.12
 -15   1  -7    4.32    1.46
  15   1   7    2.79    2.11
 -15   1  -7    4.49    1.65
 -15   1  -7  -11.67   47.17
 -15   1  -7    6.00    1.41
  15   1   7   10.96    6.16
 -15   1  -7   13.30   10.06
  15   1   7    2.96    2.21
 -15   1  -7    9.34    7.43
 -17  -1  -7   -4.78    6.32
  17  -1   7   -0.43    3.09
 -17  -1  -7    0.44    0.95
 -17  -1  -7   35.84   58.90
  17  -1   7   -2.14    2.00
  17   1   7    0.49    1.89
  17   1   7   -0.56    1.70
 -17   1  -7    1.15    0.91
 -17   1  -7   -0.47   63.04
 -17   1  -7    0.80    1.48
 -17   1  -7   -0.83    6.09
  17   1   7   -0.45    1.94
  17   1   7    4.77    3.89
 -17   1  -7    0.19    0.83
 -19  -1  -7    3.16    8.04
  19  -1   7   -0.45    3.75
  19  -1   7    2.45    1.69
 -19  -1  -7  -10.23   33.92
 -19  -1  -7    2.32    1.07
  19   1   7    2.15    1.82
 -19   1  -7    5.80    1.34
  19   1   7    5.29    4.19
  19   1   7    0.83    1.61
 -19   1  -7    8.19   89.33
 -19   1  -7   13.23    6.79
  19   1   7    0.22    1.53
 -20  -2   7    1.65    1.14
 -20  -2   7   -0.07    5.60
 -20  -2   7    1.85    1.17
 -20   2   7    2.73    0.87
 -20   2   7  -37.47   39.58
  20   2  -7    2.26    1.49
  20   2  -7    1.91    1.19
  20   2  -7    2.75    2.76
 -20   2   7  -31.85   36.37
  20   2  -7    1.06    1.21
 -18  -2   7    8.96    9.02
 -18  -2   7   21.73    3.15
 -18  -2   7   20.09    3.44
 -18  -2   7  -58.17   60.90
 -18   2   7   -6.09   40.47
 -18   2   7  152.20  201.47
  18   2  -7   22.14    3.53
  18   2  -7   22.24    3.40
 -18   2   7   24.40    7.70
 -18   2   7   23.04    3.09
  18   2  -7   13.77    3.21
 -18   2   7   24.18    2.97
 -18   2   7   -8.68   64.69
 -18   2   7   -4.30   51.47
  18   2  -7   18.17    4.08
 -16  -2   7  258.69   32.56
 -16  -2   7  295.85   32.39
 -16   2   7    5.49  213.69
  16   2  -7  293.51   33.74
  16   2  -7  285.00   32.48
  16   2  -7  297.04   32.53
 -16   2   7  279.49   32.21
 -16   2   7    6.23   87.28
 -16   2   7  284.15   32.50
 -16   2   7  227.80   35.95
  16   2  -7  299.06   32.67
 -16   2   7  316.41   32.16
 -14  -2   7    2.94    1.35
 -14  -2   7   -7.65   10.55
  14   2  -7    5.47    1.81
  14   2  -7    4.57    2.28
 -14   2   7   36.81  194.63
 -14   2   7  114.65  101.53
  14   2  -7    5.37    2.15
 -14   2   7  -30.12   55.54
 -14   2   7   -6.77    6.12
 -14   2   7    4.13    1.22
 -14   2   7    5.23    1.46
 -14   2   7   11.18   55.85
 -14   2   7   10.74    5.92
  14   2  -7    5.94    1.49
 -14   2   7    4.78    1.95
 -12  -2   7  132.11   27.64
 -12  -2   7  142.67   18.08
  12   2  -7  124.74   13.13
 -12   2   7  112.49   57.05
 -12   2   7   33.76   66.78
 -12   2   7   36.33   45.90
  12   2  -7  111.33   13.09
 -12   2   7  112.54   13.14
  12   2  -7  110.35   13.04
 -12   2   7  111.41   12.69
 -12   2   7  -45.43  196.13
  12   2  -7  118.02   13.57
 -12   2   7  100.04   15.50
 -12   2   7   92.15   12.72
 -12   2   7  147.49   90.18
 -10  -2   7  377.12   46.82
 -10  -2   7  335.20   37.57
 -10   2   7  335.37   39.18
 -10   2   7  -28.42  219.92
  10   2  -7  326.44   37.48
 -10   2   7  -11.19   97.34
 -10   2   7  328.30   37.59
 -10   2   7  323.96   37.65
  10   2  -7  343.75   37.94
  -8  -2   7   -3.31   12.65
  -8  -2   7    4.94    3.42
  -8   2   7    2.87   62.52
  -8   2   7    2.58    2.92
   8   2  -7    1.62    1.36
  -8   2   7    4.91   31.55
   8   2  -7    9.20    4.17
   8   2  -7    3.29    1.20
  -6  -2   7  262.14   30.32
   6  -2  -7  214.28   31.11
  -6  -2   7  281.66   36.80
  -6  -2   7  316.02   30.85
  -6   2   7  298.83   31.66
   6   2  -7  254.84   30.17
   6   2  -7  276.02   31.86
   6   2  -7  265.40   30.51
   4  -2  -7   14.33    2.49
   4  -2  -7   14.64    4.44
  -4  -2   7   12.25    3.26
   4  -2  -7   36.03   15.87
  -4  -2   7    7.62   11.93
  -4   2   7    3.39   26.22
   4   2  -7   17.51    3.00
  -4   2   7   14.39    3.98
   4   2  -7   13.96    4.22
   4   2  -7   15.18    2.55
   4   2  -7    3.97   22.09
  -4   2   7    9.29   49.64
   2  -2  -7 1140.75  132.05
  -2  -2   7 1173.13  131.03
   2  -2  -7 1287.37  131.07
  -2  -2   7 1095.04  130.81
   2  -2  -7 1225.85  132.94
  -2  -2   7 1129.10  134.46
   2   2  -7 1274.98  132.02
   2   2  -7 1154.47  131.33
   0  -2  -7   37.77   11.08
   0  -2  -7   28.15    6.23
   0  -2  -7   31.11    4.46
   0   2   7   44.98   28.26
   0   2  -7   31.92    5.68
   0   2  -7   -0.85   29.92
  -2  -2  -7   -0.66    7.92
   2  -2   7    5.18    1.32
  -2  -2  -7    1.10    1.33
  -2  -2  -7   -1.19    2.90
  -2  -2  -7    0.46    1.38
  -2   2  -7    0.49    2.22
  -2   2  -7   -1.34    1.90
   2   2   7   20.76   29.73
  -2   2  -7  -27.33   40.90
  -4  -2  -7   89.61   18.66
  -4  -2  -7   51.23    9.38
  -4  -2  -7   55.11    7.87
  -4  -2  -7   53.35    7.77
   4  -2   7   53.01    6.46
  -4  -2  -7   50.48    6.86
   4   2   7  155.58   43.08
   4   2   7   51.09    6.61
  -4   2  -7    5.10   28.30
  -4   2  -7   49.41    7.64
  -4   2  -7   23.86   31.74
  -4   2  -7   62.06    7.78
  -6  -2  -7  118.06   16.36
   6  -2   7  113.06   13.13
  -6  -2  -7  124.28   14.58
  -6  -2  -7  119.62   20.90
  -6  -2  -7  111.77   13.56
   6  -2   7  105.89   13.06
  -6  -2  -7  106.68   14.21
   6   2   7  113.41   13.58
   6   2   7  117.20   13.24
  -6   2  -7  128.44   14.66
  -6   2  -7    1.42   44.82
  -8  -2  -7   -0.25    5.00
  -8  -2  -7   -3.35    3.07
   8  -2   7   -1.38    1.55
   8  -2   7    2.30    1.37
  -8  -2  -7   -1.14    3.93
  -8   2  -7    7.54    3.75
  -8   2  -7    1.43    0.70
   8   2   7    0.23    1.22
   8   2   7   -0.90    1.73
  -8   2  -7  -17.07   55.67
  -8   2  -7    0.01    0.68
  -8   2  -7   -1.71    4.09
  -8   2  -7  -34.60   42.97
   8   2   7   -0.07    2.37
  -8   2  -7   -0.03    0.84
   8   2   7   -0.42    1.38
   8   2   7    0.25    1.19
  10  -2   7   14.49    2.90
 -10  -2  -7    8.47    8.46
  10  -2   7    8.93    2.60
  10   2   7    6.26    4.28
  10   2   7   12.14    3.35
  10   2   7   12.13    2.84
  10   2   7   15.41    2.96
 -10   2  -7    6.33    5.73
 -10   2  -7   14.38    2.17
 -10   2  -7   13.48    1.98
  10   2   7   13.69    2.81
 -10   2  -7   33.14   46.89
 -10   2  -7   15.00    2.59
 -10   2  -7  -44.64   93.57
 -10   2  -7   11.68    5.27
  12  -2   7  108.73   13.36
  12  -2   7  108.78   13.54
 -12  -2  -7  115.39   20.88
  12   2   7  111.64   13.93
 -12   2  -7  106.54   12.71
 -12   2  -7  109.93   12.94
  12   2   7  105.01   14.09
 -12   2  -7   -1.40  103.17
 -12   2  -7  -20.07   47.64
 -12   2  -7  119.74   16.58
 -12   2  -7  128.20   16.34
 -12   2  -7  124.86   13.11
  12   2   7   97.53   13.56
  12   2   7  105.85   13.51
  14  -2   7  103.18   12.04
 -14  -2  -7  101.38   22.60
 -14  -2  -7   79.99   11.37
  14  -2   7  108.56   12.96
  14  -2   7  112.93   13.36
 -14   2  -7  106.18   16.14
 -14   2  -7  -24.22   55.89
 -14   2  -7   -1.57  344.28
 -14   2  -7  105.75   11.54
 -14   2  -7  105.95   11.64
  14   2   7   88.02   11.90
  14   2   7   85.75   12.14
 -14   2  -7   96.42   11.21
  14   2   7   95.05   12.13
 -16  -2  -7    0.75   55.68
 -16  -2  -7   48.73    6.35
  16  -2   7   69.52    7.59
  16  -2   7   51.78    7.60
  16   2   7   45.20    6.78
 -16   2  -7   37.94   53.74
 -16   2  -7   53.92    6.42
 -16   2  -7   57.70    6.21
  16   2   7   34.94    6.97
  16   2   7   51.46    7.02
  16   2   7   50.59    8.04
 -16   2  -7   48.60    6.51
  18  -2   7    3.53    3.21
  18  -2   7    5.74    2.39
  18  -2   7    4.28    1.80
 -18  -2  -7    2.00    5.91
 -18  -2  -7    7.16   39.97
 -18  -2  -7    0.54    1.20
 -18   2  -7    4.29    1.17
  18   2   7    1.16    1.54
  18   2   7    2.53    2.28
 -18   2  -7    2.17    1.43
  18   2   7    0.55    1.31
 -18   2  -7   67.76   72.33
  18   2   7    2.35    4.20
 -20   2  -7    5.55    1.04
  20   2   7    2.34    1.23
 -19  -3   7    2.34    4.47
  19   3  -7    8.52    3.12
 -19   3   7  -91.35   40.17
 -19   3   7  -12.92   33.37
 -17  -3   7    0.82    1.02
 -17  -3   7    0.78    1.00
 -17   3   7   43.04   48.11
  17   3  -7    3.17    1.59
 -17   3   7    0.31    0.72
  17   3  -7    1.02    0.96
 -17   3   7   -0.38   37.90
 -17   3   7    2.23    1.52
 -17   3   7    0.97    0.83
 -17   3   7   13.85    6.86
 -17   3   7 -203.07  155.72
 -17   3   7  -74.29   47.41
  17   3  -7    0.80    2.41
 -15  -3   7  204.84   26.06
 -15  -3   7  243.00   36.75
 -15   3   7  183.34   30.03
 -15   3   7  211.05   26.88
 -15   3   7  246.86   26.27
 -15   3   7  -21.13   60.27
 -15   3   7  242.83   25.61
 -15   3   7  153.95  363.36
  15   3  -7  228.71   26.75
  15   3  -7  220.71   26.44
  15   3  -7  228.20   25.92
  15   3  -7  248.79   26.47
 -13  -3   7   -8.85   10.23
 -13  -3   7    6.49   25.79
  13   3  -7    1.39    2.05
  13   3  -7    1.75    1.19
  13   3  -7    1.73    1.05
 -13   3   7    1.24    0.82
  13   3  -7    3.97    2.59
 -13   3   7  -66.15  121.67
 -13   3   7  -76.34   66.71
 -13   3   7   11.92    6.75
 -13   3   7  -30.10   45.32
 -13   3   7    0.49    0.85
 -13   3   7   -0.33    6.37
 -13   3   7   57.45   80.09
 -13   3   7   10.78   50.66
 -13   3   7    1.61    1.61
 -13   3   7   15.09  196.88
  13   3  -7    2.62    1.35
 -11  -3   7  225.46   27.45
 -11  -3   7  213.86   37.79
 -11  -3   7  220.02   23.76
  11   3  -7  192.26   23.73
 -11   3   7  145.57   61.16
  11   3  -7  209.31   23.32
 -11   3   7  216.34   26.19
  11   3  -7  186.91   23.81
  11   3  -7  214.69   23.28
 -11   3   7 -215.30  191.85
 -11   3   7  315.75   80.33
 -11   3   7  198.08   23.03
 -11   3   7  205.60   23.43
 -11   3   7   71.49   96.33
 -11   3   7  194.94   22.89
  11   3  -7  198.88   23.27
  -9  -3   7    6.52    1.80
   9  -3  -7    0.80    1.98
  -9  -3   7    6.88    5.08
  -9  -3   7    0.32   13.65
   9   3  -7    5.68    1.68
  -9   3   7   -0.06    5.77
  -9   3   7  -26.94   50.46
  -9   3   7    4.91   52.94
  -9   3   7    4.78    1.08
  -9   3   7  463.99  278.53
   9   3  -7    3.00    1.33
  -9   3   7    1.12   65.03
  -9   3   7    5.64    1.80
  -9   3   7  -39.05   84.07
   9   3  -7    8.51    1.69
  -9   3   7   66.58   82.30
   9   3  -7    2.58    2.13
  -9   3   7    3.16    1.13
  -9   3   7    5.67    4.59
   9   3  -7    4.07    1.82
  -7  -3   7   12.96    4.60
  -7  -3   7    7.55   13.27
   7  -3  -7    4.31   32.72
  -7  -3   7    8.80    2.35
  -7  -3   7   11.69    2.10
  -7  -3   7   15.82    3.63
   7  -3  -7    3.30    2.12
  -7   3   7    7.07    2.20
   7   3  -7    9.81    2.69
  -7   3   7    3.05   74.48
  -7   3   7   -6.88   60.33
  -7   3   7  -30.06  220.48
   7   3  -7   11.35    2.09
   7   3  -7   10.19    2.09
   7   3  -7   11.77    2.56
  -7   3   7    8.61    1.54
  -7   3   7  -13.79   44.06
  -7   3   7   44.27   64.47
   7   3  -7    9.12    1.98
  -7   3   7   13.67    4.76
  -5  -3   7  679.88   66.58
  -5  -3   7  556.70   65.30
  -5  -3   7  607.64   64.70
  -5  -3   7  547.18   64.94
   5  -3  -7  622.46   64.98
   5  -3  -7  565.69   69.72
   5  -3  -7  491.78   66.82
   5   3  -7  603.56   64.86
   5   3  -7  600.75   64.95
   5   3  -7  547.31   64.68
  -5   3   7  379.30  236.77
  -5   3   7  585.40   66.33
  -5   3   7  537.19   64.88
   5   3  -7  629.31   64.83
   3  -3  -7  412.42   43.33
  -3  -3   7  419.24   44.34
   3  -3  -7  443.83   43.45
   3  -3  -7  348.07   45.27
   3  -3  -7  426.00   48.63
   3   3  -7  332.77   44.09
   3   3  -7  346.48   43.11
  -3   3   7  335.01   44.08
   1  -3  -7  129.91   17.94
   1  -3  -7  121.32   12.69
  -1  -3   7  106.55   13.30
   1  -3  -7  105.85   12.21
   1  -3  -7  116.38   20.46
  -1  -3   7   84.27   11.93
  -1   3   7    9.03   39.28
   1   3  -7  107.89   12.88
  -1  -3  -7   14.44    2.76
  -1  -3  -7   13.76    6.05
   1  -3   7    9.96    6.32
  -1  -3  -7   13.44    3.11
  -1  -3  -7    4.17   12.29
  -1   3  -7    9.13    3.47
   1   3   7    7.31   39.73
  -1   3  -7  -19.16   53.69
  -1   3  -7    6.99   35.14
  -3  -3  -7  387.57   49.71
  -3  -3  -7  446.32   55.71
  -3  -3  -7  429.33   47.88
  -3  -3  -7  411.59   47.20
  -3   3  -7  425.45   47.88
   3   3   7  338.45   71.60
  -3   3  -7  434.80   46.64
  -5  -3  -7  529.17   61.98
  -5  -3  -7  490.21   66.63
  -5  -3  -7  567.49   58.97
   5  -3   7  476.11   58.18
  -5  -3  -7  577.68   59.86
  -5  -3  -7  582.19   60.31
  -5   3  -7  545.34   58.24
   5   3   7  501.68   58.52
  -5   3  -7  530.81   59.62
  -5   3  -7  616.67   58.25
   5   3   7  504.08   58.25
   5   3   7  504.26   58.27
   5   3   7  462.80   59.14
   5   3   7  476.05   58.61
  -7  -3  -7  248.22   28.48
  -7  -3  -7  247.19   39.56
  -7  -3  -7  228.92   29.64
  -7  -3  -7  274.49   29.34
  -7  -3  -7  242.88   30.01
  -7  -3  -7  236.25   32.31
  -7   3  -7    1.83   59.48
   7   3   7  215.59   28.90
   7   3   7  238.58   27.88
   7   3   7  231.62   28.40
  -7   3  -7  271.71   27.70
   7   3   7  232.83   28.09
  -7   3  -7  265.19   27.57
  -7   3  -7  260.91   27.77
  -7   3  -7  246.07   29.51
  -7   3  -7  276.61   31.13
   7   3   7  223.58   27.82
  -9  -3  -7   -1.03    5.54
  -9  -3  -7    6.48   17.73
   9  -3   7   -0.06    1.78
  -9  -3  -7    5.05    7.38
   9  -3   7    2.00    1.78
  -9  -3  -7   -3.34    8.07
   9   3   7   -0.64    2.82
   9   3   7    1.04    1.28
   9   3   7    1.27    1.67
  -9   3  -7   16.52   79.85
  -9   3  -7    0.38    4.72
  -9   3  -7    2.75    0.85
  -9   3  -7    5.86   80.53
  -9   3  -7    2.71    1.05
  -9   3  -7    2.05    0.98
   9   3   7    5.62    1.64
  -9   3  -7  -33.28   43.29
 -11  -3  -7   31.90   13.36
  11  -3   7   21.63    4.14
  11   3   7   24.69    6.54
  11   3   7   23.49    3.89
  11   3   7   18.14    3.88
 -11   3  -7    9.66   46.67
 -11   3  -7   24.40    3.26
 -11   3  -7   21.70    3.34
 -11   3  -7  -14.62  110.32
 -11   3  -7   23.86    7.31
  11   3   7   19.91    3.92
 -11   3  -7   22.41    3.08
  13  -3   7    3.05    2.36
  13  -3   7    2.40    2.49
 -13  -3  -7    3.08   16.87
 -13   3  -7    1.95    8.02
  13   3   7    0.81    1.44
 -13   3  -7    2.42    1.51
  13   3   7    1.65    3.75
  13   3   7    1.75    1.65
 -13   3  -7    3.86    1.26
 -13   3  -7   19.00   12.28
 -13   3  -7   14.24  145.22
 -13   3  -7   44.33   72.96
 -13   3  -7    4.73    1.33
  13   3   7   -0.82    3.84
  13   3   7    2.91    1.72
 -15  -3  -7   -2.49   46.50
  15  -3   7   12.88    3.14
  15  -3   7   11.01    3.38
 -15   3  -7   10.96    1.84
 -15   3  -7   11.93    2.15
  15   3   7   14.38    4.98
 -15   3  -7   -4.04   54.96
  15   3   7    7.95    2.10
  15   3   7   14.87    8.29
 -15   3  -7   13.50    2.47
  15   3   7    6.69    1.98
  15   3   7    9.04    2.39
  17  -3   7   11.03    5.24
 -17  -3  -7   37.15   46.63
 -17   3  -7    6.63    1.88
  17   3   7    3.83    1.93
 -17   3  -7   35.97   65.34
  17   3   7   -9.11    9.27
 -17   3  -7    8.33    1.78
 -18  -4   7    6.47    1.41
 -18  -4   7    5.73    1.21
  18   4  -7    7.01    1.47
 -18   4   7    7.20    1.44
  18   4  -7    8.98    1.55
 -18   4   7 -111.44  226.75
 -18   4   7   10.65   27.74
 -18   4   7   11.16    2.11
 -18   4   7  -22.72   30.80
 -16  -4   7    1.69    0.91
  16   4  -7    0.59    1.05
 -16   4   7    2.04    0.79
  16   4  -7    1.49    0.98
 -16   4   7 -199.08  164.60
  16   4  -7    2.83    1.85
  16   4  -7    1.80    2.99
 -16   4   7    7.32   38.42
  16   4  -7    2.40    4.99
 -16   4   7    0.86   54.08
 -16   4   7  -12.14   34.75
 -16   4   7    2.33    0.93
 -16   4   7    2.99    1.78
 -16   4   7    6.72    5.11
 -14  -4   7    4.61   16.88
 -14  -4   7  -15.87   45.28
 -14   4   7   -5.58   36.50
  14   4  -7   17.79    5.01
 -14   4   7   18.85   74.92
 -14   4   7  -84.61  173.97
  14   4  -7   19.79    3.37
  14   4  -7   20.24    3.20
 -14   4   7   22.18    2.82
 -14   4   7   16.32    3.57
 -14   4   7   21.80    2.94
 -14   4   7   36.91    8.87
 -14   4   7  -14.87   43.01
 -14   4   7    9.17   15.67
 -14   4   7  167.46  197.07
 -12  -4   7    5.61   25.28
  12   4  -7    1.24    1.24
  12   4  -7  108.83  101.71
 -12   4   7  -33.61   40.83
 -12   4   7    2.31    5.43
 -12   4   7 -139.32  172.65
 -12   4   7    1.09    1.49
  12   4  -7    1.03    0.83
  12   4  -7    1.15    1.80
 -12   4   7   -0.10    0.57
 -12   4   7   31.18   66.15
 -12   4   7   -0.84   39.49
 -12   4   7  101.35  115.29
  12   4  -7    0.02    1.63
 -12   4   7   -1.00    1.03
 -10  -4   7  323.50   42.07
 -10  -4   7  292.77   38.45
  10  -4  -7  402.73   38.85
  10   4  -7  367.36   38.64
 -10   4   7  346.09   38.13
  10   4  -7  299.19   38.84
 -10   4   7 -143.55  227.22
 -10   4   7  331.56   41.43
  10   4  -7  340.90   38.50
 -10   4   7  369.51   38.16
 -10   4   7  344.41   38.76
  -8  -4   7  538.95   65.94
  -8  -4   7  628.17   69.06
  -8  -4   7  595.41   66.20
  -8  -4   7  524.72   66.91
  -8   4   7  556.37   68.18
  -8   4   7    6.91  220.79
  -8   4   7  612.15   66.23
  -8   4   7  607.86   65.61
   8   4  -7  584.21   66.37
   8   4  -7  681.51   66.18
   8   4  -7  592.26   65.91
   8   4  -7  598.10   65.93
   6  -4  -7   86.16    9.56
  -6  -4   7   81.26    9.55
   6  -4  -7   83.60    9.77
  -6  -4   7   70.97   10.10
  -6  -4   7   86.16   12.71
   6   4  -7   39.60   61.65
  -6   4   7  219.59  103.15
   6   4  -7   87.09   10.35
  -6   4   7   71.90   12.29
  -6   4   7   -5.39  209.83
   6   4  -7   82.04    9.28
  -6   4   7    1.61   59.94
  -6   4   7    2.15   46.16
  -6   4   7   69.27    9.33
   6   4  -7   60.93    9.19
  -6   4   7   21.01   85.18
   4  -4  -7    9.23    2.64
  -4  -4   7   -0.97   11.97
   4  -4  -7   15.87   13.08
  -4  -4   7   13.30    5.14
  -4  -4   7    5.97    2.59
   4  -4  -7   22.92   22.12
  -4   4   7  -55.80   49.69
  -4   4   7    9.59    5.20
  -4   4   7  -18.64   61.64
   4   4  -7  -10.53   59.88
   4   4  -7  -16.15   82.10
  -4   4   7   20.51   64.59
  -4   4   7    9.11   80.75
  -4   4   7 -172.75  181.80
   2  -4  -7    0.81    1.39
  -2  -4   7    3.40    1.98
   2  -4  -7    8.05   18.64
  -2  -4   7    2.09    1.43
   2  -4  -7   -6.27    8.52
  -2  -4   7    3.97    4.53
   2  -4  -7    0.52    1.56
  -2  -4   7    7.84   13.43
  -2  -4   7    2.33    0.98
  -2  -4   7    3.33    1.87
  -2   4   7    0.22    1.65
   2   4  -7    2.57    1.25
   2   4  -7    0.40    1.21
  -2   4   7   13.77   78.88
  -2   4   7    1.46    1.81
   2   4  -7    1.23    3.81
   2   4  -7   28.03   66.84
  -2   4   7   53.28  215.00
   2   4  -7   16.69   44.52
   0  -4   7    5.92    1.92
   0  -4  -7    9.33   15.46
   0  -4   7    5.91    2.26
   0  -4  -7   21.39    9.01
   0  -4   7    7.70    2.11
   0  -4   7   24.62    6.08
   0  -4   7    7.11   12.03
   0  -4  -7   20.12    3.58
   0   4   7  -42.61   97.00
   0   4  -7   -7.16   42.89
   0   4  -7  -11.49   59.70
  -2  -4  -7  338.70   36.67
  -2  -4  -7  331.76   41.68
  -2  -4  -7  342.00   35.88
  -2  -4  -7  234.33   44.30
   2  -4   7  341.83   35.19
   2  -4   7  285.26   35.30
  -2   4  -7  341.99   36.86
  -2   4  -7  -26.69   82.00
  -2   4  -7  333.18   35.14
   2   4   7  310.53   36.06
   2   4   7  283.26   35.26
  -4  -4  -7    4.52    8.07
   4  -4   7    4.13    7.21
  -4  -4  -7    0.67    2.60
   4  -4   7    3.39    1.33
   4  -4   7    5.14    2.05
   4  -4   7    7.07   12.90
  -4  -4  -7    8.56   19.57
   4  -4   7    5.46    1.71
   4  -4   7    4.52    2.19
  -4  -4  -7    4.12    2.20
  -4   4  -7   10.24   73.64
  -4   4  -7    6.15   67.35
  -4   4  -7    3.75    1.25
  -4   4  -7   20.28   64.59
  -4   4  -7    0.53    4.21
  -4   4  -7 -880.74  398.88
  -4   4  -7    5.18    1.42
   4   4   7    4.09    3.33
   4   4   7   50.79   81.43
   4   4   7    6.74    1.85
   6  -4   7    4.42   10.47
   6  -4   7    3.57    1.59
  -6  -4  -7    2.06    8.72
   6  -4   7    8.04    2.53
   6  -4   7    8.43    2.15
   6  -4   7    8.29    2.40
  -6  -4  -7    7.65    5.93
  -6  -4  -7    3.49    4.09
  -6  -4  -7    4.96    2.55
  -6   4  -7    7.44    1.68
  -6   4  -7    7.06    1.84
  -6   4  -7    6.70    1.53
  -6   4  -7    8.79    5.21
  -6   4  -7   48.17   91.41
   6   4   7    6.43    2.82
  -6   4  -7   68.02   69.50
   6   4   7    6.06    1.97
  -6   4  -7  -63.76   85.22
  -6   4  -7    7.14    5.13
   8  -4   7    2.62    2.11
  -8  -4  -7   13.47   24.19
   8  -4   7    2.53    1.76
  -8  -4  -7   -3.44   10.30
  -8  -4  -7    1.75    5.81
  -8  -4  -7    3.54    8.32
  -8  -4  -7    0.90    8.66
  -8  -4  -7    2.87    3.31
   8  -4   7    2.48    2.11
  -8   4  -7    0.31    0.97
  -8   4  -7    1.73    0.93
  -8   4  -7    5.19    5.40
  -8   4  -7   45.46   73.33
   8   4   7    0.62    1.28
   8   4   7    0.06    1.71
  -8   4  -7  -83.24  123.10
  -8   4  -7  -22.27  116.03
  -8   4  -7   -3.47    5.32
   8   4   7    0.62    1.98
  10  -4   7   34.76    4.53
 -10  -4  -7   16.88   17.61
  10  -4   7   31.10    3.98
 -10   4  -7   23.84    3.43
 -10   4  -7   16.08    9.70
  10   4   7   18.41    3.59
 -10   4  -7   42.72  111.72
  10   4   7   12.01    3.89
  10   4   7   17.80    3.62
 -10   4  -7   24.41    3.19
 -10   4  -7   48.67   74.20
 -12  -4  -7   12.01   37.73
  12  -4   7   19.25    3.55
  12  -4   7   19.96    4.90
 -12   4  -7   14.89    2.73
  12   4   7    9.60    2.34
  12   4   7   12.63    2.80
 -12   4  -7   47.06   58.21
 -12   4  -7   15.58    2.34
 -12   4  -7   27.84  227.93
  12   4   7    8.05    3.84
 -12   4  -7   22.19   14.59
 -14  -4  -7   35.40   45.89
  14  -4   7   19.70    3.30
  14  -4   7   19.20    4.94
  14   4   7   11.08    2.69
  14   4   7   17.57    5.29
 -14   4  -7   41.18   62.21
 -14   4  -7   16.87    2.50
 -14   4  -7   18.14    2.83
 -16   4  -7    8.54   49.05
  16   4   7    4.23    3.51
 -16   4  -7   -2.40    3.49
 -15  -5   7    2.09    0.74
 -15  -5   7    2.39    0.94
 -15   5   7   -8.66   24.58
  15   5  -7    3.05    1.52
 -15   5   7 -102.52  149.18
 -13  -5   7    7.85   28.25
 -13   5   7  -14.27   43.64
  13   5  -7   16.13    3.25
 -13   5   7   15.22   31.35
 -13   5   7   22.60    3.58
 -13   5   7    7.52  160.41
  13   5  -7   17.34    2.73
  11  -5  -7   46.72    8.06
 -11  -5   7   24.54   14.16
 -11  -5   7   51.74   27.70
 -11   5   7   -6.45   36.29
 -11   5   7  -11.72   31.06
 -11   5   7   73.96  216.71
 -11   5   7   41.99    5.84
  11   5  -7   44.08    6.06
  11   5  -7   46.47    5.63
   9  -5  -7    3.70    2.38
  -9  -5   7    2.65    1.43
   9  -5  -7    7.37    2.38
  -9  -5   7    3.49   24.53
  -9  -5   7   -3.05    4.67
  -9  -5   7   10.81    9.32
  -9   5   7  -36.25   37.31
  -9   5   7  115.21  113.60
   9   5  -7   65.91  117.64
   9   5  -7    1.96    1.15
  -9   5   7    4.59    1.85
  -9   5   7 -136.62  227.17
  -9   5   7   -7.75   39.00
   9   5  -7    3.73    1.27
  -7  -5   7   26.25    9.27
   7  -5  -7   30.54    4.51
  -7  -5   7   27.72    4.66
   7  -5  -7   28.58    5.23
  -7  -5   7   23.49    3.83
  -7  -5   7   -7.92   16.15
  -7   5   7  200.64  219.86
  -7   5   7  -28.74   35.19
  -7   5   7   25.98    4.13
   7   5  -7   28.80   97.04
  -7   5   7   -0.15   51.04
  -7   5   7   91.36   99.03
   7   5  -7   34.85    5.04
   7   5  -7   30.00    4.02
  -5  -5   7   30.15    9.23
  -5  -5   7   -0.22   14.94
  -5   5   7    4.91   59.11
  -5   5   7 -156.11  170.20
  -5   5   7  -13.74   86.96
   5   5  -7  -15.16   95.64
   3  -5  -7   19.01    4.34
  -3  -5   7   16.48    2.91
  -3  -5   7    0.81   18.17
   3  -5  -7   17.42    3.44
  -3  -5   7   14.11    3.27
  -3  -5   7   22.18    4.31
  -3  -5   7   25.61    9.48
  -3   5   7   53.71   85.38
  -3   5   7   26.27  181.66
   3   5  -7   18.57    3.04
   3   5  -7   37.04   71.28
  -3   5   7   26.51    4.34
   3   5  -7   17.73    3.21
  -3   5   7   19.47    3.12
  -1  -5   7   50.04   11.49
  -1  -5   7   -4.35   18.34
   1  -5  -7   27.13    5.68
   1  -5  -7   30.51   17.60
  -1  -5   7   33.90    4.32
   1  -5  -7   -7.28   32.89
  -1  -5   7   24.64    5.20
  -1  -5   7   30.78    5.11
   1  -5  -7   32.87    4.91
   1   5  -7   -7.79  108.53
  -1   5   7   33.57    5.13
  -1   5   7   21.33   90.50
   1   5  -7   49.36   81.40
   1   5  -7   32.02    4.59
  -1   5   7   23.38  205.32
   1  -5   7   56.44    6.84
  -1  -5  -7   29.74   30.05
   1  -5   7   35.53    6.15
   1  -5   7   55.01    7.19
  -1   5  -7  -75.00   77.27
  -1   5  -7   -0.89  124.10
   1   5   7  -89.60  178.41
   1   5   7   18.04   98.74
   3  -5   7   25.12    4.22
  -3  -5  -7   96.77   20.26
   3  -5   7   20.14    4.71
   3  -5   7   26.67   17.92
   3  -5   7   26.39    4.54
  -3   5  -7   -4.14  116.10
  -3   5  -7   53.06  278.85
   3   5   7  -60.74  123.26
  -3   5  -7   60.83   68.01
  -3   5  -7   38.36  102.52
   5  -5   7   74.43    8.99
  -5  -5  -7  104.84   14.42
  -5  -5  -7   77.36    9.91
  -5  -5  -7   55.27   25.53
  -5  -5  -7   83.78   31.68
  -5   5  -7    1.22   57.87
  -5   5  -7   78.86    9.03
  -5   5  -7   -8.58  145.22
   5   5   7   72.84    9.96
   5   5   7   67.01    9.14
  -5   5  -7   78.31    8.98
   5   5   7  138.20  197.14
  -5   5  -7  471.97  390.15
  -5   5  -7  -50.43  111.73
  -5   5  -7   69.12   17.77
  -7  -5  -7   -1.42    2.23
   7  -5   7   -6.53   24.10
  -7  -5  -7   11.26   44.21
  -7  -5  -7    2.17    5.34
  -7  -5  -7   -6.38    9.64
  -7  -5  -7   -1.98    6.55
   7  -5   7   -0.95    2.20
   7  -5   7   -1.77    1.75
   7  -5   7   -0.04    1.65
  -7  -5  -7   -6.13   14.24
  -7   5  -7  -20.07   54.23
  -7   5  -7  -54.04  150.20
  -7   5  -7   14.48  137.93
   7   5   7    0.47    1.30
  -7   5  -7   -0.66    0.96
   7   5   7    0.44    1.46
  -7   5  -7    1.08    8.80
   9  -5   7   10.67    2.77
   9  -5   7    6.47    3.05
   9  -5   7    8.76   29.20
   9  -5   7   11.31    2.77
  -9  -5  -7   -1.27   16.85
  -9   5  -7   18.54    2.58
  -9   5  -7    4.51   52.22
  -9   5  -7  166.28  226.80
   9   5   7   17.31    3.77
   9   5   7   15.32    2.77
  11  -5   7    7.65    2.28
  11  -5   7    6.78    2.19
  11  -5   7    2.79    2.81
  11   5   7    9.90    2.94
 -11   5  -7   33.25   49.96
  11   5   7    7.19    1.65
  13  -5   7   -0.85    2.03
  13  -5   7    0.48    2.04
 -13   5  -7   -5.85   35.12
  13   5   7    5.11    1.76
  13   5   7    3.70    1.10
 -12   6   7 -125.35  104.07
  10  -6  -7    2.78    2.34
 -10   6   7   10.08  121.42
  10   6  -7    1.53    1.16
  10   6  -7    1.22    1.01
   8  -6  -7   42.82    5.84
   8  -6  -7   53.26    9.69
  -8   6   7   50.90  155.52
   8   6  -7   44.38    5.74
   8   6  -7   35.84    5.85
  -6  -6   7    2.73    1.48
  -6  -6   7    1.15    7.06
  -6  -6   7    5.17    2.35
   6  -6  -7    5.88    1.94
   6  -6  -7    6.93    2.84
  -6  -6   7  -14.85   22.06
  -6   6   7  -27.07  130.17
   6   6  -7    3.41    1.27
   4  -6  -7   16.47    4.10
  -4  -6   7   12.99    4.39
  -4  -6   7   17.19    2.94
  -4  -6   7   11.43    2.46
   4  -6  -7   21.34    3.44
  -4  -6   7    8.33   21.77
  -4   6   7  -37.07  182.65
   4   6  -7   15.85    2.83
   2  -6  -7    1.20    2.58
  -2  -6   7    2.58    1.18
  -2  -6   7    1.47   19.84
  -2  -6   7    2.80    2.55
  -2  -6   7    3.34    2.35
   2   6  -7    4.17    1.55
  -2   6   7    1.83    1.68
  -2   6   7  -89.41  204.53
   2   6  -7  -55.16  119.56
   0  -6  -7   -1.63    2.47
   0  -6   7    2.61    1.99
   0  -6   7    1.21    0.99
   0  -6   7    1.65    2.42
   0  -6  -7    8.70    6.63
   0  -6  -7    1.59    2.39
   0  -6   7   -6.12   23.01
   0   6  -7    2.11    1.21
   0   6  -7   88.69  179.60
   0   6   7    0.43    1.46
   0   6   7 -187.03  157.77
   0   6  -7  114.79  120.90
   2  -6   7   26.70    4.22
   2  -6   7   23.17    4.76
   2  -6   7    6.84   28.01
   2  -6   7   22.71    3.47
   2  -6   7   30.30    4.45
  -2  -6  -7   13.53    8.71
  -2  -6  -7   28.38    5.88
  -2  -6  -7   22.24    5.69
   2   6   7   95.28  123.08
   2   6   7   24.32    4.13
  -2   6  -7   25.09    3.55
  -2   6  -7  123.07  238.89
  -4  -6  -7   80.82    9.08
   4  -6   7   81.09    9.58
  -4  -6  -7   31.40   12.76
  -4  -6  -7   89.73   14.93
   4  -6   7   63.36    8.77
   4  -6   7   64.25    9.01
   4   6   7 -187.96  140.92
  -4   6  -7  476.07  284.18
   4   6   7   85.94    9.25
  -4   6  -7   57.38    8.27
  -6  -6  -7   18.53   12.61
   6   6   7 -109.00  121.51
   8   6   7  114.57  134.74
  10  -6   7    4.92    1.73
  10  -6   7   -2.56    2.06
  10   6   7    0.06    1.14
 -10   6  -7   -1.74    0.82
  10   6   7 -190.63  121.60
   5  -7  -7    0.77    1.38
  -5   7   7  -91.97   70.82
   5   7  -7    1.50    0.87
   5   7  -7  -75.33  110.06
   3   7  -7    7.59  111.53
  -3   7   7  108.69  131.48
  -1   7   7  -69.28  114.76
   1   7  -7  -38.54  139.53
   1   7   7  182.20  153.20
   3   7   7   16.99   92.15
  22   0  -8   15.07    3.50
  22   0  -8   12.46    2.86
 -22   0   8   17.83    2.33
 -22   0   8   17.37    2.50
  20   0  -8  660.63   84.03
 -20   0   8  772.81   83.94
  20   0  -8  678.34   84.22
 -20   0   8  914.24   83.85
  18   0  -8  107.63   12.38
 -18   0   8  104.85   16.11
  18   0  -8   91.39   12.91
  18   0  -8   91.92   12.63
 -18   0   8  165.19   58.85
 -18   0   8   98.17   12.06
 -18   0   8  108.67   11.93
  16   0  -8   38.35    5.51
 -16   0   8   34.13    5.15
 -16   0   8   40.71    5.04
  16   0  -8   46.35    6.28
 -16   0   8   25.06   42.18
 -16   0   8   46.59   60.84
 -16   0   8  -46.78  160.61
  14   0  -8    9.33    2.39
 -14   0   8   12.72   43.76
 -14   0   8   11.26    2.33
  14   0  -8   12.36    2.86
 -14   0   8   12.99    2.53
 -14   0   8  111.98   63.18
 -14   0   8  119.99  167.63
 -12   0   8  213.16  196.02
  12   0  -8  213.16   23.10
 -12   0   8  209.48   22.68
 -12   0   8  177.44   22.73
  12   0  -8  206.14   22.79
  10   0  -8   78.95    9.59
  10   0  -8  120.75   14.38
  10   0  -8   76.42    9.69
   8   0  -8  293.13   31.85
   8   0  -8  273.57   31.57
   6   0  -8 1420.78  154.73
  -6   0   8 1416.28  155.92
   6   0  -8 1393.51  155.29
   6   0  -8 1372.71  154.69
   4   0  -8 2860.60  302.11
   4   0  -8 2761.17  302.15
   4   0  -8 2787.70  302.14
   4   0  -8 2550.74  302.50
   0   0   8  679.21   65.06
   0   0  -8  532.57   65.75
   0   0  -8  570.86   65.35
   0   0  -8  554.41   65.20
  -2   0  -8  563.40   65.18
  -2   0  -8  567.08   65.37
   2   0   8  669.71   65.13
  -2   0  -8  577.79   65.23
  -2   0  -8  543.55   65.90
  -4   0  -8   69.22    8.93
   4   0   8   77.03    8.60
  -4   0  -8   66.49    9.76
  -4   0  -8   69.30    8.72
  -6   0  -8   11.88    4.22
  -6   0  -8    9.91    2.96
  -6   0  -8   12.91    2.83
   6   0   8   14.49    2.76
  -8   0  -8   22.71   63.05
 -10   0  -8 1802.34  216.65
 -10   0  -8 1740.00  215.07
  10   0   8 2205.01  214.75
  10   0   8 2091.06  214.40
  10   0   8 2058.63  214.23
 -10   0  -8 1991.69  215.05
 -10   0  -8 1698.36  214.33
 -10   0  -8 1969.64  213.73
  10   0   8 1881.64  214.13
  12   0   8 1366.35  140.31
 -12   0  -8 1200.81  143.27
 -12   0  -8 1172.28  139.06
  12   0   8 1301.39  139.75
 -12   0  -8 1294.95  138.98
 -12   0  -8 1210.96  138.80
  12   0   8 1294.44  139.68
  12   0   8 1231.89  139.55
  14   0   8  141.03   15.91
 -14   0  -8  128.24   14.52
 -14   0  -8  126.73   19.63
 -14   0  -8  -25.47   54.46
 -14   0  -8  126.42   19.70
 -14   0  -8  120.12   14.66
 -14   0  -8  130.46   14.87
  14   0   8  116.14   15.36
  14   0   8  136.44   15.75
  16   0   8   82.03   11.01
 -16   0  -8   97.94   15.60
  16   0   8   77.04   11.31
 -16   0  -8   99.95   10.54
  16   0   8   70.55   11.93
  16   0   8   92.40   11.52
 -16   0  -8  -23.29   51.28
 -18   0  -8    4.06    1.23
  18   0   8    1.33    2.06
 -18   0  -8   31.33   61.75
 -18   0  -8    0.13    6.72
  18   0   8    1.45    1.90
  18   0   8    2.38    1.94
  18   0   8    2.27    6.07
 -20   0  -8   28.17   45.15
  20   0   8    6.85    7.63
 -20   0  -8   12.94    6.58
 -21  -1   8   41.50    8.20
 -21  -1   8   54.19    5.39
  21  -1  -8   34.00    7.35
 -21   1   8   44.63    5.34
  21   1  -8   36.37    5.63
  21   1  -8   36.66    6.65
  21   1  -8   40.50    5.59
  19  -1  -8   21.27    5.25
 -19  -1   8   17.94   50.43
 -19  -1   8   25.59    3.81
 -19  -1   8   23.88    7.91
 -19  -1   8   24.50    3.53
  19  -1  -8   25.02    4.88
 -19   1   8   25.34    3.58
 -19   1   8   34.70    7.46
  19   1  -8   16.28    3.83
  19   1  -8   28.98    4.91
 -19   1   8 -102.53   69.56
 -19   1   8   27.25    3.44
  19   1  -8   26.92    4.31
 -19   1   8   -3.19   31.81
 -19   1   8   -8.88   40.87
  17  -1  -8    0.42    4.80
 -17  -1   8   -9.67    8.03
 -17  -1   8    0.23    0.78
 -17  -1   8    0.53   63.37
 -17  -1   8   -0.10    1.10
  17  -1  -8    0.54    2.44
  17   1  -8    0.51    1.35
 -17   1   8  -21.99   31.71
 -17   1   8  -47.91   85.69
 -17   1   8   -2.31    5.89
 -17   1   8    0.32    0.71
 -17   1   8   36.28   52.37
 -17   1   8 -392.55  163.89
 -17   1   8    0.26    1.67
  17   1  -8    0.30    1.44
 -17   1   8   -0.17    0.91
  17   1  -8    1.97    1.79
  15  -1  -8    4.93    2.43
 -15  -1   8    0.88    0.89
 -15  -1   8   -0.14    1.00
 -15  -1   8   -4.79    8.03
  15  -1  -8    1.82    2.30
  15   1  -8    0.15    1.57
 -15   1   8   -6.26    6.63
 -15   1   8  -38.18   37.81
 -15   1   8    0.22    0.68
  15   1  -8    1.32    1.57
 -15   1   8  -76.41  156.71
  15   1  -8   -0.34    1.35
  15   1  -8    0.22    1.65
 -15   1   8   -0.22    0.82
 -15   1   8  -93.24   83.24
 -15   1   8    0.76    1.70
 -13  -1   8   -3.57   59.85
 -13  -1   8    5.23    7.57
 -13  -1   8    2.27    0.94
 -13  -1   8    1.79    6.12
  13  -1  -8    4.34    1.83
 -13   1   8    0.86    1.45
 -13   1   8    0.33    4.36
  13   1  -8   -1.25    1.57
 -13   1   8    1.36    0.72
 -13   1   8    5.94   39.60
 -13   1   8 -178.31   85.38
 -13   1   8   -3.28    7.19
 -13   1   8 -133.67  168.92
 -13   1   8   -0.04    0.88
  13   1  -8    0.94    1.57
  13   1  -8   -1.26    1.38
 -11  -1   8   77.39  206.79
 -11  -1   8    8.14    4.84
 -11  -1   8   -0.13   13.65
  11  -1  -8    4.04    1.86
 -11   1   8    3.93    1.33
 -11   1   8    5.96    9.63
 -11   1   8    3.09    3.52
  11   1  -8    4.67    1.75
 -11   1   8    3.98    1.64
  11   1  -8    4.47    1.45
   9  -1  -8  247.99   30.56
   9  -1  -8  250.26   31.26
   9  -1  -8  270.96   32.73
  -9  -1   8  298.31   36.48
  -9   1   8  361.43   45.52
   9   1  -8  274.44   31.01
   9   1  -8  270.07   30.71
  -9   1   8  293.04   31.98
  -7  -1   8   67.03   14.70
   7  -1  -8   60.83    7.83
   7  -1  -8   69.64    8.53
   7  -1  -8   58.83    9.16
  -7   1   8   79.64    9.39
   7   1  -8   63.68    7.92
   7   1  -8   87.16    9.69
   5  -1  -8  595.61   67.14
   5  -1  -8  500.78   67.68
   5  -1  -8  641.19   67.69
   5   1  -8  563.12   67.38
   5   1  -8  572.19   67.11
  -5   1   8  662.18   67.16
   5   1  -8  642.06   68.23
  -5   1   8  676.14   68.24
   5   1  -8  619.90   67.26
  -3  -1   8    0.87    1.39
  -3  -1   8    3.57    7.60
   3  -1  -8    1.61    1.66
   3  -1  -8   -0.19    2.21
   3   1  -8    0.74    1.08
   3   1  -8    1.96    1.75
   3   1  -8    1.39    1.01
  -3   1   8   -3.22   18.53
   1  -1  -8   63.89    7.76
   1  -1  -8   58.73    8.39
   1  -1  -8   59.83    7.42
   1   1  -8   59.97    7.41
   1   1  -8   57.68    7.36
   1   1  -8   59.46    8.05
  -1   1   8   93.69   24.11
   1   1  -8   59.91    7.27
   1  -1   8 1033.99  103.44
  -1  -1  -8  884.10  104.53
  -1  -1  -8 1010.35  104.06
  -1  -1  -8  929.14  103.76
  -1   1  -8  837.78  103.65
  -1   1  -8  891.38  103.53
   1   1   8  992.04  103.52
  -1   1  -8  895.89  104.17
  -3  -1  -8    1.73    1.83
  -3  -1  -8   -0.11    2.73
  -3  -1  -8    2.48    1.75
  -3  -1  -8    1.65    1.64
   3  -1   8    1.69    1.07
  -3   1  -8    1.53    1.27
  -3   1  -8    0.55    1.84
   3   1   8    3.61    1.51
  -3   1  -8    1.23    1.37
  -5  -1  -8  673.08   77.18
  -5  -1  -8  676.38   77.32
  -5  -1  -8  654.13   78.51
  -5  -1  -8  691.80   77.50
  -5   1  -8  668.74   78.34
  -5   1  -8  700.77   77.02
  -5   1  -8  738.67   77.34
   5   1   8  730.68   77.06
  -7  -1  -8   85.24   13.35
  -7  -1  -8   88.79   11.81
   7  -1   8   87.94   10.93
   7  -1   8   85.29   11.00
  -7  -1  -8   92.28   11.43
  -7   1  -8   78.49   12.09
  -7   1  -8  104.68   11.31
  -7   1  -8  113.33   11.72
   7   1   8   97.61   11.10
   7   1   8   98.27   11.47
  -7   1  -8   90.69   12.29
  -9  -1  -8   77.19   11.31
  -9  -1  -8   74.06   10.35
   9  -1   8   82.32    9.63
  -9  -1  -8   69.22   10.62
  -9  -1  -8   68.01   13.11
  -9   1  -8  -13.26   54.15
  -9   1  -8   76.26   11.34
  -9   1  -8   70.87   12.67
   9   1   8   87.76   10.34
  -9   1  -8   80.82   12.84
   9   1   8   88.12    9.82
  -9   1  -8  -36.12   61.12
 -11  -1  -8  384.14   52.51
 -11  -1  -8  415.16   52.47
 -11  -1  -8  378.20   49.09
  11  -1   8  466.04   49.57
  11  -1   8  430.67   49.69
  11  -1   8  392.12   49.40
 -11  -1  -8  431.54   50.14
 -11   1  -8  472.34   52.44
 -11   1  -8  484.88   51.22
  11   1   8  460.22   49.83
 -11   1  -8  442.48   48.93
  11   1   8  489.14   49.83
  11   1   8  443.26   49.78
 -11   1  -8  431.70   49.15
  11   1   8  466.38   50.35
 -11   1  -8  477.53   49.21
  13  -1   8    1.68    2.17
 -13  -1  -8    2.29    8.60
 -13  -1  -8   -0.40    1.03
  13  -1   8    0.52    2.29
 -13  -1  -8   -2.54   11.88
 -13   1  -8    8.02    6.82
  13   1   8    2.41    2.69
 -13   1  -8   -0.51    0.77
  13   1   8    0.12    1.76
  13   1   8    1.16    1.60
 -13   1  -8    1.45    5.77
 -13   1  -8   -1.30    1.06
 -13   1  -8  -56.00   38.99
 -13   1  -8    7.76  155.45
  13   1   8   -2.59    1.80
 -13   1  -8    0.73    0.93
  15  -1   8    4.22    2.15
 -15  -1  -8   -2.83    9.75
 -15  -1  -8    0.84    1.31
  15  -1   8    4.34    3.14
 -15  -1  -8    2.47   68.25
  15  -1   8    5.75    3.27
  15   1   8   -1.46    1.67
 -15   1  -8   -0.16   11.15
 -15   1  -8   -0.16    6.12
  15   1   8   -0.15    1.99
 -15   1  -8    1.75    1.33
  15   1   8    0.50    1.89
 -15   1  -8  -28.69   53.97
 -15   1  -8    2.47    1.23
  17  -1   8   12.01    3.81
 -17  -1  -8   20.03    3.07
  17  -1   8   22.08    4.02
 -17  -1  -8   13.02    8.45
  17  -1   8   19.41    4.99
 -17  -1  -8   42.96   50.06
  17   1   8   22.95    5.69
  17   1   8   21.23    5.72
 -17   1  -8   22.87    2.93
 -17   1  -8   23.87    3.21
 -17   1  -8   35.48    8.95
  17   1   8   16.81    3.69
 -17   1  -8   20.42    3.49
 -17   1  -8  -45.19   44.20
  19  -1   8    2.94    1.71
 -19  -1  -8    8.67    1.65
  19  -1   8   -1.91    3.17
 -19  -1  -8    6.87   36.93
  19  -1   8    9.58    4.18
  19   1   8    9.12    2.14
  19   1   8    5.23    4.33
 -19   1  -8   16.48   51.55
  19   1   8    5.93    2.13
 -20  -2   8    2.56    5.79
 -20  -2   8   15.40   49.02
 -20  -2   8    5.50    1.52
  20   2  -8    2.87    1.45
 -20   2   8    9.42    6.31
 -20   2   8    7.25    1.76
 -20   2   8    1.46   34.12
  20   2  -8    5.41    1.49
 -20   2   8    5.17    1.12
  20   2  -8    4.41    1.93
  20   2  -8    5.10    3.45
 -20   2   8  -63.45   47.16
 -18  -2   8    8.05   63.77
 -18  -2   8    1.84    1.12
 -18  -2   8   -2.43    7.01
 -18  -2   8    0.64    1.25
  18   2  -8    1.27    1.18
 -18   2   8   14.97   72.01
  18   2  -8    1.49    1.34
  18   2  -8    2.03    2.30
 -18   2   8    2.57    0.94
 -18   2   8    3.78    1.72
 -18   2   8  181.16  195.28
  18   2  -8    2.66    1.31
 -18   2   8    2.82    1.22
 -18   2   8   -8.20   38.83
 -18   2   8   -2.17    5.93
 -18   2   8  -65.29   43.51
 -16  -2   8   46.54    6.58
 -16  -2   8   50.13    6.40
  16   2  -8   51.85    6.63
 -16   2   8   36.88   56.19
 -16   2   8   53.68    6.19
  16   2  -8   49.65    6.65
 -16   2   8   49.40    6.27
 -16   2   8   52.12    6.84
 -16   2   8   -1.90   45.77
 -16   2   8   24.81  198.90
 -16   2   8   48.58   68.08
  16   2  -8   49.83    6.58
 -14  -2   8    6.09   10.81
 -14   2   8  -12.18   35.87
 -14   2   8 -229.11  164.05
 -14   2   8    7.72    6.80
 -14   2   8   12.72   78.07
 -12  -2   8   30.76    8.96
 -12  -2   8   33.31   20.09
 -12   2   8   26.37    3.68
 -12   2   8   57.99   51.03
 -12   2   8   29.86    7.44
  12   2  -8   30.45    4.22
 -12   2   8   29.88   84.35
  12   2  -8   29.94    4.29
 -12   2   8   28.31    4.27
 -12   2   8  -68.00   56.84
 -12   2   8  -12.11   43.19
 -12   2   8   -8.36  185.21
 -12   2   8   26.77    3.83
  12   2  -8   31.69    4.68
  12   2  -8   31.49    4.08
 -10  -2   8   -6.35   15.94
 -10  -2   8    4.60    1.89
  10  -2  -8   -0.16    3.97
 -10  -2   8   10.31    5.15
 -10   2   8    7.93    8.76
  10   2  -8    6.27    2.04
 -10   2   8   25.60   65.94
 -10   2   8    1.47    1.34
  10   2  -8    1.30    1.16
 -10   2   8   -6.67   42.95
 -10   2   8   17.08  212.22
 -10   2   8    2.59    0.89
 -10   2   8    0.35    3.56
 -10   2   8  -17.85   52.73
  10   2  -8    1.61    1.08
 -10   2   8    1.17    1.34
  10   2  -8    3.66    1.24
  -8  -2   8    4.89    3.59
  -8  -2   8   -3.24   17.33
  -8   2   8    8.65    3.62
   8   2  -8    5.25    1.91
  -8   2   8    4.96   34.33
  -8   2   8   -3.47   57.53
   8   2  -8    9.26    4.27
   8   2  -8    6.94    1.75
  -8   2   8   19.21   64.70
  -6  -2   8   25.62    4.70
  -6  -2   8   -2.35   11.06
   6  -2  -8   10.89    5.46
  -6  -2   8   23.66    4.10
   6  -2  -8   22.86    3.15
  -6  -2   8   21.69    3.66
   6   2  -8   15.33    4.88
   6   2  -8   20.36    3.34
  -6   2   8   14.85   26.91
   6   2  -8   20.63    3.02
  -6   2   8   21.17    5.04
   6   2  -8   32.83   38.79
  -6   2   8   56.48   52.41
   4  -2  -8  132.96   17.89
   4  -2  -8  115.46   17.99
   4  -2  -8  158.74   16.24
   4   2  -8  146.80   17.56
  -4   2   8  135.11   17.44
   4   2  -8  156.02   16.43
   4   2  -8  135.87   16.05
  -2  -2   8   62.10   13.15
   2  -2  -8   60.73    7.26
  -2  -2   8   56.55    7.17
  -2  -2   8   57.91    7.00
   2  -2  -8   61.03    9.41
   2  -2  -8   52.68   11.81
   2   2  -8   35.24   37.34
   2   2  -8   56.87    7.30
   2   2  -8   59.83    8.46
   0  -2  -8 1212.46  134.09
   0  -2  -8 1088.94  135.15
   0  -2  -8 1114.00  133.77
   0   2  -8 1243.16  134.72
   0   2  -8 1397.22  134.20
  -2  -2  -8   85.65   12.80
   2  -2   8   79.73   10.40
  -2  -2  -8   86.23   10.80
  -2  -2  -8   95.63   11.26
  -2  -2  -8   87.57   16.42
   2  -2   8  103.84   10.63
  -2  -2  -8  108.23   11.86
  -2   2  -8   97.43   11.81
   2   2   8   91.72   11.30
  -2   2  -8   73.87   11.22
  -4  -2  -8  409.26   52.01
  -4  -2  -8  444.43   50.92
  -4  -2  -8  436.39   50.12
   4  -2   8  443.42   49.84
  -4  -2  -8  454.81   50.70
  -4  -2  -8  409.17   54.96
   4  -2   8  476.55   50.54
  -4   2  -8  450.37   50.84
  -4   2  -8  505.73   50.79
   4   2   8  434.65   50.07
   6  -2   8  924.38  108.95
  -6  -2  -8  934.16  115.61
  -6  -2  -8  987.58  109.69
  -6  -2  -8 1040.55  110.24
  -6  -2  -8  890.06  111.48
  -6  -2  -8 1001.19  109.28
  -6   2  -8 1132.41  109.37
   6   2   8 1020.74  109.06
  -6   2  -8  979.09  110.16
  -6   2  -8  899.95  108.79
  -6   2  -8 1092.22  108.87
   6   2   8  895.77  109.14
   6   2   8  985.99  109.10
   8  -2   8   37.90    5.26
  -8  -2  -8   35.85    6.63
   8  -2   8   38.99    5.43
  -8  -2  -8   35.32    9.41
  -8  -2  -8   46.48    6.83
  -8  -2  -8   43.55    7.92
  -8   2  -8  -49.62   56.82
  -8   2  -8   40.36    4.98
   8   2   8   38.70    5.53
  -8   2  -8    2.07   60.33
  -8   2  -8   32.37    7.21
  -8   2  -8   38.06    5.03
   8   2   8   48.49    7.32
   8   2   8   36.88    5.96
   8   2   8   37.19    5.55
   8   2   8   43.41    5.51
  -8   2  -8   42.30    4.86
  -8   2  -8   -4.90   50.42
  10  -2   8  112.36   14.09
  10  -2   8  103.38   13.84
 -10  -2  -8  105.55   16.39
 -10  -2  -8  120.51   20.06
 -10   2  -8  124.24   13.67
 -10   2  -8  135.82   17.34
  10   2   8   93.00   15.51
  10   2   8  118.08   14.70
  10   2   8  121.14   14.15
  10   2   8  113.97   14.28
 -10   2  -8  128.17   13.50
 -10   2  -8  117.62   16.30
  10   2   8  117.01   14.19
 -10   2  -8  127.18   13.77
 -10   2  -8  -18.77   49.71
 -12  -2  -8    7.20    2.05
  12  -2   8    8.45    2.83
  12  -2   8   12.21    2.77
 -12  -2  -8   -0.26   11.33
 -12   2  -8    5.66    6.57
 -12   2  -8   21.37    7.15
  12   2   8    7.42    2.35
 -12   2  -8    5.97  108.06
 -12   2  -8    7.65    1.49
  12   2   8    3.35    1.91
  12   2   8    3.78    2.01
 -12   2  -8   10.48    2.03
  12   2   8    1.03    4.81
 -12   2  -8   -9.77   55.84
 -12   2  -8    9.00    2.08
 -14  -2  -8   10.95    2.82
  14  -2   8   12.70    2.91
  14  -2   8    6.15    3.22
 -14  -2  -8   15.77   33.52
 -14   2  -8    8.43    1.95
  14   2   8    8.07    2.57
 -14   2  -8   21.48    8.37
 -14   2  -8   12.43  223.01
 -14   2  -8   10.04    1.79
  14   2   8    5.21    2.08
  14   2   8    8.79    2.75
 -14   2  -8   -1.53   13.75
 -14   2  -8    1.67   74.04
 -14   2  -8    9.32    2.17
  16  -2   8    1.08    2.03
  16  -2   8   -0.82    2.94
 -16  -2  -8  -21.25   47.54
 -16  -2  -8   -4.58    7.62
 -16  -2  -8   -1.02    1.13
  16   2   8   -0.17    1.99
 -16   2  -8    0.77    0.71
  16   2   8    0.87    1.41
  16   2   8    1.32    3.52
  16   2   8    0.28    1.54
 -16   2  -8    9.03    7.38
 -16   2  -8  -17.15   47.70
 -16   2  -8    0.99    0.89
 -16   2  -8    0.70    1.19
  18  -2   8   28.06    4.61
  18  -2   8   22.25    3.40
  18  -2   8   21.60    5.05
 -18  -2  -8  -30.64   31.82
  18   2   8   18.00    3.66
 -18   2  -8   64.61   82.52
  18   2   8   10.55    2.79
 -18   2  -8   17.08    2.93
 -19  -3   8    3.40    1.04
 -19  -3   8   -1.88    4.70
 -19  -3   8    4.47    1.72
  19   3  -8    1.91    1.17
 -19   3   8    3.30    1.30
 -19   3   8    5.39   34.04
 -19   3   8   -5.80   38.87
 -19   3   8    6.38    4.73
 -19   3   8  -24.87  194.84
  19   3  -8   -0.17    2.72
 -17  -3   8  155.66   24.37
 -17  -3   8  169.58   21.35
 -17  -3   8  195.02   21.23
  17   3  -8  206.45   21.40
 -17   3   8   15.18   54.33
 -17   3   8  217.00   21.04
 -17   3   8  200.89   21.54
 -17   3   8  111.51   47.20
 -17   3   8 -172.76  172.82
  17   3  -8  193.88   21.39
  17   3  -8  160.40   21.67
  17   3  -8  183.92   22.08
 -15  -3   8    6.29   17.75
  15   3  -8    7.86    2.03
 -15   3   8    9.55    2.18
  15   3  -8    8.61    3.02
 -15   3   8   11.15    9.11
  15   3  -8    7.98    2.76
 -15   3   8   -0.71   62.19
 -13  -3   8  206.77   27.45
 -13  -3   8  201.27   40.56
 -13   3   8   42.39  236.74
  13   3  -8  184.50   21.39
  13   3  -8  185.03   21.37
 -13   3   8  249.09   90.73
 -13   3   8  163.85   24.85
 -13   3   8  186.30   21.57
 -13   3   8  185.82   21.00
  13   3  -8  176.38   21.85
  13   3  -8  199.47   21.41
 -13   3   8  190.83   20.96
 -13   3   8   59.82   55.58
 -13   3   8    9.04   79.43
 -11  -3   8 1083.03  110.62
 -11  -3   8  996.83  118.06
  11   3  -8 1000.87  107.13
 -11   3   8  906.10  109.19
  11   3  -8 1011.85  107.65
 -11   3   8  930.72  107.22
 -11   3   8  886.75  106.67
  11   3  -8 1039.78  107.10
 -11   3   8  942.82  106.70
  11   3  -8 1026.13  107.14
  11   3  -8  856.15  107.49
 -11   3   8 -124.73  244.19
  -9  -3   8  146.48   28.28
   9  -3  -8  195.04   18.85
  -9  -3   8  187.52   21.88
  -9  -3   8  155.02   18.75
  -9   3   8 -174.98  190.53
   9   3  -8  172.07   18.80
  -9   3   8  141.81   18.41
   9   3  -8  167.88   18.86
   9   3  -8  159.78   19.13
  -9   3   8  151.07   18.37
  -9   3   8   58.04   56.72
  -9   3   8  155.49   21.13
  -9   3   8  161.10   18.97
   9   3  -8  174.62   19.67
   9   3  -8  178.62   18.89
  -9   3   8   13.85   81.32
  -7  -3   8  201.01   22.86
   7  -3  -8  216.71   23.07
  -7  -3   8  212.54   23.15
  -7  -3   8  238.81   25.30
  -7  -3   8  190.06   23.68
  -7   3   8  180.46   24.83
  -7   3   8   86.05   79.12
  -7   3   8  -39.22  216.63
   7   3  -8  188.30   23.12
   7   3  -8  204.83   23.39
  -7   3   8  191.31   23.10
   7   3  -8  207.10   22.94
   7   3  -8  200.01   22.96
  -5  -3   8  209.27   20.72
  -5  -3   8  165.30   20.94
   5  -3  -8  160.02   24.63
  -5  -3   8  159.89   21.19
  -5  -3   8  215.48   22.60
   5  -3  -8  181.76   20.91
   5   3  -8  185.29   20.69
  -5   3   8   42.03   70.11
  -5   3   8  364.47  290.35
  -5   3   8  173.74   20.89
   5   3  -8  188.95   20.75
   5   3  -8  151.94   20.73
  -5   3   8  183.29   22.59
  -5   3   8    7.83   60.40
   5   3  -8  197.93   20.76
   5   3  -8  189.04   20.86
   5   3  -8  192.49   21.16
   3  -3  -8 1411.23  149.90
  -3  -3   8 1317.59  149.40
   3  -3  -8 1302.41  151.68
   3  -3  -8 1438.38  153.51
  -3  -3   8 1395.51  150.70
   3  -3  -8 1350.88  149.54
   3   3  -8 1189.19  149.61
  -3   3   8  383.49  296.31
   3   3  -8 1295.81  150.71
   3   3  -8 1352.98  149.60
   3   3  -8 1521.28  151.45
  -1  -3   8   25.45    4.58
  -1  -3   8   39.10    4.61
   1  -3  -8   35.34    4.80
   1  -3  -8   30.22    8.55
   1  -3  -8   47.03   14.72
   1  -3  -8   33.85    5.06
   1   3  -8   21.18   51.36
   1   3  -8   37.98    7.12
  -1   3   8    5.24   43.09
   1   3  -8   31.73    5.51
  -1  -3  -8 1718.88  181.69
  -1  -3  -8 1616.84  176.13
  -1  -3  -8 1621.22  176.69
  -1  -3  -8 1721.74  178.94
  -1   3  -8 1498.98  175.61
  -1   3  -8 1594.97  176.62
   1   3   8 1419.32  176.32
  -3  -3  -8  936.94  112.52
  -3  -3  -8  982.12  116.34
  -3  -3  -8 1034.17  110.65
  -3   3  -8 1119.53  109.47
  -3   3  -8  973.46  109.30
  -3   3  -8  949.33  110.45
   3   3   8 1008.35  111.80
   3   3   8  894.66  109.53
  -5  -3  -8   47.24    8.71
   5  -3   8   52.15    6.35
  -5  -3  -8   38.41   10.48
  -5  -3  -8   79.34   23.90
   5  -3   8   56.53    6.15
  -5  -3  -8   44.99    8.11
  -5  -3  -8   49.83    6.65
  -5   3  -8   43.50    5.63
  -5   3  -8   41.19    7.78
  -5   3  -8   52.81    5.65
   5   3   8  -36.70   73.94
  -5   3  -8    6.66   48.85
   5   3   8   36.81    6.74
   5   3   8   41.19    6.03
  -5   3  -8  -78.29   53.30
   5   3   8   44.26    7.49
   5   3   8   35.35    6.14
  -5   3  -8   38.14   60.87
   7  -3   8   20.15    3.84
  -7  -3  -8   29.34    9.79
  -7  -3  -8   40.95   20.34
  -7  -3  -8   32.82    6.96
  -7  -3  -8   25.40    7.04
  -7  -3  -8   26.44    6.29
   7  -3   8   18.02    3.56
  -7  -3  -8   34.99    5.23
  -7   3  -8   19.26    6.08
  -7   3  -8   19.84   58.07
  -7   3  -8   26.10    3.30
  -7   3  -8   24.88    3.38
  -7   3  -8   34.64    8.63
  -7   3  -8   25.86    3.15
   7   3   8   18.69    4.81
  -7   3  -8   -8.23   63.72
  -7   3  -8  -55.70   61.68
   7   3   8   22.65    3.95
   7   3   8   18.97    3.80
   7   3   8   19.95    4.72
   7   3   8   24.94    3.86
  -9  -3  -8   96.10   17.31
  -9  -3  -8  111.33   21.11
   9  -3   8  112.61   14.12
  -9  -3  -8   71.27   18.22
   9  -3   8  116.14   14.28
  -9   3  -8  127.78   16.91
  -9   3  -8   25.68   64.80
  -9   3  -8  132.27   19.08
   9   3   8  104.01   15.41
   9   3   8  123.02   14.23
   9   3   8  118.47   14.25
  -9   3  -8  130.62   13.74
   9   3   8  107.20   15.01
  -9   3  -8  136.30   13.93
  -9   3  -8  -10.57   79.44
  -9   3  -8   29.71  109.71
   9   3   8  117.21   14.42
  -9   3  -8  130.68   14.03
  11  -3   8   17.31    3.60
 -11  -3  -8   26.56   13.56
  11  -3   8   20.14    4.09
  11   3   8   21.81    3.95
 -11   3  -8   21.92    3.31
  11   3   8   18.57    3.88
 -11   3  -8   20.58    2.99
 -11   3  -8   15.64    7.24
  11   3   8   20.53    5.14
 -11   3  -8   26.25    3.27
  11   3   8   21.77    3.83
 -11   3  -8   34.53    8.93
  11   3   8   16.82    4.90
 -11   3  -8  -25.17  141.86
 -11   3  -8    7.16   54.58
  13  -3   8   43.30    6.16
 -13  -3  -8   29.05   19.74
  13  -3   8   42.56    5.93
  13  -3   8   48.03    6.13
 -13   3  -8   -8.41   51.01
 -13   3  -8  187.77  215.06
  13   3   8   34.17    5.78
 -13   3  -8   36.62   10.65
  13   3   8   36.92    5.66
  13   3   8   21.70    7.10
 -13   3  -8   42.47    5.47
 -13   3  -8   40.61    5.06
  13   3   8   23.95    6.52
  13   3   8   33.66    5.43
 -13   3  -8   44.65    4.88
 -15  -3  -8   31.51   39.40
  15  -3   8   55.41    6.69
  15  -3   8   50.53    6.36
  15  -3   8   48.33    6.72
  15   3   8   34.08    5.93
 -15   3  -8   44.37    5.86
  15   3   8   41.87    5.94
  15   3   8   37.30    9.23
 -15   3  -8   55.35    5.82
  15   3   8   39.72    6.26
 -15   3  -8    7.18   55.49
 -17  -3  -8   46.56   41.23
  17  -3   8    8.54    3.47
  17  -3   8   -0.08    2.74
 -17  -3  -8   -1.24    6.58
  17   3   8    1.71    1.43
 -17   3  -8    6.48    5.16
 -17   3  -8    2.63    1.29
 -17   3  -8    3.86    1.10
  17   3   8    1.85    1.11
 -17   3  -8   42.72   56.00
 -18   4   8   -7.78   23.45
 -18   4   8   16.91    4.81
 -18   4   8  119.09  197.85
 -16  -4   8    2.16    0.99
  16   4  -8   12.61    6.28
 -16   4   8    4.00   54.09
  16   4  -8    2.43    1.18
  16   4  -8    6.12    2.01
  16   4  -8    3.42    1.17
 -16   4   8    4.94    1.00
 -16   4   8   12.84    5.82
 -16   4   8  -11.98   29.85
  16   4  -8    1.76    3.29
 -16   4   8    4.11    1.80
 -16   4   8    3.09    1.04
 -16   4   8   38.80  167.30
 -14  -4   8   26.60   17.57
 -14  -4   8   -7.52   51.64
 -14   4   8    0.48    1.46
 -14   4   8    1.58    0.75
 -14   4   8   10.06  164.58
  14   4  -8    1.50    0.89
 -14   4   8   -2.68   41.71
 -14   4   8  -22.25   63.07
 -14   4   8    5.67    5.68
  14   4  -8    0.80    1.16
 -14   4   8   -1.59   40.54
  14   4  -8    3.63    4.15
 -14   4   8    2.87    1.02
  14   4  -8    0.57    1.99
 -14   4   8 -140.04  202.27
  12  -4  -8  103.34   18.38
 -12  -4   8  104.21   19.40
 -12  -4   8   92.18   33.95
  12  -4  -8  115.21   14.13
 -12   4   8  133.05   13.22
  12   4  -8  105.95   13.93
 -12   4   8 -106.71  132.62
 -12   4   8  122.73   13.02
  12   4  -8  107.80   13.43
 -12   4   8   45.82   87.13
  12   4  -8   33.88  148.00
  12   4  -8  109.09   13.39
 -12   4   8  242.86  240.75
 -12   4   8  111.66   19.85
 -12   4   8  116.16   13.69
  12   4  -8  102.30   14.33
  12   4  -8  114.04   13.41
 -10  -4   8   10.58    7.47
 -10  -4   8    2.22    1.46
  10  -4  -8    3.35    2.35
 -10  -4   8    2.95   20.28
 -10   4   8   32.45   75.80
  10   4  -8    2.84    1.22
  10   4  -8    0.79    2.08
 -10   4   8   -0.22    6.48
  10   4  -8    4.29    4.04
 -10   4   8   29.63  124.45
 -10   4   8    3.58    1.60
 -10   4   8  -72.97  178.34
  10   4  -8    4.62    1.79
 -10   4   8   16.56    7.07
 -10   4   8   -6.30   40.19
 -10   4   8    1.53    1.66
 -10   4   8  -30.77   83.78
 -10   4   8    9.86   48.53
 -10   4   8    3.30    0.95
  10   4  -8    3.68    1.41
  -8  -4   8  119.49   17.81
  -8  -4   8  114.30   14.03
   8  -4  -8  143.84   14.71
  -8  -4   8  120.50   14.42
  -8  -4   8  123.25   16.20
   8  -4  -8  133.02   14.77
  -8   4   8   10.59   50.60
  -8   4   8    3.27   63.32
  -8   4   8  -39.46   52.48
  -8   4   8  106.42   17.41
  -8   4   8  116.31   13.62
  -8   4   8  111.88   14.22
   8   4  -8  129.19   14.16
  -8   4   8   37.40  191.06
   8   4  -8  112.26   14.34
   8   4  -8  121.56   14.04
   8   4  -8  129.96   15.16
   6  -4  -8  214.89   22.76
  -6  -4   8  204.94   24.96
  -6  -4   8  196.05   22.34
  -6  -4   8  186.29   22.03
  -6  -4   8  196.22   22.97
   6  -4  -8  191.48   22.28
   6   4  -8  212.10   23.08
  -6   4   8 -174.27  179.31
  -6   4   8  186.94   24.54
  -6   4   8  -12.59   65.87
   6   4  -8  175.94   21.96
  -4  -4   8  260.93   28.20
  -4  -4   8  206.41   25.61
   4  -4  -8  238.91   26.17
   4  -4  -8  243.09   25.69
  -4  -4   8  190.95   25.93
  -4  -4   8  231.03   25.33
   4  -4  -8  227.71   40.03
  -4   4   8  203.97   25.68
   4   4  -8  242.19   25.68
   4   4  -8  252.43   25.48
  -4   4   8  191.48   25.43
  -4   4   8  -42.59  198.17
  -2  -4   8  158.56   18.22
  -2  -4   8  208.30   23.04
   2  -4  -8  162.50   18.66
   2  -4  -8  117.74   27.84
   2  -4  -8  151.32   25.26
   2  -4  -8  166.42   19.29
   2   4  -8    5.88   77.01
  -2   4   8  143.02   18.79
   2   4  -8  174.87   18.34
  -2   4   8  107.85  279.14
   2   4  -8  167.06   18.51
   2   4  -8  153.72   19.44
   0  -4   8   12.44    2.08
   0  -4  -8   12.36    3.47
   0  -4   8   14.44    5.77
   0  -4  -8   13.45    2.94
   0  -4   8    8.50   14.00
   0  -4  -8   16.36   22.78
   0  -4  -8    9.39    8.74
   0   4  -8    9.61   72.14
   0   4  -8   10.57    2.19
   0   4  -8  -20.59   51.44
   0   4  -8   13.31    2.36
   0   4   8   12.42    3.13
   0   4  -8   11.87    4.58
   2  -4   8  313.64   32.20
  -2  -4  -8  292.47   37.53
  -2  -4  -8  310.46   43.50
   2  -4   8  252.57   32.31
  -2  -4  -8  290.11   33.67
  -2  -4  -8  301.26   32.93
   2   4   8  250.35   32.24
  -2   4  -8  -14.71   86.95
  -2   4  -8  307.34   32.14
  -2   4  -8  309.48   33.71
   2   4   8  275.05   33.09
   4  -4   8   16.42   27.36
  -4   4  -8  -40.07   69.82
  -4   4  -8  -38.34   66.73
  -4   4  -8 -888.35  491.06
  -4   4  -8  -19.89   59.28
  -6  -4  -8  152.31   20.99
  -6  -4  -8  121.54   15.01
  -6  -4  -8  114.41   21.45
  -6  -4  -8  120.93   16.48
  -6  -4  -8  137.65   34.39
  -6   4  -8  132.62   13.98
  -6   4  -8  127.35   14.04
  -6   4  -8   -5.71   65.95
  -6   4  -8  119.08   13.90
   6   4   8  100.58   14.21
  -6   4  -8  -13.99   92.00
  -6   4  -8  -16.17   91.13
  -6   4  -8  120.95   16.55
  -8  -4  -8  101.34   13.77
  -8  -4  -8   93.60   17.11
  -8  -4  -8  198.72   44.14
  -8  -4  -8  104.02   15.53
  -8  -4  -8  108.43   21.98
  -8  -4  -8   89.81   16.31
  -8   4  -8  128.86   16.26
   8   4   8  101.50   12.29
  -8   4  -8  -12.92  120.16
  -8   4  -8  116.03   12.41
   8   4   8  101.31   12.82
  -8   4  -8    5.42  135.00
  -8   4  -8   43.82   70.48
   8   4   8   87.84   13.66
  -8   4  -8  119.66   12.55
 -10  -4  -8  178.69   31.16
 -10   4  -8  180.64   21.80
 -10   4  -8  201.75   25.26
  10   4   8  163.67   21.95
 -10   4  -8  -22.05  188.42
 -10   4  -8  221.23   21.65
  12  -4   8    3.87    2.37
 -12  -4  -8   34.03   20.57
  12  -4   8   -1.31    1.88
  12  -4   8    0.06    1.87
 -12   4  -8    2.56    9.85
  12   4   8    1.30    1.49
  12   4   8   -0.61    1.04
 -12   4  -8   -1.26  214.58
 -12   4  -8   -7.50   61.59
 -12   4  -8    2.45    1.15
 -12   4  -8    0.23    0.83
 -12   4  -8    4.00    5.47
 -14  -4  -8   27.38   41.14
  14  -4   8    4.11    2.70
  14  -4   8    0.69    1.96
  14   4   8    0.77    2.38
 -14   4  -8   22.48   56.82
 -14   4  -8    7.47   10.82
  16   4   8    1.16    4.88
 -16   4  -8   -0.74    0.84
 -16   4  -8   -0.08    0.60
  16   4   8   -0.71    0.74
 -16   4  -8  -13.19   33.37
 -15  -5   8   25.99    3.64
 -15  -5   8   28.22    3.50
 -15   5   8  234.41  140.00
 -15   5   8   33.17    4.11
 -15   5   8    4.97   20.68
  15   5  -8   32.10    3.81
  15   5  -8   26.20    4.25
 -13  -5   8  -12.72   43.39
 -13   5   8    4.14    1.72
  13   5  -8    4.82    1.78
 -13   5   8    0.77   32.83
 -13   5   8   78.29  165.71
  11  -5  -8  -10.95   10.47
 -11  -5   8    6.58   27.84
 -11   5   8   11.56  157.55
 -11   5   8   68.23  209.02
 -11   5   8   -0.59   35.43
 -11   5   8   23.97   39.47
   9  -5  -8    2.83    2.48
  -9  -5   8   -4.33   20.18
   9  -5  -8    4.93    2.60
  -9  -5   8    0.02    9.97
  -9  -5   8    2.41    1.41
  -9   5   8    2.55   36.03
  -9   5   8   34.27  118.54
  -9   5   8    1.12    1.50
   9   5  -8    3.58    1.53
  -9   5   8  -23.92  248.24
  -9   5   8    2.32   44.68
   9   5  -8    3.94    1.39
   9   5  -8   45.31  108.38
   7  -5  -8    6.66    2.65
  -7  -5   8   -1.57    8.53
  -7  -5   8    3.75    1.30
  -7  -5   8   -4.43   16.73
  -7  -5   8    2.48    4.82
   7  -5  -8    8.02    2.40
  -7  -5   8    8.88    2.67
  -7   5   8 -154.58   98.90
   7   5  -8    6.60    1.85
  -7   5   8    9.38  182.84
   7   5  -8  -42.76  120.73
  -7   5   8   -0.71   51.36
  -7   5   8    7.16    2.05
   7   5  -8    4.34    1.52
   5  -5  -8   21.25    3.60
  -5  -5   8   14.35    2.88
  -5  -5   8   11.47    3.87
  -5  -5   8    9.44    8.28
  -5  -5   8   11.53    2.42
  -5  -5   8    4.41   13.92
   5  -5  -8   15.04    3.68
  -5   5   8   73.29  123.58
  -5   5   8   14.41    2.88
   5   5  -8   13.69    2.51
  -5   5   8  355.13  307.66
   5   5  -8  -13.78  110.52
  -5   5   8  -10.40   55.06
  -3  -5   8   25.28    4.94
  -3  -5   8   -4.43   17.26
   3  -5  -8   30.44    5.37
  -3  -5   8   25.56    4.45
  -3  -5   8   16.09    9.25
  -3   5   8   -4.33   72.69
  -3   5   8   -3.83   86.68
   3   5  -8   11.45   81.07
  -3   5   8  -45.30  209.23
  -1  -5   8  174.40   22.20
   1  -5  -8  133.88   27.39
  -1  -5   8  113.17   15.87
   1  -5  -8  176.36   48.23
  -1  -5   8  118.52   15.51
  -1   5   8  150.31   15.98
   1   5  -8  -71.70  147.09
  -1   5   8   33.24   95.95
   1   5  -8   96.97   77.30
  -1   5   8 -161.61  184.02
  -1  -5  -8    5.42    3.10
   1  -5   8    8.61   11.15
   1  -5   8    3.97    2.40
   1  -5   8    4.80    2.16
  -1  -5  -8   32.00   29.54
  -1  -5  -8   11.68    2.94
  -1  -5  -8   21.85   15.23
   1  -5   8    3.41    2.25
   1  -5   8    0.52   19.37
   1  -5   8   10.45    1.86
  -1   5  -8   20.35   92.67
  -1   5  -8   41.03  133.46
  -1   5  -8    5.01    1.72
   1   5   8  -21.75  195.58
   1   5   8  -37.74  110.96
   1   5   8   11.53    3.03
  -1   5  -8   -4.51    8.80
  -3  -5  -8   73.36   12.67
  -3  -5  -8   65.37   17.83
   3  -5   8   71.93    8.21
  -3  -5  -8   71.20    9.05
  -3  -5  -8   62.50   10.03
  -3  -5  -8   55.98   30.85
  -3   5  -8   64.54   12.30
   3   5   8   66.69    9.13
   3   5   8  163.26  276.35
  -3   5  -8  -19.77  146.43
  -3   5  -8   70.60    8.36
  -3   5  -8   80.86  126.78
  -3   5  -8   76.13  330.72
  -3   5  -8   61.02    8.09
   5  -5   8    0.87   20.13
  -5  -5  -8    1.07   13.31
  -5  -5  -8   10.49   32.43
  -5  -5  -8   -1.91    7.19
   5  -5   8    4.40    2.56
  -5  -5  -8    6.68    4.62
   5  -5   8    2.73    1.86
  -5  -5  -8    8.01    2.84
  -5   5  -8   50.03  107.47
  -5   5  -8  -59.14  199.80
  -5   5  -8 -173.12  170.94
  -5   5  -8    0.18    8.16
   7  -5   8    9.86    2.66
   7  -5   8   11.82    2.15
  -7  -5  -8    1.87    7.58
   7  -5   8    5.08    2.94
  -7  -5  -8    0.32   15.56
  -7  -5  -8   34.45   15.72
  -7  -5  -8   18.99    6.38
   7  -5   8    6.34    2.48
  -7  -5  -8   26.79   25.90
  -7  -5  -8   15.91    3.55
   7  -5   8    1.41   25.87
  -7   5  -8  -22.91  159.05
  -7   5  -8   25.78    9.78
   7   5   8   17.24    3.97
  -7   5  -8  -14.94  174.36
  -7   5  -8   17.95    2.51
  -7   5  -8   17.99   54.57
   7   5   8   13.61    2.69
   9  -5   8   -2.67   25.09
   9  -5   8   16.02    4.25
   9  -5   8   20.26    3.83
   9  -5   8   22.09    3.98
   9   5   8   30.19    4.69
  -9   5  -8  -23.51   52.41
   9   5   8   29.99    3.77
  11  -5   8    1.01    1.70
  11  -5   8   -2.08    3.53
  11  -5   8   -0.96    1.63
  11   5   8   -1.20    1.51
  11   5   8   -0.97    1.01
  11   5   8  -76.04  191.57
 -11   5  -8   26.51   51.71
 -11   5  -8    2.36    1.15
  13  -5   8   -1.70    1.66
  13  -5   8   -2.20    2.24
 -13   5  -8   -0.40    0.90
  13   5   8    1.40    1.45
  13   5   8   -0.57    0.75
 -13   5  -8    8.92   36.61
 -12   6   8  164.30  136.27
  10  -6  -8   -0.21    3.05
  10   6  -8    2.78    1.40
 -10   6   8  -80.61  101.07
  10   6  -8    1.79    1.11
   8  -6  -8   68.52    8.32
   8  -6  -8   62.66    8.95
   8   6  -8   65.84    8.28
  -8   6   8  -10.53  122.98
  -6  -6   8   19.96    3.64
  -6  -6   8   22.43   22.33
   6  -6  -8   27.05    3.83
  -6  -6   8   17.62    3.14
   6  -6  -8   29.44   12.03
   6  -6  -8   23.11    7.10
  -6   6   8  -83.95  154.77
   6   6  -8   20.13    3.39
   4  -6  -8  117.22   13.12
  -4  -6   8  115.35   12.92
   4  -6  -8  102.02   13.71
  -4  -6   8   94.60   12.57
  -4  -6   8  126.93   15.96
   4   6  -8  108.30   12.93
  -4   6   8   22.76  165.47
  -2  -6   8  326.87   36.31
  -2  -6   8  300.39   35.84
   2  -6  -8  286.05   37.57
  -2  -6   8  270.61   34.92
   2  -6  -8  272.75   35.96
   2  -6  -8  360.26   36.18
  -2   6   8  -31.82  173.10
  -2   6   8  362.00   35.17
   2   6  -8  303.87   35.20
   0  -6   8   -2.32    2.19
   0  -6   8   10.70   21.97
   0  -6  -8    1.78    2.51
   0  -6   8    1.12    0.97
   0  -6  -8   -4.43    6.83
   0  -6  -8    0.95    2.85
   0   6   8 -234.14  152.36
   0   6   8    0.28    1.34
   0   6  -8    0.21    0.90
   0   6  -8  117.35  199.41
   2  -6   8   96.54   12.04
   2  -6   8  103.36   12.56
   2  -6   8  127.25   12.73
  -2  -6  -8  104.18   12.66
   2  -6   8  110.56   13.21
  -2  -6  -8   93.17   13.57
  -2  -6  -8   87.33   16.28
   2   6   8  126.60  189.59
  -2   6  -8 -130.44  213.69
   2   6   8  100.07   12.65
  -2   6  -8  100.82   12.04
   4  -6   8   50.23    7.28
  -4  -6  -8   55.28   19.23
  -4  -6  -8   50.90    8.56
   4  -6   8   55.82    5.92
   4  -6   8   11.55   27.93
  -4  -6  -8   42.49    6.56
   4  -6   8   44.90    6.38
   4   6   8   -6.18  155.44
  -4   6  -8   41.35    5.87
  -6  -6  -8    6.84    2.65
   6  -6   8    9.82    2.23
   6  -6   8    6.86    2.04
   6  -6   8    5.40    3.06
  -6  -6  -8   -0.35    8.74
   6   6   8    8.84    2.39
   6   6   8   36.41  185.78
  -6   6  -8   12.05    2.01
   8  -6   8   15.45    3.83
   8  -6   8   24.46    3.42
   8  -6   8   15.88    3.81
   8   6   8   25.45  113.82
   8   6   8   21.09    3.49
  -8   6  -8   18.17    2.87
  10  -6   8   39.56    5.13
  10   6   8  109.17  158.83
  -3  -7   8    5.55    3.53
   3  -7  -8    9.78    2.05
   3   7  -8 -114.48   99.80
   3   7  -8    7.28    2.12
  -3   7   8   13.84   85.76
  -1  -7   8    2.63    1.58
   1  -7  -8    0.07    1.82
  -1   7   8  -32.09   78.87
   1   7  -8  -17.74  162.04
   1   7   8   34.53   96.25
  22   0  -9   -1.03    1.45
  22   0  -9   -0.81    2.62
 -22   0   9    0.86    3.78
 -22   0   9   -0.52    0.53
 -22   0   9    0.38    0.71
 -20   0   9   44.79   48.32
  20   0  -9    6.18    5.30
 -20   0   9    9.85    5.41
 -18   0   9    6.56    6.80
 -18   0   9   12.49   32.94
 -18   0   9   74.55   57.57
  18   0  -9   -0.05    2.65
 -16   0   9  127.06  224.05
  14   0  -9   -0.06    1.61
 -14   0   9  -63.60  242.83
 -14   0   9    1.86    1.24
 -14   0   9   -3.97    7.00
 -14   0   9   90.71   68.09
 -14   0   9  -41.31   37.88
  14   0  -9    0.33    1.38
 -14   0   9    0.16    0.82
 -12   0   9  175.58  198.77
 -10   0   9  367.28  346.48
  -8   0   9    0.84    2.38
   8   0  -9    0.30    1.60
   8   0  -9    1.51    3.25
   8   0  -9    1.29    1.18
   6   0  -9   -2.53    1.36
   6   0  -9    1.01    1.46
   6   0  -9    0.35    2.29
  -6   0   9   -0.33   14.63
   6   0  -9   -0.46    1.06
   4   0  -9   -1.09    1.95
   4   0  -9   -2.08    1.20
  -4   0   9    0.58    8.91
   4   0  -9    0.89    1.04
   2   0  -9    0.66    1.18
   2   0  -9    0.80    0.98
   2   0  -9   -0.93    1.77
   2   0  -9   -0.39    1.19
   0   0  -9    1.32    2.03
   0   0  -9   -0.78    0.89
   0   0  -9   -0.46    1.15
   0   0   9    1.32    1.05
   0   0  -9   -0.73    1.22
  -2   0  -9   -0.63    1.99
  -2   0  -9   -0.49    1.22
  -2   0  -9    0.47    1.55
  -2   0  -9    0.28    1.25
   2   0   9   -0.37    1.03
  -4   0  -9   -0.43    2.51
   4   0   9    0.21    1.07
  -4   0  -9   -1.09    1.28
   4   0   9   -0.22    1.05
  -4   0  -9   -0.64    1.45
  -6   0  -9   -0.62    1.90
   6   0   9   -0.64    1.04
  -6   0  -9   -2.55    2.98
  -6   0  -9    1.14    1.63
  -8   0  -9   -1.85    2.13
   8   0   9    0.58    1.27
  -8   0  -9    3.56    4.02
  -8   0  -9    5.41    3.77
  -8   0  -9    2.18    2.53
  -8   0  -9  -50.16   66.16
 -10   0  -9    1.57    3.54
 -10   0  -9    0.97    4.62
  10   0   9    4.37    2.02
 -10   0  -9   -0.48    5.77
 -10   0  -9    1.26    1.05
  10   0   9    0.44    1.52
 -10   0  -9    3.00    3.19
 -10   0  -9   -9.34   54.99
 -10   0  -9    4.31    5.29
  10   0   9    0.18    1.51
 -12   0  -9   -4.85    6.07
 -12   0  -9   11.49    8.19
  12   0   9    2.24    2.03
 -12   0  -9  -37.16   66.50
 -12   0  -9   14.32   11.63
 -12   0  -9    0.14    1.43
  12   0   9    2.72    2.03
 -14   0  -9    3.07    7.41
 -14   0  -9  -49.21   58.02
 -14   0  -9   -0.14    1.04
  14   0   9   -1.41    1.94
  14   0   9   -1.78    2.66
  14   0   9    0.14    1.76
 -14   0  -9    2.17    1.52
  14   0   9    1.96    1.95
  16   0   9   -2.39    3.23
 -16   0  -9    0.95    0.99
  16   0   9   -0.83    2.00
 -16   0  -9  -20.45   46.44
  16   0   9    0.58    1.93
  16   0   9   -0.43    1.84
 -16   0  -9   -3.34    7.40
 -18   0  -9    0.13    0.92
  18   0   9   -3.73    3.81
  18   0   9    2.46    1.76
  18   0   9   -1.56    1.75
 -18   0  -9   -5.72    6.92
 -18   0  -9    2.64   35.85
  18   0   9   -1.21    1.54
  20   0   9   -0.84    1.00
 -20   0  -9    4.76    6.93
 -20   0  -9   -0.03    0.99
 -20   0  -9   -7.02   37.16
  20   0   9    3.89    2.24
 -21  -1   9    3.44    1.08
 -21  -1   9   -1.01    4.68
  21  -1  -9    2.50    2.68
  21  -1  -9    1.77    6.74
 -21  -1   9    4.49    1.53
 -21   1   9   12.52    4.94
 -21   1   9    5.25    1.31
  21   1  -9   -1.73    2.68
  21   1  -9    4.03    1.55
  21   1  -9    5.62    1.60
 -21   1   9    5.84    1.60
 -19  -1   9   79.80   13.27
 -19  -1   9   77.18    8.99
 -19  -1   9   68.69    9.14
  19  -1  -9   83.84    9.92
 -19  -1   9   28.44   51.53
  19  -1  -9   55.99   10.31
  19   1  -9   63.33    9.35
  19   1  -9   74.61    9.88
 -19   1   9   14.24   38.33
 -19   1   9   82.13    8.89
 -19   1   9   93.83   12.80
 -19   1   9   71.41    8.97
  19   1  -9   77.15    9.37
 -17  -1   9   48.19   50.51
 -17  -1   9   -2.88    7.96
  17  -1  -9    8.18    2.90
  17  -1  -9    7.09    3.59
 -17  -1   9    5.78    1.95
 -17  -1   9    8.20    1.92
  17   1  -9    8.61    2.99
  17   1  -9    9.71    2.31
 -17   1   9   47.55   86.62
 -17   1   9    2.75   44.16
  17   1  -9    5.73    2.30
 -17   1   9  -78.78   50.24
 -17   1   9    3.06    6.45
  17   1  -9   10.15    2.30
 -17   1   9  189.06  206.62
 -17   1   9    8.45    2.00
 -17   1   9    7.42    1.73
 -15  -1   9   21.20    3.25
 -15  -1   9   31.50   93.21
  15  -1  -9   23.08    3.67
  15  -1  -9   22.99    4.41
 -15  -1   9   16.99    3.36
 -15   1   9   74.81  200.84
  15   1  -9   18.80    3.97
 -15   1   9   20.59    3.37
 -15   1   9   16.52    2.72
 -15   1   9   -0.60   42.29
 -15   1   9   17.12    2.93
 -15   1   9   28.11   91.54
  15   1  -9   18.36    3.47
  15   1  -9   19.73    3.44
  13  -1  -9    3.35    1.88
 -13  -1   9    5.87    6.29
 -13  -1   9    5.45    6.69
 -13  -1   9    2.32    1.02
  13   1  -9    1.41    1.17
 -13   1   9 -213.84  100.55
 -13   1   9    0.36    0.85
 -13   1   9   -6.79   44.42
  13   1  -9    0.45    1.47
 -13   1   9 -159.95  174.45
  13   1  -9   -0.12    1.50
  13   1  -9    3.22    1.46
 -13   1   9    0.52    1.36
 -13   1   9    1.30    0.83
 -13   1   9   -9.30    6.50
  11  -1  -9  115.35   14.38
 -11  -1   9  150.16   24.06
 -11  -1   9  -13.38  196.97
 -11   1   9 -236.91  179.41
 -11   1   9  101.02   14.12
 -11   1   9  119.14   14.07
 -11   1   9  138.77   16.20
  11   1  -9  134.74   14.81
  11   1  -9  176.31   19.12
 -11   1   9  131.83   14.49
  -9  -1   9  995.63  111.58
   9  -1  -9 1010.01  108.32
   9  -1  -9  912.90  106.97
   9  -1  -9  883.44  107.08
   9  -1  -9  922.75  107.28
  -9   1   9 1022.68  108.23
   9   1  -9  916.19  106.98
   9   1  -9  963.04  107.34
  -9   1   9 1184.51  120.79
   7  -1  -9  582.31   63.42
  -7  -1   9  518.42   66.52
   7  -1  -9  479.17   63.55
   7  -1  -9  540.59   62.92
   7   1  -9  598.85   62.91
   7   1  -9  621.52   63.20
   7   1  -9  539.59   63.21
  -7   1   9  635.93   64.17
   7   1  -9  603.57   64.27
  -5  -1   9  318.28   41.28
   5  -1  -9  343.26   35.50
   5  -1  -9  316.75   34.96
   5  -1  -9  276.89   35.69
   5   1  -9  325.31   36.00
   5   1  -9  301.78   34.95
   5   1  -9  303.39   34.98
   5   1  -9  318.12   35.17
   3  -1  -9  207.44   22.95
   3  -1  -9  203.78   22.55
  -3  -1   9  217.60   22.64
   3  -1  -9  195.17   23.46
  -3  -1   9  200.55   26.67
   3   1  -9  190.01   22.56
   3   1  -9  193.71   23.31
   3   1  -9  182.85   22.53
   3   1  -9  194.59   22.43
   1  -1  -9  914.38   94.50
   1  -1  -9  803.29   94.91
   1  -1  -9  901.67   94.18
   1   1  -9  820.45   94.73
   1   1  -9  858.48   94.15
   1   1  -9  809.30   93.92
   1   1  -9  832.41   94.01
  -1  -1  -9  107.44   11.93
  -1  -1  -9   91.00   12.04
   1  -1   9  104.28   11.47
  -1  -1  -9   92.16   12.76
  -1  -1  -9   96.67   11.85
  -1   1  -9   80.92   12.28
   1   1   9  117.69   11.62
  -1   1  -9   93.73   11.76
   1   1   9  109.80   31.69
  -1   1  -9   90.16   11.55
  -3  -1  -9 1133.75  126.54
   3  -1   9 1218.57  126.19
  -3  -1  -9 1154.38  126.86
  -3  -1  -9 1066.52  127.61
  -3  -1  -9 1131.54  126.62
  -3   1  -9 1081.05  126.28
   3   1   9 1259.38  126.29
  -3   1  -9 1133.62  126.57
   3   1   9 1211.37  126.34
  -3   1  -9  997.74  127.03
  -5  -1  -9 5187.35  551.85
  -5  -1  -9 4976.39  551.47
  -5  -1  -9 4702.43  551.49
  -5  -1  -9 4817.98  552.89
   5  -1   9 4918.28  551.10
   5   1   9 5427.72  551.14
  -5   1  -9 4667.90  551.89
  -5   1  -9 5328.49  551.61
  -7  -1  -9  355.55   43.98
   7  -1   9  345.77   41.67
  -7  -1  -9  335.53   41.91
  -7  -1  -9  360.69   42.40
   7  -1   9  370.13   41.55
  -7   1  -9  358.53   42.56
  -7   1  -9  396.88   42.21
  -7   1  -9  382.17   42.91
  -7   1  -9  399.57   41.90
   7   1   9  404.24   41.77
  -9  -1  -9  471.13   56.05
  -9  -1  -9  496.51   55.95
  -9  -1  -9  478.91   55.51
   9  -1   9  442.45   55.33
   9  -1   9  482.99   55.42
  -9  -1  -9  468.62   58.00
   9   1   9  482.68   55.42
  -9   1  -9  506.92   54.76
  -9   1  -9  495.84   54.97
   9   1   9  529.50   55.92
  -9   1  -9  524.17   56.76
   9   1   9  511.12   55.48
   9   1   9  536.35   55.46
  -9   1  -9  505.40   54.94
  -9   1  -9  468.44   55.66
 -11  -1  -9  247.88   35.29
 -11  -1  -9  271.62   38.00
  11  -1   9  310.82   34.71
  11  -1   9  267.33   34.16
 -11  -1  -9  293.93   38.20
  11  -1   9  309.26   34.46
 -11  -1  -9  267.66   33.85
  11  -1   9  336.59   34.46
  11   1   9  300.75   34.56
 -11   1  -9  304.65   33.92
  11   1   9  300.00   34.54
 -11   1  -9  323.52   33.97
 -11   1  -9  330.29   33.72
  11   1   9  319.30   34.55
 -11   1  -9  329.60   37.52
 -11   1  -9  322.56   36.21
  11   1   9  283.27   34.94
 -11   1  -9   87.73  113.35
  13  -1   9  532.45   56.87
 -13  -1  -9  477.52   60.37
  13  -1   9  519.11   56.87
  13  -1   9  517.49   57.31
 -13  -1  -9  456.29   56.18
  13  -1   9  458.00   56.51
  13   1   9  502.34   57.03
 -13   1  -9  510.10   55.98
 -13   1  -9  583.40   59.94
  13   1   9  498.67   56.96
 -13   1  -9  515.20   56.25
 -13   1  -9  534.77   58.86
 -13   1  -9  489.27   56.24
  13   1   9  488.79   56.94
  15  -1   9   32.67    6.65
  15  -1   9   35.77    5.76
 -15  -1  -9  -70.95   45.17
 -15  -1  -9   39.32    5.13
  15  -1   9   35.57    6.19
 -15  -1  -9   40.24   13.33
  15  -1   9   36.54    6.10
  15   1   9   30.09    6.03
 -15   1  -9  -39.34   58.02
  15   1   9   33.19    5.99
  15   1   9   44.54    6.33
 -15   1  -9   41.99    5.32
  15   1   9   37.33    7.49
 -15   1  -9   39.20    4.85
 -15   1  -9   33.52   12.99
 -15   1  -9   56.84   11.23
 -15   1  -9   46.09    5.26
  17  -1   9   46.74    5.87
  17  -1   9   31.14    6.59
 -17  -1  -9   27.28    9.77
 -17  -1  -9   30.98   49.16
 -17  -1  -9   36.77    5.05
  17   1   9   32.61    5.75
  17   1   9   45.52    7.91
  17   1   9   42.97    6.13
 -17   1  -9   45.86    5.68
 -17   1  -9  -20.45   53.91
 -19  -1  -9    0.58    5.30
 -19  -1  -9    9.72   38.11
  19  -1   9    3.03    2.45
 -19   1  -9    2.67    5.27
 -19   1  -9   78.66   64.48
  19   1   9    0.62    5.51
 -20  -2   9    1.08    5.23
 -20  -2   9    2.70    1.31
 -20   2   9   -2.15   36.89
  20   2  -9    2.07    1.12
  20   2  -9    2.65    1.23
  20   2  -9    3.24    1.75
  20   2  -9    0.49    2.23
 -20   2   9    8.39    4.40
 -20   2   9    3.78    0.97
 -20   2   9    4.80    1.18
 -18  -2   9   23.58    3.59
 -18  -2   9   99.46   57.09
 -18  -2   9   17.68    8.00
 -18  -2   9   23.31    3.83
 -18   2   9   29.30    3.58
 -18   2   9    6.52   57.36
 -18   2   9   29.10    3.44
 -18   2   9  145.40  187.65
 -18   2   9   16.54    7.07
  18   2  -9   26.00    3.90
 -18   2   9   -7.67   30.34
  18   2  -9   27.56    3.96
  18   2  -9   24.33    3.95
  18   2  -9   23.26    4.61
 -18   2   9   29.22    3.98
 -18   2   9  -28.04   53.46
  16  -2  -9   -5.90    5.57
 -16  -2   9   -8.79    8.79
 -16  -2   9    1.97    1.26
  16   2  -9    4.88    2.68
 -16   2   9    4.72    6.79
 -16   2   9    0.73  149.90
 -16   2   9   -0.58   71.87
  16   2  -9    0.81    1.19
 -16   2   9  -14.84   41.54
  16   2  -9    3.01    1.47
 -16   2   9  -64.27   50.72
  16   2  -9    1.78    1.35
 -16   2   9    2.33    0.96
 -16   2   9    5.25    1.98
 -16   2   9    3.28    1.19
  14  -2  -9  181.98   23.80
 -14  -2   9  224.32   30.09
 -14  -2   9  205.44   23.68
  14   2  -9  215.67   23.88
 -14   2   9  219.38   23.43
 -14   2   9 -387.25  161.42
  14   2  -9  230.53   23.87
 -14   2   9  202.45   23.88
 -14   2   9  192.84   23.46
  14   2  -9  224.73   24.40
  14   2  -9  203.07   23.77
 -14   2   9    4.71   79.94
 -14   2   9  185.72   26.66
  12  -2  -9   74.83   11.16
 -12  -2   9  121.42   16.57
 -12  -2   9  109.25   28.56
 -12   2   9   91.26   11.23
  12   2  -9   93.04   11.10
  12   2  -9  108.23   11.10
  12   2  -9   95.63   11.11
 -12   2   9  -31.66  172.31
 -12   2   9   82.23   13.91
 -12   2   9   81.15   10.74
 -12   2   9   76.12   55.61
 -12   2   9   96.48   10.68
  12   2  -9   97.82   11.63
 -12   2   9  -27.71   77.98
  10  -2  -9  468.82   50.32
  10  -2  -9  463.46   51.37
 -10  -2   9  485.04   50.34
 -10  -2   9  366.63   57.76
 -10   2   9  455.54   52.15
 -10   2   9  409.42   49.91
 -10   2   9  -35.66  204.31
  10   2  -9  463.02   50.76
  10   2  -9  439.96   50.29
 -10   2   9  439.28   50.41
  10   2  -9  454.65   50.29
  10   2  -9  487.16   50.28
  -8  -2   9   55.15   26.09
  -8  -2   9   94.29   10.53
   8  -2  -9   69.18    7.93
  -8   2   9   58.96    8.06
   8   2  -9   71.49    8.42
  -8   2   9   42.75   32.67
   8   2  -9   67.26    7.84
  -8   2   9   -0.60   62.26
  -8   2   9   55.10    9.83
   8   2  -9   58.14    7.95
   8   2  -9   72.92   10.62
   8   2  -9   63.21    7.86
  -8   2   9 -637.68  207.13
   6  -2  -9  256.68   28.17
   6  -2  -9  198.52   29.58
  -6  -2   9  289.71   28.77
  -6  -2   9  242.53   34.63
  -6  -2   9  233.15   28.21
   6   2  -9  246.82   28.11
   6   2  -9  265.42   28.55
   6   2  -9  250.90   29.76
  -6   2   9  301.46   43.60
  -6   2   9  234.26   29.55
  -4  -2   9 1504.10  181.79
  -4  -2   9 1702.03  177.70
  -2  -2   9  962.38  107.60
  -2  -2   9 1014.11  107.50
   2  -2  -9  962.93  107.59
   2  -2  -9  883.41  108.74
   2   2  -9  944.02  108.42
   2   2  -9  977.87  107.47
   2   2  -9 1033.35  107.66
   0  -2  -9  133.53   17.47
   0  -2  -9  141.52   19.48
   0  -2  -9  148.17   17.79
   0  -2  -9  158.02   18.35
   0   2  -9  168.36   17.59
   0   2  -9  167.90   17.85
   0   2  -9  152.65   18.63
  -2  -2  -9   69.03    9.47
  -2  -2  -9   57.15   11.08
  -2  -2  -9   66.64    8.49
   2  -2   9   67.88    8.14
  -2  -2  -9   61.67    8.87
  -2  -2  -9   60.83   14.35
   2   2   9   71.36    8.71
   2   2   9  119.75   44.20
  -2   2  -9   81.91    8.92
  -2   2  -9   77.53    8.55
  -2   2  -9   66.62    9.63
  -2   2  -9   -0.15   43.97
  -4  -2  -9  140.59   20.57
  -4  -2  -9  163.64   18.96
   4  -2   9  142.84   17.86
  -4  -2  -9  154.55   18.30
   4  -2   9  160.42   18.01
  -4  -2  -9  169.58   19.40
  -4  -2  -9  156.69   24.43
   4   2   9  169.00   56.12
   4   2   9  163.45   18.02
   4   2   9  153.40   18.22
  -4   2  -9  159.79   19.19
  -4   2  -9  169.98   19.23
  -6  -2  -9   70.43    9.24
  -6  -2  -9   76.95   10.49
  -6  -2  -9   70.55    9.79
  -6  -2  -9   69.19   10.40
  -6  -2  -9   66.25   12.58
   6  -2   9   69.49    8.72
   6  -2   9   64.00    8.62
   6   2   9   55.55   11.06
   6   2   9   60.35    8.77
   6   2   9   72.76    8.91
   6   2   9   76.28    9.26
  -6   2  -9   70.62    8.49
  -6   2  -9   87.45    8.55
  -6   2  -9   89.90   10.46
   6   2   9   78.66    8.86
  -6   2  -9   77.79   10.50
  -6   2  -9   -5.39   35.03
  -6   2  -9   -2.26   53.75
  -8  -2  -9  320.50   36.64
  -8  -2  -9  254.33   35.75
  -8  -2  -9  320.69   36.05
   8  -2   9  291.49   35.19
  -8   2  -9  334.76   34.93
  -8   2  -9  335.56   40.34
   8   2   9  287.17   35.36
  -8   2  -9  320.87   34.98
  -8   2  -9  353.32   34.79
   8   2   9  316.67   35.30
   8   2   9  309.16   35.24
   8   2   9  298.64   36.42
  10  -2   9  210.71   24.90
  10  -2   9  195.96   24.76
 -10  -2  -9  189.50   26.69
  10  -2   9  216.58   25.00
 -10  -2  -9  216.14   30.23
  10  -2   9  207.70   24.75
 -10   2  -9  245.75   24.36
  10   2   9  200.92   26.45
  10   2   9  244.45   25.11
 -10   2  -9  235.74   27.17
  10   2   9  207.83   26.34
  12  -2   9    1.71    2.32
 -12  -2  -9    3.74   12.67
  12  -2   9    7.01    2.40
 -12  -2  -9    2.98    2.09
  12   2   9    2.92    1.85
 -12   2  -9    1.86    1.00
  12   2   9    2.22    2.12
  12   2   9    5.54    2.04
 -12   2  -9   -7.93  117.65
 -12   2  -9    5.35    6.57
 -12   2  -9  -31.98   52.02
 -12   2  -9   -1.87    6.60
 -12   2  -9    3.62    1.27
  12   2   9    1.76    4.32
 -12   2  -9    2.14    1.27
  14  -2   9   22.02    4.62
  14  -2   9   27.06    4.30
 -14  -2  -9   22.42   22.89
 -14  -2  -9   21.46    3.39
 -14   2  -9   25.03    3.07
 -14   2  -9   37.74   10.75
  14   2   9   15.61    3.61
 -14   2  -9  120.22  221.11
 -14   2  -9  -21.20   63.39
  14   2   9   19.75    5.12
  16  -2   9   15.85    3.99
 -16  -2  -9    0.27    7.58
 -16  -2  -9   19.54   52.21
  16  -2   9   16.94    3.47
  16  -2   9   14.02    2.89
 -16   2  -9   11.31    2.27
  16   2   9    8.70    2.41
  16   2   9    7.54    4.37
  16   2   9    7.39    2.50
 -16   2  -9   16.88    2.30
  16   2   9   11.59    3.08
  18  -2   9   10.51    2.17
  18  -2   9    5.25    2.63
  18  -2   9    7.05    4.48
 -18  -2  -9    2.82   30.56
 -18   2  -9   13.50    1.89
 -18   2  -9   11.82    2.13
 -18   2  -9   37.53   53.17
  18   2   9    6.91    1.88
  18   2   9    5.12    5.50
 -19  -3   9    6.22    4.50
 -19  -3   9   47.53   54.54
 -19  -3   9    3.99    1.01
 -19  -3   9    2.69    1.20
 -19   3   9  -80.40  158.85
 -19   3   9    3.89    1.01
 -19   3   9    5.45    4.38
  19   3  -9    1.57    2.82
  19   3  -9    2.43    1.45
 -19   3   9   -6.10   63.24
  19   3  -9    4.25    1.25
 -19   3   9   23.53   44.30
  19   3  -9    3.85    1.32
 -19   3   9    5.53    1.04
 -17  -3   9   42.59    6.26
 -17  -3   9   45.82    6.07
 -17  -3   9   50.31   10.81
 -17   3   9   13.59   39.15
 -17   3   9  -59.73   46.62
 -17   3   9   59.47    5.97
  17   3  -9   37.92    6.84
 -17   3   9   50.42    6.55
  17   3  -9   50.89    6.28
 -17   3   9   56.76    5.92
  17   3  -9   41.24    6.18
  17   3  -9   48.03    6.25
 -17   3   9   66.06  189.69
 -15  -3   9   17.26   18.53
 -15  -3   9   30.97    4.72
  15   3  -9   34.66    5.04
 -15   3   9   41.94    5.01
  15   3  -9   26.73    5.40
 -15   3   9   82.55  198.46
  15   3  -9   38.33    6.10
 -15   3   9   41.08    4.63
 -15   3   9   21.94   91.88
  15   3  -9   34.13    4.94
 -15   3   9  -20.24   62.94
 -15   3   9   11.41   58.74
 -13  -3   9   12.16   25.28
 -13  -3   9   41.66   12.35
  13   3  -9   33.54    4.71
 -13   3   9   28.39    4.12
  13   3  -9   35.91    4.63
 -13   3   9   32.84    4.24
  13   3  -9   34.66    4.79
 -13   3   9  266.79  234.67
 -13   3   9   -4.67   47.15
  13   3  -9   34.35    5.59
 -13   3   9   22.28    9.09
  13   3  -9   43.31    6.92
 -13   3   9   -3.09   60.04
 -13   3   9   15.53   72.15
 -13   3   9   32.99    4.97
 -13   3   9   86.69   78.11
  11  -3  -9  765.07   78.02
  11  -3  -9  778.88   79.85
 -11  -3   9  789.39   81.03
 -11  -3   9  672.72   77.53
 -11  -3   9  743.79   89.91
  11   3  -9  712.40   77.61
 -11   3   9  505.87  103.30
 -11   3   9  678.89   77.77
  11   3  -9  695.66   77.59
 -11   3   9  677.42   77.18
 -11   3   9  641.37   79.77
  11   3  -9  689.39   78.08
 -11   3   9 -147.85  194.47
 -11   3   9  682.36   77.15
  11   3  -9  716.83   77.55
  11   3  -9  669.44   78.04
  -9  -3   9   72.71   22.53
   9  -3  -9   73.84    8.97
  -9  -3   9   77.29   12.65
  -9  -3   9   75.55    8.68
  -9   3   9   83.49   12.68
  -9   3   9    4.17   52.92
  -9   3   9   64.95    8.20
   9   3  -9   72.15    8.71
  -9   3   9  273.05  105.10
  -9   3   9   33.61   65.74
   9   3  -9   70.97    8.62
  -9   3   9   -9.85   50.04
   9   3  -9   70.48    8.99
  -9   3   9   66.09    8.88
  -9   3   9   56.98   11.77
   9   3  -9   73.64    8.75
  -9   3   9   66.14  212.31
   9   3  -9   71.83    9.43
  -7  -3   9   68.33    8.02
  -7  -3   9   67.76    8.40
   7  -3  -9   77.65    8.51
  -7  -3   9   73.68    9.43
  -7  -3   9   81.22   10.84
  -7   3   9   -9.92   45.20
  -7   3   9 -149.82  191.71
  -7   3   9   58.18    8.29
  -7   3   9  -35.03   67.05
   7   3  -9   63.19    8.11
   7   3  -9   64.22    8.14
   7   3  -9   67.40    8.72
  -7   3   9  268.71   92.70
   7   3  -9   64.90    8.03
  -7   3   9  -16.11   48.53
  -7   3   9   76.35   11.65
  -7   3   9   61.24   11.13
   7   3  -9   62.90    8.24
  -5  -3   9    3.27    1.67
  -5  -3   9    0.34   11.98
  -5  -3   9    1.83    0.98
   5  -3  -9   10.33    8.96
  -5  -3   9    2.20    2.06
   5  -3  -9    2.01    1.82
  -5  -3   9    2.38    2.22
  -5  -3   9    2.95    3.13
   5  -3  -9    1.40    1.65
  -5   3   9    8.06   45.08
   5   3  -9    5.92    2.18
  -5   3   9    5.34   62.27
   5   3  -9    3.15    1.34
   5   3  -9    3.76    4.44
   5   3  -9  -12.92   53.76
   5   3  -9    7.24    2.08
  -5   3   9  116.26  220.10
  -5   3   9   21.80   61.19
   5   3  -9    4.67    3.00
  -5   3   9   43.56   70.20
  -5   3   9   -0.21    3.61
  -5   3   9    5.41    5.62
   5   3  -9    3.47    2.21
   5   3  -9    1.16    1.42
   3  -3  -9  256.07   30.25
  -3  -3   9  273.85   31.15
   3  -3  -9  257.93   33.12
  -3  -3   9  258.04   29.55
   3  -3  -9  265.28   29.91
   3   3  -9  272.31   29.79
  -3   3   9  327.74  282.20
   3   3  -9  265.74   30.51
   3   3  -9  222.59   30.13
   3   3  -9  275.85   29.72
   3   3  -9  304.57   32.08
  -1  -3   9    2.38    9.58
  -1  -3   9    4.63    1.89
   1  -3  -9    6.02    2.36
   1  -3  -9    3.70    1.77
  -1  -3   9    6.26    1.66
  -1  -3   9    6.05    1.71
   1  -3  -9   18.88   13.59
   1  -3  -9    5.55    6.21
  -1  -3   9    4.29    1.82
  -1   3   9    5.82    2.47
   1   3  -9   -3.57    2.79
  -1   3   9  -56.63  259.29
   1   3  -9   12.39    4.38
   1   3  -9   16.02   51.35
  -1   3   9   12.04   45.67
   1  -3   9    4.40    7.73
  -1  -3  -9    9.27    6.52
  -1  -3  -9    6.93    2.40
  -1  -3  -9    9.77    2.37
   1  -3   9   13.88    2.64
  -1  -3  -9   24.47   14.74
   1   3   9    9.87   51.71
  -1   3  -9   -5.27   44.43
  -1   3  -9    9.14    1.74
   1   3   9   10.65    2.97
  -1   3  -9    9.01    4.52
  -1   3  -9    7.41    3.63
  -1   3  -9   19.79   41.63
  -3  -3  -9   68.49   14.59
  -3  -3  -9  102.20   12.72
  -3  -3  -9  101.48   11.97
  -3  -3  -9   90.63   11.00
  -3   3  -9    4.18   51.22
  -3   3  -9   93.14   12.01
   3   3   9   84.90   10.56
  -3   3  -9   95.89   10.24
   3   3   9   78.71   11.28
   3   3   9   -2.40   58.97
  -3   3  -9  -18.59   42.41
   5  -3   9   46.42    5.78
  -5  -3  -9   38.30    6.50
   5  -3   9   35.66    5.59
  -5  -3  -9   33.90    8.54
   5  -3   9   49.57    6.09
  -5  -3  -9   47.10    8.16
  -5  -3  -9   37.71   10.84
  -5  -3  -9   54.64   22.92
   5   3   9  -41.65  110.44
  -5   3  -9    9.46   70.26
   5   3   9   42.05    6.91
   5   3   9   45.93    5.87
  -5   3  -9  -11.41   56.15
   5   3   9   39.84    5.88
  -5   3  -9   54.38    5.60
  -5   3  -9   48.67    8.97
  -5   3  -9   47.34    5.61
  -7  -3  -9  126.66   18.89
  -7  -3  -9  149.01   18.13
   7  -3   9  162.45   16.51
   7  -3   9  118.16   16.17
   7  -3   9  153.58   16.64
  -7  -3  -9  150.61   17.25
  -7  -3  -9  229.14   43.49
   7  -3   9  133.73   16.33
  -7  -3  -9  134.34   22.15
  -7  -3  -9  159.13   19.39
   7   3   9  135.56   17.21
   7   3   9  138.94   16.37
  -7   3  -9  140.54   16.21
  -7   3  -9  143.52   18.51
  -7   3  -9  159.55   16.20
  -7   3  -9   11.65   66.38
  -7   3  -9  -48.12   75.71
  -7   3  -9  -17.18   49.07
   7   3   9  125.99   17.57
   7   3   9  135.79   16.63
  -9  -3  -9   37.57   12.49
  -9  -3  -9   33.19    9.94
   9  -3   9   31.85    5.18
   9  -3   9   42.88    5.64
  -9  -3  -9   35.40    7.65
   9  -3   9   32.94    5.35
   9   3   9   30.30    5.20
   9   3   9   30.30    5.18
  -9   3  -9  -30.28   86.36
  -9   3  -9   43.31    4.71
   9   3   9   29.17    6.46
  -9   3  -9   11.17   57.62
  -9   3  -9   44.34    9.12
  -9   3  -9   35.64    4.68
  -9   3  -9   48.31   10.37
   9   3   9   27.56    5.03
   9   3   9   41.68    7.85
 -11  -3  -9   -6.38   13.15
  11  -3   9   -1.39    2.05
  11  -3   9   -0.11    1.94
  11  -3   9    7.39    2.14
 -11   3  -9    6.40    7.23
 -11   3  -9   -3.14    6.39
 -11   3  -9   24.85  132.83
 -11   3  -9    1.00    1.01
  11   3   9   -5.49    2.65
  11   3   9    2.32    1.61
  11   3   9    0.99    1.97
 -11   3  -9  -36.31   46.00
  11   3   9    0.26    1.51
 -11   3  -9    2.37    1.28
  11   3   9    3.15    4.24
  13  -3   9    1.02    2.17
  13  -3   9    1.37    2.57
  13  -3   9    2.24    1.85
 -13  -3  -9   -5.31   20.98
 -13   3  -9    0.56    0.96
  13   3   9    0.85    4.56
 -13   3  -9    5.58    6.99
 -13   3  -9   15.84  247.56
 -13   3  -9  -28.74   57.24
  13   3   9   -0.79    1.33
 -13   3  -9    8.77    9.11
  13   3   9   -1.12    1.69
  13   3   9   -0.20    1.31
  13   3   9    0.44    3.57
 -13   3  -9    0.02    1.03
  15  -3   9    0.39    1.59
  15  -3   9    0.54    2.04
 -15  -3  -9  -26.50   44.07
  15  -3   9    3.58    3.81
 -15   3  -9    4.66    7.10
 -15   3  -9    1.03    1.15
  15   3   9    3.68    4.95
  15   3   9    0.68    1.18
 -15   3  -9   17.98   61.71
  15   3   9   -7.43    7.58
  15   3   9   -0.68    1.29
 -15   3  -9    2.08    0.98
  17  -3   9   -0.28    1.91
  17  -3   9   -0.56    1.75
 -17  -3  -9    3.45   32.52
  17   3   9    0.10    0.94
 -17   3  -9    1.60    0.82
  17   3   9   -1.03    0.92
 -17   3  -9    2.60    5.37
  17   3   9    5.37    4.06
 -17   3  -9    2.37    1.26
 -17   3  -9    9.10   47.72
 -18  -4   9   24.00    3.22
 -18  -4   9   23.91    3.40
  18   4  -9   26.27    3.50
  18   4  -9   25.14    3.49
 -18   4   9  -10.50   23.83
 -18   4   9   32.97    3.25
 -16  -4   9   20.65    3.32
 -16   4   9   26.42    3.97
  16   4  -9   30.77    5.41
  16   4  -9   28.92    3.63
  16   4  -9   20.89    3.51
 -16   4   9    4.19   39.18
  16   4  -9   28.48    4.72
 -16   4   9    8.13   54.95
 -16   4   9   28.36    3.36
  16   4  -9   27.48    8.31
 -16   4   9    2.10  152.69
 -14  -4   9    6.20   17.26
 -14  -4   9  -16.22   32.45
 -14   4   9  -14.51   26.87
  14   4  -9   18.65    4.82
 -14   4   9 -160.28  172.18
 -14   4   9  -27.50   44.64
  12  -4  -9   94.83   17.34
  12  -4  -9  100.55   13.38
 -12  -4   9   85.14   17.91
 -12  -4   9  101.98   34.45
  12   4  -9   99.18   13.51
  12   4  -9   37.17  198.07
 -12   4   9  255.27  142.10
 -12   4   9   12.04   73.22
 -12   4   9  109.19   12.15
 -12   4   9  -58.64   84.24
  12   4  -9  106.01   12.50
  12   4  -9  102.63   12.57
 -12   4   9  103.37   12.85
  12   4  -9  127.82   13.21
 -12   4   9  -84.62  201.95
 -12   4   9    3.30   49.37
 -10  -4   9  175.25   23.56
  10  -4  -9  186.96   19.86
 -10  -4   9  145.97   19.10
 -10   4   9   78.68   90.64
  10   4  -9  166.64   19.18
 -10   4   9  138.66   22.85
  10   4  -9  157.72   19.51
  10   4  -9  180.10   19.23
 -10   4   9   14.84   91.53
 -10   4   9  175.88   18.77
 -10   4   9  165.07   19.47
  10   4  -9  149.69   20.08
 -10   4   9  104.48  259.59
  10   4  -9  182.18   19.29
  -8  -4   9  131.56   15.59
  -8  -4   9  141.25   18.99
   8  -4  -9  130.60   15.60
  -8  -4   9  120.04   15.14
  -8  -4   9  110.02   17.27
   8  -4  -9  147.09   15.92
  -8   4   9  -13.88   68.32
   8   4  -9  131.48   15.55
   8   4  -9  148.40   15.36
  -8   4   9   36.13   75.11
  -8   4   9  125.51   18.60
  -8   4   9   23.32   54.07
  -8   4   9 -217.47  175.43
  -8   4   9  123.24   14.76
  -8   4   9  129.97   15.48
   8   4  -9  141.46   15.23
  -6  -4   9  -10.06   12.40
  -6   4   9    7.82   52.93
  -6   4   9  -49.22   54.09
  -6   4   9 -105.27  195.59
  -6   4   9  -59.84   50.12
  -4  -4   9   -8.66   13.84
  -4   4   9   -1.35   51.67
   4   4  -9  -37.31   87.65
   4   4  -9   37.04   55.21
  -4   4   9  -20.22   58.06
  -4   4   9  -94.98  193.08
  -2  -4   9    1.11    1.33
   2  -4  -9   -0.07   29.42
   2  -4  -9    2.89    1.75
  -2  -4   9    4.56    1.81
   2  -4  -9    3.24   11.29
   2  -4  -9    1.17    1.93
  -2  -4   9   -3.24    4.51
  -2  -4   9    3.90    1.11
  -2  -4   9    2.91    1.92
  -2  -4   9   -2.08   14.36
   2   4  -9    4.50    1.47
  -2   4   9    1.12   52.47
   2   4  -9   23.56   41.08
   2   4  -9  -30.09   61.81
   2   4  -9   11.12    4.85
  -2   4   9  -29.36  194.08
   2   4  -9    2.74    1.28
  -2   4   9    2.11    2.12
  -2   4   9  -24.57   66.22
   0  -4   9   -1.18   12.53
   0  -4  -9    9.64    9.08
   0  -4   9    0.85    1.81
   0  -4   9    1.83    1.65
   0  -4   9    4.75    5.63
   0  -4   9    4.14    1.15
   0  -4  -9    5.56    2.18
   0  -4  -9   21.27   19.01
   0  -4   9    0.32    1.72
   0  -4  -9    1.99    2.17
   0   4   9   10.20   65.09
   0   4  -9    6.02    4.44
   0   4  -9    1.43    1.19
   0   4  -9    1.28    2.08
   0   4  -9   49.97   48.60
   0   4   9    5.62    2.22
   0   4  -9    4.47    1.43
   0   4  -9   24.61   76.10
   0   4   9    4.04   66.38
   0   4   9  123.82  218.48
  -2  -4  -9   32.53   11.62
   2  -4   9   23.54    4.66
   2  -4   9   31.62    9.15
   2  -4   9   19.23    4.65
   2  -4   9   -2.19   14.84
   2  -4   9   31.80    4.68
   2  -4   9   38.45    4.20
  -2  -4  -9   28.05    6.13
  -2  -4  -9   16.60   22.20
  -2  -4  -9   36.99    5.24
   2   4   9    6.49  100.94
   2   4   9   -9.21   76.00
  -2   4  -9   31.01    4.02
  -2   4  -9   68.65   66.67
  -2   4  -9   38.45    4.38
  -2   4  -9   31.68    7.02
  -2   4  -9   26.82   75.15
   2   4   9   24.72    4.57
  -4  -4  -9  221.55   26.32
   4  -4   9  228.27   24.38
  -4  -4  -9  211.12   25.22
  -4  -4  -9  209.04   27.09
  -4  -4  -9  253.84   41.09
  -4  -4  -9  200.17   30.84
   4  -4   9  209.00   25.05
  -4   4  -9  243.17   24.56
  -4   4  -9  220.77   24.38
  -4   4  -9  -42.44   74.07
  -4   4  -9  199.05   24.28
  -4   4  -9  217.86   26.48
   4   4   9  186.10   25.37
  -6  -4  -9   -2.13    9.64
   6  -4   9    1.69    1.80
  -6  -4  -9   -1.86    4.80
  -6  -4  -9  -16.06   24.17
   6  -4   9   -1.56    1.01
   6  -4   9   -1.95    1.85
   6  -4   9   -4.30   12.89
  -6  -4  -9  -11.15    6.12
   6   4   9    0.36    1.19
  -6   4  -9    0.57    1.01
  -6   4  -9   -0.44    0.89
  -6   4  -9    0.91   99.80
  -6   4  -9    0.57    0.75
  -6   4  -9   86.76   82.92
  -6   4  -9    6.52    5.42
  -6   4  -9  -21.31   88.42
   6   4   9    1.31    2.50
   8  -4   9   20.54    3.94
  -8  -4  -9    8.20   12.09
  -8  -4  -9    3.56    9.86
  -8  -4  -9    3.40    6.26
  -8  -4  -9    8.43    4.59
   8  -4   9   24.54    3.67
   8  -4   9   26.12    4.01
  -8  -4  -9    8.54   16.99
  -8   4  -9   17.90    2.70
  -8   4  -9  -54.73  157.65
  -8   4  -9   11.46    7.32
  -8   4  -9  -30.82  101.10
  -8   4  -9   68.54   73.47
   8   4   9   16.29    3.37
   8   4   9   17.16    4.78
  -8   4  -9   15.97    2.81
 -10  -4  -9  154.91   27.87
 -10   4  -9   29.54   74.89
  10   4   9  146.00   18.06
 -10   4  -9  168.76   21.66
 -10   4  -9  158.82   17.86
  10   4   9  147.41   19.33
  10   4   9  151.27   17.54
 -10   4  -9  -72.45  170.04
 -10   4  -9  161.70   17.68
  12  -4   9   17.22    2.92
  12  -4   9   22.15    4.09
  12  -4   9   18.66    2.95
  12   4   9   15.86    4.40
  12   4   9    8.64    2.47
 -12   4  -9   14.27    2.24
  12   4   9    9.50    2.50
 -12   4  -9   -2.93   58.87
 -12   4  -9   12.82    2.46
  14  -4   9   50.81    6.98
 -14  -4  -9   36.04   40.03
  14  -4   9   53.13    6.35
 -14   4  -9   50.73    5.83
 -14   4  -9   47.64    6.05
  14   4   9   36.97    6.03
 -14   4  -9  -20.80   71.46
 -16  -4  -9   -5.29    4.93
 -16   4  -9    0.07    0.60
  16   4   9   -0.85    0.76
 -16   4  -9   -0.60    0.86
  16   4   9    0.87    3.47
 -16   4  -9  -60.26   23.93
 -15   5   9  181.57  137.44
 -13   5   9   -3.82   36.92
 -13   5   9    2.60    1.50
 -13   5   9  -92.11  144.62
  13   5  -9    2.11    1.67
  13   5  -9    2.21    0.95
 -11  -5   9   -8.64   28.27
  11  -5  -9   -4.66   10.80
 -11   5   9   -9.29   28.83
 -11   5   9 -162.64  161.78
 -11   5   9    4.53    1.90
  -9   5   9    0.99   41.65
  -9   5   9  162.96  251.45
   9   5  -9   74.10   99.82
  -9   5   9   58.61  109.11
  -7  -5   9    4.13    8.56
  -7  -5   9    4.47    2.12
  -7  -5   9    2.48    1.80
  -7  -5   9   -6.72   16.28
   7  -5  -9    2.97    2.10
   7  -5  -9    5.10    2.50
  -7  -5   9    4.40    5.37
   7   5  -9  -58.38   81.13
  -7   5   9  -57.22  111.98
  -7   5   9   13.12  215.32
   7   5  -9    2.12    1.10
   5  -5  -9   53.27   10.01
   5  -5  -9   39.90    5.66
  -5  -5   9   32.09    6.21
  -5  -5   9   30.84   10.67
  -5  -5   9   43.58    5.46
  -5  -5   9   33.89    4.84
  -5   5   9  147.83  287.57
  -5   5   9   56.49   95.08
   5   5  -9   71.23   78.96
  -5   5   9   29.88    4.85
   5   5  -9   39.71    4.99
  -5   5   9  -11.46   53.47
   5   5  -9   37.55    5.23
  -3  -5   9  -13.78   16.38
   3  -5  -9   16.51    4.34
   3  -5  -9   21.40    3.76
  -3  -5   9   19.03    3.71
  -3  -5   9   19.16    4.04
  -3  -5   9   10.10    8.91
  -3   5   9 -139.20  180.85
   3   5  -9  116.27  172.72
  -3   5   9  -27.99   60.69
   3   5  -9  -37.46  142.51
  -1  -5   9    5.57    2.00
  -1  -5   9    3.93    2.23
  -1  -5   9   -6.62   19.64
   1  -5  -9    6.55    3.09
  -1  -5   9    3.31    2.45
   1  -5  -9  -15.13   20.17
   1   5  -9  -64.59  146.01
   1   5  -9   81.35  105.54
  -1   5   9 -185.29  219.66
  -1   5   9   64.52  121.58
  -1  -5  -9  412.12   62.02
   1  -5   9  421.64   43.24
  -1  -5  -9  369.25   51.38
  -1  -5  -9  370.11   44.69
   1  -5   9  373.11   48.89
  -1  -5  -9  407.03   46.10
  -1  -5  -9  390.79   43.89
  -1   5  -9  343.36   42.93
   1   5   9  366.82   44.01
   1   5   9  -65.67  190.46
  -1   5  -9  414.92   43.46
  -3  -5  -9  283.89   56.16
  -3  -5  -9  407.36   67.02
  -3  -5  -9  385.58   47.45
   3  -5   9  409.14   44.78
  -3  -5  -9  383.06   49.68
  -3  -5  -9  413.19   45.60
  -3   5  -9  386.95   44.66
  -3   5  -9  131.24  388.83
  -3   5  -9  358.79   47.96
  -3   5  -9  446.13   44.99
   3   5   9  407.21   45.93
   3   5   9  520.20  258.42
  -5  -5  -9  161.21   23.62
   5  -5   9   78.15   10.90
   5  -5   9   84.07   10.54
   5   5   9 -152.99  212.91
  -5   5  -9   34.08  123.39
  -5   5  -9 -138.66  131.44
  -5   5  -9    8.22   64.90
  -7  -5  -9   74.00   20.45
   7  -5   9   40.89    6.52
   7  -5   9   -2.73   33.15
   7  -5   9   33.31    5.92
  -7  -5  -9   57.78   11.14
  -7  -5  -9   53.57   12.87
   7  -5   9   50.92    6.09
  -7   5  -9   44.75   61.04
  -7   5  -9   41.22   12.01
  -7   5  -9   62.57  356.42
   7   5   9 -113.14  167.72
   9  -5   9   12.50    2.88
   9  -5   9    6.74   27.13
   9  -5   9   14.50    3.10
   9  -5   9   12.33    3.46
  -9   5  -9   21.95    2.79
  -9   5  -9  -12.36   43.68
   9   5   9   12.88    3.26
   9   5   9  168.05  198.30
   9   5   9   15.64    2.77
  11  -5   9    2.81    2.55
 -11   5  -9   75.49   53.63
  13   5   9    8.11    1.65
 -13   5  -9   11.40    2.03
  13   5   9   11.65    2.71
 -13   5  -9   41.08   45.15
 -12   6   9   68.34  126.76
 -10   6   9  139.68  143.00
  -8   6   9   31.08  145.69
   6  -6  -9    2.79    1.73
  -6  -6   9    3.87    2.20
  -6  -6   9   -0.49    0.88
   6  -6  -9   -3.11    7.66
   6  -6  -9    5.60    2.73
  -6  -6   9   12.10   22.58
   6   6  -9    1.00    0.93
  -6   6   9  -10.72  116.94
   4  -6  -9    5.01    7.54
  -4  -6   9   33.15   29.93
  -4   6   9  283.05  233.68
   2  -6  -9   96.04   16.38
   2  -6  -9  108.18   14.13
  -2  -6   9  102.86   13.76
   2  -6  -9  119.10   13.39
  -2  -6   9  124.98   13.18
  -2  -6   9  100.48   12.77
   2   6  -9  108.28   13.00
  -2   6   9 -126.38  148.73
   0  -6  -9   -1.93    3.22
   0  -6   9    1.24    1.49
   0  -6   9   -3.17   25.93
   0  -6  -9   -7.40    6.89
   0  -6  -9    3.51    1.96
   0  -6   9    2.93    1.22
   0  -6   9    4.07    2.84
   0   6   9    2.71    1.48
   0   6   9  -91.39  140.04
   0   6  -9 -180.29  179.01
   0   6  -9    3.26    1.29
   2  -6   9   17.43    3.37
  -2  -6  -9    8.26   12.27
  -2  -6  -9   16.79    3.57
   2  -6   9   25.57    3.88
   2  -6   9   18.21    2.83
   2  -6   9   21.07    4.37
  -2  -6  -9   17.19    5.02
  -2   6  -9   17.99    2.77
  -2   6  -9   24.30  250.30
   2   6   9  -30.41  175.70
   2   6   9   16.91    3.38
   4  -6   9    7.33    3.27
  -4  -6  -9   11.25    2.70
  -4  -6  -9   17.84   10.50
   4  -6   9   13.62    2.68
   4  -6   9   13.38    2.17
   4  -6   9    8.87    2.50
  -4   6  -9   10.25    2.27
   4   6   9   -6.15  129.91
   4   6   9   14.76    3.08
   6  -6   9   -0.10    1.55
   6  -6   9    0.19    2.66
   6  -6   9    4.19    1.62
   6  -6   9    1.95    1.40
  -6   6  -9   -0.39    1.19
   6   6   9    6.46  123.64
   6   6   9    0.03    1.27
   8   6   9 -206.75  100.51
  10  -6   9   13.65    2.24
  10   6   9    7.72    2.07
  -3   7   9  -67.16   83.45
   3   7  -9   68.01  133.72
  -1  -7   9    0.79    1.59
   1  -7  -9   -0.45    1.37
  -1   7   9  -49.45   99.47
   1   7   9  -20.66   73.83
  22   0 -10   12.66    4.11
  22   0 -10   21.07    3.28
  20   0 -10    1.89    2.88
  20   0 -10    2.47    1.61
 -20   0  10    1.67    1.07
 -20   0  10    2.89    4.91
  20   0 -10   -0.10    2.06
 -20   0  10    2.65    1.04
 -18   0  10  156.35   19.93
  18   0 -10  184.65   20.25
  18   0 -10  182.27   20.82
 -18   0  10  157.89   23.17
 -18   0  10  188.80   19.90
  18   0 -10  176.96   20.38
  16   0 -10  151.96   17.51
  16   0 -10  150.21   17.73
  16   0 -10  158.63   17.27
 -16   0  10   -1.57   66.49
 -16   0  10  136.76   17.07
 -16   0  10  207.51  213.48
 -16   0  10  146.62   16.93
 -14   0  10   -8.81   39.58
 -14   0  10  -85.89  154.86
 -14   0  10   -0.18    7.35
 -14   0  10   38.31   67.53
  12   0 -10   29.77    4.79
  12   0 -10   46.59   12.71
 -12   0  10  143.86  223.18
 -12   0  10  -27.31   39.89
  12   0 -10   30.67    4.61
 -12   0  10   30.88    3.95
 -10   0  10   98.79   11.74
 -10   0  10  -74.52  210.07
  10   0 -10  143.14   16.04
  10   0 -10  104.12   12.22
  10   0 -10   96.15   11.94
   8   0 -10  862.05   83.01
   8   0 -10  735.97   81.80
   8   0 -10  723.41   81.56
   8   0 -10  675.84   81.48
   8   0 -10  705.85   81.60
   6   0 -10   18.09    3.34
   6   0 -10   17.69    4.38
  -6   0  10   31.49   11.10
   6   0 -10   22.60    3.72
   4   0 -10 3065.77  333.79
   4   0 -10 3070.46  333.69
   4   0 -10 2983.28  333.87
   4   0 -10 2987.28  334.44
   2   0 -10 1124.04  120.28
   2   0 -10 1030.62  120.75
   2   0 -10 1071.19  120.09
   2   0 -10 1110.85  120.03
   0   0 -10  390.47   44.43
   0   0 -10  410.92   44.72
   0   0 -10  367.09   45.23
   0   0 -10  414.76   44.54
  -2   0 -10  762.20   91.63
   2   0  10  908.88   87.88
  -2   0 -10  753.62   87.96
  -2   0 -10  761.71   88.00
  -2   0 -10  754.41   88.22
   4   0  10  352.99   36.72
  -4   0 -10  321.02   37.12
  -4   0 -10  321.83   36.81
   4   0  10  309.98   37.23
  -4   0 -10  317.62   38.05
   6   0  10  418.62   45.24
   6   0  10  424.44   45.49
  -6   0 -10  395.41   46.96
  -6   0 -10  378.40   45.77
  -6   0 -10  393.17   45.48
   8   0  10  237.17   29.03
  -8   0 -10  273.12   30.57
  -8   0 -10  264.17   29.77
   8   0  10  274.71   29.52
  -8   0 -10  254.60   29.33
   8   0  10  259.92   29.23
  -8   0 -10  231.08   31.13
  10   0  10  130.71   15.02
  10   0  10  130.02   14.68
 -10   0 -10   -3.23   56.50
 -10   0 -10  114.69   13.93
 -10   0 -10  133.89   15.48
 -10   0 -10  107.70   17.52
  10   0  10  124.87   14.51
 -10   0 -10  120.18   17.60
 -10   0 -10  125.98   16.40
 -10   0 -10  125.44   14.88
 -10   0 -10  117.81   13.97
  10   0  10  112.25   14.35
  12   0  10 1420.39  149.74
 -12   0 -10 1262.35  150.52
  12   0  10 1372.89  150.24
 -12   0 -10 1311.11  152.18
  12   0  10 1272.68  149.52
 -12   0 -10 1371.70  149.05
  12   0  10 1418.08  149.78
 -14   0 -10  -20.09   56.29
 -14   0 -10   69.52    8.25
  14   0  10   66.95    8.96
 -14   0 -10   55.72    8.07
  14   0  10   70.65    9.30
 -14   0 -10   72.66   14.64
  14   0  10   74.96    9.40
  14   0  10   79.49   10.72
  16   0  10   50.96    7.81
 -16   0 -10  -47.59   47.61
  16   0  10   48.26    7.95
 -16   0 -10   73.48   12.99
 -16   0 -10   65.66    7.13
  16   0  10   58.55    8.94
  16   0  10   49.67    8.03
  18   0  10   13.44    5.99
  18   0  10   12.74    3.43
  18   0  10    7.34    2.21
 -18   0 -10    2.27   52.07
 -21  -1  10   42.85    6.20
 -21  -1  10   54.91    6.13
  21  -1 -10   49.50    6.94
 -21   1  10   57.94    6.05
  21   1 -10   49.45    6.46
  21   1 -10   45.07    6.35
 -21   1  10   51.95    6.09
  19  -1 -10  168.73   20.20
  19  -1 -10  136.88   20.60
 -19  -1  10  179.59   22.73
 -19  -1  10  180.51   19.71
 -19  -1  10  159.68   19.85
  19   1 -10  163.49   20.14
  19   1 -10  178.49   20.00
 -19   1  10  173.52   19.70
 -19   1  10  189.49   19.61
  19   1 -10  184.98   20.04
  19   1 -10  173.03   20.47
 -17  -1  10    1.46    1.15
 -17  -1  10    1.26    1.13
 -17  -1  10  107.76   61.81
  17  -1 -10    1.75    2.98
 -17  -1  10   -2.24    9.86
  17  -1 -10    6.11    2.45
 -17   1  10    1.00  108.87
  17   1 -10    2.48    1.34
  17   1 -10    5.05    2.07
 -17   1  10   -1.13    7.48
  17   1 -10    0.76    2.08
 -17   1  10   38.47  204.95
 -17   1  10   12.59   38.44
 -17   1  10    2.13    1.28
 -17   1  10    4.18    1.14
 -15  -1  10  112.06   79.28
  15  -1 -10   35.65    5.21
 -15  -1  10   -0.37   57.71
 -15  -1  10   26.60    4.28
 -15  -1  10   25.33    4.01
  15  -1 -10   26.86    4.78
 -15   1  10   -7.65   37.69
 -15   1  10   24.55    4.36
  15   1 -10   30.41    4.45
 -15   1  10   14.31  192.57
  15   1 -10   34.94    5.07
 -15   1  10   30.87    4.22
  15   1 -10   33.98    4.58
  15   1 -10   32.17    4.67
 -15   1  10  -90.87   99.62
 -15   1  10   33.23    4.00
 -13  -1  10    4.45    1.33
 -13  -1  10   18.18    6.58
 -13  -1  10   18.74    9.76
  13  -1 -10    2.11    2.79
 -13   1  10    4.57    1.42
 -13   1  10  -74.66  156.24
  13   1 -10    7.14    1.79
  13   1 -10    5.40    1.69
 -13   1  10    2.99   44.55
 -13   1  10    4.26    1.64
  13   1 -10    5.70    1.75
 -13   1  10  -32.93  107.53
 -13   1  10   -8.02    6.94
  13   1 -10    3.67    1.89
 -13   1  10    3.92    1.13
 -11  -1  10   12.63    5.40
  11  -1 -10    9.45    2.47
 -11  -1  10   28.88   15.72
 -11  -1  10  -25.41  178.11
  11   1 -10   12.54    2.33
 -11   1  10   18.27   50.90
 -11   1  10   -0.64   10.10
  11   1 -10    7.09    2.43
 -11   1  10   11.59    2.08
  11   1 -10   11.56    2.34
  11   1 -10    8.06    6.77
 -11   1  10    8.20    1.73
 -11   1  10   32.85  189.18
  11   1 -10   12.34    2.29
   9  -1 -10   14.80    6.15
   9  -1 -10   16.56    3.64
  -9  -1  10   21.89    5.31
  -9  -1  10   15.19   14.14
   9  -1 -10   11.53    3.48
   9   1 -10   15.60    2.49
   9   1 -10   11.09    2.80
  -9   1  10   34.00  254.15
   9   1 -10   20.69    5.68
   7  -1 -10    3.02    3.52
   7  -1 -10    0.70    1.28
  -7  -1  10   -1.20    2.41
   7  -1 -10   -0.23    2.08
   7  -1 -10    1.51    1.97
  -7  -1  10    3.54   10.14
   7   1 -10    0.22    1.09
   7   1 -10   -0.84    2.74
   7   1 -10   -1.05    0.96
  -7   1  10   10.74   28.35
   7   1 -10    1.27    1.44
   5  -1 -10 2081.68  219.63
   5  -1 -10 1846.59  219.94
  -5  -1  10 2051.78  222.48
   5  -1 -10 2008.20  219.19
   5   1 -10 2006.89  219.33
   5   1 -10 1893.26  218.99
   5   1 -10 2023.46  220.13
   5   1 -10 1968.77  219.01
   5   1 -10 1998.91  219.19
  -3  -1  10  145.08   15.23
   3  -1 -10  141.22   15.65
   3  -1 -10  120.66   16.29
   3  -1 -10  128.59   15.15
   3   1 -10  128.36   16.04
   3   1 -10  120.54   15.12
   3   1 -10  124.63   15.17
  -3   1  10  184.86   30.70
   3   1 -10  124.12   15.01
   1  -1 -10   27.77    4.74
   1  -1 -10   30.54    5.86
   1  -1 -10   28.96    4.13
   1  -1 -10   28.81    4.23
   1   1 -10   23.33    3.77
  -1   1  10   25.82   26.09
   1   1 -10   28.62    4.09
   1   1 -10   25.65    5.05
   1   1 -10   28.11    4.11
  -1  -1 -10   36.08    5.00
  -1  -1 -10   34.61    5.74
   1  -1  10   38.03    4.55
  -1  -1 -10   33.28    4.73
  -1  -1 -10   32.58    6.62
   1  -1  10   37.59    4.52
  -1  -1 -10   35.35    5.01
  -1   1 -10   26.60    4.91
  -1   1 -10   35.61    5.14
  -1   1 -10   31.52    4.64
  -1   1 -10   30.40    5.91
  -3  -1 -10  213.72   25.99
   3  -1  10  251.20   25.30
  -3  -1 -10  212.29   25.73
  -3  -1 -10  208.32   25.30
  -3  -1 -10  208.51   27.02
   3  -1  10  250.05   25.36
  -3  -1 -10  213.64   25.63
  -3   1 -10  190.82   26.24
  -3   1 -10  212.61   25.65
   3   1  10  243.36   25.43
  -5  -1 -10  144.36   17.93
  -5  -1 -10  137.91   17.48
   5  -1  10  152.62   16.96
  -5  -1 -10  136.28   17.72
  -5  -1 -10  147.78   19.40
   5  -1  10  152.59   17.09
  -5   1 -10  155.77   17.29
  -5   1 -10  129.99   18.21
  -5   1 -10  155.77   17.64
  -5   1 -10   65.04   52.35
   5   1  10  149.12   17.32
   5   1  10  158.40   17.08
   7  -1  10  126.75   14.18
   7  -1  10  118.27   13.90
  -7  -1 -10  111.85   15.02
  -7  -1 -10  114.42   16.98
  -7  -1 -10  110.89   14.48
   7   1  10  119.92   14.17
  -7   1 -10   38.18   62.07
   7   1  10  115.39   14.38
  -7   1 -10  121.84   15.63
  -7   1 -10  132.46   14.31
  -7   1 -10  132.11   14.80
  -7   1 -10  109.51   15.57
   7   1  10  110.49   14.00
  -7   1 -10   98.01   62.78
   7   1  10  125.49   14.26
  -9  -1 -10  551.91   63.85
  -9  -1 -10  551.93   63.40
   9  -1  10  588.81   63.09
  -9  -1 -10  525.52   63.96
  -9  -1 -10  529.52   65.96
   9   1  10  557.02   66.48
  -9   1 -10  476.66   65.23
  -9   1 -10  628.23   62.59
   9   1  10  575.69   63.25
  -9   1 -10  617.95   62.79
  -9   1 -10  600.55   64.72
   9   1  10  596.93   63.26
   9   1  10  547.41   63.23
  -9   1 -10  548.39   62.75
  -9   1 -10  548.81   63.76
  11  -1  10  228.10   27.19
  11  -1  10  238.91   26.93
  11  -1  10  222.42   26.86
 -11  -1 -10  233.66   31.77
 -11  -1 -10  211.40   26.34
  11  -1  10  214.13   26.70
 -11   1 -10  278.17   26.86
  11   1  10  243.73   27.12
  11   1  10  229.74   27.03
 -11   1 -10  250.58   29.30
 -11   1 -10   69.49  111.50
  11   1  10  228.99   27.06
 -11   1 -10  241.31   26.17
  13  -1  10   57.79    8.27
 -13  -1 -10   60.41   14.22
 -13  -1 -10   34.89   17.51
 -13  -1 -10   61.00    7.77
  13  -1  10   70.08    9.21
  13  -1  10   62.48    8.65
  13  -1  10   65.32    8.63
  13   1  10   62.55    8.71
 -13   1 -10  -10.95  189.68
  13   1  10   56.14    8.66
 -13   1 -10   77.34   13.04
 -13   1 -10   73.27    7.96
  13   1  10   58.06    8.71
  13   1  10   56.89    9.37
 -13   1 -10    3.41   67.01
 -13   1 -10   67.84   12.47
 -13   1 -10   61.44    7.51
 -13   1 -10   69.36    7.87
 -15  -1 -10  -68.25   45.55
 -15  -1 -10   -2.39    7.41
  15  -1  10   -3.33    1.89
 -15  -1 -10   -0.68    1.01
  15  -1  10   -1.48    2.92
  15  -1  10   -0.27    1.85
  15  -1  10    2.34    1.80
  15   1  10    0.53    1.89
  15   1  10   -2.58    1.64
 -15   1 -10    0.82    0.93
  15   1  10   -0.26    1.80
 -15   1 -10   -0.18    0.95
 -15   1 -10    1.28    1.23
  15   1  10    0.98    3.52
 -15   1 -10 -110.95   36.71
 -15   1 -10    2.90    7.13
 -15   1 -10  -23.49   23.23
  17  -1  10   40.25    6.10
 -17  -1 -10   50.30    5.35
  17  -1  10   32.64    5.86
 -17  -1 -10   27.51   55.27
 -17  -1 -10   25.88    9.45
  17   1  10   44.18    6.39
  17   1  10   39.75    6.05
 -17   1 -10   40.33    5.48
 -17   1 -10   55.43    5.52
  17   1  10   44.91    9.22
 -17   1 -10   -2.70   48.78
 -19  -1 -10   13.68    7.24
 -19  -1 -10   15.47   39.38
 -19   1 -10    6.67   35.46
  19   1  10   24.55    3.71
  19   1  10   29.60    4.47
  19   1  10   34.48    8.75
 -20  -2  10    2.98    4.26
 -20  -2  10    5.53    1.82
 -20  -2  10    5.30    1.81
  20   2 -10    6.56    1.60
 -20   2  10   13.26    4.97
  20   2 -10    3.50    2.52
 -20   2  10  -14.38   34.21
 -20   2  10    7.89    1.66
 -20   2  10    9.78    1.52
  20   2 -10    8.77    2.27
  20   2 -10   10.47    2.07
 -18  -2  10  121.69   17.63
 -18  -2  10  134.88   14.47
 -18  -2  10  122.51   14.64
 -18   2  10  155.32  195.47
 -18   2  10  -31.13   58.56
  18   2 -10  121.38   14.55
  18   2 -10  124.70   15.27
  18   2 -10  111.72   14.53
  18   2 -10  125.26   15.14
 -18   2  10   97.69   16.95
 -18   2  10  146.68   14.26
 -18   2  10  134.87   14.29
 -16  -2  10   12.01    2.48
 -16  -2  10   19.56   12.07
  16  -2 -10   12.41    4.61
  16   2 -10   11.04    2.35
  16   2 -10   11.82    2.54
 -16   2  10   13.82   52.05
 -16   2  10   12.40    2.87
 -16   2  10  -13.88  209.12
 -16   2  10    7.00    9.34
  16   2 -10   10.78    3.26
 -16   2  10   20.54   77.88
  16   2 -10   11.26    2.45
 -16   2  10    9.73    2.07
 -16   2  10   13.59    2.16
 -14  -2  10  310.60   40.49
  14  -2 -10  272.34   35.71
 -14  -2  10  305.82   35.60
  14   2 -10  331.93   36.31
 -14   2  10 -218.55  149.34
 -14   2  10  321.49   35.35
  14   2 -10  314.60   35.73
  14   2 -10  326.95   35.76
 -14   2  10  297.73   35.40
  14   2 -10  366.84   35.84
 -14   2  10  318.39   35.85
  12  -2 -10  279.22   33.82
 -12  -2  10  327.56   45.61
 -12   2  10  218.37  232.15
 -12   2  10  280.63   35.98
 -12   2  10  265.41   33.44
  12   2 -10  320.63   34.37
  12   2 -10  316.15   33.84
 -12   2  10  302.43   33.41
  12   2 -10  314.70   33.84
 -12   2  10  301.49   33.95
 -10  -2  10    7.15    4.96
  10  -2 -10    9.94    5.52
 -10  -2  10  -10.91   15.48
  10  -2 -10    4.09    2.21
  10   2 -10    3.17    1.73
 -10   2  10    6.53   44.30
 -10   2  10  263.34  234.63
  10   2 -10    4.84    5.58
 -10   2  10    3.26    1.04
  10   2 -10    2.90    1.32
  10   2 -10    3.85    1.37
 -10   2  10  -32.66   42.12
  10   2 -10    4.51    1.23
 -10   2  10  -21.38   79.30
 -10   2  10    3.81    1.82
 -10   2  10    0.45    4.48
  -8  -2  10   56.36    7.46
   8  -2 -10   31.36    6.09
  -8   2  10   32.31    7.31
   8   2 -10   34.31    4.67
  -8   2  10  -89.33  188.97
   8   2 -10   25.86    4.24
   8   2 -10   32.33    6.95
  -8   2  10   -2.13   49.28
   8   2 -10   33.23    4.51
  -8   2  10   27.73    4.40
   8   2 -10   29.60    4.05
  -6  -2  10    8.08   13.20
  -6  -2  10    5.31    2.86
  -6  -2  10    7.06    3.00
   6  -2 -10    0.48    5.55
   6  -2 -10    2.02    2.17
  -6   2  10   10.72   30.68
   6   2 -10    1.57    1.44
   6   2 -10    7.24    3.46
   6   2 -10   -0.75   47.77
   4  -2 -10  494.52   61.97
   4  -2 -10  544.58   61.73
   4   2 -10  531.39   60.25
  -4   2  10  578.76   73.82
   4   2 -10  559.90   61.81
   4   2 -10  560.89   60.75
  -2  -2  10  827.50   88.26
   2  -2 -10  757.30   90.16
   2  -2 -10  715.31   88.34
   2  -2 -10  809.23   89.40
  -2  -2  10  828.23   88.56
   2  -2 -10  762.35   88.69
   2   2 -10  796.33   88.51
   2   2 -10  832.47   88.73
   2   2 -10  858.89   88.52
   2   2 -10  784.12   89.59
   0  -2 -10   52.92   10.42
   0  -2 -10   71.27    9.02
   0  -2 -10   64.73    8.03
   0  -2 -10   55.01   19.54
   0  -2 -10   56.37    8.26
   0   2 -10   78.56    8.43
   0   2  10  -14.01   31.57
   0   2 -10   70.72    8.00
   0   2 -10   67.93    9.36
   0   2 -10    5.09   39.73
  -2  -2 -10  119.48   17.78
  -2  -2 -10  141.85   16.50
  -2  -2 -10  129.93   15.48
  -2  -2 -10  121.53   15.85
   2  -2  10  130.86   15.08
  -2  -2 -10  133.52   21.18
   2   2  10   47.60   45.27
  -2   2 -10  137.30   16.69
  -2   2 -10  139.99   15.49
  -2   2 -10  146.95   15.88
   2   2  10  129.61   15.48
   4  -2  10   51.17    6.40
  -4  -2 -10   50.53    7.39
  -4  -2 -10   47.65    7.31
  -4  -2 -10   52.65    6.86
   4  -2  10   46.87    6.25
  -4  -2 -10   43.06    9.62
  -4   2 -10   41.70    7.91
  -4   2 -10   50.02    8.24
   4   2  10   55.65    6.96
   4   2  10   52.73   62.00
  -4   2 -10    0.95   53.31
  -4   2 -10   28.57   43.88
  -4   2 -10   59.78    7.21
  -6  -2 -10    5.71    3.47
  -6  -2 -10   10.38    4.24
  -6  -2 -10   10.80    2.86
  -6  -2 -10    4.35    4.42
  -6  -2 -10    6.16    5.34
   6  -2  10    7.28    2.14
   6  -2  10    7.33    2.04
   6   2  10    8.77    3.17
  -6   2 -10  -15.18   53.30
  -6   2 -10   11.06    4.67
   6   2  10    9.30    2.13
  -6   2 -10    9.39    1.65
   6   2  10    6.86    1.97
   6   2  10   11.03    2.31
   6   2  10    5.67    2.73
  -6   2 -10    4.61    3.85
  -6   2 -10  -10.19   41.46
  -8  -2 -10    5.60    4.85
   8  -2  10    2.11    1.65
  -8  -2 -10   -0.27    6.43
  -8  -2 -10   -2.96    5.75
  -8  -2 -10   -0.45    3.39
  -8   2 -10   -0.41    4.83
  -8   2 -10    2.75    1.05
  -8   2 -10    1.93    0.90
   8   2  10    1.60    1.69
  -8   2 -10    3.11    1.29
   8   2  10    3.33    1.54
  -8   2 -10    4.11    4.29
  -8   2 -10  -37.86   49.69
   8   2  10    4.77    2.79
  -8   2 -10  -11.51   68.01
   8   2  10    3.42    2.60
 -10  -2 -10  149.10   22.49
  10  -2  10  162.73   20.04
 -10  -2 -10  161.88   26.65
  10  -2  10  152.33   19.64
 -10  -2 -10  148.11   21.08
  10  -2  10  180.83   19.89
  10   2  10  160.53   20.09
 -10   2 -10  184.60   22.58
  10   2  10  172.19   20.62
  10   2  10  170.97   19.97
 -10   2 -10    0.86   48.32
 -10   2 -10  195.22   19.66
 -10   2 -10  186.12   19.52
 -10   2 -10   -1.85   93.24
  10   2  10  175.56   20.02
  12  -2  10   26.64    4.69
  12  -2  10   25.65    4.32
  12  -2  10   23.58    4.87
 -12  -2 -10   11.45   11.90
 -12  -2 -10   22.94   14.84
 -12   2 -10   14.08  139.69
 -12   2 -10   25.90    3.41
 -12   2 -10   31.47    8.63
 -12   2 -10   18.59   67.59
  12   2  10   25.48    5.66
  12   2  10    8.73    6.16
 -12   2 -10   34.19    8.80
 -12   2 -10   31.64    3.75
  12   2  10   17.58    4.25
 -12   2 -10   32.44    3.90
  12   2  10   21.98    4.25
  12   2  10   20.46    4.17
 -14  -2 -10   48.27   26.21
  14  -2  10   37.91    5.87
  14  -2  10   44.55    5.79
  14  -2  10   31.19    6.04
 -14   2 -10   38.95    5.01
  14   2  10   29.45    5.47
  14   2  10   36.40    7.09
 -14   2 -10  -22.08   37.53
 -14   2 -10   38.66    4.58
  14   2  10   31.57    5.49
 -14   2 -10   41.36    4.88
  14   2  10   29.28    5.66
 -14   2 -10   39.86   11.74
  16  -2  10    6.06    2.41
  16  -2  10    8.08    4.28
 -16  -2 -10   -5.56    7.40
 -16  -2 -10    8.05   44.79
  16   2  10    4.15    1.75
 -16   2 -10    5.13    1.61
  16   2  10    5.01    2.11
 -16   2 -10   24.55   61.66
 -16   2 -10    7.13    1.42
  16   2  10   -0.49    5.51
  16   2  10    4.02    2.03
 -18  -2 -10   32.72   33.77
  18  -2  10   45.87    6.61
  18  -2  10   50.97    8.27
 -18   2 -10   67.09   52.85
  18   2  10   48.77    6.76
  18   2  10   56.20    6.40
 -19  -3  10   14.58    2.02
 -19  -3  10   12.04    2.31
 -19   3  10  -46.92  140.35
  19   3 -10   10.46    2.04
 -19   3  10  -12.98   29.00
 -19   3  10   14.89    1.91
  19   3 -10   13.37    2.16
  19   3 -10    7.95    1.90
  19   3 -10   10.40    3.67
 -17  -3  10   10.42    8.10
 -17  -3  10   19.35    3.20
 -17   3  10  -55.39   41.72
 -17   3  10 -149.19  135.23
 -17   3  10   49.36   83.41
  17   3 -10   24.36    4.52
 -17   3  10   20.77    3.46
 -15  -3  10    3.09    1.39
 -15  -3  10   -2.23    8.20
 -15  -3  10  -28.79   18.42
 -15   3  10   13.13    7.23
 -15   3  10   11.44  173.69
 -15   3  10    3.82   65.49
 -15   3  10    4.72    2.02
 -15   3  10   -3.43   58.43
 -15   3  10    4.07    1.17
  15   3 -10    2.17    1.24
 -15   3  10  -14.82   72.41
  15   3 -10   -0.50    2.13
 -15   3  10    3.84    1.01
  15   3 -10    2.09    1.46
  15   3 -10    2.31    1.19
 -13  -3  10    4.30   25.54
 -13  -3  10   11.53   10.75
 -13   3  10   23.29   59.25
 -13   3  10   45.20  179.30
 -13   3  10   32.76   80.42
 -13   3  10   -1.37   75.78
 -13   3  10  -17.56   62.67
 -11  -3  10   17.50    2.94
 -11  -3  10  -17.54   26.65
 -11  -3  10   17.80    7.97
  11  -3 -10   20.16    4.00
  11  -3 -10   12.23    7.30
  11   3 -10   12.05    2.74
 -11   3  10   20.79    3.63
 -11   3  10   14.81    7.24
 -11   3  10   68.06   82.91
 -11   3  10   20.87   76.45
 -11   3  10   35.96   70.50
 -11   3  10   14.63    2.17
  11   3 -10   18.57    2.88
  11   3 -10   13.38    3.55
 -11   3  10  339.33  242.58
 -11   3  10   12.34    2.44
 -11   3  10    1.71   59.43
  11   3 -10   16.98    2.60
   9  -3 -10  745.51   77.22
  -9  -3  10  703.10   76.85
  -9  -3  10  782.61   79.53
  -9  -3  10  641.60   85.28
   9   3 -10  721.29   76.97
  -9   3  10 -199.15  202.38
  -9   3  10  623.02   78.95
   9   3 -10  703.38   77.20
  -9   3  10  650.72   77.10
  -9   3  10  703.32   79.12
   9   3 -10  711.95   77.46
   9   3 -10  724.68   76.90
  -9   3  10  576.18  103.62
   9   3 -10  716.43   76.95
  -9   3  10  613.45   76.44
  -7  -3  10   16.41    5.67
   7  -3 -10   16.14    3.39
  -7  -3  10   13.56    2.39
  -7  -3  10   -2.56   12.88
  -7  -3  10   11.42    4.16
   7  -3 -10   14.79    3.44
   7   3 -10   15.90    2.69
   7   3 -10   15.36    2.85
  -7   3  10   57.13   81.89
  -7   3  10   10.94    7.23
   7   3 -10   16.25    3.71
   7   3 -10   16.91    2.84
   7   3 -10   16.95    2.54
  -7   3  10    0.20   52.50
  -7   3  10   16.40    3.16
  -7   3  10  -23.44   46.54
  -7   3  10   11.62    2.14
  -7   3  10  302.61  237.85
  -5  -3  10   10.44   14.16
  -5  -3  10   14.61    2.30
  -5  -3  10   13.00    3.57
   5  -3 -10   17.13    3.33
  -5  -3  10   11.89    2.95
   5  -3 -10   19.60    9.46
  -5  -3  10   19.76    4.70
   5  -3 -10   15.69    3.02
  -5   3  10  -17.14   64.35
  -5   3  10   18.21  222.27
   5   3 -10   13.04    2.57
   5   3 -10   16.79    3.63
   5   3 -10   56.37   66.11
  -5   3  10   15.70    3.11
   5   3 -10   16.15    5.59
  -5   3  10  -15.09   53.98
   5   3 -10   14.11    4.04
   5   3 -10   17.58    2.48
   5   3 -10   13.42    2.61
   5   3 -10   17.23    2.88
  -5   3  10  -23.09   39.23
  -3  -3  10   54.98    8.09
   3   3 -10   82.29    8.92
  -3   3  10  -17.04   57.62
  -3   3  10   27.58   46.17
   3   3 -10   -7.21   63.72
  -3   3  10   17.12  274.51
   1  -3 -10   26.85    8.32
  -1  -3  10    1.16    9.64
  -1   3  10  -21.50   50.87
   1   3 -10   11.64   68.74
  -1   3  10 -832.36  240.46
  -1  -3 -10  135.47   15.32
  -1  -3 -10  120.28   13.55
   1  -3  10  109.13   12.97
  -1  -3 -10  124.33   14.26
  -1  -3 -10  106.39   17.50
   1   3  10   -4.16   54.98
   1   3  10  101.24   13.69
  -1   3 -10  145.80   15.64
  -1   3 -10   20.18   50.83
  -1   3 -10  -11.01   57.32
  -1   3 -10  109.38   14.35
  -1   3 -10  105.88   12.79
  -3  -3 -10  171.27   29.63
  -3  -3 -10  173.02   19.32
   3  -3  10  153.21   18.52
  -3  -3 -10  170.36   20.15
  -3  -3 -10  171.63   20.85
  -3  -3 -10  152.74   23.01
  -3   3 -10  158.15   18.49
   3   3  10  145.48   19.49
  -3   3 -10  162.48   20.20
   3   3  10  147.05   18.78
  -3   3 -10  201.63   20.91
  -3   3 -10   30.68   63.55
   3   3  10   21.84   78.53
  -3   3 -10  188.20   18.57
  -5  -3 -10  288.67   33.35
  -5  -3 -10  256.98   36.00
  -5  -3 -10  297.67   32.33
  -5  -3 -10  275.70   42.39
   5  -3  10  304.03   31.59
   5  -3  10  243.38   31.40
  -5  -3 -10  303.92   34.01
  -5   3 -10  284.74   31.46
   5   3  10  286.41   31.45
  -5   3 -10  289.23   33.33
  -5   3 -10  331.63   31.50
  -5   3 -10    5.15   71.00
   5   3  10  247.07   31.70
   5   3  10  244.63   32.53
   7  -3  10  142.80   19.61
   7  -3  10  191.13   19.93
   7  -3  10  166.56   19.83
  -7  -3 -10  190.04   23.03
   7  -3  10  203.80   20.28
  -7  -3 -10  174.12   20.70
  -7  -3 -10  181.25   21.73
  -7  -3 -10  182.68   26.17
   7   3  10  177.64   19.83
   7   3  10  186.96   20.84
   7   3  10  147.63   20.66
  -7   3 -10  -66.55   97.23
  -7   3 -10  193.15   22.25
  -7   3 -10  -17.28   57.12
   7   3  10  155.28   21.48
   9  -3  10   -0.80    1.61
  -9  -3 -10  -13.56    8.58
   9  -3  10    1.21    1.72
  -9  -3 -10   -1.20    5.45
   9  -3  10    1.40    2.00
  -9  -3 -10   -6.05    9.82
  -9   3 -10   -0.36    0.75
  -9   3 -10    5.38    6.35
  -9   3 -10    5.05    6.16
  -9   3 -10   -0.10    0.95
   9   3  10    0.92    4.34
   9   3  10   -0.25    1.11
   9   3  10   -3.18    1.32
   9   3  10   -1.78    2.26
  -9   3 -10  -38.66   56.16
  -9   3 -10   -8.76   91.34
  11  -3  10   11.06    3.06
  11  -3  10   16.91    4.67
 -11  -3 -10   33.22   15.96
 -11   3 -10   16.99    2.42
 -11   3 -10   14.99   58.00
  11   3  10    9.35    2.68
 -11   3 -10   26.48    8.66
  11   3  10    8.68    2.59
 -11   3 -10  -26.99  123.46
 -11   3 -10   20.98    7.84
 -11   3 -10   12.83    2.53
  11   3  10    8.32    4.98
  11   3  10   13.25    5.35
  13  -3  10    8.83    2.20
 -13  -3 -10   -0.05   26.40
  13  -3  10    7.33    2.86
  13  -3  10    5.03    2.45
  13   3  10    2.66    1.87
  13   3  10    3.17    1.70
 -13   3 -10   13.87    7.65
  13   3  10    0.09    3.72
 -13   3 -10   57.17   61.75
  13   3  10    9.23    5.65
 -13   3 -10    1.84   15.91
 -13   3 -10  126.52  292.50
 -13   3 -10    5.04    1.48
 -13   3 -10    3.61    1.46
  15  -3  10   11.29    2.29
 -15  -3 -10   -2.80    7.68
  15  -3  10   10.52    2.62
  15  -3  10    7.07    3.08
 -15  -3 -10   -3.57   33.36
  15   3  10    5.07    5.40
  15   3  10    3.50    2.79
 -15   3 -10    8.91    1.77
  15   3  10   14.35    7.31
 -15   3 -10    6.34    1.72
 -15   3 -10   20.60   57.48
  15   3  10    5.16    1.94
  15   3  10    6.97    1.86
  17  -3  10    3.92    1.83
 -17  -3 -10   -5.56    5.57
 -17  -3 -10   12.39   38.33
  17  -3  10    1.32    1.46
  17   3  10   -0.43    0.95
  17   3  10    1.93    1.25
 -17   3 -10   17.26   42.75
 -17   3 -10    3.16    1.30
[truncated: 468,335 more chars]
