# Supplementary material for: Conformational tuning improves the stability of spirocyclic nitroxides with long paramagnetic relaxation times
Source: Commun Chem. 2023 Jun 5;6:111. doi: 10.1038/s42004-023-00912-7 (PMC10241799; doi:10.1038/s42004-023-00912-7)
Supplement: Supplementary file 9 — Supplementary Data 6 [file 42004_2023_912_MOESM9_ESM.cif]

 
data_211108MS142_0m_a
 
_audit_creation_method            'SHELXL-2018/3'
_shelx_SHELXL_version_number      '2018/3'
_chemical_name_systematic         ?
_chemical_name_common             ?
_chemical_melting_point           ?
_chemical_formula_moiety          ?
_chemical_formula_sum
 'C2.12 H3.62 N0.12 O0.25' 
_chemical_formula_weight          34.93

loop_
 _atom_type_symbol
 _atom_type_description
 _atom_type_scat_dispersion_real
 _atom_type_scat_dispersion_imag
 _atom_type_scat_source
 'C'  'C'   0.0181   0.0091
 'International Tables Vol C Tables 4.2.6.8 and 6.1.1.4'
 'H'  'H'   0.0000   0.0000
 'International Tables Vol C Tables 4.2.6.8 and 6.1.1.4'
 'N'  'N'   0.0311   0.0180
 'International Tables Vol C Tables 4.2.6.8 and 6.1.1.4'
 'O'  'O'   0.0492   0.0322
 'International Tables Vol C Tables 4.2.6.8 and 6.1.1.4'
 
_space_group_crystal_system       monoclinic
_space_group_IT_number            14
_space_group_name_H-M_alt         'P 21/n'
_space_group_name_Hall            '-P 2yn'
 
_shelx_space_group_comment
;
The symmetry employed for this shelxl refinement is uniquely defined
by the following loop, which should always be used as a source of
symmetry information in preference to the above space-group names.
They are only intended as comments.
;
 
loop_
 _space_group_symop_operation_xyz
 'x, y, z'
 '-x+1/2, y+1/2, -z+1/2'
 '-x, -y, -z'
 'x-1/2, -y-1/2, z-1/2'
 
_cell_length_a                    9.3266(5)
_cell_length_b                    13.0922(7)
_cell_length_c                    13.6536(7)
_cell_angle_alpha                 90
_cell_angle_beta                  108.023(2)
_cell_angle_gamma                 90
_cell_volume                      1585.38(15)
_cell_formula_units_Z             32
_cell_measurement_temperature     302(2)
_cell_measurement_reflns_used     ?
_cell_measurement_theta_min       ?
_cell_measurement_theta_max       ?
 
_exptl_crystal_description        ?
_exptl_crystal_colour             ?
_exptl_crystal_density_meas       ?
_exptl_crystal_density_method     ?
_exptl_crystal_density_diffrn     1.171          
_exptl_crystal_F_000              616
_exptl_transmission_factor_min    ?
_exptl_transmission_factor_max    ?
_exptl_crystal_size_max           0.400
_exptl_crystal_size_mid           0.200
_exptl_crystal_size_min           0.200
_exptl_absorpt_coefficient_mu     0.587
_shelx_estimated_absorpt_T_min    0.799
_shelx_estimated_absorpt_T_max    0.892
_exptl_absorpt_correction_type    ?
_exptl_absorpt_correction_T_min   ?
_exptl_absorpt_correction_T_max   ?
_exptl_absorpt_process_details    ?
_exptl_absorpt_special_details    ?
_diffrn_ambient_temperature       302(2)
_diffrn_radiation_wavelength      1.54178
_diffrn_radiation_type            CuK\a
_diffrn_source                    ?
_diffrn_measurement_device_type   ?
_diffrn_measurement_method        ?
_diffrn_detector_area_resol_mean  ?
_diffrn_reflns_number             34904
_diffrn_reflns_av_unetI/netI      0.0280
_diffrn_reflns_av_R_equivalents   0.0592
_diffrn_reflns_limit_h_min        -11
_diffrn_reflns_limit_h_max        11
_diffrn_reflns_limit_k_min        -15
_diffrn_reflns_limit_k_max        15
_diffrn_reflns_limit_l_min        -16
_diffrn_reflns_limit_l_max        16
_diffrn_reflns_theta_min          4.797
_diffrn_reflns_theta_max          70.113
_diffrn_reflns_theta_full         67.679
_diffrn_measured_fraction_theta_max   0.995
_diffrn_measured_fraction_theta_full  0.995
_diffrn_reflns_Laue_measured_fraction_max    0.995
_diffrn_reflns_Laue_measured_fraction_full   0.995
_diffrn_reflns_point_group_measured_fraction_max   0.995
_diffrn_reflns_point_group_measured_fraction_full  0.995
_reflns_number_total              2996
_reflns_number_gt                 2597
_reflns_threshold_expression      'I > 2\s(I)'
_reflns_Friedel_coverage          0.000
_reflns_Friedel_fraction_max      .
_reflns_Friedel_fraction_full     .
 
_reflns_special_details
;
 Reflections were merged by SHELXL according to the crystal
 class for the calculation of statistics and refinement.
 
 _reflns_Friedel_fraction is defined as the number of unique
 Friedel pairs measured divided by the number that would be
 possible theoretically, ignoring centric projections and
 systematic absences.
;
 
_computing_data_collection        ?
_computing_cell_refinement        ?
_computing_data_reduction         ?
_computing_structure_solution     'SHELXT 2014/5 (Sheldrick, 2014)'
_computing_structure_refinement 'SHELXL-2018/3 (Sheldrick, 2018)'
_computing_molecular_graphics     ?
_computing_publication_material   ?
_refine_special_details           ?
_refine_ls_structure_factor_coef  Fsqd
_refine_ls_matrix_type            full
_refine_ls_weighting_scheme       calc
_refine_ls_weighting_details
'w=1/[\s^2^(Fo^2^)+(0.0670P)^2^+0.5736P] where P=(Fo^2^+2Fc^2^)/3'
_atom_sites_solution_primary      ?
_atom_sites_solution_secondary    ?
_atom_sites_solution_hydrogens    geom
_refine_ls_hydrogen_treatment     constr
_refine_ls_extinction_method      none
_refine_ls_extinction_coef        .
_refine_ls_number_reflns          2996
_refine_ls_number_parameters      183
_refine_ls_number_restraints      0
_refine_ls_R_factor_all           0.0561
_refine_ls_R_factor_gt            0.0496
_refine_ls_wR_factor_ref          0.1420
_refine_ls_wR_factor_gt           0.1344
_refine_ls_goodness_of_fit_ref    1.048
_refine_ls_restrained_S_all       1.048
_refine_ls_shift/su_max           0.000
_refine_ls_shift/su_mean          0.000
 
loop_
 _atom_site_label
 _atom_site_type_symbol
 _atom_site_fract_x
 _atom_site_fract_y
 _atom_site_fract_z
 _atom_site_U_iso_or_equiv
 _atom_site_adp_type
 _atom_site_occupancy
 _atom_site_site_symmetry_order  
 _atom_site_calc_flag
 _atom_site_refinement_flags_posn
 _atom_site_refinement_flags_adp
 _atom_site_refinement_flags_occupancy
 _atom_site_disorder_assembly
 _atom_site_disorder_group
O001 O 0.54120(15) 0.28962(10) 0.51882(9) 0.0605(4) Uani 1 1 d . . . . .
N1 N 0.28271(13) 0.34207(9) 0.27547(8) 0.0320(3) Uani 1 1 d . . . . .
O003 O 0.18943(14) 0.33589(14) 0.18568(9) 0.0697(5) Uani 1 1 d . . . . .
C004 C 0.53890(17) 0.42711(12) 0.33808(11) 0.0399(4) Uani 1 1 d . . . . .
H00A H 0.521369 0.437105 0.403841 0.048 Uiso 1 1 calc R U . . .
H00B H 0.645499 0.413348 0.351751 0.048 Uiso 1 1 calc R U . . .
C005 C 0.25003(18) 0.42280(12) 0.43592(11) 0.0430(4) Uani 1 1 d . . . . .
H00C H 0.224049 0.405932 0.497521 0.052 Uiso 1 1 calc R U . . .
H00D H 0.356970 0.438223 0.456769 0.052 Uiso 1 1 calc R U . . .
C006 C 0.4992(2) 0.52543(12) 0.27576(13) 0.0479(4) Uani 1 1 d . . . . .
H00E H 0.394908 0.543027 0.266713 0.058 Uiso 1 1 calc R U . . .
H00F H 0.562110 0.580598 0.313146 0.058 Uiso 1 1 calc R U . . .
C007 C 0.21998(16) 0.32877(11) 0.36454(10) 0.0357(3) Uani 1 1 d . . . . .
C008 C 0.44834(16) 0.33316(11) 0.28458(11) 0.0342(3) Uani 1 1 d . . . . .
C009 C 0.50451(18) 0.23166(12) 0.34297(12) 0.0437(4) Uani 1 1 d . . . . .
H009 H 0.452893 0.176794 0.296568 0.052 Uiso 1 1 calc R U . . .
C00A C 0.29001(19) 0.22867(12) 0.42057(11) 0.0440(4) Uani 1 1 d . . . . .
H00G H 0.244614 0.173009 0.373112 0.053 Uiso 1 1 calc R U . . .
C00B C 0.45979(19) 0.21916(12) 0.44090(12) 0.0465(4) Uani 1 1 d . . . . .
H00H H 0.489102 0.150092 0.467150 0.056 Uiso 1 1 calc R U . . .
C00C C 0.4289(2) 0.42520(14) 0.11281(12) 0.0514(4) Uani 1 1 d . . . . .
H00I H 0.450576 0.415269 0.048427 0.062 Uiso 1 1 calc R U . . .
H00J H 0.322642 0.441636 0.096601 0.062 Uiso 1 1 calc R U . . .
C00D C 0.1627(2) 0.51768(14) 0.38724(14) 0.0529(4) Uani 1 1 d . . . . .
H00K H 0.184926 0.572794 0.437162 0.063 Uiso 1 1 calc R U . . .
H00L H 0.194790 0.538830 0.329204 0.063 Uiso 1 1 calc R U . . .
C00E C 0.46168(19) 0.32646(13) 0.17514(12) 0.0440(4) Uani 1 1 d . . . . .
H00M H 0.563067 0.304417 0.180330 0.053 Uiso 1 1 calc R U . . .
H00N H 0.392765 0.274228 0.137450 0.053 Uiso 1 1 calc R U . . .
C00F C 0.04811(18) 0.31470(13) 0.31979(13) 0.0461(4) Uani 1 1 d . . . . .
H00O H 0.028321 0.262942 0.266423 0.055 Uiso 1 1 calc R U . . .
H00P H 0.010768 0.288903 0.373918 0.055 Uiso 1 1 calc R U . . .
C00G C 0.5222(2) 0.51374(14) 0.17100(14) 0.0525(4) Uani 1 1 d . . . . .
H00Q H 0.628024 0.501577 0.179708 0.063 Uiso 1 1 calc R U . . .
H00R H 0.492573 0.576230 0.131789 0.063 Uiso 1 1 calc R U . . .
C00H C -0.04133(19) 0.41004(15) 0.27446(13) 0.0533(4) Uani 1 1 d . . . . .
H00S H -0.017642 0.430060 0.212820 0.064 Uiso 1 1 calc R U . . .
H00T H -0.148268 0.394861 0.255000 0.064 Uiso 1 1 calc R U . . .
C00I C -0.0057(2) 0.49797(16) 0.35086(15) 0.0588(5) Uani 1 1 d . . . . .
H00U H -0.058502 0.558936 0.318381 0.071 Uiso 1 1 calc R U . . .
H00V H -0.039672 0.481347 0.409322 0.071 Uiso 1 1 calc R U . . .
C00J C 0.6734(2) 0.21107(16) 0.36661(18) 0.0662(6) Uani 1 1 d . . . . .
H00W H 0.700251 0.216475 0.304349 0.099 Uiso 1 1 calc R U . . .
H00X H 0.696308 0.143584 0.394573 0.099 Uiso 1 1 calc R U . . .
H00Y H 0.729678 0.260251 0.415715 0.099 Uiso 1 1 calc R U . . .
C00K C 0.2511(3) 0.20654(17) 0.51971(15) 0.0674(6) Uani 1 1 d . . . . .
H00Z H 0.145461 0.217962 0.507910 0.101 Uiso 1 1 calc R U . . .
H010 H 0.308435 0.251019 0.573520 0.101 Uiso 1 1 calc R U . . .
H011 H 0.275197 0.136767 0.539760 0.101 Uiso 1 1 calc R U . . .
 
loop_
 _atom_site_aniso_label
 _atom_site_aniso_U_11
 _atom_site_aniso_U_22
 _atom_site_aniso_U_33
 _atom_site_aniso_U_23
 _atom_site_aniso_U_13
 _atom_site_aniso_U_12
O001 0.0664(8) 0.0583(8) 0.0385(6) 0.0026(5) -0.0105(6) -0.0090(6)
N1 0.0340(6) 0.0360(6) 0.0215(6) -0.0028(4) 0.0021(4) -0.0019(5)
O003 0.0423(7) 0.1347(14) 0.0248(6) -0.0117(6) -0.0002(5) -0.0066(7)
C004 0.0389(8) 0.0410(8) 0.0360(8) -0.0021(6) 0.0058(6) -0.0065(6)
C005 0.0477(9) 0.0501(9) 0.0293(7) -0.0093(6) 0.0090(6) -0.0038(7)
C006 0.0551(10) 0.0388(8) 0.0487(9) 0.0005(7) 0.0143(7) -0.0048(7)
C007 0.0387(8) 0.0408(8) 0.0256(7) -0.0013(5) 0.0068(6) -0.0055(6)
C008 0.0347(7) 0.0354(7) 0.0295(7) -0.0011(5) 0.0054(5) 0.0005(5)
C009 0.0437(8) 0.0354(8) 0.0456(9) 0.0003(6) 0.0042(7) 0.0036(6)
C00A 0.0546(9) 0.0400(8) 0.0330(7) 0.0041(6) 0.0073(7) -0.0090(7)
C00B 0.0532(9) 0.0366(8) 0.0394(8) 0.0067(6) -0.0008(7) -0.0016(7)
C00C 0.0567(10) 0.0659(11) 0.0345(8) 0.0053(7) 0.0183(7) 0.0052(8)
C00D 0.0614(11) 0.0483(9) 0.0486(9) -0.0101(7) 0.0165(8) 0.0014(8)
C00E 0.0459(9) 0.0501(9) 0.0377(8) -0.0057(7) 0.0152(7) 0.0035(7)
C00F 0.0401(8) 0.0568(10) 0.0406(8) -0.0033(7) 0.0112(7) -0.0105(7)
C00G 0.0543(10) 0.0527(10) 0.0543(10) 0.0144(8) 0.0224(8) 0.0033(8)
C00H 0.0389(8) 0.0732(12) 0.0449(9) -0.0041(8) 0.0089(7) 0.0036(8)
C00I 0.0573(11) 0.0674(12) 0.0530(10) -0.0048(9) 0.0189(8) 0.0142(9)
C00J 0.0519(11) 0.0610(12) 0.0790(14) 0.0139(10) 0.0102(9) 0.0177(9)
C00K 0.0825(14) 0.0742(13) 0.0451(10) 0.0193(9) 0.0190(9) -0.0102(11)
 
_geom_special_details
;
 All esds (except the esd in the dihedral angle between two l.s. planes)
 are estimated using the full covariance matrix.  The cell esds are taken
 into account individually in the estimation of esds in distances, angles
 and torsion angles; correlations between esds in cell parameters are only
 used when they are defined by crystal symmetry.  An approximate (isotropic)
 treatment of cell esds is used for estimating esds involving l.s. planes.
;
 
loop_
 _geom_bond_atom_site_label_1
 _geom_bond_atom_site_label_2
 _geom_bond_distance
 _geom_bond_site_symmetry_2
 _geom_bond_publ_flag
O001 C00B 1.435(2) . ?
N1 O003 1.2674(16) . ?
N1 C007 1.5139(17) . ?
N1 C008 1.5153(18) . ?
C004 C006 1.524(2) . ?
C004 C008 1.5421(19) . ?
C004 H00A 0.9700 . ?
C004 H00B 0.9700 . ?
C005 C00D 1.521(2) . ?
C005 C007 1.541(2) . ?
C005 H00C 0.9700 . ?
C005 H00D 0.9700 . ?
C006 C00G 1.518(2) . ?
C006 H00E 0.9700 . ?
C006 H00F 0.9700 . ?
C007 C00F 1.540(2) . ?
C007 C00A 1.556(2) . ?
C008 C00E 1.540(2) . ?
C008 C009 1.555(2) . ?
C009 C00B 1.528(2) . ?
C009 C00J 1.531(2) . ?
C009 H009 0.9800 . ?
C00A C00B 1.526(2) . ?
C00A C00K 1.533(2) . ?
C00A H00G 0.9800 . ?
C00B H00H 0.9800 . ?
C00C C00G 1.518(3) . ?
C00C C00E 1.526(2) . ?
C00C H00I 0.9700 . ?
C00C H00J 0.9700 . ?
C00D C00I 1.516(3) . ?
C00D H00K 0.9700 . ?
C00D H00L 0.9700 . ?
C00E H00M 0.9700 . ?
C00E H00N 0.9700 . ?
C00F C00H 1.522(3) . ?
C00F H00O 0.9700 . ?
C00F H00P 0.9700 . ?
C00G H00Q 0.9700 . ?
C00G H00R 0.9700 . ?
C00H C00I 1.520(3) . ?
C00H H00S 0.9700 . ?
C00H H00T 0.9700 . ?
C00I H00U 0.9700 . ?
C00I H00V 0.9700 . ?
C00J H00W 0.9600 . ?
C00J H00X 0.9600 . ?
C00J H00Y 0.9600 . ?
C00K H00Z 0.9600 . ?
C00K H010 0.9600 . ?
C00K H011 0.9600 . ?
 
loop_
 _geom_angle_atom_site_label_1
 _geom_angle_atom_site_label_2
 _geom_angle_atom_site_label_3
 _geom_angle
 _geom_angle_site_symmetry_1
 _geom_angle_site_symmetry_3
 _geom_angle_publ_flag
O003 N1 C007 116.70(11) . . ?
O003 N1 C008 116.85(11) . . ?
C007 N1 C008 124.25(10) . . ?
C006 C004 C008 113.98(12) . . ?
C006 C004 H00A 108.8 . . ?
C008 C004 H00A 108.8 . . ?
C006 C004 H00B 108.8 . . ?
C008 C004 H00B 108.8 . . ?
H00A C004 H00B 107.7 . . ?
C00D C005 C007 114.08(12) . . ?
C00D C005 H00C 108.7 . . ?
C007 C005 H00C 108.7 . . ?
C00D C005 H00D 108.7 . . ?
C007 C005 H00D 108.7 . . ?
H00C C005 H00D 107.6 . . ?
C00G C006 C004 111.12(14) . . ?
C00G C006 H00E 109.4 . . ?
C004 C006 H00E 109.4 . . ?
C00G C006 H00F 109.4 . . ?
C004 C006 H00F 109.4 . . ?
H00E C006 H00F 108.0 . . ?
N1 C007 C00F 107.98(11) . . ?
N1 C007 C005 112.10(11) . . ?
C00F C007 C005 108.05(13) . . ?
N1 C007 C00A 106.51(12) . . ?
C00F C007 C00A 108.75(12) . . ?
C005 C007 C00A 113.29(12) . . ?
N1 C008 C00E 108.13(11) . . ?
N1 C008 C004 111.87(11) . . ?
C00E C008 C004 107.95(12) . . ?
N1 C008 C009 106.32(11) . . ?
C00E C008 C009 109.47(12) . . ?
C004 C008 C009 112.99(12) . . ?
C00B C009 C00J 109.78(14) . . ?
C00B C009 C008 113.60(13) . . ?
C00J C009 C008 114.84(14) . . ?
C00B C009 H009 106.0 . . ?
C00J C009 H009 106.0 . . ?
C008 C009 H009 106.0 . . ?
C00B C00A C00K 109.85(14) . . ?
C00B C00A C007 114.35(12) . . ?
C00K C00A C007 114.54(15) . . ?
C00B C00A H00G 105.7 . . ?
C00K C00A H00G 105.7 . . ?
C007 C00A H00G 105.7 . . ?
O001 C00B C00A 111.33(14) . . ?
O001 C00B C009 110.79(14) . . ?
C00A C00B C009 112.40(12) . . ?
O001 C00B H00H 107.3 . . ?
C00A C00B H00H 107.3 . . ?
C009 C00B H00H 107.3 . . ?
C00G C00C C00E 111.80(13) . . ?
C00G C00C H00I 109.3 . . ?
C00E C00C H00I 109.3 . . ?
C00G C00C H00J 109.3 . . ?
C00E C00C H00J 109.3 . . ?
H00I C00C H00J 107.9 . . ?
C00I C00D C005 111.39(15) . . ?
C00I C00D H00K 109.3 . . ?
C005 C00D H00K 109.3 . . ?
C00I C00D H00L 109.3 . . ?
C005 C00D H00L 109.3 . . ?
H00K C00D H00L 108.0 . . ?
C00C C00E C008 115.50(13) . . ?
C00C C00E H00M 108.4 . . ?
C008 C00E H00M 108.4 . . ?
C00C C00E H00N 108.4 . . ?
C008 C00E H00N 108.4 . . ?
H00M C00E H00N 107.5 . . ?
C00H C00F C007 115.81(13) . . ?
C00H C00F H00O 108.3 . . ?
C007 C00F H00O 108.3 . . ?
C00H C00F H00P 108.3 . . ?
C007 C00F H00P 108.3 . . ?
H00O C00F H00P 107.4 . . ?
C006 C00G C00C 110.17(14) . . ?
C006 C00G H00Q 109.6 . . ?
C00C C00G H00Q 109.6 . . ?
C006 C00G H00R 109.6 . . ?
C00C C00G H00R 109.6 . . ?
H00Q C00G H00R 108.1 . . ?
C00I C00H C00F 111.49(14) . . ?
C00I C00H H00S 109.3 . . ?
C00F C00H H00S 109.3 . . ?
C00I C00H H00T 109.3 . . ?
C00F C00H H00T 109.3 . . ?
H00S C00H H00T 108.0 . . ?
C00D C00I C00H 109.75(14) . . ?
C00D C00I H00U 109.7 . . ?
C00H C00I H00U 109.7 . . ?
C00D C00I H00V 109.7 . . ?
C00H C00I H00V 109.7 . . ?
H00U C00I H00V 108.2 . . ?
C009 C00J H00W 109.5 . . ?
C009 C00J H00X 109.5 . . ?
H00W C00J H00X 109.5 . . ?
C009 C00J H00Y 109.5 . . ?
H00W C00J H00Y 109.5 . . ?
H00X C00J H00Y 109.5 . . ?
C00A C00K H00Z 109.5 . . ?
C00A C00K H010 109.5 . . ?
H00Z C00K H010 109.5 . . ?
C00A C00K H011 109.5 . . ?
H00Z C00K H011 109.5 . . ?
H010 C00K H011 109.5 . . ?
 
_refine_diff_density_max    0.491
_refine_diff_density_min   -0.201
_refine_diff_density_rms    0.036

_shelx_res_file
;
TITL 211108MS142_0m_a.res in P2(1)/n
    211108MS142_0m_a.res
    created by SHELXL-2018/3 at 12:57:45 on 25-Mar-2022
REM Old TITL 211108MS142_0m in P2(1)/n
REM SHELXT solution in P2(1)/n
REM R1 0.198,  Rweak 0.006,  Alpha 0.033,  Orientation as input
REM Formula found by SHELXT:  C18 O2
CELL  1.54178   9.3266  13.0922  13.6536   90.000  108.023   90.000
ZERR   32.000   0.0005   0.0007   0.0007    0.000    0.002    0.000
LATT  1
SYMM 1/2-X, 1/2+Y, 1/2-Z
SFAC C H N O
UNIT 68 116 4 8
ACTA
TEMP 28.850
SIZE 0.20 0.20 0.40
L.S. 10
BOND $H
LIST 4
REM FMAP 2
REM PLAN 20
WGHT    0.067000    0.573600
FVAR       1.36942
O001  4    0.541198    0.289617    0.518824    11.00000    0.06635    0.05828 =
         0.03850    0.00260   -0.01046   -0.00896
N1    3    0.282714    0.342075    0.275470    11.00000    0.03403    0.03598 =
         0.02151   -0.00282    0.00209   -0.00192
O003  4    0.189431    0.335892    0.185681    11.00000    0.04232    0.13467 =
         0.02480   -0.01169   -0.00024   -0.00664
C004  1    0.538901    0.427111    0.338080    11.00000    0.03887    0.04104 =
         0.03597   -0.00212    0.00583   -0.00651
AFIX  23
H00A  2    0.521369    0.437105    0.403841    11.00000   -1.20000
H00B  2    0.645499    0.413348    0.351751    11.00000   -1.20000
AFIX   0
C005  1    0.250031    0.422798    0.435924    11.00000    0.04771    0.05006 =
         0.02926   -0.00931    0.00902   -0.00375
AFIX  23
H00C  2    0.224049    0.405932    0.497521    11.00000   -1.20000
H00D  2    0.356970    0.438223    0.456769    11.00000   -1.20000
AFIX   0
C006  1    0.499243    0.525425    0.275761    11.00000    0.05514    0.03879 =
         0.04870    0.00047    0.01434   -0.00476
AFIX  23
H00E  2    0.394908    0.543027    0.266713    11.00000   -1.20000
H00F  2    0.562110    0.580598    0.313146    11.00000   -1.20000
AFIX   0
C007  1    0.219975    0.328773    0.364536    11.00000    0.03868    0.04076 =
         0.02564   -0.00134    0.00682   -0.00546
C008  1    0.448336    0.333163    0.284579    11.00000    0.03471    0.03542 =
         0.02947   -0.00112    0.00538    0.00055
C009  1    0.504507    0.231662    0.342970    11.00000    0.04373    0.03538 =
         0.04556    0.00026    0.00423    0.00361
AFIX  13
H009  2    0.452893    0.176794    0.296568    11.00000   -1.20000
AFIX   0
C00A  1    0.290014    0.228666    0.420574    11.00000    0.05459    0.04004 =
         0.03301    0.00409    0.00731   -0.00904
AFIX  13
H00G  2    0.244614    0.173009    0.373112    11.00000   -1.20000
AFIX   0
C00B  1    0.459786    0.219165    0.440896    11.00000    0.05323    0.03663 =
         0.03943    0.00675   -0.00076   -0.00158
AFIX  13
H00H  2    0.489102    0.150092    0.467150    11.00000   -1.20000
AFIX   0
C00C  1    0.428852    0.425197    0.112809    11.00000    0.05671    0.06593 =
         0.03450    0.00534    0.01829    0.00520
AFIX  23
H00I  2    0.450576    0.415269    0.048427    11.00000   -1.20000
H00J  2    0.322642    0.441636    0.096601    11.00000   -1.20000
AFIX   0
C00D  1    0.162699    0.517676    0.387238    11.00000    0.06140    0.04830 =
         0.04863   -0.01008    0.01650    0.00141
AFIX  23
H00K  2    0.184926    0.572794    0.437162    11.00000   -1.20000
H00L  2    0.194790    0.538830    0.329204    11.00000   -1.20000
AFIX   0
C00E  1    0.461684    0.326459    0.175138    11.00000    0.04587    0.05015 =
         0.03766   -0.00575    0.01517    0.00352
AFIX  23
H00M  2    0.563067    0.304417    0.180330    11.00000   -1.20000
H00N  2    0.392765    0.274228    0.137450    11.00000   -1.20000
AFIX   0
C00F  1    0.048112    0.314700    0.319788    11.00000    0.04013    0.05681 =
         0.04059   -0.00332    0.01117   -0.01053
AFIX  23
H00O  2    0.028321    0.262942    0.266423    11.00000   -1.20000
H00P  2    0.010768    0.288903    0.373918    11.00000   -1.20000
AFIX   0
C00G  1    0.522205    0.513736    0.171001    11.00000    0.05426    0.05274 =
         0.05429    0.01437    0.02242    0.00330
AFIX  23
H00Q  2    0.628024    0.501577    0.179708    11.00000   -1.20000
H00R  2    0.492573    0.576230    0.131789    11.00000   -1.20000
AFIX   0
C00H  1   -0.041328    0.410045    0.274463    11.00000    0.03887    0.07324 =
         0.04494   -0.00412    0.00893    0.00362
AFIX  23
H00S  2   -0.017642    0.430060    0.212820    11.00000   -1.20000
H00T  2   -0.148268    0.394861    0.255000    11.00000   -1.20000
AFIX   0
C00I  1   -0.005744    0.497967    0.350861    11.00000    0.05732    0.06739 =
         0.05301   -0.00479    0.01886    0.01419
AFIX  23
H00U  2   -0.058502    0.558936    0.318381    11.00000   -1.20000
H00V  2   -0.039672    0.481347    0.409322    11.00000   -1.20000
AFIX   0
C00J  1    0.673441    0.211073    0.366606    11.00000    0.05193    0.06099 =
         0.07897    0.01390    0.01025    0.01766
AFIX 137
H00W  2    0.700251    0.216475    0.304349    11.00000   -1.50000
H00X  2    0.696308    0.143584    0.394573    11.00000   -1.50000
H00Y  2    0.729678    0.260251    0.415715    11.00000   -1.50000
AFIX   0
C00K  1    0.251143    0.206535    0.519708    11.00000    0.08246    0.07415 =
         0.04506    0.01933    0.01905   -0.01024
AFIX 137
H00Z  2    0.145461    0.217962    0.507910    11.00000   -1.50000
H010  2    0.308435    0.251019    0.573520    11.00000   -1.50000
H011  2    0.275197    0.136767    0.539760    11.00000   -1.50000
AFIX   0
HKLF 4


REM  211108MS142_0m_a.res in P2(1)/n
REM wR2 = 0.141970, GooF = S = 1.04764, Restrained GooF = 1.04764 for all data
REM R1 = 0.049588 for 2597 Fo > 4sig(Fo) and 0.056055 for all 2996 data
REM 183 parameters refined using 0 restraints

END

WGHT      0.0670      0.5736

REM Highest difference peak  0.491,  deepest hole -0.201,  1-sigma level  0.036
Q1    1   0.5908  0.2550  0.5770  11.00000  0.05    0.49
Q2    1   0.4961  0.3782  0.3077  11.00000  0.05    0.26
Q3    1   0.2598  0.2783  0.3920  11.00000  0.05    0.25
Q4    1   0.2184  0.2770  0.2205  11.00000  0.05    0.24
Q5    1   0.4800  0.2819  0.3153  11.00000  0.05    0.23
Q6    1   0.2364  0.3741  0.4011  11.00000  0.05    0.22
Q7    1   0.1355  0.3241  0.3399  11.00000  0.05    0.21
Q8    1   0.2177  0.3951  0.2153  11.00000  0.05    0.19
Q9    1   0.5087  0.4769  0.3031  11.00000  0.05    0.14
Q10   1   0.3499  0.4225  0.4864  11.00000  0.05    0.14
Q11   1   0.1906  0.4635  0.4139  11.00000  0.05    0.13
Q12   1   0.1683  0.3401  0.1619  11.00000  0.05    0.13
Q13   1   0.3782  0.3380  0.2882  11.00000  0.05    0.13
Q14   1   0.5823  0.4224  0.4229  11.00000  0.05    0.13
Q15   1   0.0272  0.2375  0.2792  11.00000  0.05    0.13
Q16   1   0.0231  0.3185  0.4187  11.00000  0.05    0.12
Q17   1   0.6510  0.3831  0.3186  11.00000  0.05    0.12
Q18   1   0.4138  0.3695  0.1347  11.00000  0.05    0.12
Q19   1  -0.0246  0.4623  0.3028  11.00000  0.05    0.12
Q20   1   0.6027  0.3294  0.2174  11.00000  0.05    0.11
;
_shelx_res_checksum   62060

_shelx_hkl_file
;
  -1   0   0    7.30    1.50
  -3   0   0    3.90    1.20
   3   0   0    0.10    1.20
  -3   0   0    0.10    1.80
  -3   0   0   10.40    1.90
  -3   0   0   -1.80    1.80
   5   0   0    1.00    2.10
  -5   0   0    2.30    3.30
   6   0   0  544.05   38.00
   6   0   0  614.64   38.90
  -6   0   0  547.85   41.90
   6   0   0  565.54   37.60
  -6   0   0  530.25   38.20
  -6   0   0  527.15   38.00
  -6   0   0  528.65   37.70
  -7   0   0    0.40    2.70
  -7   0   0   -0.10    2.90
   7   0   0   -0.50    1.90
   7   0   0    0.40    2.60
   7   0   0    1.20    2.40
  -7   0   0    3.80    2.20
   7   0   0   -3.90    2.90
  -8   0   0  174.28   14.30
  -8   0   0  180.78   14.90
   8   0   0  192.58   15.60
  -8   0   0  168.88   14.20
  -8   0   0  175.28   14.90
   8   0   0  194.58   14.70
   8   0   0  193.58   15.00
   8   0   0  193.58   16.50
  -9   0   0   -1.90    3.30
   9   0   0   -0.50    2.90
  -9   0   0    5.60    3.70
   9   0   0   -3.90    1.80
   9   0   0   -0.20    2.40
   9   0   0    0.70    5.60
  -9   0   0    1.90    2.00
  10   0   0   88.09    8.10
  10   0   0   88.89    8.70
 -10   0   0   88.69    7.50
   0  -1   0    1.90    0.70
   0   1   0    1.20    0.50
   0   1   0    0.70    0.50
  -1  -1   0 2378.06  151.68
  -1  -1   0 2449.45  151.68
   1  -1   0 2389.36  150.98
  -1   1   0 1981.30  151.38
  -1   1   0 2419.36  151.18
   1   1   0 2461.85  151.08
  -2  -1   0  145.69   10.70
  -2  -1   0  155.58   11.30
  -2  -1   0  151.68   10.70
  -2   1   0  147.89   10.80
  -2   1   0  129.89   10.90
  -3  -1   0 4415.56  267.77
  -3  -1   0 4135.09  267.67
  -3  -1   0 3970.90  268.87
  -3   1   0 3820.82  268.47
   3   1   0 4416.66  267.67
  -3   1   0 4095.99  268.07
  -4  -1   0  736.93   50.79
  -4  -1   0  798.42   50.89
  -4  -1   0  763.02   50.29
   4  -1   0  786.62   51.09
  -4  -1   0  771.42   53.19
   4   1   0  785.72   51.19
   4   1   0  743.83   50.49
  -4   1   0  727.33   52.69
  -5  -1   0  263.47   22.40
   5  -1   0  268.37   19.10
   5  -1   0  286.57   19.90
  -5   1   0  256.57   22.10
   5   1   0  270.27   19.20
   5   1   0  261.97   19.90
  -5   1   0  280.67   21.30
   6  -1   0    9.90    3.60
  -6  -1   0   13.40    6.10
   6  -1   0   11.90    3.10
  -6  -1   0   13.00    4.80
   6  -1   0   13.90    2.80
   6  -1   0   15.30    3.20
  -6  -1   0   11.70    3.30
   6   1   0   21.20    4.90
   6   1   0   10.10    3.10
   6   1   0   12.10    2.80
  -6   1   0   13.90    3.20
   6   1   0   14.40    3.30
  -6   1   0   19.10    4.40
  -6   1   0    8.30    5.60
  -6   1   0   19.80    4.50
  -7  -1   0    4.40    3.40
   7  -1   0   10.80    4.10
  -7  -1   0    9.00    3.80
   7  -1   0    9.50    2.90
   7  -1   0    3.50    2.90
   7  -1   0    7.40    3.00
  -7  -1   0   10.00    3.30
  -7   1   0    6.20    3.70
   7   1   0   10.90    3.10
   7   1   0    6.30    3.10
  -7   1   0    4.30    4.70
   7   1   0    5.60    4.00
  -7   1   0   11.00    3.40
  -7   1   0    9.70    2.70
   7   1   0    9.80    2.80
   8  -1   0   10.50    3.70
   8  -1   0   25.30    6.90
   8  -1   0   11.80    3.60
  -8  -1   0   15.00    3.70
  -8  -1   0   13.60    3.60
   8  -1   0   18.00    3.90
  -8   1   0   23.20    4.90
   8   1   0   17.10    3.80
   8   1   0   16.90    5.20
  -8   1   0   18.10    3.50
   8   1   0   15.30    4.20
   8   1   0   14.50    3.30
  -8   1   0   13.50    3.70
  -8   1   0   21.10    4.20
   9  -1   0    2.80    6.30
   9  -1   0    4.60    3.20
  -9  -1   0    6.80    3.10
   9  -1   0    4.20    3.10
   9  -1   0    3.70    2.30
  -9  -1   0    2.50    2.30
   9   1   0    1.60    2.00
  -9   1   0    3.80    2.20
   9   1   0    5.70    6.10
   9   1   0   -0.80   11.50
  -9   1   0    3.20    2.90
   9   1   0   -0.70    3.80
   9   1   0    3.40    2.80
 -10  -1   0   40.10    4.70
  10  -1   0   43.50    5.70
  10  -1   0   48.00    6.10
 -10   1   0   42.20    4.20
  10   1   0   45.00    5.80
  10   1   0   43.60    5.60
  10   1   0   39.50    5.70
  -2  -2   0 3512.15  234.98
  -2  -2   0 3872.41  235.08
   2  -2   0 3243.78  233.38
  -2  -2   0 3983.20  235.18
   2  -2   0 3508.55  233.38
  -2   2   0 4092.79  234.38
   2   2   0 3706.23  233.68
   2   2   0 3662.73  234.28
  -2   2   0 3084.09  234.38
  -3  -2   0 1049.59   72.59
  -3  -2   0 1150.28   72.99
  -3  -2   0 1099.69   72.09
  -3   2   0 1065.29   71.99
   3   2   0 1064.19   71.39
  -4  -2   0  641.84   46.50
  -4  -2   0  724.23   45.40
  -4  -2   0  694.23   45.30
  -4   2   0  600.04   45.70
  -4   2   0  661.63   45.50
   4   2   0  640.94   45.50
   4   2   0  658.13   43.90
  -5  -2   0  166.28   15.50
  -5  -2   0  224.78   16.70
  -5  -2   0  205.98   16.20
  -5  -2   0  188.38   17.90
   5  -2   0  198.48   14.60
   5  -2   0  226.88   15.60
  -5  -2   0  193.98   15.80
   5   2   0  171.48   16.70
   5   2   0  200.58   14.80
   5   2   0  204.98   15.70
  -5   2   0  218.98   17.10
   6  -2   0  239.08   17.20
  -6  -2   0  234.58   18.10
  -6  -2   0  230.98   17.40
   6  -2   0  258.37   18.40
  -6  -2   0  240.98   22.00
  -6   2   0  238.38   20.20
  -6   2   0  226.48   17.60
   6   2   0  220.98   18.40
  -6   2   0  227.68   17.40
   6   2   0  200.18   19.00
   6   2   0  234.38   17.80
   6   2   0  242.48   17.50
  -6   2   0  238.08   17.60
  -6   2   0  237.18   18.30
   6   2   0  232.98   17.20
   7  -2   0   -1.10    3.10
   7  -2   0    1.90    2.80
  -7  -2   0   -0.20    2.70
  -7  -2   0    2.40    2.30
  -7  -2   0    0.10    6.20
   7  -2   0   -0.80    2.00
  -7   2   0    2.00    2.00
  -7   2   0    4.70    3.20
   7   2   0   -1.90    4.50
   7   2   0    0.30    2.10
  -7   2   0    0.50    2.70
   7   2   0    0.90    2.40
   7   2   0    0.00    2.40
  -7   2   0    4.10    2.50
  -8  -2   0  278.47   23.00
   8  -2   0  284.27   20.30
   8  -2   0  298.07   20.70
  -8  -2   0  250.87   20.70
   8  -2   0  290.37   25.10
   8  -2   0  277.17   20.90
  -8   2   0  266.47   20.10
   8   2   0  267.37   21.00
  -8   2   0  277.57   21.00
   8   2   0  279.67   20.10
   8   2   0  291.57   20.70
   8   2   0  248.48   25.60
  -8   2   0  262.67   20.10
   8   2   0  222.98   21.80
  -8   2   0  260.47   19.70
   9  -2   0   72.19    7.70
   9  -2   0   78.69    8.40
   9  -2   0   60.79   12.10
  -9  -2   0   70.59    7.70
  -9  -2   0   81.39    7.50
  -9   2   0   76.39    7.30
  -9   2   0   74.09    7.00
   9   2   0   72.29    7.40
  -9   2   0   75.49    7.70
   9   2   0   73.99    8.60
   9   2   0   58.19    9.80
   9   2   0   73.59    8.30
  10  -2   0    0.70    1.70
  10  -2   0   -1.00    2.10
 -10  -2   0    1.40    1.70
  10  -2   0   -0.10    2.40
  10   2   0    5.40    4.00
  10   2   0    2.10    1.50
  10   2   0    1.10    2.60
   0  -3   0    0.20    1.50
   0  -3   0    1.20    1.70
   0   3   0   -0.60    1.00
   0   3   0    1.10    1.20
   1  -3   0  503.75   36.30
   1  -3   0  514.65   36.40
  -1  -3   0  567.84   37.20
  -1  -3   0  572.24   38.10
  -1  -3   0  535.15   36.10
  -1   3   0  529.85   36.10
   1   3   0  554.04   36.10
  -1   3   0  556.64   36.30
  -2  -3   0 2168.08  130.59
   2  -3   0 1977.00  128.69
   2  -3   0 1952.90  128.99
  -2  -3   0 2025.20  129.99
  -2  -3   0 2133.39  130.59
   2  -3   0 1908.41  128.99
   2   3   0 1799.22  129.19
  -2   3   0 2065.09  129.79
  -2   3   0 2029.60  129.09
   2   3   0 2098.59  128.99
   2   3   0 1730.23  129.29
  -3  -3   0  282.87   20.70
  -3  -3   0  252.87   20.40
  -3  -3   0  280.27   20.60
  -3   3   0  272.57   20.10
   3   3   0  268.47   19.40
  -4  -3   0  277.57   21.00
  -4  -3   0  273.57   21.60
   4   3   0  279.67   19.90
  -4   3   0  273.47   20.80
   4   3   0  246.88   18.90
  -5  -3   0  615.84   40.90
  -5  -3   0  595.54   43.00
  -5  -3   0  629.24   41.70
   5  -3   0  669.93   41.90
  -5  -3   0  598.04   41.90
  -5  -3   0  571.94   43.30
  -5  -3   0  604.14   41.20
  -5  -3   0  628.34   45.00
   5  -3   0  589.34   40.60
   5   3   0  646.04   42.40
   5   3   0  595.64   41.40
   5   3   0  531.35   40.90
   5   3   0  615.94   41.00
  -5   3   0  604.24   43.30
  -5   3   0  639.14   42.10
  -5   3   0  588.44   41.40
  -6  -3   0   74.29   11.20
  -6  -3   0   70.29    7.00
   6  -3   0   79.89   10.90
  -6  -3   0   61.29    7.30
   6  -3   0   62.69   10.00
  -6   3   0   65.09    6.40
   6   3   0   63.99    6.90
  -6   3   0   69.79    6.90
  -6   3   0   67.39    9.90
   6   3   0   55.09    6.70
   6   3   0   66.29    7.90
   6   3   0   64.09    7.20
   6   3   0   51.69    8.20
  -6   3   0   66.29    7.60
   7  -3   0    1.60    2.60
  -7  -3   0   -2.80    6.10
   7  -3   0    7.20    3.60
   7  -3   0    7.70    4.60
   7  -3   0    2.80    2.50
  -7  -3   0    6.70    3.00
  -7  -3   0   11.70    3.40
  -7   3   0    8.50    3.60
  -7   3   0    5.80    2.30
   7   3   0    2.10    4.10
   7   3   0    2.10    3.60
   7   3   0    5.00    3.20
   7   3   0    4.10    2.50
   7   3   0    5.30    4.00
  -7   3   0    6.30    2.80
  -7   3   0    8.10    7.40
   8  -3   0   40.30    8.00
  -8  -3   0   34.30    6.80
  -8  -3   0   33.00    5.70
   8   3   0   28.70    6.00
   8   3   0   38.20    7.60
  -8   3   0   38.70    6.30
   8   3   0   35.60    5.60
   8   3   0   18.70   11.80
   8   3   0   40.50    5.80
  -8   3   0   32.60    4.90
  -8   3   0   32.80    5.60
   9  -3   0   14.00    3.60
  -9  -3   0   13.00    3.30
   9  -3   0    6.00    2.60
   9  -3   0    9.00    7.30
  -9  -3   0   10.40    2.80
   9  -3   0    9.50    4.00
  -9   3   0    9.10    2.30
   9   3   0    3.00    4.60
  -9   3   0   17.90    3.90
   9   3   0    9.20    8.20
   9   3   0   24.90   31.20
   9   3   0    6.00    2.20
   9   3   0   11.60    3.50
  -9   3   0   13.50    2.80
   9   3   0   14.20    3.50
  10  -3   0   18.60    3.50
 -10  -3   0   12.30    2.60
  10  -3   0   18.20    3.70
  10  -3   0   10.10    2.30
  10   3   0   21.90    3.70
 -10   3   0   13.30    3.90
  10   3   0   16.00    2.30
   0  -4   0 6406.36  412.26
   1  -4   0 1280.87   91.49
  -1  -4   0 1298.67   90.69
  -1  -4   0 1407.46   92.29
   1  -4   0 1326.67   91.49
  -1  -4   0 1446.76   92.49
   1   4   0 1412.96   90.89
   1   4   0 1536.15   90.69
  -1   4   0 1349.16   90.89
  -1   4   0 1431.36   91.09
   2  -4   0 3551.34  242.18
  -2  -4   0 4084.79  244.08
  -2  -4   0 4035.10  244.08
  -2  -4   0 3739.73  242.78
   2  -4   0 3571.34  242.18
   2  -4   0 3521.05  241.48
   2   4   0 3372.16  241.98
   2   4   0 3995.10  242.08
  -2   4   0 3990.60  242.78
   2   4   0 3560.44  242.08
  -2   4   0 3746.93  242.08
   3  -4   0  142.89   11.10
  -3  -4   0  173.98   14.40
  -3  -4   0  170.88   14.00
   3  -4   0  145.29   11.10
  -3  -4   0  153.88   13.40
  -3  -4   0  159.68   11.70
   3   4   0  148.89   12.80
  -3   4   0  162.98   13.10
   3   4   0  155.28   12.30
  -4  -4   0  612.84   41.60
  -4  -4   0  535.75   45.80
  -4  -4   0  607.74   41.40
  -4  -4   0  548.85   38.30
   4   4   0  524.35   40.10
   4   4   0  581.34   39.50
   4   4   0  554.04   38.10
  -4   4   0  585.24   40.50
  -5  -4   0    6.80    4.40
  -5  -4   0    4.00    2.50
  -5  -4   0    5.60    4.90
  -5  -4   0   -0.10    7.40
  -5  -4   0    4.10    2.60
  -5  -4   0    2.30    5.90
   5  -4   0    1.30    2.60
   5   4   0    9.50    3.60
  -5   4   0    6.40    2.30
  -5   4   0    6.50    2.70
  -5   4   0    4.50    3.00
  -5   4   0    4.70    1.90
  -5   4   0    5.50    2.70
   5   4   0    8.20    5.60
   5   4   0    2.40    2.60
   5   4   0    4.20    2.30
   5   4   0    1.90    2.90
  -5   4   0    1.70    4.30
   5   4   0    4.80    2.60
  -6  -4   0  910.61   59.09
  -6  -4   0  809.42   61.29
   6  -4   0  873.61   59.89
   6  -4   0  949.31   59.69
  -6  -4   0  753.32   63.99
  -6  -4   0  947.71   62.39
  -6  -4   0  891.11   60.09
   6  -4   0  920.21   60.29
  -6  -4   0  889.11   65.09
  -6  -4   0  862.31   60.99
   6  -4   0  972.50   61.09
   6   4   0  845.02   63.49
  -6   4   0  936.81   59.69
  -6   4   0  864.61   59.39
  -6   4   0  969.20   61.39
   6   4   0  929.41   59.99
   6   4   0  817.32   61.39
  -6   4   0  913.41   60.39
  -6   4   0  924.41   63.29
   6   4   0  876.31   61.59
   6   4   0  866.11   60.39
   6   4   0  909.61   59.49
  -7  -4   0  877.91   63.59
   7  -4   0  998.40   62.59
   7  -4   0  921.01   62.09
  -7  -4   0  893.51   68.39
  -7  -4   0  969.20   62.69
   7  -4   0 1018.20   64.19
   7  -4   0  935.01   62.89
   7   4   0  816.92   63.99
  -7   4   0  933.91   62.99
   7   4   0  992.00   62.99
   7   4   0  930.21   63.29
   7   4   0  944.51   62.09
  -7   4   0  995.20   63.99
   7   4   0  859.01   67.09
   7   4   0  900.11   64.59
  -7   4   0  927.61   61.89
  -7   4   0  919.61   66.09
  -7   4   0  915.51   61.89
   8  -4   0  186.18   15.30
  -8  -4   0  176.88   16.20
   8  -4   0  191.08   14.70
  -8  -4   0  213.78   14.90
   8  -4   0  189.98   16.20
   8   4   0  172.98   16.60
  -8   4   0  161.38   13.40
   8   4   0  166.38   16.30
  -8   4   0  187.78   14.90
   8   4   0  170.18   16.20
  -8   4   0  187.78   15.40
   8   4   0  182.88   14.50
   9  -4   0   -3.50    2.00
  -9  -4   0   -1.00    1.70
   9  -4   0    0.60    7.70
   9  -4   0   -0.30    2.30
  -9  -4   0   -0.30    2.50
   9  -4   0    0.40    4.80
   9   4   0    1.40    4.00
  -9   4   0   -0.10    2.10
   9   4   0   -2.50    1.60
   9   4   0    5.30    4.30
   9   4   0   -1.20    2.60
  -9   4   0    1.10    2.10
  10  -4   0   49.50    5.50
  10  -4   0   55.89    7.80
 -10  -4   0   43.30    4.90
  10  -4   0   54.29    5.00
 -10   4   0   43.00    4.90
 -10   4   0   39.70    5.10
   0  -5   0    7.10    3.60
   0  -5   0    3.00    2.80
   0  -5   0    2.10    1.70
   0   5   0   -1.90    1.70
   0   5   0   -0.10    1.60
   0   5   0   -0.50    1.70
  -1  -5   0  259.57   24.10
  -1  -5   0  285.67   21.10
  -1  -5   0  307.67   23.30
   1  -5   0  273.07   22.40
   1  -5   0  299.07   22.60
  -1   5   0  294.17   21.60
   1   5   0  344.07   21.20
  -1   5   0  291.57   21.60
   1   5   0  326.47   21.70
  -2  -5   0  230.78   18.60
   2  -5   0  209.28   17.10
  -2  -5   0  222.98   17.00
   2  -5   0  207.08   17.10
  -2  -5   0  218.08   15.60
  -2  -5   0  235.78   18.90
   2  -5   0  216.78   16.30
   2   5   0  236.98   16.60
  -2   5   0  223.78   17.00
   2   5   0  193.78   16.10
   2   5   0  230.98   16.40
  -3  -5   0 1329.47   84.39
  -3  -5   0 1378.56   87.99
   3  -5   0 1216.28   83.79
   3  -5   0 1225.98   84.49
   3  -5   0 1259.27   84.49
  -3  -5   0 1303.07   86.49
  -3  -5   0 1304.47   87.49
   3   5   0 1250.07   85.29
  -3   5   0 1366.06   86.29
   3   5   0 1229.38   85.19
  -4  -5   0  702.43   47.80
  -4  -5   0  705.23   51.29
  -4  -5   0  714.63   50.69
  -4  -5   0  718.33   47.60
  -4  -5   0  699.23   54.39
  -4  -5   0  710.73   47.30
   4   5   0  717.93   48.90
   4   5   0  696.23   49.40
   4   5   0  718.73   47.20
  -4   5   0  704.63   46.90
  -4   5   0  784.12   50.39
   4   5   0  660.23   47.60
  -4   5   0  720.03   48.50
  -4   5   0  724.13   48.00
   4   5   0  647.44   49.00
  -5  -5   0  194.28   19.70
  -5  -5   0  220.68   15.90
  -5  -5   0  192.58   22.10
  -5  -5   0  221.98   16.30
  -5  -5   0  225.98   18.00
   5  -5   0  205.38   15.70
  -5  -5   0  205.48   16.20
  -5  -5   0  206.68   17.10
  -5  -5   0  215.18   20.80
  -5   5   0  274.47   21.70
  -5   5   0  215.58   16.80
  -5   5   0  248.18   17.50
   5   5   0  203.78   15.50
  -5   5   0  193.88   15.10
   5   5   0  202.28   16.40
   5   5   0  207.88   17.40
  -5   5   0  223.08   15.20
   5   5   0  221.28   19.30
   5   5   0  187.18   16.90
  -5   5   0  215.78   17.00
   5   5   0  201.48   16.50
  -5   5   0  212.88   16.60
  -6  -5   0    5.80    3.80
  -6  -5   0    1.40   11.80
   6  -5   0   13.70    4.50
  -6  -5   0    4.60    6.60
  -6  -5   0    5.70    2.80
  -6  -5   0   -1.80    4.80
  -6  -5   0    4.70    3.50
  -6  -5   0   13.50    7.00
   6   5   0    6.10    3.80
  -6   5   0    4.00    3.60
  -6   5   0    8.60    6.70
   6   5   0    5.60    3.40
  -6   5   0    5.00    2.10
  -6   5   0    3.30    2.60
   6   5   0    5.30    7.60
   6   5   0    3.00    3.00
  -6   5   0    7.10    3.60
  -7  -5   0   11.70    8.50
   7  -5   0    8.30    3.40
  -7  -5   0    4.10    2.70
  -7  -5   0    8.60    3.70
   7  -5   0   -1.40    4.00
   7  -5   0   11.00    5.00
   7  -5   0    8.10    3.20
   7   5   0   -5.10   10.80
   7   5   0   10.40    3.60
   7   5   0    8.00    4.00
   7   5   0    8.30    2.90
   7   5   0    5.20    3.60
   7   5   0   10.90    4.70
  -7   5   0   18.20    4.60
  -7   5   0    5.60    2.20
  -7   5   0    7.50    3.20
  -8  -5   0    8.50    3.50
   8  -5   0   10.70    4.40
  -8  -5   0    1.90    2.30
   8  -5   0    3.60    5.50
   8  -5   0    3.80    2.70
   8   5   0   12.20    7.50
  -8   5   0    7.00    3.00
   8   5   0    1.30    4.60
   8   5   0    4.80    3.60
   8   5   0    8.90    3.60
  -8   5   0    6.40    3.10
   8   5   0    4.80    2.40
  -9  -5   0   -2.60    1.70
   9  -5   0   -0.20    3.60
  -9  -5   0    0.40    3.20
   9  -5   0    0.50    2.30
  -9   5   0   -1.40    2.70
   9   5   0    0.40    3.20
  -9   5   0   -0.20    2.10
   9   5   0    2.10    2.80
  10  -5   0    4.90    1.70
  10  -5   0   12.10    2.80
 -10  -5   0   10.00    2.50
 -10   5   0    4.80    2.10
 -10   5   0    7.20    2.00
   0  -6   0 1134.69   76.99
   0  -6   0 1127.59   76.99
   0   6   0 1105.39   74.99
   0   6   0 1127.89   74.59
   1  -6   0  551.64   40.40
   1  -6   0  513.05   39.90
  -1  -6   0  582.54   41.30
  -1  -6   0  531.65   40.70
  -1  -6   0  497.55   37.90
  -1   6   0  540.25   38.70
  -1   6   0  565.84   38.90
   1   6   0  614.94   38.40
   1   6   0  615.94   38.10
   1   6   0  571.64   38.80
  -2  -6   0   45.30    6.80
   2  -6   0   50.39    8.20
  -2  -6   0   62.09    9.40
   2  -6   0   41.90    5.90
  -2  -6   0   62.69    9.10
  -2  -6   0   49.30    5.20
   2  -6   0   54.09    7.80
  -2   6   0   57.19    7.10
   2   6   0   61.49    6.70
  -2   6   0   53.89    6.40
   2   6   0   56.79    6.30
  -3  -6   0   19.40    7.50
   3  -6   0   23.60    6.00
  -3  -6   0   29.30    4.00
   3  -6   0   30.20    4.70
   3  -6   0   22.80    5.40
   3  -6   0   24.10    4.40
  -3  -6   0   33.80    8.20
  -3  -6   0   35.10    7.20
  -3   6   0   21.90    5.80
   3   6   0   30.30    5.70
  -4  -6   0  137.39   11.40
  -4  -6   0  138.09   14.50
  -4  -6   0  135.69   11.70
  -4  -6   0  134.69   15.70
  -4  -6   0  148.09   11.60
  -4   6   0  137.19   10.50
   4   6   0  137.29   12.60
  -4   6   0  139.79   11.80
   4   6   0  138.29   13.70
  -4   6   0  143.29   14.10
   4   6   0  117.69   11.80
  -4   6   0  140.69   12.30
  -4   6   0  147.19   12.50
  -4   6   0  162.68   12.70
  -4   6   0  150.08   12.60
  -5  -6   0  220.28   16.20
  -5  -6   0  204.48   17.80
  -5  -6   0  199.38   25.30
  -5  -6   0  218.18   16.20
  -5  -6   0  202.78   15.50
  -5  -6   0  190.78   20.10
  -5  -6   0  202.08   17.00
  -5  -6   0  206.38   22.10
  -5   6   0  226.98   20.10
  -5   6   0  223.78   16.40
  -5   6   0  222.88   14.90
   5   6   0  165.38   18.80
  -5   6   0  220.88   16.50
  -5   6   0  221.38   17.00
   5   6   0  181.58   16.60
   5   6   0  200.78   16.20
   5   6   0  205.58   15.00
  -5   6   0  171.88   17.70
  -5   6   0  211.38   15.60
   5   6   0  198.68   17.30
   6  -6   0  259.57   19.60
  -6  -6   0  227.18   19.50
  -6  -6   0  241.68   24.20
  -6  -6   0  242.38   17.80
  -6  -6   0  230.28   19.50
  -6  -6   0  214.48   18.10
  -6  -6   0  187.48   20.10
  -6  -6   0  250.67   18.70
   6  -6   0  239.48   18.00
   6   6   0  227.58   20.00
   6   6   0  218.88   23.70
   6   6   0  228.28   19.70
  -6   6   0  289.47   19.90
  -6   6   0  257.17   18.10
  -6   6   0  246.78   22.60
  -6   6   0  244.58   19.00
   6   6   0  247.68   17.30
   6   6   0  241.38   18.90
  -6   6   0  244.78   19.40
   7  -6   0   14.40    3.80
  -7  -6   0   11.80    4.10
  -7  -6   0    8.40    3.10
  -7  -6   0    8.60    2.50
  -7   6   0   26.80   11.50
   7   6   0    6.20    3.30
  -7   6   0   13.00    4.20
   7   6   0    6.10    3.70
   7   6   0    4.10    2.50
  -7   6   0   13.70    3.70
  -8  -6   0   15.20    3.40
   8  -6   0    5.70    3.50
  -8  -6   0   16.10    4.30
   8  -6   0    9.70    6.60
   8   6   0   15.10    4.00
  -8   6   0    9.10    3.10
  -8   6   0   14.20    4.10
   8   6   0    7.70    4.00
   9  -6   0    5.50    2.20
  -9  -6   0   11.70    5.20
   9  -6   0    4.50    2.50
  -9  -6   0    8.50    2.30
  -9   6   0    8.20    2.50
  -9   6   0    7.00    3.20
   9   6   0    4.50    2.70
  10  -6   0    5.50    2.40
  10  -6   0    4.50    2.00
 -10  -6   0    8.70    2.40
 -10   6   0    7.20    2.30
 -10   6   0    7.10    1.80
   0  -7   0    6.60    5.40
   0  -7   0    0.60    4.40
   0   7   0   -4.30    2.80
   0   7   0   -0.90    2.60
  -1  -7   0    2.60    5.70
   1  -7   0   -3.60    5.60
   1  -7   0   -5.40    4.20
  -1  -7   0    0.60    4.00
  -1  -7   0    0.00    1.60
  -1  -7   0   -4.30    4.20
  -1   7   0    1.20    3.30
  -1   7   0    2.90    2.90
   1   7   0   -1.20    2.80
   1   7   0    0.90    3.30
  -2  -7   0    4.70    4.50
  -2  -7   0    2.90    5.40
  -2  -7   0    5.30    6.30
  -2  -7   0    3.10    1.70
   2  -7   0    9.00    5.30
   2  -7   0   15.30    4.40
   2  -7   0    7.40    6.80
  -2   7   0    5.60    2.30
   2   7   0    4.20    3.60
   2   7   0    3.00    3.70
  -2   7   0    6.90    4.10
  -2   7   0    1.50    2.20
  -3  -7   0   12.40    8.40
  -3  -7   0    5.70    3.80
   3  -7   0    2.60    3.90
  -3  -7   0    4.70    8.50
   3  -7   0    0.20    3.90
  -3  -7   0    4.00    1.90
  -3  -7   0    3.90    3.20
   3  -7   0    2.50    6.10
   3  -7   0   10.00    7.40
  -3  -7   0   12.40    7.10
  -3   7   0    8.00    2.60
   3   7   0    5.50    6.60
  -3   7   0    5.60    2.80
  -3   7   0    5.30    3.20
   3   7   0    6.70    3.30
  -3   7   0    6.70    2.40
   3   7   0    6.10    2.50
   3   7   0    7.90    4.40
  -3   7   0    6.70    2.80
  -3   7   0    4.60    4.70
  -4  -7   0   65.49    7.10
  -4  -7   0   51.59    8.60
  -4  -7   0   44.00   12.60
  -4  -7   0   63.59   11.20
  -4  -7   0   59.69   13.10
  -4  -7   0   70.19    8.90
  -4  -7   0   82.49    7.30
  -4   7   0   65.29    7.40
   4   7   0   45.70    6.80
  -4   7   0   64.59   10.70
  -4   7   0   73.89    7.10
  -4   7   0   61.79    7.10
   4   7   0   66.39    7.30
  -4   7   0   59.79    5.70
  -4   7   0   57.89    6.40
  -4   7   0   55.89    7.10
  -5  -7   0  266.47   25.10
  -5  -7   0  265.37   21.70
  -5  -7   0  273.37   20.10
  -5  -7   0  251.27   20.50
   5  -7   0  260.07   19.80
  -5  -7   0  231.38   35.10
  -5  -7   0  284.67   20.70
  -5  -7   0  270.77   22.90
  -5   7   0  276.17   19.90
  -5   7   0  281.17   25.00
  -5   7   0  270.67   20.90
  -5   7   0  326.07   22.10
   5   7   0  251.17   21.30
  -5   7   0  265.07   21.30
  -5   7   0  293.07   19.90
  -5   7   0  288.17   20.70
  -5   7   0  269.97   19.30
  -6  -7   0    3.80    2.30
   6  -7   0   -3.20    3.30
  -6  -7   0    3.00    3.20
  -6  -7   0   -3.80   18.70
  -6  -7   0    5.70    2.70
  -6  -7   0    0.20    2.70
  -6  -7   0   -3.10    7.00
  -6  -7   0   11.40    8.70
  -6  -7   0    1.50    5.10
  -6   7   0    2.60    2.00
  -6   7   0   -0.80    2.20
  -6   7   0    6.90    3.40
   6   7   0    1.50    3.00
   6   7   0    1.10    3.20
  -6   7   0   -3.00    8.20
  -6   7   0    3.60    2.90
  -6   7   0   -4.60    3.30
   7  -7   0    6.80    3.40
  -7  -7   0    6.30    3.50
  -7  -7   0    2.20    2.00
  -7  -7   0    1.80    2.40
   7  -7   0    1.10    5.30
  -7   7   0    2.60    2.80
   7   7   0    2.00    3.60
  -7   7   0    0.00   10.40
   7   7   0    2.90    3.10
  -7   7   0    0.70    2.50
  -8  -7   0   35.80    5.90
   8  -7   0   24.90    7.90
   8  -7   0   34.40    5.30
  -8  -7   0   40.50    5.30
   8   7   0   34.90    6.00
  -8   7   0   29.20    5.00
  -8   7   0   33.50    5.40
   9  -7   0   21.40    3.70
  -9  -7   0   14.50    3.30
  -9  -7   0   20.90    3.10
   9  -7   0   23.70    3.80
   9   7   0   18.30    3.80
  -9   7   0   21.40    3.50
  -9   7   0   23.70    3.90
   0  -8   0 1501.95  101.39
   0  -8   0 1572.84  101.29
   0  -8   0 1449.76   95.29
   0   8   0 1432.36   96.69
   0   8   0 1355.46   94.89
   0   8   0 1631.34   97.59
   0   8   0 1553.34   95.69
   0   8   0 1398.46   96.59
   0   8   0 1234.88   96.49
  -1  -8   0  936.71   62.39
   1  -8   0  946.71   67.79
  -1  -8   0 1034.80   69.29
   1  -8   0  955.60   67.29
   1  -8   0  954.20   64.49
   1  -8   0  857.61   62.49
  -1  -8   0  960.60   68.09
   1   8   0  899.71   63.49
  -1   8   0 1007.30   63.29
   1   8   0  948.71   62.19
  -1   8   0  965.50   64.69
   1   8   0  992.70   63.99
  -1   8   0  964.80   62.19
  -1   8   0  871.21   61.79
   1   8   0  838.52   62.29
  -2  -8   0    0.50    2.70
  -2  -8   0    4.30    6.70
   2  -8   0    3.70    8.50
  -2  -8   0    1.70    1.80
   2  -8   0   -5.00    4.10
  -2  -8   0    1.50   13.30
  -2  -8   0    3.80    6.40
  -2  -8   0   -0.20    2.40
   2  -8   0    0.00    7.20
  -2   8   0   -0.10    1.90
  -2   8   0   -1.10    4.50
   2   8   0   -0.60    2.80
  -2   8   0   -3.80    2.30
  -2   8   0    0.70    1.70
   2   8   0    1.50    1.80
   2   8   0    6.10    4.70
  -2   8   0    0.30    1.80
  -2   8   0   -1.40    2.10
  -3  -8   0   38.80    8.80
   3  -8   0   29.30    6.80
   3  -8   0   26.70    6.00
   3  -8   0   23.50    9.70
  -3  -8   0   43.30   12.10
  -3  -8   0   39.10    4.90
  -3  -8   0   38.60    5.80
   3  -8   0   24.40   11.70
  -3  -8   0   47.50    5.80
  -3  -8   0   26.50   12.50
   3   8   0   42.80    6.90
  -3   8   0   39.40    8.90
  -3   8   0   34.10    5.50
  -3   8   0   37.70    5.80
  -3   8   0   32.00    5.60
   3   8   0   29.40    5.90
  -3   8   0   32.30    5.10
  -3   8   0   35.30    4.20
  -3   8   0   38.50    5.50
   3   8   0   33.90    6.90
  -3   8   0   40.70    5.10
   3   8   0   34.80    5.20
  -3   8   0   41.10    5.40
  -4  -8   0   54.19   18.60
  -4  -8   0   50.99    9.60
  -4  -8   0   43.80    5.70
  -4  -8   0   40.50    7.50
  -4  -8   0   69.39   26.50
  -4  -8   0   47.90   10.40
  -4   8   0   51.79    8.00
  -4   8   0   37.30    5.30
  -4   8   0   48.40    6.20
  -4   8   0   50.29    9.00
  -4   8   0   39.40    4.90
   4   8   0   37.40    7.30
  -4   8   0   28.90    9.30
  -4   8   0   41.30    6.00
  -4   8   0   41.20    5.50
  -5  -8   0 1254.67   87.59
  -5  -8   0 1281.77   88.79
   5  -8   0 1291.47   84.09
  -5  -8   0 1217.18   86.39
  -5  -8   0 1231.08   85.19
  -5  -8   0 1206.78   92.59
  -5  -8   0 1269.27   84.49
  -5  -8   0 1218.88   89.49
   5   8   0 1163.68   85.89
  -5   8   0 1294.27   85.59
  -5   8   0 1298.37   83.79
  -5   8   0 1275.27   89.59
  -5   8   0 1431.46   84.19
  -5   8   0 1468.55   85.49
  -5   8   0 1204.38   85.79
  -6  -8   0  307.17   23.90
  -6  -8   0  332.97   23.40
  -6  -8   0  253.47   26.10
   6  -8   0  332.17   23.60
  -6  -8   0  333.87   25.60
  -6  -8   0  334.97   24.40
  -6   8   0  311.77   29.70
  -6   8   0  343.37   25.20
   6   8   0  314.87   25.20
  -6   8   0  337.87   24.80
  -6   8   0  361.96   23.00
  -7  -8   0  270.77   21.70
  -7  -8   0  294.67   20.90
   7  -8   0  289.17   22.20
   7  -8   0  235.38   20.10
  -7  -8   0  272.57   19.20
  -7   8   0  292.17   21.30
  -7   8   0  319.37   34.40
   7   8   0  248.88   21.50
  -7   8   0  296.67   21.80
   8  -8   0  134.99   10.70
  -8  -8   0  124.39   10.50
  -8   8   0  134.89   11.50
   8   8   0  124.39   11.80
  -8   8   0  125.09   11.20
   9  -8   0   26.80    4.20
   9  -8   0   29.10    4.30
  -9  -8   0   18.00    3.60
  -9   8   0   24.40    3.80
  -9   8   0   26.80    3.90
   0  -9   0    4.60    8.20
   0  -9   0    0.40   11.30
   0  -9   0    4.40    4.50
   0   9   0   -0.40    2.20
   0   9   0    1.60    2.20
   0   9   0   -0.80    1.90
   0   9   0    7.40    3.20
   0   9   0    1.50    2.30
   0   9   0    0.30    1.50
   0   9   0    6.00    5.00
  -1  -9   0 1027.80   72.59
  -1  -9   0 1008.40   65.39
   1  -9   0  988.10   71.39
  -1  -9   0  897.91   65.49
   1  -9   0  936.51   64.99
  -1  -9   0 1005.10   68.49
  -1  -9   0 1040.90   73.79
  -1  -9   0 1029.90   67.09
   1  -9   0 1001.10   67.89
   1   9   0  925.21   65.09
  -1   9   0  852.81   65.09
  -1   9   0  969.00   64.49
  -1   9   0  919.51   65.29
   1   9   0  870.01   66.59
   1   9   0 1079.59   65.79
  -1   9   0 1028.10   68.09
  -1   9   0 1117.59   66.19
  -1   9   0  935.31   66.69
  -1   9   0  973.00   66.39
  -1   9   0 1030.10   65.29
   1   9   0  989.20   64.69
   1   9   0  940.81   66.29
  -2  -9   0  165.78   15.60
  -2  -9   0  149.99   19.70
  -2  -9   0  169.98   23.40
  -2  -9   0  150.68   12.40
   2  -9   0  138.09   19.60
   2  -9   0  153.38   14.60
   2  -9   0  126.49   12.30
  -2  -9   0  142.59   12.30
  -2  -9   0  131.89   12.50
  -2   9   0  162.78   16.00
   2   9   0  152.98   13.30
  -2   9   0  137.99   12.50
   2   9   0  147.39   12.30
  -2   9   0  152.48   13.20
  -2   9   0  152.08   11.90
  -2   9   0  150.98   13.30
  -2   9   0  144.29   11.40
  -2   9   0  155.18   13.60
   2   9   0  157.58   15.10
  -2   9   0  134.69   12.40
  -2   9   0  172.88   13.10
   2   9   0  156.08   11.70
  -2   9   0  171.88   12.40
   2   9   0  125.99   13.30
  -3  -9   0   54.29   15.10
  -3  -9   0   42.60   17.80
  -3  -9   0   74.59    7.90
   3  -9   0   49.00    9.40
  -3  -9   0   85.69    8.70
  -3  -9   0   89.19   11.00
   3  -9   0   73.49   15.40
  -3   9   0   90.19    9.10
  -3   9   0   81.69    7.50
  -3   9   0   74.99    8.10
  -3   9   0   89.89    8.50
   3   9   0   77.59    8.80
   3   9   0   75.19    9.50
  -3   9   0   68.79    8.10
   3   9   0   53.19   11.10
   3   9   0   59.49    8.60
  -3   9   0   82.79    8.90
  -3   9   0   83.29   13.00
  -4  -9   0   21.50   14.60
  -4  -9   0   38.50    5.80
  -4  -9   0   48.60    6.40
   4  -9   0   31.40    5.60
  -4  -9   0   22.60   11.10
  -4  -9   0   36.60    8.50
   4   9   0   41.80    6.10
  -4   9   0   36.80   10.90
  -4   9   0   37.90    6.00
  -4   9   0   38.10    5.90
  -4   9   0   47.60    6.70
  -4   9   0   53.59    6.40
  -4   9   0   42.10    5.60
  -4   9   0   47.40    6.40
   4   9   0   36.20    6.60
  -4   9   0   38.30    4.80
  -5  -9   0  160.58   13.60
  -5  -9   0  157.28   14.00
  -5  -9   0  174.08   14.40
   5  -9   0  173.98   13.80
  -5  -9   0  148.69   16.80
  -5  -9   0  143.19   15.10
  -5   9   0  160.68   14.50
   5   9   0  142.09   14.90
   5   9   0  154.08   14.60
  -5   9   0  196.28   15.50
  -5   9   0  198.48   14.60
  -5   9   0  175.98   13.20
  -5   9   0  175.78   14.60
  -5   9   0  172.68   21.80
  -5   9   0  177.08   12.80
  -6  -9   0   65.59    7.70
  -6  -9   0   65.69    7.10
  -6  -9   0   72.79    8.00
  -6  -9   0   63.69    9.50
  -6  -9   0   42.80   12.60
  -6  -9   0   64.89    9.20
   6  -9   0   77.09    8.00
  -6   9   0   84.29    6.70
  -6   9   0   66.49    7.90
   6   9   0   67.89    8.40
  -6   9   0   78.09    8.40
  -6   9   0   66.69   15.60
   6   9   0   51.39    8.50
  -7  -9   0    0.00    2.00
  -7  -9   0    1.80    3.00
  -7  -9   0    0.90    2.00
   7  -9   0   -6.80    8.80
  -7   9   0   -1.50    2.40
   7   9   0   -0.80    2.20
  -7   9   0   -0.60    2.00
  -8  -9   0   16.70    3.90
   8  -9   0   14.80    3.70
   8   9   0   13.90    3.60
  -8   9   0   15.30    3.70
  -8   9   0   12.10    3.00
   0 -10   0  201.68   16.40
   0 -10   0  181.88   19.20
   0 -10   0  221.18   32.00
   0 -10   0  240.38   28.10
   0  10   0  239.18   17.10
   0  10   0  191.08   19.70
  -1 -10   0 1143.49   81.59
  -1 -10   0 1333.07   85.69
   1 -10   0 1211.28   84.29
  -1 -10   0 1183.38   81.39
  -1 -10   0 1322.77   81.99
  -1 -10   0 1308.27   92.89
   1 -10   0 1227.38   81.39
  -1 -10   0 1272.57   90.29
   1  10   0 1190.98   85.59
  -1  10   0 1075.89   80.89
  -1  10   0 1243.58   83.39
   1  10   0 1232.28   81.09
  -1  10   0 1198.78   80.59
  -1  10   0 1102.99   81.99
  -1  10   0 1128.69   81.19
   1  10   0 1363.46   81.69
  -1  10   0 1238.78   84.69
  -1  10   0 1338.77   83.19
   2 -10   0  187.98   43.50
  -2 -10   0  185.98   37.10
  -2 -10   0  284.67   22.30
   2 -10   0  294.67   24.80
  -2 -10   0  317.77   26.30
   2 -10   0  275.77   23.00
   2 -10   0  259.97   21.90
  -2 -10   0  302.87   23.10
  -2  10   0  329.07   24.00
   2  10   0  322.67   22.40
   2  10   0  283.37   23.80
   2  10   0  321.37   21.60
   2  10   0  323.77   23.20
  -2  10   0  287.27   26.40
  -2  10   0  325.57   23.40
  -2  10   0  292.87   22.30
  -2  10   0  319.37   21.30
  -2  10   0  279.87   21.20
  -3 -10   0    5.90    2.80
   3 -10   0   12.10    9.70
  -3 -10   0    4.20    3.10
  -3 -10   0   -4.60    5.90
   3 -10   0    4.20    4.30
  -3 -10   0   26.80   14.70
  -3 -10   0    6.90    3.10
   3 -10   0    6.20    6.50
  -3  10   0    5.40    3.30
  -3  10   0    5.90    2.50
  -3  10   0    9.00    8.90
  -3  10   0    6.80    3.50
   3  10   0    9.30    4.00
  -3  10   0    2.20    2.80
   3  10   0    6.60    2.60
   3  10   0    5.30    3.40
  -3  10   0   12.00    3.50
  -3  10   0    5.30    2.90
   3  10   0    6.60    2.70
   4 -10   0    2.10    3.90
  -4 -10   0    8.10    3.20
  -4 -10   0    7.40    7.10
  -4 -10   0    0.00    2.50
  -4 -10   0    2.10    2.50
  -4 -10   0   27.00   17.90
  -4  10   0   20.90   12.40
  -4  10   0    2.30    2.70
  -4  10   0    3.20    2.70
  -4  10   0   -0.60    2.60
   4  10   0    1.10    3.10
  -4  10   0    4.50    3.40
  -4  10   0    3.40    2.30
   4  10   0    2.30    2.30
  -4  10   0    2.10    2.80
  -5 -10   0  434.96   31.70
  -5 -10   0  334.77   30.10
  -5 -10   0  373.26   28.70
  -5 -10   0  370.16   27.10
   5 -10   0  365.46   26.20
   5  10   0  415.06   29.40
  -5  10   0  358.96   34.10
  -5  10   0  366.86   27.70
   5  10   0  319.07   27.30
  -6 -10   0   14.40   10.30
   6 -10   0    8.60    4.30
  -6 -10   0    9.10    6.30
  -6 -10   0   19.10    5.20
  -6 -10   0   13.60    3.50
  -6 -10   0    8.30    3.90
   6  10   0   14.40    4.00
  -6  10   0    9.10    3.20
  -6  10   0   13.40    3.90
  -6  10   0   20.70    4.90
  -7 -10   0    8.80    2.80
   7 -10   0    5.40    3.70
  -7 -10   0    1.10    3.60
  -7 -10   0    2.50    1.70
  -7  10   0    5.80    2.80
  -7  10   0    4.10    2.70
   7  10   0    5.80    2.90
  -8 -10   0    0.70    3.70
  -8 -10   0   -1.40    1.40
   8  10   0    0.30    1.30
  -8  10   0   -0.60    1.70
  -8  10   0    0.40    1.70
   8  10   0   -2.40    2.00
   0 -11   0   13.20   16.40
   0 -11   0   -0.40    3.60
   0 -11   0    6.70    7.00
   0  11   0    3.20    3.00
   0  11   0    1.50    2.70
   0  11   0    5.60    2.30
   0  11   0   -9.80    9.90
   0  11   0    8.10    3.20
  -1 -11   0  105.29   13.30
  -1 -11   0   98.59    9.50
  -1 -11   0   74.89    9.80
  -1 -11   0  121.09   21.90
   1 -11   0   65.69   20.30
  -1 -11   0   86.89    9.30
   1 -11   0   87.89   13.60
   1  11   0   98.99   10.30
   1  11   0  102.89    8.60
  -1  11   0  104.49    9.80
  -1  11   0   86.29   10.20
  -1  11   0   88.89    8.20
  -1  11   0   91.19   15.50
   1  11   0   86.79    8.20
  -1  11   0   94.49   10.30
   1  11   0   44.90   14.00
   1  11   0   83.29   10.40
   2 -11   0    0.40    8.40
   2 -11   0    9.20   22.20
  -2 -11   0    7.80    3.20
   2 -11   0   16.90    4.70
  -2 -11   0   32.50   22.00
  -2 -11   0   14.70    3.90
   2 -11   0   19.50    6.90
  -2 -11   0   35.50    9.40
  -2 -11   0   12.40    3.30
   2  11   0   16.10    3.90
  -2  11   0    8.80    3.30
  -2  11   0   11.90    4.00
  -2  11   0   17.00    3.50
   2  11   0   15.60    3.50
  -2  11   0   -2.90   10.30
  -2  11   0   24.60    4.80
   2  11   0   12.90    4.50
  -2  11   0   15.80    5.10
   2  11   0   17.10    5.30
  -2  11   0   13.00    4.50
  -3 -11   0   23.10    8.40
  -3 -11   0   25.70    5.10
   3 -11   0   25.60    5.20
  -3 -11   0   25.30    5.20
  -3 -11   0   13.60    3.60
  -3 -11   0   20.50   20.70
  -3  11   0   32.60    6.20
   3  11   0   29.10    6.60
   3  11   0   19.60    5.00
  -3  11   0   21.80    3.80
  -3  11   0    2.40   11.90
   3  11   0   21.50    4.40
  -3  11   0   32.70    6.20
  -3  11   0   19.20    4.60
   3  11   0   27.20    4.40
  -3  11   0   19.70    4.50
   4 -11   0   23.30    4.60
  -4 -11   0   16.90    4.00
  -4 -11   0   20.90    4.40
  -4 -11   0    9.30    8.50
  -4 -11   0   15.40    4.00
   4  11   0   24.80    4.00
  -4  11   0   17.90    4.10
  -4  11   0    8.30   14.10
   4  11   0   20.70    4.90
  -4  11   0   16.60    5.60
   4  11   0   26.10    5.80
  -4  11   0   24.30    4.70
  -4  11   0   20.50    3.60
  -4  11   0   34.00    6.10
  -5 -11   0    8.50    3.50
  -5 -11   0   20.40    3.80
   5 -11   0   19.10    4.70
  -5 -11   0   21.70    4.40
  -5 -11   0   20.20    5.90
  -5 -11   0   13.80    9.00
   5  11   0   17.60    3.50
   5  11   0   15.70    4.00
  -5  11   0   24.40   16.30
  -5  11   0   16.90    3.10
  -5  11   0   17.30    4.00
  -5  11   0   11.00    3.40
   5  11   0   19.50    5.20
  -6 -11   0   11.10    8.80
  -6 -11   0    8.50    2.80
  -6 -11   0    6.70    2.30
  -6 -11   0    6.00    3.50
   6 -11   0    8.80    6.70
   6  11   0    7.10    2.40
  -6  11   0   15.80    4.30
   6  11   0    5.20    2.40
  -6  11   0    3.50    2.40
  -6  11   0    2.50    2.60
  -7 -11   0   -2.70    1.60
   7 -11   0   -6.40    3.50
  -7 -11   0   -3.10    4.70
  -7  11   0   -0.50    1.70
   7  11   0    0.40    2.00
  -7  11   0   -2.80    1.80
   7  11   0    0.80    1.60
   0 -12   0  599.84   43.80
   0 -12   0  616.44   48.10
   0 -12   0  595.04   45.20
   0 -12   0  629.34   44.20
   0  12   0  654.13   45.90
   0  12   0  682.53   45.30
   0  12   0  651.83   43.10
   1 -12   0    6.00    8.70
   1 -12   0    3.30    3.30
  -1 -12   0   11.80    8.70
  -1 -12   0    6.40    3.50
  -1 -12   0    5.30    3.80
  -1 -12   0    5.60    4.70
   1 -12   0    6.10    5.70
  -1  12   0   26.60   22.10
  -1  12   0    4.70    3.60
  -1  12   0    4.00    2.50
   1  12   0    6.80    3.40
   1  12   0    9.00    2.80
  -1  12   0    9.00    4.10
   1  12   0    5.80    3.40
   2 -12   0   24.40   17.00
   2 -12   0    0.70    6.80
  -2 -12   0    7.40    8.30
   2 -12   0    4.20    3.90
  -2 -12   0    3.60    4.30
  -2 -12   0    9.90    4.00
  -2 -12   0    4.30    4.60
   2  12   0    1.50    3.70
  -2  12   0    4.30    4.30
  -2  12   0   -3.10   14.70
  -2  12   0    0.10    4.50
   2  12   0   11.20    5.70
  -2  12   0    6.70    3.70
  -3 -12   0   40.20    6.50
  -3 -12   0   48.10    6.90
   3 -12   0   50.59    8.60
  -3 -12   0   39.60    7.90
  -3 -12   0   50.39    7.10
  -3 -12   0   55.59   12.80
  -3  12   0   37.30    5.80
   3  12   0   47.00    7.10
  -3  12   0   39.10    6.30
  -3  12   0   60.09   24.30
  -3  12   0   55.79    5.60
  -3  12   0   62.99    8.00
   3  12   0   51.09    5.80
   3  12   0   32.30    6.10
   3  12   0   57.29    6.40
  -3  12   0   66.99    8.10
  -4 -12   0  154.88   17.60
  -4 -12   0  179.68   14.10
  -4 -12   0  150.88   13.20
   4 -12   0  132.49   13.00
  -4 -12   0  153.28   15.40
  -4 -12   0  138.39   15.00
  -4  12   0  172.68   12.40
   4  12   0  181.88   13.80
  -4  12   0  200.98   15.30
  -4  12   0  152.78   13.10
  -4  12   0  144.69   13.00
   4  12   0  154.88   14.30
   4  12   0  174.88   12.70
   5 -12   0   90.79   13.60
  -5 -12   0   81.69   11.70
  -5 -12   0  105.09    9.30
  -5 -12   0   91.99    8.30
  -5 -12   0   67.89    8.40
   5  12   0   86.39    9.20
  -5  12   0   83.99    8.40
   5  12   0   94.89    8.00
  -5  12   0   78.39    8.40
   5  12   0   92.89    8.80
  -5  12   0  102.49    7.70
  -5  12   0  115.79   10.30
  -6 -12   0   10.10    7.00
  -6 -12   0   26.80    4.20
  -6 -12   0   14.90    5.00
  -6 -12   0   29.70    3.90
   6  12   0   26.10    3.60
   6  12   0   26.80    4.30
  -6  12   0   33.90    5.30
  -6  12   0   24.80    4.30
  -6  12   0   20.60    3.60
  -7 -12   0   27.20    3.60
  -7  12   0   28.70    4.30
  -7  12   0   29.70    3.90
   7  12   0   32.90    4.10
   7  12   0   27.40    3.40
   0 -13   0   -3.60    5.60
   0 -13   0    7.20   11.70
   0 -13   0   -2.90    2.90
   0 -13   0   -2.60    3.10
   0  13   0    0.80    2.90
   0  13   0    2.40    3.30
   0  13   0   -2.20    2.00
   1 -13   0   -1.90   11.20
  -1 -13   0    2.70    3.10
   1 -13   0    5.30    6.70
  -1 -13   0    3.80    3.20
  -1 -13   0   -2.30    4.70
  -1 -13   0    2.10    9.80
  -1 -13   0    2.20    3.50
   1 -13   0    0.40    3.60
   1  13   0    0.20    2.80
  -1  13   0    3.50    3.40
   1  13   0    0.10    2.00
  -1  13   0    1.30    2.50
   1  13   0    1.30    2.90
  -1  13   0    5.90    3.60
  -2 -13   0   72.99    8.90
   2 -13   0   78.59    9.20
  -2 -13   0   82.09    9.30
   2 -13   0  102.79   12.40
  -2 -13   0   81.99   14.70
  -2 -13   0   68.99   10.40
  -2 -13   0   88.19   11.30
  -2  13   0  110.39   10.50
   2  13   0   90.49    8.10
   2  13   0   91.49    9.30
   2  13   0   85.99    9.80
  -2  13   0   98.09   10.40
  -2  13   0   89.59    8.00
   3 -13   0   11.40    4.00
  -3 -13   0    9.70    3.20
  -3 -13   0   11.90    9.80
  -3 -13   0   13.60    4.10
  -3 -13   0   21.30    6.70
  -3 -13   0    6.90    2.90
   3  13   0   10.80    2.70
  -3  13   0   20.50    4.70
  -3  13   0    3.60    4.30
  -3  13   0   14.10    2.90
   3  13   0   12.00    4.00
  -3  13   0   20.20    4.90
  -3  13   0    5.50    4.70
   4 -13   0   40.30    7.00
  -4 -13   0   26.50   16.60
  -4 -13   0   39.40    5.70
  -4 -13   0   33.10    7.80
  -4 -13   0   34.90    6.00
  -4  13   0   55.89    6.60
  -4  13   0   34.60    5.40
  -4  13   0   26.50    4.80
   4  13   0   36.40    6.40
   4  13   0   49.60    5.40
   4  13   0   47.20    4.90
  -4  13   0   47.60    4.80
  -4  13   0   57.19    7.30
  -5 -13   0   74.39    7.10
  -5 -13   0   74.09    7.40
  -5 -13   0   45.60   12.10
  -5  13   0   80.89    6.40
  -5  13   0   66.09    7.00
   5  13   0   89.79    7.30
   5  13   0   82.69    6.90
  -5  13   0   95.29    8.80
  -6 -13   0   28.00    4.20
  -6 -13   0   34.90    4.20
  -6  13   0   25.70    4.10
   6  13   0   38.30    4.00
  -6  13   0   21.70    3.50
   6  13   0   30.40    3.30
   0 -14   0  130.19   26.30
   0 -14   0  121.69   12.20
   0 -14   0  119.79   14.80
   0  14   0  148.39   11.20
   0  14   0  144.69   13.20
   0  14   0  170.38   13.40
  -1 -14   0   12.50    3.80
   1 -14   0    1.60    3.70
   1 -14   0    6.20    3.20
  -1 -14   0    6.90    6.20
   1 -14   0    0.30    7.30
  -1 -14   0   -4.50   12.10
  -1 -14   0    9.70    3.90
  -1 -14   0    9.70    3.70
   1  14   0   13.60    4.10
  -1  14   0   17.70    4.40
   1  14   0   17.90    4.80
  -1  14   0   12.10    3.00
  -1  14   0   12.10    3.90
   1  14   0    8.20    2.70
   2 -14   0    2.60    3.40
   2 -14   0   -1.00    3.00
  -2 -14   0    1.10    2.70
  -2 -14   0   -2.50    4.90
  -2 -14   0    2.30    2.70
  -2 -14   0   -2.40    2.50
   2  14   0    1.40    2.90
  -2  14   0    3.70    2.90
   2  14   0    5.10    3.00
  -2  14   0   -0.20    1.90
   2  14   0    0.30    1.90
  -2  14   0    4.80    3.40
  -3 -14   0    8.80    5.60
   3 -14   0   26.20    5.90
  -3 -14   0   16.60    3.60
  -3 -14   0   17.30    3.90
  -3 -14   0    5.90    3.40
   3  14   0   13.40    2.80
  -3  14   0   18.90    3.00
  -3  14   0   32.40    8.90
   3  14   0   15.10    3.90
  -4 -14   0    9.30    2.30
  -4 -14   0   12.10    3.10
  -4 -14   0   11.00    3.80
  -4 -14   0   20.30    8.10
  -4  14   0   13.10    3.60
  -4  14   0   17.00    2.60
   4  14   0   12.60    2.30
  -5 -14   0   52.79    6.90
  -5 -14   0   54.09    5.50
   5  14   0   63.89    5.40
  -5  14   0   76.09    6.90
   0 -15   0   -0.90    2.20
   0 -15   0   -2.10    2.90
   0  15   0   -0.20    1.70
   0  15   0    2.90    2.40
   0  15   0    4.70    2.80
  -1 -15   0    1.10    3.90
   1 -15   0    1.90    3.80
  -1 -15   0    0.40    6.70
  -1 -15   0   -1.00    2.20
  -1  15   0   -0.80    1.60
   1  15   0    4.80    2.70
   1  15   0    2.80    1.90
  -1  15   0    8.00    3.30
   1  15   0    4.10    2.70
  -1  15   0    4.20    2.90
  -2 -15   0   25.20    3.90
  -2 -15   0   31.00    4.90
  -2 -15   0   19.60    7.60
   2 -15   0   27.00    4.60
   2 -15   0   33.80    5.80
  -2 -15   0   34.20    5.50
   2  15   0   32.80    3.80
  -2  15   0   32.40    3.70
  -3 -15   0   -4.70    2.10
  -3 -15   0   -0.90    1.50
  -3 -15   0    2.00    2.60
  -3  15   0    2.10    2.60
  -3  15   0    0.90    1.90
   3  15   0   -1.30    1.50
  11   0  -1    0.20    1.50
  11   0  -1    1.60    2.60
  10   0  -1   -1.40    1.60
  10   0  -1    0.60    2.80
 -10   0   1   -0.70    2.60
  10   0  -1   -0.50    2.20
  10   0  -1    9.30    8.40
   9   0  -1  134.59   10.80
   9   0  -1  135.19   11.30
  -9   0   1  122.99   11.00
   9   0  -1  116.19   12.50
   9   0  -1  126.09   11.50
  -9   0   1  113.19   10.80
  -8   0   1   -0.40    3.70
   8   0  -1   -6.10    3.40
   8   0  -1   -1.60    2.30
   8   0  -1   -0.90    2.40
  -8   0   1    2.40    2.20
   8   0  -1   -1.70    2.10
  -8   0   1   -4.40    2.80
  -7   0   1    5.80    2.50
  -7   0   1   -0.80    3.60
   7   0  -1    1.30    1.90
   7   0  -1    2.60    3.10
  -7   0   1    0.90    3.00
  -7   0   1    3.20    5.80
  -7   0   1    2.90    3.10
   6   0  -1   -0.40    2.30
   6   0  -1    0.60    1.70
  -6   0   1   -0.30    2.70
  -6   0   1   -0.80    4.20
   6   0  -1    0.50    2.10
  -6   0   1    1.30    2.00
   5   0  -1 2896.11  189.38
  -5   0   1 2979.80  189.88
   5   0  -1 2851.91  188.48
  -4   0   1   -0.20    2.10
  -4   0   1    0.20    2.60
  -4   0   1    0.70    2.50
  -4   0   1    0.90    1.60
   4   0  -1    2.10    1.70
  -4   0   1   -0.50    2.10
  -3   0   1  819.72   54.19
  -3   0   1  797.32   54.99
   3   0  -1  838.82   54.09
  -2   0   1    4.80    1.40
  -2   0   1    0.20    1.30
   0   0   1    0.00    0.40
   0   0   1    0.20    0.50
   0   0  -1    1.40    0.50
  -2   0  -1    1.40    1.50
  -2   0  -1    2.90    1.10
  -2   0  -1    1.20    1.50
  -2   0  -1    1.90    1.00
   2   0   1    0.10    1.00
  -2   0  -1    0.60    0.50
  -3   0  -1  944.71   71.59
  -3   0  -1 1155.68   71.29
   3   0   1 1053.09   70.19
  -3   0  -1 1126.49   69.39
   4   0   1    2.70    1.90
  -4   0  -1    0.70    2.90
   4   0   1    1.10    1.50
   5   0   1   22.00    4.30
  -5   0  -1   26.10    7.00
   5   0   1   13.80    2.70
  -6   0  -1   -1.20    2.40
  -6   0  -1   -1.80    2.90
  -6   0  -1    2.30    2.10
   6   0   1    3.20    2.00
   6   0   1   -2.10    2.20
   6   0   1    1.10    2.40
   6   0   1    0.40    3.10
  -7   0  -1   38.10    5.30
  -7   0  -1   32.00    6.20
   7   0   1   25.90    6.80
   7   0   1   37.80    6.00
  -7   0  -1   26.50    4.80
   7   0   1   38.70    7.00
   7   0   1   39.30    5.60
  -7   0  -1   23.50    4.80
  -8   0  -1   -0.50    1.90
   8   0   1   -3.00    2.20
   8   0   1    2.90    5.30
  -8   0  -1    2.60    3.60
   8   0   1    0.40    3.20
  -8   0  -1   -3.30    3.00
   8   0   1    1.60    2.40
   9   0   1   72.09    7.90
   9   0   1   49.50   15.00
   9   0   1   71.19    7.40
  -9   0  -1   72.29    7.20
   9   0   1   74.89    7.70
  -9   0  -1   68.19    7.50
  10   0   1   -2.40    2.30
  10   0   1   -0.50    1.50
 -10   0  -1    1.20    1.40
  10   0   1    0.00    2.30
  10  -1  -1   16.10    3.90
  10  -1  -1   14.30    2.90
  10  -1  -1   18.20    3.60
  10  -1  -1   20.50    9.10
 -10  -1   1   14.60    3.20
  10   1  -1   12.70    3.20
  10   1  -1   13.50    3.90
  10   1  -1   10.60    7.70
 -10   1   1   12.10    3.70
  10   1  -1    9.80    2.60
   9  -1  -1    4.30    2.50
   9  -1  -1    5.30    3.10
   9  -1  -1    9.30    5.20
  -9  -1   1    8.20    2.80
   9  -1  -1    2.30    2.40
   9   1  -1    4.00    2.80
  -9   1   1    6.60    2.60
   9   1  -1    4.10    2.30
  -9   1   1    7.70    3.20
   9   1  -1    9.00    5.40
   9   1  -1   13.00    3.90
   8  -1  -1    4.90    2.90
  -8  -1   1    3.70    3.70
   8  -1  -1    2.60    2.70
   8  -1  -1    3.40    2.60
  -8  -1   1    6.80    3.50
  -8  -1   1    5.80    2.80
   8  -1  -1    4.20    4.10
   8   1  -1    3.60    2.80
   8   1  -1    3.00    3.80
   8   1  -1    3.10    2.50
  -8   1   1    5.10    3.40
   8   1  -1    6.40    3.50
  -8   1   1    1.20    2.80
  -8   1   1    4.10    2.50
  -7  -1   1  238.98   19.30
   7  -1  -1  264.17   19.00
  -7  -1   1  239.98   18.60
  -7  -1   1  257.67   24.30
  -7  -1   1  243.48   19.40
   7  -1  -1  261.27   20.30
  -7   1   1  244.88   19.10
   7   1  -1  215.18   20.90
   7   1  -1  282.07   20.20
  -7   1   1  252.87   19.10
   7   1  -1  278.87   19.10
   7   1  -1  279.27   19.30
   7   1  -1  257.97   20.50
  -7   1   1  271.47   19.80
  -7   1   1  230.08   18.70
  -7   1   1  235.28   23.40
  -6  -1   1   33.40    4.90
   6  -1  -1   35.10    4.40
   6  -1  -1   27.30    5.00
  -6  -1   1   35.40    8.40
   6   1  -1   33.90    5.80
   6   1  -1   30.60    4.60
  -6   1   1   30.20    4.50
   6   1  -1   30.60    4.80
  -6   1   1   32.90    7.90
  -6   1   1   32.80    6.90
  -6   1   1   29.90    4.90
   6   1  -1   26.40    4.00
  -6   1   1   20.90    4.00
  -5  -1   1  173.18   15.30
  -5  -1   1  145.09   11.90
  -5  -1   1  140.59   12.20
   5  -1  -1  166.08   12.80
  -5  -1   1  155.48   17.00
  -5  -1   1  151.48   12.40
  -5   1   1  166.08   14.80
   5   1  -1  172.48   13.00
  -5   1   1  153.38   13.70
   5   1  -1  170.78   12.10
  -4  -1   1 1925.61  125.09
  -4  -1   1 1974.10  126.99
   4  -1  -1 1955.20  125.09
  -4  -1   1 1868.31  125.09
   4   1  -1 1837.62  124.49
  -4   1   1 1944.91  125.69
   4   1  -1 1995.50  125.29
  -4   1   1 1841.82  126.49
  -3  -1   1 6140.19  370.46
  -3  -1   1 5663.43  371.46
  -3  -1   1 5900.21  370.66
   3   1  -1 5928.51  370.56
  -3   1   1 5657.13  369.36
  -3   1   1 5544.65  369.46
  -3   1   1 5419.16  371.16
   3   1  -1 5714.73  369.46
  -2  -1   1  183.88   11.40
   2   1  -1  158.78   11.10
  -2   1   1  153.98   11.30
  -2   1   1  161.48   11.90
  -2   1   1  167.58   11.70
  -2   1   1  157.08   11.20
   1  -1  -1   29.80    2.70
   1  -1  -1   33.00    2.90
   1  -1  -1   33.80    2.90
  -1   1   1   33.50    2.90
   1   1  -1   31.30    2.80
  -1   1   1   39.80    3.20
   0  -1  -1 2272.87  147.69
   0   1   1 2040.10  147.79
   0   1   1 2339.17  148.09
   0   1   1 2510.65  148.19
  -2  -1  -1   35.70    3.80
  -2  -1  -1   30.00    4.00
  -2  -1  -1   33.30    3.70
  -2  -1  -1   35.10    3.30
  -2   1  -1   34.80    3.00
  -2   1  -1   32.70    4.10
  -2   1  -1   36.10    4.10
   2   1   1   34.00    4.20
   3  -1   1 1993.20  129.39
  -3  -1  -1 1826.12  130.89
  -3  -1  -1 2011.30  128.99
  -3  -1  -1 2147.29  129.69
  -3  -1  -1 2008.40  129.59
   3   1   1 2002.30  129.39
  -3   1  -1 2085.39  130.39
  -3   1  -1 1851.21  130.79
  -4  -1  -1   47.10    5.30
  -4  -1  -1   41.20    7.00
  -4  -1  -1   43.70    4.80
  -4  -1  -1   46.10    5.40
   4  -1   1   63.19    5.40
  -4   1  -1   51.39    7.20
   4   1   1   50.79    4.90
  -4   1  -1   50.39    6.50
  -5  -1  -1  535.75   40.10
  -5  -1  -1  577.44   43.40
   5  -1   1  568.74   39.40
   5  -1   1  619.94   40.40
  -5   1  -1  558.24   39.90
   5   1   1  621.44   40.60
   5   1   1  588.74   39.70
  -5   1  -1  641.34   42.10
  -6  -1  -1   -0.80    3.00
  -6  -1  -1   -0.80    1.60
   6  -1   1   -0.40    2.60
   6  -1   1   -2.10    2.60
  -6  -1  -1    1.30    4.50
   6  -1   1    0.70    1.60
   6   1   1   -3.70    2.90
   6   1   1   -0.90    2.40
   6   1   1    1.10    2.00
   6   1   1    2.20    2.20
  -6   1  -1   -0.70    2.10
  -6   1  -1   -3.90    2.40
  -6   1  -1    0.90    1.80
  -7  -1  -1  284.57   23.00
   7  -1   1  323.67   22.60
   7  -1   1  304.57   23.70
   7  -1   1  324.97   23.40
  -7  -1  -1  302.17   25.00
  -7   1  -1  327.47   22.60
  -7   1  -1  308.17   22.50
   7   1   1  307.27   22.40
   7   1   1  317.57   24.10
  -7   1  -1  295.17   22.70
   7   1   1  306.47   23.20
  -7   1  -1  303.07   23.10
  -8  -1  -1   92.99    9.60
   8  -1   1  120.99   13.50
   8  -1   1   97.59    9.10
  -8  -1  -1   89.79    9.10
   8  -1   1  108.89   11.40
   8  -1   1   97.59   11.30
   8   1   1   89.09    9.10
  -8   1  -1   71.19    9.80
  -8   1  -1   67.39   10.90
  -8   1  -1   83.29    8.60
   8   1   1   78.89    9.80
   8   1   1   85.29   10.30
   8   1   1  106.59    9.40
   9  -1   1   12.60    3.30
   9  -1   1   42.00   16.40
   9  -1   1   18.70    3.50
  -9  -1  -1   13.20    3.20
  -9  -1  -1   15.10    3.10
   9  -1   1   15.60    3.90
  -9   1  -1   12.70    2.80
   9   1   1   26.70   18.00
  -9   1  -1   12.30    3.70
   9   1   1   16.70    3.30
   9   1   1   18.70    4.00
   9   1   1    6.40    7.90
   9   1   1   12.40    3.60
  -9   1  -1   18.40    4.00
  10  -1   1    9.30    2.20
 -10  -1  -1   18.90    2.90
  10  -1   1   16.40    3.60
  10   1   1   12.20    3.00
  10   1   1   15.30    3.60
  10   1   1   13.80    2.40
  10  -2  -1   12.30    3.60
  10  -2  -1   13.60    3.30
  10  -2  -1   13.20    3.50
  10  -2  -1    3.80    9.80
 -10  -2   1    9.00    3.60
  10   2  -1   12.20    4.50
  10   2  -1    7.70    3.10
 -10   2   1    9.40    2.90
  10   2  -1    3.50    7.10
  10   2  -1    8.90    3.90
 -10   2   1    6.60    1.80
   9  -2  -1   43.30    6.80
   9  -2  -1   43.70    6.00
   9  -2  -1   43.90    6.10
  -9  -2   1   47.30    6.40
  -9  -2   1   47.90    6.10
   9  -2  -1   28.40    6.50
   9   2  -1   41.10    5.70
   9   2  -1   40.10    7.60
   9   2  -1   56.29    8.60
   9   2  -1   15.30   13.50
   9   2  -1   40.80    6.10
  -9   2   1   46.80    6.10
  -9   2   1   43.60    5.50
  -9   2   1   40.70    5.80
   9   2  -1   44.70    6.80
  -8  -2   1  222.48   16.60
   8  -2  -1  216.48   17.50
  -8  -2   1  211.48   23.30
   8  -2  -1  229.58   17.30
   8  -2  -1  213.38   18.50
  -8  -2   1  215.28   17.80
   8  -2  -1  248.38   17.20
  -8   2   1  210.38   16.90
  -8   2   1  210.58   17.10
   8   2  -1  226.98   17.00
  -8   2   1  227.08   17.90
   8   2  -1  227.28   19.20
   8   2  -1  196.28   19.00
   8   2  -1  227.38   18.00
   8   2  -1  232.88   17.40
  -7  -2   1  516.35   39.70
   7  -2  -1  455.55   31.00
  -7  -2   1  438.66   31.90
   7  -2  -1  459.85   32.40
   7   2  -1  464.75   31.20
   7   2  -1  374.96   32.50
   7   2  -1  430.66   32.60
  -7   2   1  462.75   32.10
   7   2  -1  424.86   30.60
  -7   2   1  444.06   31.20
  -7   2   1  456.45   33.90
   7   2  -1  439.36   31.50
  -7   2   1  387.26   33.70
  -6  -2   1   31.50    4.80
  -6  -2   1   34.20    5.10
  -6  -2   1   37.50    8.80
   6  -2  -1   35.00    5.20
  -6   2   1   28.40    7.70
  -6   2   1   32.80    7.00
   6   2  -1   25.40    5.70
  -6   2   1   27.90    4.60
   6   2  -1   32.20    5.00
   6   2  -1   40.90    5.70
  -6   2   1   29.40    4.50
   6   2  -1   29.70    4.70
  -6   2   1   33.90    5.40
   6   2  -1   39.90    4.80
  -5  -2   1 7866.11  494.45
   5  -2  -1 7536.75  492.95
  -5  -2   1 7473.05  496.55
  -5  -2   1 8035.70  494.55
  -5  -2   1 7152.88  492.85
   5  -2  -1 8172.38  494.15
  -5   2   1 7006.50  495.65
  -5   2   1 7397.56  494.85
   5   2  -1 8233.88  494.55
  -4  -2   1 6356.16  386.76
  -4  -2   1 5756.02  387.56
  -4  -2   1 6513.95  386.86
   4   2  -1 5795.42  385.16
   4   2  -1 6042.20  386.26
  -4   2   1 6110.69  386.76
  -4   2   1 5270.17  386.76
  -3  -2   1 1817.12  115.49
  -3  -2   1 1812.02  114.99
  -3   2   1 1617.44  114.69
  -3   2   1 1737.63  114.69
   3   2  -1 1785.32  113.49
   3   2  -1 1753.62  114.39
   2  -2  -1  905.21   59.99
  -2  -2   1  964.20   61.09
  -2  -2   1  988.50   60.99
   2  -2  -1  864.01   59.69
   2  -2  -1  928.71   59.99
  -2   2   1  907.61   60.49
  -2   2   1  909.11   60.09
  -2   2   1  819.02   60.19
   2   2  -1  946.21   59.99
  -2   2   1  971.70   60.29
   2   2  -1  916.41   60.39
   1   2   1 6192.48  411.36
   1   2   1 6552.94  411.16
   2  -2   1  143.29   10.40
  -2  -2  -1  168.68   12.30
  -2  -2  -1  188.88   12.50
   2  -2   1  147.39   10.40
  -2  -2  -1  144.39   12.10
   2  -2   1  154.58   10.40
   2   2   1  143.09   11.20
  -2   2  -1  162.48   11.90
   2   2   1  146.69   12.20
  -2   2  -1  154.98   11.00
  -3  -2  -1  679.93   45.00
  -3  -2  -1  695.83   45.90
  -3  -2  -1  683.13   45.90
  -3  -2  -1  627.64   46.50
   3   2   1  665.83   45.10
  -3   2  -1  691.13   46.00
  -4  -2  -1    8.20    2.80
  -4  -2  -1    5.20    3.40
  -4  -2  -1   12.60    3.30
  -4  -2  -1   10.00    4.00
   4  -2   1    7.20    2.60
  -4  -2  -1    8.10    3.80
   4   2   1    3.70    3.10
   4   2   1    5.70    2.00
  -4   2  -1    5.00    3.30
   5  -2   1  216.78   14.90
  -5  -2  -1  173.28   19.00
  -5  -2  -1  178.28   15.30
  -5  -2  -1  179.38   14.70
  -5  -2  -1  172.68   17.30
  -5  -2  -1  168.38   14.10
  -5  -2  -1  149.59   16.70
   5   2   1  189.48   14.60
  -5   2  -1  208.28   16.70
   5   2   1  200.58   15.10
   5   2   1  192.68   14.00
  -5   2  -1  194.48   14.50
  -5   2  -1  176.68   14.00
  -5   2  -1  200.88   15.00
  -6  -2  -1  882.31   64.49
   6  -2   1  899.61   59.79
  -6  -2  -1  898.61   59.19
   6  -2   1  927.71   59.29
   6  -2   1  817.72   58.89
   6  -2   1  933.41   60.29
  -6  -2  -1  843.22   59.99
   6   2   1  879.21   59.09
  -6   2  -1  837.02   59.19
   6   2   1  858.71   63.39
   6   2   1  903.81   59.99
   6   2   1  918.11   59.49
  -6   2  -1  886.41   59.59
  -6   2  -1  890.81   60.19
  -6   2  -1  914.91   59.29
   7  -2   1  406.16   27.80
   7  -2   1  418.96   28.70
   7  -2   1  432.36   29.40
  -7  -2  -1  358.06   28.40
  -7  -2  -1  387.06   27.30
   7  -2   1  341.47   29.00
  -7   2  -1  424.76   27.80
   7   2   1  377.06   29.30
   7   2   1  382.96   27.50
  -7   2  -1  401.16   28.70
   7   2   1  391.26   28.40
   7   2   1  383.16   28.50
   7   2   1  380.36   31.50
  -7   2  -1  375.26   27.70
  -7   2  -1  394.36   27.90
   8  -2   1  270.47   24.20
   8  -2   1  327.67   22.30
   8  -2   1  298.27   23.70
  -8   2  -1  292.07   23.70
   8   2   1  283.07   23.70
   8   2   1  271.27   28.20
   8   2   1  307.47   22.10
   9  -2   1   90.09    8.70
  -9  -2  -1   80.89    8.40
  -9  -2  -1   86.69    7.90
   9  -2   1  100.59    9.40
   9  -2   1   93.19    8.40
   9   2   1   83.99    8.40
  -9   2  -1   69.79    8.60
   9   2   1   99.49    9.50
  -9   2  -1   91.39    7.40
   9   2   1   88.29    8.00
  10  -2   1  176.58   13.50
  10  -2   1  171.68   14.00
  10  -2   1  215.58   14.90
  10   2   1  202.38   14.40
  10   2   1  178.18   13.10
  10   2   1  172.98   14.10
 -10  -3   1    2.20    1.80
  10  -3  -1    1.00    1.70
  10  -3  -1    2.20    2.40
  10  -3  -1    3.10    3.00
 -10   3   1   -1.80    1.90
  10   3  -1    2.50    2.60
  10   3  -1   -0.10    1.50
   9  -3  -1   28.10    4.80
   9  -3  -1   36.20    5.50
   9  -3  -1   49.40    6.80
   9  -3  -1   39.30    8.00
  -9  -3   1   35.00    5.10
  -9  -3   1   30.60    5.20
  -9   3   1   32.20    4.50
  -9   3   1   32.00    5.20
  -9   3   1   33.10    5.10
   9   3  -1   41.90    7.20
   9   3  -1   29.60    5.30
   9   3  -1   33.40    4.90
   9   3  -1   26.10    7.40
   9   3  -1   21.60    4.40
   8  -3  -1   74.99   13.30
   8  -3  -1   62.29    7.30
  -8  -3   1   57.19    7.10
  -8  -3   1   55.69   13.40
   8  -3  -1   58.89    6.60
  -8  -3   1   47.30    6.40
  -8   3   1   50.69    7.20
   8   3  -1   53.49   14.10
   8   3  -1   51.09    6.40
   8   3  -1   55.09    7.10
   8   3  -1   32.50    7.00
  -8   3   1   44.20    6.10
   8   3  -1   50.29    9.70
  -8   3   1   48.20    5.90
   8   3  -1   54.69    6.80
   7  -3  -1    1.30    2.20
   7  -3  -1    1.50    2.60
   7  -3  -1   -1.00    4.40
  -7  -3   1    4.70    5.80
   7  -3  -1    3.10    3.70
  -7  -3   1    1.10    2.70
  -7  -3   1    4.30    2.40
  -7   3   1   -0.40    1.90
   7   3  -1    1.90    2.30
   7   3  -1    1.60    2.50
   7   3  -1    2.10    2.90
  -7   3   1    1.10    3.00
  -7   3   1    0.10    2.40
   7   3  -1   -0.10    3.80
   7   3  -1    0.60    3.20
  -7   3   1    0.20    7.00
  -6  -3   1   78.89    8.50
  -6  -3   1   94.19   14.10
   6  -3  -1   87.89    8.00
   6  -3  -1  106.09   10.80
  -6  -3   1   87.79    8.10
  -6  -3   1   92.09   13.70
  -6  -3   1   69.59    8.80
  -6  -3   1   84.99   10.40
  -6  -3   1   93.49   12.00
  -6  -3   1   84.59    7.70
   6   3  -1   86.79    8.40
   6   3  -1   84.49    9.60
   6   3  -1   80.29    7.80
  -6   3   1   89.59    8.90
   6   3  -1   87.29    8.00
   6   3  -1   77.09    9.30
  -6   3   1   78.69    8.20
  -6   3   1   83.79   10.80
  -5  -3   1  138.09   14.00
  -5  -3   1  123.99   13.30
  -5  -3   1  133.79   11.00
   5  -3  -1  143.99   10.70
  -5  -3   1  142.39   11.00
  -5  -3   1  130.69   14.00
  -5   3   1  122.69   12.90
   5   3  -1  140.89   10.80
   5   3  -1  126.79   11.00
  -5   3   1  140.29   13.00
   5   3  -1  134.49   10.80
  -5   3   1  143.29   11.70
   5   3  -1  140.29   11.90
  -4  -3   1   65.99    6.50
  -4  -3   1   74.69    8.30
  -4  -3   1   86.69    8.70
  -4  -3   1   58.99   10.50
  -4   3   1   59.29    7.20
   4   3  -1   65.89    6.70
  -4   3   1   60.09    7.20
   3   3  -1   16.50    3.00
   2  -3  -1 2138.79  138.19
  -2  -3   1 2302.67  139.39
  -2  -3   1 2333.37  138.79
   2  -3  -1 1984.70  138.09
   2  -3  -1 1997.20  137.59
   2   3  -1 2169.08  137.99
   2   3  -1 2017.70  138.09
  -2   3   1 2029.40  138.29
  -2   3   1 2172.18  138.19
   1  -3  -1  114.09    8.80
   1  -3  -1  112.39    9.40
  -1  -3   1  126.79    9.00
   1  -3  -1  115.09    9.50
  -1  -3   1  114.39    9.70
  -1   3   1  120.09    9.00
   1   3  -1  117.99    8.30
  -1   3   1  116.89    9.20
  -1   3   1  113.99    9.60
   1   3  -1  117.99    8.90
   0  -3  -1 3860.71  255.87
   0  -3  -1 3948.20  255.87
   0   3   1 4040.00  255.97
  -1  -3  -1 2440.46  158.18
  -1  -3  -1 2190.88  157.18
   1  -3   1 2614.34  157.38
  -1  -3  -1 2581.44  158.38
  -1   3  -1 2464.15  157.08
  -1   3  -1 2438.36  157.28
   1   3   1 2235.88  157.28
   1   3   1 2431.06  158.28
  -2  -3  -1   64.29    7.00
   2  -3   1   60.99    5.50
  -2  -3  -1   70.29    7.00
   2  -3   1   59.89    5.40
  -2  -3  -1   67.89    6.60
   2   3   1   65.09    7.80
  -2   3  -1   67.79    6.50
   2   3   1   57.39    5.60
  -2   3  -1   66.19    5.60
  -3  -3  -1  934.41   58.79
  -3  -3  -1  834.82   58.49
  -3  -3  -1  887.01   57.19
  -3  -3  -1  890.21   58.49
   3   3   1  785.82   56.29
  -3   3  -1  871.71   57.99
   3   3   1  816.82   56.99
  -3   3  -1  843.12   56.39
  -4  -3  -1  180.28   15.60
  -4  -3  -1  206.68   15.70
  -4  -3  -1  158.88   15.40
  -4  -3  -1  202.18   14.00
  -4  -3  -1  174.18   13.20
   4   3   1  157.68   12.90
   4   3   1  158.88   13.60
  -4   3  -1  169.18   14.80
  -5  -3  -1  669.23   47.40
   5  -3   1  758.72   48.00
  -5  -3  -1  728.83   47.90
  -5  -3  -1  654.63   48.10
   5  -3   1  702.83   46.90
  -5  -3  -1  723.03   49.50
  -5  -3  -1  725.73   51.69
  -5  -3  -1  668.43   49.60
   5   3   1  692.63   47.80
   5   3   1  719.73   48.60
   5   3   1  746.43   47.50
   5   3   1  693.73   47.10
  -5   3  -1  741.33   49.99
  -5   3  -1  646.74   47.00
  -6  -3  -1  384.06   29.40
  -6  -3  -1  420.86   28.70
  -6  -3  -1  402.16   33.70
   6  -3   1  426.86   28.40
   6  -3   1  375.56   28.40
   6  -3   1  452.75   31.20
   6  -3   1  421.66   29.30
  -6   3  -1  419.96   31.80
   6   3   1  396.46   29.10
   6   3   1  352.26   30.20
   6   3   1  412.16   28.40
  -6   3  -1  401.26   29.00
   6   3   1  425.66   28.90
   6   3   1  388.46   29.90
  -6   3  -1  428.86   28.60
  -6   3  -1  395.66   28.20
  -6   3  -1  407.46   29.50
   7  -3   1  290.27   22.20
  -7  -3  -1  292.17   22.50
   7  -3   1  316.27   21.80
   7  -3   1  325.17   23.20
  -7  -3  -1  295.17   21.30
  -7   3  -1  302.17   22.00
   7   3   1  307.97   22.50
  -7   3  -1  307.27   21.50
  -7   3  -1  277.97   21.00
  -7   3  -1  297.77   22.60
   7   3   1  245.58   23.30
   7   3   1  286.67   21.70
   7   3   1  269.67   23.10
   7   3   1  292.57   21.40
   7   3   1  271.77   27.00
   8  -3   1   91.49    8.70
   8  -3   1   90.59    9.40
   8  -3   1   84.99    8.30
  -8  -3  -1   83.29    8.70
  -8  -3  -1   64.89    9.70
   8  -3   1   74.49   10.20
   8   3   1   85.69    9.10
  -8   3  -1   72.59    7.80
  -8   3  -1   83.79    8.20
   8   3   1   40.60   20.90
   8   3   1   73.39    9.80
   8   3   1   83.79    8.50
  -8   3  -1   79.99    7.30
   8   3   1   75.19   10.00
  -8   3  -1   88.79    8.80
   8   3   1   77.49    8.30
  -9  -3  -1    5.20    2.50
   9  -3   1   11.80    2.90
  -9  -3  -1    7.80    3.20
   9  -3   1   17.60    6.20
   9  -3   1    9.00    3.20
  -9   3  -1   12.40    3.50
  -9   3  -1   11.80    4.20
   9   3   1   10.70    3.60
   9   3   1    4.10    2.90
   9   3   1    5.10    2.20
  10  -3   1   26.50    4.40
  10  -3   1   27.00    3.70
 -10  -3  -1   31.10    3.90
  10  -3   1   45.20    7.00
  10   3   1   30.80    3.70
  10  -4  -1   78.39    7.00
 -10  -4   1   62.69    6.80
  10  -4  -1   64.69    7.40
  10  -4  -1   80.69    6.80
 -10   4   1   67.19    6.70
  10   4  -1   80.49    7.40
   9  -4  -1    4.80    2.90
   9  -4  -1   -0.10    2.10
   9  -4  -1   10.70    7.10
  -9  -4   1    8.00    3.20
  -9  -4   1    2.10    3.40
   9  -4  -1    4.20    2.70
   9   4  -1    4.70    2.10
   9   4  -1    5.00    3.90
   9   4  -1   -0.70    4.70
   9   4  -1    2.20    2.70
  -9   4   1    2.90    2.70
   9   4  -1   13.30    6.10
  -9   4   1    6.90    2.80
  -9   4   1    2.80    1.80
   8  -4  -1   15.10    5.40
  -8  -4   1   10.70    3.80
  -8  -4   1    1.70    8.90
  -8  -4   1    7.60    4.10
   8  -4  -1    6.10    2.90
   8   4  -1    9.30    3.70
   8   4  -1    8.80    3.30
   8   4  -1    6.20    4.60
  -8   4   1    5.10    2.70
  -8   4   1   12.20    4.30
   8   4  -1    8.30   13.90
  -8   4   1    9.10    4.60
   8   4  -1    8.00    3.60
  -7  -4   1  178.28   20.70
   7  -4  -1  209.68   16.50
   7  -4  -1  201.98   15.50
   7  -4  -1  187.58   14.70
  -7  -4   1  174.78   15.80
  -7  -4   1  198.88   15.30
  -7   4   1  192.18   14.60
   7   4  -1  192.48   21.10
   7   4  -1  189.78   16.90
   7   4  -1  171.28   16.50
  -7   4   1  176.78   18.80
   7   4  -1  197.48   15.60
  -7   4   1  192.38   16.10
  -7   4   1  189.28   15.30
   7   4  -1  187.98   15.10
   7   4  -1  181.98   14.60
  -6  -4   1  112.49   17.40
  -6  -4   1  132.19   10.80
  -6  -4   1  128.59   11.40
   6  -4  -1  130.39   11.70
  -6  -4   1  129.19   15.60
  -6  -4   1  134.99   13.50
   6  -4  -1  146.79   12.20
   6  -4  -1  139.19   11.10
  -6  -4   1  133.19   11.40
  -6  -4   1  135.99   21.00
  -6  -4   1  134.79   12.20
   6  -4  -1  133.09   12.70
   6   4  -1  135.79   12.60
   6   4  -1  134.89   11.60
  -6   4   1  140.39   12.30
  -6   4   1  151.08   11.10
  -6   4   1  137.69   11.70
   6   4  -1  131.49   11.00
  -6   4   1  132.29   14.40
   6   4  -1  145.19   11.40
   6   4  -1  121.09   12.20
  -5  -4   1   74.69    8.10
  -5  -4   1   90.19    7.50
  -5  -4   1   85.99    8.00
  -5  -4   1   57.19   10.80
  -5  -4   1   76.79   11.10
   5  -4  -1   73.09    7.00
   5   4  -1   71.79    7.10
  -5   4   1   89.69    8.50
  -5   4   1   81.39    9.00
   5   4  -1   65.89    8.00
   5   4  -1   75.79    8.20
  -5   4   1   79.69    6.90
  -5   4   1   72.79    9.30
  -5   4   1   74.49    6.40
   5   4  -1   67.29    8.10
  -4  -4   1  687.13   48.70
  -4  -4   1  677.43   46.00
  -4  -4   1  687.53   48.80
  -4  -4   1  654.33   48.40
   4   4  -1  715.13   47.20
  -4   4   1  707.53   47.90
   4   4  -1  687.63   46.10
   3  -4  -1  726.13   50.89
  -3  -4   1  811.82   53.89
   3  -4  -1  736.83   51.39
  -3  -4   1  795.62   53.19
   3  -4  -1  784.12   51.49
  -3  -4   1  819.12   53.99
  -3  -4   1  786.82   51.29
   3   4  -1  671.93   51.79
   3   4  -1  817.02   51.79
  -3   4   1  824.22   52.89
   3   4  -1  785.82   52.29
   2  -4  -1   63.09    5.80
   2  -4  -1   61.99    6.60
  -2  -4   1   65.49    6.40
  -2  -4   1   67.49    7.50
  -2   4   1   62.79    6.30
   2   4  -1   71.99    6.30
   2   4  -1   59.09    5.90
  -2   4   1   66.19    7.20
   1  -4  -1  146.79   12.40
   1  -4  -1  147.09   11.50
  -1  -4   1  154.28   12.70
  -1  -4   1  159.18   11.40
   1  -4  -1  143.89   12.30
   1   4  -1  149.29   11.60
  -1   4   1  149.99   11.70
   1   4  -1  154.58   10.90
  -1   4   1  146.89   12.60
  -1   4   1  153.48   11.60
   0  -4  -1 2278.57  153.38
   0  -4   1 2436.46  153.28
   0  -4   1 2285.77  151.48
   0  -4  -1 2301.57  153.38
   0   4   1 2494.35  152.38
   0   4  -1 2274.67  152.18
   0   4   1 2567.04  152.38
   0   4  -1 2240.78  151.78
   0   4   1 2192.88  153.38
  -1  -4  -1 2074.29  128.79
   1  -4   1 2020.90  127.79
  -1  -4  -1 2008.30  128.69
  -1  -4  -1 1694.93  126.89
  -1   4  -1 1913.21  127.09
   1   4   1 1971.70  127.29
  -1   4  -1 1950.80  127.29
   1   4   1 1981.40  128.99
  -2  -4  -1  436.06   30.00
  -2  -4  -1  384.96   28.80
  -2  -4  -1  468.65   33.50
   2  -4   1  399.06   28.10
   2  -4   1  382.76   28.00
  -2   4  -1  411.76   28.00
   2   4   1  365.06   27.90
  -2   4  -1  431.86   28.90
  -3  -4  -1   30.90    6.10
  -3  -4  -1   32.90    5.10
  -3  -4  -1   27.70    5.70
   3  -4   1   22.20    3.00
  -3  -4  -1   29.90    4.20
  -3  -4  -1   26.40    6.30
   3  -4   1   25.40    2.80
   3   4   1   27.40    5.90
  -3   4  -1   30.50    5.60
  -3   4  -1   30.10    4.40
   3   4   1   22.20    3.70
  -4  -4  -1    4.40    3.70
  -4  -4  -1    3.30    2.20
  -4  -4  -1   -0.60    5.40
  -4  -4  -1    8.00    5.20
  -4  -4  -1    7.30    3.10
  -4   4  -1    8.50    4.00
   4   4   1   -0.40    1.80
   4   4   1    3.40    3.80
   4   4   1    3.40    2.40
  -5  -4  -1  263.77   23.30
  -5  -4  -1  277.87   23.90
  -5  -4  -1  241.78   20.30
  -5  -4  -1  282.17   20.30
   5  -4   1  288.37   20.30
  -5  -4  -1  264.77   20.80
  -5  -4  -1  270.37   19.90
  -5  -4  -1  270.07   19.50
  -5  -4  -1  284.87   19.30
  -5  -4  -1  265.97   24.60
   5  -4   1  277.07   19.30
   5   4   1  273.37   19.60
  -5   4  -1  268.27   20.00
   5   4   1  238.68   22.50
   5   4   1  256.97   20.00
  -5   4  -1  245.88   18.90
   5   4   1  267.47   19.40
   5   4   1  254.87   20.70
  -5   4  -1  280.87   20.60
  -5   4  -1  282.27   22.70
  -5   4  -1  270.17   19.60
  -5   4  -1  287.67   18.90
   6  -4   1  199.78   15.60
  -6  -4  -1  188.98   18.50
  -6  -4  -1  182.28   19.90
  -6  -4  -1  182.48   16.40
   6   4   1  181.08   16.10
  -6   4  -1  182.88   13.90
  -6   4  -1  199.78   14.70
   6   4   1  173.38   19.00
  -6   4  -1  177.78   19.50
  -6   4  -1  189.18   18.60
   6   4   1  174.88   16.20
   6   4   1  187.48   15.90
  -6   4  -1  205.98   18.50
   6   4   1  190.28   14.80
   6   4   1  178.78   15.90
  -7  -4  -1   26.80    5.40
  -7  -4  -1   21.50    4.30
   7  -4   1   18.70    3.90
   7  -4   1   25.40    5.40
   7  -4   1   35.20    7.10
   7   4   1   28.60    4.90
   7   4   1   22.30    6.30
  -7   4  -1   15.70    3.60
   7   4   1   22.90    6.20
  -7   4  -1   31.90    5.80
  -7   4  -1   22.90    4.50
   7   4   1   16.70    9.10
  -7   4  -1   28.30    4.10
   7   4   1   32.00    5.50
   7   4   1   22.80    3.90
  -8  -4  -1   59.49    6.70
  -8  -4  -1   59.29    7.60
   8  -4   1   74.59    8.60
   8  -4   1   73.79   10.30
   8  -4   1   72.69    7.50
   8  -4   1   78.59    7.60
   8   4   1   75.59   26.30
   8   4   1   63.99    9.30
   8   4   1   67.69    6.90
   8   4   1   66.59    7.90
  -8   4  -1   65.39    7.60
   8   4   1   53.89    9.40
   8   4   1   55.59    7.20
  -8   4  -1   68.19    7.40
  -8   4  -1   62.49    6.00
  -8   4  -1   53.69    7.10
   9  -4   1   -3.00    2.20
  -9  -4  -1   -0.90    1.60
   9  -4   1    2.30    3.60
  -9  -4  -1    0.20    2.70
   9  -4   1    0.10    2.60
   9   4   1    1.20    5.70
   9   4   1    1.20    2.00
  -9   4  -1    1.30    2.20
   9   4   1   -0.20    4.00
   9   4   1   -1.30    2.60
  10  -4   1   24.30    3.40
  10  -4   1   21.00    3.40
 -10  -4  -1   23.20    3.40
 -10  -5   1    1.80    1.70
  10  -5  -1   -7.30    3.00
  10  -5  -1    0.10    1.90
  10  -5  -1   -1.60    1.50
 -10   5   1   -1.50    1.60
  10   5  -1   -1.40    3.00
 -10   5   1    0.00    1.70
  -9  -5   1    4.60    2.50
   9  -5  -1   16.00    7.70
   9  -5  -1    3.40    2.40
   9  -5  -1    1.30    2.20
   9  -5  -1    4.10    3.60
  -9  -5   1    2.50    2.40
  -9   5   1    3.70    2.40
   9   5  -1    2.70    4.30
   9   5  -1    4.70    3.00
  -9   5   1    5.00    2.90
   8  -5  -1    8.60    3.10
   8  -5  -1   20.50    6.10
  -8  -5   1    9.90    2.80
  -8  -5   1   13.60    4.00
   8  -5  -1    8.40    2.90
   8  -5  -1   12.10    3.90
  -8   5   1   13.10    3.80
  -8   5   1   13.20    3.70
   8   5  -1    9.30    4.00
   8   5  -1   17.30    4.50
   8   5  -1   13.30    5.30
   8   5  -1   14.30    2.90
  -8   5   1    8.10   11.70
  -8   5   1    7.20    2.20
   7  -5  -1   47.70    6.50
   7  -5  -1   46.90    7.20
   7  -5  -1   52.59    7.00
  -7  -5   1   56.79   12.70
  -7  -5   1   36.90    5.50
  -7  -5   1   42.80    6.80
  -7  -5   1   44.40    6.10
   7   5  -1   45.50    5.80
  -7   5   1   45.10    5.30
  -7   5   1   53.09   11.40
   7   5  -1   49.80    7.50
  -7   5   1   48.40    7.00
   7   5  -1   41.90    6.40
   7   5  -1   46.60    7.50
  -7   5   1   46.40    6.50
  -6  -5   1   36.10    4.90
   6  -5  -1   28.70    4.60
   6  -5  -1   33.90    5.00
   6  -5  -1   19.10    5.10
  -6  -5   1   29.80    7.50
  -6  -5   1   42.50    5.70
  -6  -5   1   22.70    7.80
  -6  -5   1   29.50   11.90
  -6  -5   1   24.50    5.10
   6   5  -1   27.20    4.50
  -6   5   1   36.50    5.90
   6   5  -1   40.30    7.50
   6   5  -1   28.60    5.80
  -6   5   1   35.60    4.40
   6   5  -1   19.10    8.40
   6   5  -1   20.20    3.60
  -6   5   1   32.80    8.60
  -5  -5   1  105.99    9.70
  -5  -5   1  119.19   16.60
  -5  -5   1  103.59    9.50
  -5  -5   1  103.89   14.20
   5  -5  -1  111.59    9.40
  -5  -5   1  101.39   12.90
  -5  -5   1  119.19    9.80
   5   5  -1  100.09   10.40
  -5   5   1  138.99   11.10
  -5   5   1  116.09    8.80
  -5   5   1  114.39    9.30
   5   5  -1  115.39   11.00
   5   5  -1  109.39    9.30
   5   5  -1  108.09   10.10
   5   5  -1  108.29   12.70
  -5   5   1  115.39   12.50
  -5   5   1  116.79   10.60
   5   5  -1  107.29    9.50
  -5   5   1  123.49   10.40
  -4  -5   1  276.37   24.40
   4  -5  -1  268.17   20.90
  -4  -5   1  286.87   23.50
  -4  -5   1  300.57   20.90
  -4  -5   1  318.57   25.30
   4   5  -1  283.37   22.00
   4   5  -1  264.47   22.00
  -4   5   1  337.47   22.20
  -4   5   1  317.37   23.20
  -3  -5   1   89.89    7.10
   3  -5  -1   77.89    7.20
  -3  -5   1   88.89   10.30
  -3  -5   1   92.69   10.20
   3  -5  -1   76.49    7.20
   3  -5  -1   70.69    8.00
   3  -5  -1   79.09    8.40
  -3  -5   1   88.09    9.10
   3   5  -1   93.19    8.10
   3   5  -1   71.99    7.60
   3   5  -1   77.69    7.70
  -3   5   1   88.19    8.70
   2  -5  -1  498.95   37.50
  -2  -5   1  547.05   38.90
   2  -5  -1  471.45   37.30
  -2  -5   1  569.04   39.10
  -2  -5   1  537.65   37.10
   2  -5  -1  504.65   36.40
   2   5  -1  610.64   37.40
  -2   5   1  552.14   37.30
   2   5  -1  548.25   36.90
   2   5  -1  593.84   36.00
   2   5  -1  460.45   36.50
   1  -5  -1   18.30    4.80
   1  -5  -1   23.00    5.10
  -1  -5   1   25.30    5.20
   1  -5  -1   17.70    3.70
  -1   5   1    5.40    5.30
   0  -5   1  630.94   44.80
   0  -5  -1  602.74   44.80
   0  -5   1  646.94   44.90
   0  -5   1  644.54   42.50
   0  -5  -1  631.44   45.10
   0   5  -1  602.74   43.30
   0   5   1  697.03   43.50
   0   5  -1  604.64   43.00
   0   5   1  686.93   43.30
  -1  -5  -1   83.09    9.10
   1  -5   1   81.19    8.60
  -1  -5  -1   76.49    9.00
   1  -5   1   77.79    8.20
  -1  -5  -1   65.59    7.10
  -1   5  -1   74.49    7.40
   1   5   1   83.79    7.50
  -1   5  -1   77.59    7.40
  -2  -5  -1 3091.39  203.88
   2  -5   1 3055.19  204.58
   2  -5   1 2948.51  204.48
  -2  -5  -1 3346.07  206.88
  -2  -5  -1 2870.91  204.68
  -2  -5  -1 3230.08  206.78
  -2   5  -1 3229.28  204.58
   2   5   1 3248.18  204.78
  -2   5  -1 3280.87  205.08
   3  -5   1 2332.67  155.98
   3  -5   1 2314.97  156.08
  -3  -5  -1 2428.96  156.38
  -3  -5  -1 2406.06  159.78
   3  -5   1 2252.57  155.48
  -3  -5  -1 2370.06  158.58
  -3  -5  -1 2494.45  159.78
  -3  -5  -1 2572.94  157.78
   3   5   1 2432.16  155.98
   3   5   1 2470.95  158.18
  -3   5  -1 2441.46  156.78
  -3   5  -1 2592.94  158.58
   3   5   1 2157.08  156.98
  -4  -5  -1   55.99   11.20
  -4  -5  -1   79.49   10.30
  -4  -5  -1   74.89    7.50
  -4  -5  -1   72.99    7.80
  -4  -5  -1   78.39    7.40
  -4  -5  -1   78.49   11.40
  -4  -5  -1   86.39    9.10
   4   5   1   80.99    7.30
   4   5   1   77.79   10.10
  -4   5  -1   94.79   10.30
  -4   5  -1   89.59    9.30
  -4   5  -1   81.89    6.60
   4   5   1   76.09    8.10
   4   5   1   71.59    7.60
  -4   5  -1   82.89    8.20
   4   5   1   66.09    7.90
   4   5   1   82.99    7.30
  -5  -5  -1    6.50    5.00
  -5  -5  -1    3.20    5.30
  -5  -5  -1    2.10    2.70
   5  -5   1   -1.40    3.30
  -5  -5  -1    3.80    2.30
  -5  -5  -1    2.00    7.70
  -5  -5  -1   10.70    3.40
  -5  -5  -1    5.70    3.90
  -5  -5  -1  -14.60   17.40
  -5  -5  -1    2.80    2.30
  -5   5  -1    3.60    2.60
  -5   5  -1    2.70    2.40
  -5   5  -1    2.30    1.70
  -5   5  -1    1.00    2.30
   5   5   1    1.40    2.30
   5   5   1    4.50    2.60
  -5   5  -1    3.60    3.00
   5   5   1    0.70    2.70
  -5   5  -1    7.90    5.80
  -5   5  -1    1.30    2.80
  -5   5  -1    0.50    2.60
   5   5   1    2.10    2.80
   5   5   1    1.20    2.20
   5   5   1   -0.80    5.10
  -5   5  -1    0.10    3.00
  -6  -5  -1  109.59    9.60
  -6  -5  -1  107.79   15.20
  -6  -5  -1  103.59   10.40
  -6  -5  -1   77.69   11.80
  -6  -5  -1   93.09   13.60
   6  -5   1  126.99   10.70
   6   5   1  104.79    9.60
   6   5   1   94.89    9.00
  -6   5  -1  107.39    9.90
   6   5   1   81.89   10.40
   6   5   1   87.49   15.20
  -6   5  -1   88.49    7.90
   6   5   1   92.59   10.50
  -6   5  -1  102.89   13.30
  -6   5  -1   98.19    9.90
   6   5   1   97.49    9.90
  -6   5  -1  125.29   10.80
   7  -5   1   35.10    5.10
  -7  -5  -1   19.90    4.10
   7  -5   1   37.50    7.40
   7  -5   1   22.80    4.40
  -7  -5  -1   30.60    5.80
  -7   5  -1   24.90    5.40
  -7   5  -1   35.00   10.70
  -7   5  -1   22.50    4.20
   7   5   1   28.60    6.20
  -7   5  -1   33.60    5.50
   7   5   1   21.20    3.80
   7   5   1   32.10   12.90
   7   5   1   31.50    7.50
   7   5   1   23.20    5.10
   7   5   1   23.30    4.50
  -8  -5  -1   18.40    3.80
   8  -5   1   22.40    5.40
  -8  -5  -1    9.30    3.30
   8  -5   1   10.50    3.30
   8  -5   1    5.20    9.20
   8  -5   1   13.50    4.00
  -8   5  -1   13.00    3.50
   8   5   1   18.30    5.10
   8   5   1   11.90    2.70
   8   5   1   12.40    4.40
  -8   5  -1   11.20    3.20
   8   5   1   14.40    4.00
   9  -5   1    3.00    2.10
  -9  -5  -1    3.80    2.40
   9  -5   1    0.10    2.20
  -9  -5  -1    0.80    1.80
   9   5   1    1.80    3.30
  -9   5  -1    1.70    2.30
  -9   5  -1    3.70    2.60
  10  -5   1    6.10    1.90
  10  -5   1    5.90    2.20
 -10  -5  -1    2.80    1.30
 -10   5  -1    4.10    1.90
  10  -6  -1   -1.70    1.40
 -10  -6   1   -1.70    1.30
  10  -6  -1    0.30    1.90
  10   6  -1   -0.30    2.40
 -10   6   1    0.60    1.60
 -10   6   1   -3.10    2.00
   9  -6  -1   -1.60    2.40
   9  -6  -1   15.30    7.90
   9  -6  -1    1.20    3.70
  -9  -6   1    0.60    2.30
   9  -6  -1    0.90    2.30
  -9  -6   1   -0.90    2.10
  -9   6   1    1.30    2.20
   9   6  -1   -1.80    2.40
  -9   6   1    0.60    2.80
  -8  -6   1    1.10    2.10
   8  -6  -1   -1.90    2.40
   8  -6  -1   -3.50    4.60
  -8  -6   1    0.20    2.50
   8  -6  -1    0.80    3.60
   8  -6  -1   -1.40    2.30
   8   6  -1    1.30    3.00
   8   6  -1   -2.40    2.50
  -8   6   1    1.80    2.80
  -8   6   1   -1.70    2.50
  -7  -6   1  330.77   22.80
   7  -6  -1  324.17   24.00
  -7  -6   1  332.37   24.10
   7  -6  -1  326.77   23.50
  -7  -6   1  311.97   30.10
  -7  -6   1  326.37   25.10
  -7  -6   1  311.37   27.20
   7  -6  -1  321.97   25.00
  -7   6   1  295.57   22.00
   7   6  -1  329.27   25.50
  -7   6   1  310.67   28.40
   7   6  -1  324.47   22.30
  -7   6   1  340.47   24.50
   7   6  -1  345.77   24.50
  -7   6   1  361.76   25.40
   7   6  -1  295.77   25.70
  -6  -6   1    8.90    4.00
  -6  -6   1   12.10    3.50
   6  -6  -1    8.80    6.70
  -6  -6   1   11.80    3.70
  -6  -6   1    4.80    8.10
   6  -6  -1   16.20    3.60
  -6  -6   1    8.50    2.70
  -6  -6   1   25.20   15.10
  -6  -6   1   21.00    7.70
  -6   6   1   11.60    8.00
   6   6  -1   11.10    4.90
  -6   6   1   10.50    3.70
  -6   6   1   11.80    2.70
  -6   6   1   13.30    4.30
  -6   6   1   18.10    4.60
   6   6  -1   13.70    2.80
   6   6  -1    6.00    3.50
   6   6  -1    6.20    3.30
   5  -6  -1   24.10    5.50
  -5  -6   1   41.00    5.40
  -5  -6   1   41.50    5.40
  -5  -6   1   53.09   11.80
  -5  -6   1   31.70    5.30
  -5  -6   1   38.50    9.40
  -5  -6   1   55.59   20.40
  -5  -6   1   37.20    6.70
  -5   6   1   33.30    5.40
  -5   6   1   38.50    4.50
   5   6  -1   45.20    7.50
  -5   6   1   39.10    5.90
   5   6  -1   40.80    5.80
  -5   6   1   49.60    9.60
   5   6  -1   33.90    6.20
  -5   6   1   50.39    6.30
  -5   6   1   34.10    5.30
  -5   6   1   41.60    4.30
  -4  -6   1  353.66   36.40
   4  -6  -1  338.57   24.50
   4  -6  -1  327.47   24.80
  -4  -6   1  330.27   27.10
  -4  -6   1  333.27   27.70
  -4  -6   1  373.06   25.00
  -4  -6   1  353.36   29.30
  -4   6   1  346.17   23.90
  -4   6   1  402.66   25.80
   4   6  -1  331.57   24.90
   4   6  -1  375.96   24.60
   4   6  -1  326.17   26.10
  -4   6   1  378.36   27.00
  -4   6   1  380.66   25.70
  -4   6   1  360.16   27.50
   4   6  -1  308.77   25.40
  -3  -6   1   38.10    4.30
  -3  -6   1   44.00    9.40
   3  -6  -1   26.80    6.20
   3  -6  -1   30.60    6.30
  -3  -6   1   31.80    6.30
   3  -6  -1   36.00    5.20
  -3  -6   1   29.40    7.40
   3  -6  -1   31.20    4.90
   3   6  -1   42.20    6.30
   3   6  -1   32.10    5.40
   3   6  -1   43.20    5.30
   3   6  -1   31.30    5.90
   2  -6  -1  187.48   16.20
  -2  -6   1  249.68   19.90
  -2  -6   1  209.98   16.80
   2  -6  -1  196.28   17.80
   2  -6  -1  200.48   18.10
   2   6  -1  219.88   16.80
  -2   6   1  226.88   17.20
   2   6  -1  226.28   15.80
  -1  -6   1  298.77   23.80
   1  -6  -1  264.27   22.70
   1  -6  -1  260.37   21.20
  -1  -6   1  302.27   23.80
  -1  -6   1  292.57   20.90
   1  -6  -1  269.17   22.80
  -1   6   1  324.27   21.70
   1   6  -1  289.77   20.60
   1   6  -1  287.57   21.40
   0  -6   1 1781.72  118.09
   0  -6   1 1703.53  114.79
   0  -6  -1 1684.03  117.99
   0  -6   1 1711.93  117.89
   0  -6  -1 1714.63  118.19
   0   6   1 1863.31  116.09
   0   6  -1 1717.63  116.09
   0   6   1 1952.20  116.19
   0   6  -1 1735.23  115.69
  -1  -6  -1 6870.81  436.16
   1  -6   1 6752.12  434.96
   1  -6   1 6296.37  432.26
  -1  -6  -1 6422.86  432.16
   1  -6   1 6877.51  435.06
  -1  -6  -1 6847.31  436.06
  -1   6  -1 6883.91  433.66
  -2  -6  -1  139.49   14.70
  -2  -6  -1  151.38   15.50
   2  -6   1  147.19   13.50
  -2  -6  -1  127.99   12.70
  -2  -6  -1  149.88   11.40
   2  -6   1  137.29   14.90
   2   6   1  166.98   12.90
  -2   6  -1  136.49   12.30
  -2   6  -1  146.99   13.00
   3  -6   1  298.47   22.20
   3  -6   1  268.47   21.80
  -3  -6  -1  281.37   21.00
  -3  -6  -1  307.77   25.40
  -3  -6  -1  297.37   21.00
  -3  -6  -1  271.57   23.20
  -3  -6  -1  304.57   22.80
  -3  -6  -1  304.27   25.90
  -3   6  -1  344.27   22.50
  -3   6  -1  285.57   20.10
   3   6   1  246.08   21.30
  -3   6  -1  269.37   21.50
  -3   6  -1  303.57   23.40
  -3   6  -1  313.07   23.10
   3   6   1  304.97   22.80
  -4  -6  -1 1082.29   77.59
  -4  -6  -1  975.60   73.49
  -4  -6  -1 1022.70   75.49
  -4  -6  -1 1074.79   72.29
  -4  -6  -1 1052.69   72.39
  -4  -6  -1 1073.99   71.89
  -4  -6  -1 1188.98   74.49
  -4  -6  -1 1089.29   76.99
   4   6   1 1033.70   72.29
  -4   6  -1 1097.69   75.29
   4   6   1 1054.49   71.39
  -4   6  -1 1196.28   73.49
  -4   6  -1 1216.68   72.69
   4   6   1 1150.98   71.59
   4   6   1 1063.79   74.69
  -4   6  -1 1040.30   73.09
  -4   6  -1 1083.19   72.69
  -4   6  -1 1152.18   71.99
  -4   6  -1 1107.89   71.39
   4   6   1  988.80   73.09
  -4   6  -1 1057.99   72.49
  -4   6  -1 1114.69   71.89
  -5  -6  -1 1472.05   96.89
  -5  -6  -1 1435.86  102.59
  -5  -6  -1 1446.06   97.29
  -5  -6  -1 1407.06  101.79
  -5  -6  -1 1507.25   99.29
  -5  -6  -1 1403.46   98.59
  -5  -6  -1 1374.36   98.29
  -5   6  -1 1500.55   98.89
  -5   6  -1 1690.53   98.79
   5   6   1 1480.45  100.59
   5   6   1 1447.76   97.69
   5   6   1 1498.65   96.69
  -5   6  -1 1601.34   97.59
  -5   6  -1 1516.35   96.39
   5   6   1 1471.55   96.29
  -5   6  -1 1284.87   98.19
  -5   6  -1 1573.84   96.99
   5   6   1 1318.57   98.39
  -5   6  -1 1539.85   96.79
  -5   6  -1 1498.05  101.09
   6  -6   1 1274.57   84.19
  -6  -6  -1 1258.97   84.79
  -6  -6  -1 1223.68   85.79
  -6  -6  -1 1315.37   83.69
  -6  -6  -1 1215.48   85.09
  -6  -6  -1 1236.08   83.99
   6   6   1 1193.18   86.09
  -6   6  -1 1375.26   84.09
  -6   6  -1 1294.17   88.89
  -6   6  -1 1281.77   85.89
   6   6   1 1305.87   83.49
  -6   6  -1 1276.07   85.19
   6   6   1 1282.07   85.09
  -7  -6  -1  568.34   42.30
   7  -6   1  623.44   41.70
  -7  -6  -1  560.94   42.80
   7  -6   1  621.14   40.10
  -7   6  -1  613.94   41.90
   7   6   1  534.15   42.90
  -7   6  -1  555.54   43.20
  -7   6  -1  562.94   44.80
  -8  -6  -1   19.40    4.10
  -8  -6  -1   27.00    4.00
   8  -6   1   22.30    4.00
   8  -6   1   19.80    3.60
  -8   6  -1   17.60    3.90
   8   6   1   16.60    4.60
  -8   6  -1   23.50    4.80
   9  -6   1   21.90    4.20
  -9  -6  -1   26.70    4.40
   9  -6   1   35.30    4.60
  -9   6  -1   28.10    4.20
   9   6   1   18.90    4.10
  -9   6  -1   29.00    4.40
   9  -7  -1   53.89    5.90
   9  -7  -1   61.29    6.10
  -9  -7   1   56.49    6.40
  -9  -7   1   54.49    5.30
  -9   7   1   52.99    6.30
  -9   7   1   62.99    6.10
   9   7  -1   51.89    6.80
  -8  -7   1   33.00    4.80
   8  -7  -1   35.10    5.60
   8  -7  -1   34.40    7.40
  -8  -7   1   28.20    5.70
   8  -7  -1   30.60    4.90
   8   7  -1   36.00    5.90
  -8   7   1   28.90    5.60
  -8   7   1   25.20    5.10
  -7  -7   1    0.30    9.90
  -7  -7   1    0.20    4.50
  -7  -7   1   -0.10    2.90
  -7  -7   1   -4.50    9.50
   7  -7  -1   -0.80    4.20
   7  -7  -1    1.10    3.20
  -7   7   1   -1.20   10.60
  -7   7   1    2.30    3.30
   7   7  -1    0.70    3.40
  -7   7   1    0.00    3.00
  -6  -7   1  167.78   21.60
  -6  -7   1  192.18   16.00
  -6  -7   1  184.18   18.40
  -6  -7   1  198.48   15.40
  -6  -7   1  192.68   17.10
  -6  -7   1  201.98   16.00
  -6   7   1  203.78   14.60
  -6   7   1  218.48   17.20
   6   7  -1  188.78   17.00
  -6   7   1  207.28   16.60
  -6   7   1  191.88   20.70
  -6   7   1  229.88   17.40
   6   7  -1  198.18   16.00
  -5  -7   1  296.97   30.90
  -5  -7   1  324.67   25.80
  -5  -7   1  309.47   28.50
  -5  -7   1  356.26   24.60
  -5  -7   1  376.86   39.40
   5  -7  -1  346.97   23.70
  -5  -7   1  292.07   26.30
  -5   7   1  396.46   25.00
  -5   7   1  292.67   22.70
  -5   7   1  380.96   26.20
   5   7  -1  325.27   24.20
  -5   7   1  334.97   28.40
  -5   7   1  322.37   23.30
  -4  -7   1   41.10   10.90
  -4  -7   1   27.90    4.70
  -4  -7   1   29.50    5.10
  -4  -7   1   36.10    8.50
  -4  -7   1   30.30    4.30
  -4  -7   1   28.40   11.10
  -4   7   1   33.20    5.20
  -4   7   1   26.90    4.90
  -4   7   1   39.00    5.70
  -4   7   1   42.30    5.40
  -4   7   1   25.30    4.20
  -4   7   1   26.70    3.60
  -4   7   1   31.70    5.30
   4   7  -1   39.90    5.80
  -4   7   1   35.70    5.80
   4   7  -1   26.60    4.60
   3  -7  -1   37.70    6.40
  -3  -7   1   48.90   11.40
  -3  -7   1   44.70    6.00
  -3  -7   1   61.89   14.40
   3  -7  -1   37.80    6.00
   3  -7  -1   41.90    9.70
   3  -7  -1   31.20    7.60
  -3  -7   1   33.80    9.10
   3  -7  -1   36.10    5.60
   3   7  -1   54.89    7.60
  -3   7   1   49.20    8.50
   3   7  -1   45.80    7.00
  -3   7   1   39.50    5.80
  -3   7   1   41.70    4.40
  -3   7   1   50.89    5.30
  -3   7   1   47.70    5.80
  -3   7   1   52.89    6.90
  -3   7   1   42.80    5.90
   3   7  -1   38.60    6.80
   2  -7  -1  348.27   30.60
   2  -7  -1  371.86   28.50
  -2  -7   1  379.06   29.00
  -2  -7   1  431.66   32.70
  -2  -7   1  419.66   32.80
  -2  -7   1  398.06   27.30
   2  -7  -1  374.06   30.60
   2   7  -1  412.16   29.20
   2   7  -1  411.96   28.00
  -2   7   1  423.06   29.80
  -1  -7   1   -1.20    3.60
   1  -7  -1   -1.40    4.50
  -1  -7   1    0.70    1.80
  -1  -7   1    6.50    4.90
   1  -7  -1   -0.40    2.90
  -1  -7   1   13.20    7.00
   1  -7  -1   -2.00    5.40
   1   7  -1   -0.10    3.00
   1   7  -1    3.10    3.60
  -1   7   1   -2.50    3.20
   0  -7   1  274.07   24.00
   0  -7  -1  258.47   23.80
   0  -7   1  253.47   19.60
   0  -7  -1  288.27   28.00
   0  -7  -1  290.17   25.10
   0  -7   1  274.97   23.40
   0   7   1  291.97   21.00
   0   7  -1  279.77   21.00
   0   7  -1  276.77   21.30
   0   7   1  287.07   21.10
  -1  -7  -1   88.89   12.70
   1  -7   1   74.69   10.70
  -1  -7  -1   91.19    7.80
   1  -7   1   83.79   12.10
  -1  -7  -1   82.59   11.30
  -1  -7  -1   75.49    9.20
   1   7   1   95.69    9.10
  -1   7  -1   85.19    9.10
   1   7   1  107.49    9.40
  -1   7  -1   90.09    9.50
  -2  -7  -1   29.80    8.40
   2  -7   1   15.20    6.90
  -2  -7  -1   13.80    7.50
   2  -7   1   25.30    7.20
  -2  -7  -1   20.40    5.60
  -2  -7  -1   14.30    5.30
  -2  -7  -1   21.20    3.70
   2   7   1   14.40    3.60
  -2   7  -1   21.10    4.60
  -2   7  -1   24.20    6.20
  -2   7  -1   18.70    3.40
  -2   7  -1   16.10    2.80
   2   7   1   15.80    4.70
  -2   7  -1   19.30    4.90
  -2   7  -1   14.20    4.10
  -2   7  -1   21.90    4.00
  -3  -7  -1   34.10    5.20
  -3  -7  -1   30.30    7.90
   3  -7   1   42.20    9.60
   3  -7   1   34.80    6.20
  -3  -7  -1   42.90   10.60
  -3  -7  -1   39.00    7.70
  -3  -7  -1   43.00   12.10
   3  -7   1   35.80    8.20
  -3  -7  -1   32.60    5.10
  -3  -7  -1   29.40    4.40
  -3   7  -1   26.10    7.20
  -3   7  -1   34.20    5.30
  -3   7  -1   37.30    7.00
   3   7   1   30.20    6.70
   3   7   1   28.30    5.00
  -3   7  -1   36.30    5.40
  -3   7  -1   44.30    5.30
  -3   7  -1   38.80    5.40
  -3   7  -1   31.30    3.90
  -3   7  -1   34.10    4.80
  -4  -7  -1   77.09   14.80
  -4  -7  -1   95.59    8.70
  -4  -7  -1   98.99    9.10
  -4  -7  -1   98.39   11.10
  -4  -7  -1   86.99   10.20
  -4  -7  -1   84.69    8.80
  -4  -7  -1   94.79   12.70
  -4  -7  -1   52.69   15.00
  -4   7  -1   95.89    9.50
  -4   7  -1   92.99    7.80
  -4   7  -1   96.59    9.20
  -4   7  -1  114.29    9.30
   4   7   1   82.49    9.20
   4   7   1  100.39   13.20
  -4   7  -1   95.09    9.10
  -4   7  -1  101.89   12.90
  -4   7  -1  100.79    8.70
  -4   7  -1   94.79    8.70
  -4   7  -1  101.79    9.70
  -5  -7  -1   52.49    6.90
  -5  -7  -1   68.49   23.50
   5  -7   1   50.99    7.40
  -5  -7  -1   44.60    7.60
  -5  -7  -1   60.49    6.50
  -5  -7  -1   32.50    9.30
  -5  -7  -1   44.10   14.50
  -5  -7  -1   57.19    8.70
  -5  -7  -1   60.29    6.90
  -5  -7  -1   50.79    9.50
  -5   7  -1   52.69    5.40
   5   7   1   33.20   10.80
  -5   7  -1   57.39    7.40
  -5   7  -1   53.19    6.30
  -5   7  -1   48.20    6.80
  -5   7  -1   56.39    6.90
  -5   7  -1   67.59    6.90
  -5   7  -1   53.09    7.10
   5   7   1   49.30    7.10
  -5   7  -1   61.29   12.00
   5   7   1   41.20    8.00
  -5   7  -1   55.39    8.10
  -6  -7  -1    9.50    2.80
  -6  -7  -1    5.40    2.60
  -6  -7  -1    3.50    8.20
   6  -7   1    3.00    4.60
  -6  -7  -1    6.10    5.80
  -6  -7  -1    5.40    3.60
  -6  -7  -1    9.60    4.30
   6  -7   1   12.70    4.10
  -6   7  -1   16.30   15.50
  -6   7  -1    6.90    3.20
  -6   7  -1    9.30    3.70
   6   7   1    7.50    3.60
  -6   7  -1    4.90    2.80
  -6   7  -1    6.80    2.80
  -7  -7  -1   99.69   10.50
  -7  -7  -1  105.29    9.60
   7  -7   1  112.09    9.50
   7  -7   1   89.59   11.50
   7  -7   1   96.39   10.30
  -7   7  -1  106.09   10.40
  -7   7  -1  109.99   10.20
  -7   7  -1  114.09   17.90
  -7   7  -1   91.49    9.00
   7   7   1   98.59   10.80
   8  -7   1    2.00    2.60
  -8  -7  -1    4.90    2.30
  -8  -7  -1    2.00    2.60
   8  -7   1    0.10    2.80
   8   7   1    3.50    3.00
  -8   7  -1    2.00    2.30
  -8   7  -1    1.30    2.20
   9  -7   1   99.79    8.80
  -9  -7  -1  109.29    9.20
   9  -7   1  105.19    8.90
  -9   7  -1  109.19    8.70
  -9   7  -1   95.79    8.80
   9   7   1  124.69   11.00
  -9  -8   1   -0.30    1.50
  -9  -8   1   -0.70    2.20
   9  -8  -1   -0.50    2.80
  -9   8   1   -0.10    2.10
   9   8  -1   -0.70    2.10
  -9   8   1    0.00    1.70
  -8  -8   1   98.29    8.90
  -8  -8   1   97.59    9.70
   8  -8  -1   83.79   11.30
   8  -8  -1  102.69    8.90
   8  -8  -1  112.49    9.20
  -8   8   1  103.29    9.70
   8   8  -1   92.39    9.80
  -8   8   1   92.49    9.40
  -7  -8   1  162.88   14.70
   7  -8  -1  168.88   13.30
  -7  -8   1  170.48   12.70
  -7  -8   1  175.98   15.00
  -7  -8   1  175.08   13.80
  -7  -8   1  124.69   15.90
   7  -8  -1  180.78   13.50
   7  -8  -1  139.19   14.00
   7   8  -1  147.79   14.50
  -7   8   1  156.88   14.30
  -7   8   1  175.78   14.30
  -6  -8   1  116.39   25.40
  -6  -8   1  121.69   14.50
  -6  -8   1  114.39   11.90
  -6  -8   1  124.69   11.10
  -6  -8   1  111.09   10.10
  -6  -8   1  116.89   10.80
  -6  -8   1  111.29   18.90
   6  -8  -1  106.69   10.20
  -6   8   1  117.19   17.80
  -6   8   1  118.69    9.40
  -6   8   1  112.49   11.20
   6   8  -1  107.69   11.40
  -6   8   1  128.19   11.60
  -6   8   1  138.49   12.10
   6   8  -1   94.29   11.50
  -5  -8   1  367.96   29.50
  -5  -8   1  371.46   26.60
  -5  -8   1  403.86   43.80
  -5  -8   1  367.66   27.20
   5  -8  -1  393.66   26.50
  -5   8   1  390.46   25.80
  -5   8   1  445.16   27.80
  -5   8   1  367.16   27.80
   5   8  -1  339.27   27.70
  -5   8   1  381.16   27.60
   5   8  -1  306.17   27.90
  -5   8   1  365.26   31.30
  -4  -8   1    3.50    2.40
  -4  -8   1    3.00    7.20
  -4  -8   1    4.80    2.30
   4  -8  -1   10.40    3.50
  -4  -8   1  -14.60   21.40
  -4  -8   1    3.20    2.80
  -4  -8   1    6.30    9.10
  -4   8   1    7.90    3.60
   4   8  -1    3.40    3.00
  -4   8   1    8.40    3.70
  -4   8   1    1.30    2.50
   4   8  -1    4.50    3.30
  -4   8   1    6.00    2.80
   4   8  -1   -0.40    4.40
  -4   8   1   -2.60    5.90
  -4   8   1    1.90    3.40
  -4   8   1    3.80    2.00
  -3  -8   1   79.09   11.60
  -3  -8   1   68.49    7.40
   3  -8  -1   30.70   12.50
   3  -8  -1   67.39    7.90
  -3  -8   1   79.39    7.30
   3  -8  -1   54.39    8.60
   3  -8  -1   65.69    8.10
  -3  -8   1   68.49    8.00
   3  -8  -1   71.19   12.60
  -3  -8   1   68.59   12.90
  -3  -8   1   65.89   15.00
  -3   8   1   73.19    6.40
  -3   8   1   77.79    7.90
   3   8  -1   59.49    8.40
   3   8  -1   69.09   10.60
   3   8  -1   66.39    7.40
  -3   8   1   92.09    8.00
  -3   8   1   74.09    7.20
  -3   8   1   93.69   12.60
  -3   8   1   87.89    8.20
  -3   8   1   83.49    8.30
  -3   8   1   68.99    7.70
  -3   8   1   70.29    7.40
   2  -8  -1 1455.15  109.79
   2  -8  -1 1577.24  107.39
   2  -8  -1 1646.34  110.19
  -2  -8   1 1638.74  111.89
   2  -8  -1 1473.25  105.49
   2  -8  -1 1543.65  106.59
  -2  -8   1 1536.55  107.29
  -2  -8   1 1622.44  113.89
  -2   8   1 1748.93  106.09
  -2   8   1 1790.72  108.89
   2   8  -1 1708.13  105.69
  -2   8   1 1866.31  106.79
   2   8  -1 1420.16  105.79
  -2   8   1 1736.43  105.89
   2   8  -1 1716.13  106.59
  -2   8   1 1665.93  106.99
  -2   8   1 1350.16  106.49
   2   8  -1 1727.73  108.09
  -2   8   1 1588.54  107.09
  -2   8   1 1660.23  106.19
   2   8  -1 1379.36  107.19
   2   8  -1 1634.74  109.09
  -1  -8   1  364.36   29.80
  -1  -8   1  365.56   30.60
  -1  -8   1  346.67   23.60
   1  -8  -1  331.67   23.80
   1  -8  -1  360.76   30.10
   1  -8  -1  342.47   25.90
   1  -8  -1  322.97   28.30
  -1   8   1  387.86   24.60
   1   8  -1  278.17   25.50
   1   8  -1  351.76   26.00
   1   8  -1  320.97   24.80
   1   8  -1  346.17   23.80
   1   8  -1  346.37   25.30
   1   8  -1  338.97   23.50
   1   8  -1  283.67   23.40
  -1   8   1  314.87   23.00
  -1   8   1  342.77   25.90
  -1   8   1  368.46   26.30
   0  -8   1  439.36   29.50
   0  -8   1  421.36   33.40
   0  -8  -1  378.36   27.80
   0  -8  -1  400.86   33.00
   0  -8   1  397.16   33.30
   0  -8  -1  399.16   30.20
   0   8   1  361.76   27.10
   0   8   1  405.06   28.90
   0   8  -1  414.36   28.50
   0   8  -1  427.56   30.10
   0   8   1  350.56   28.80
   0   8  -1  404.66   29.70
   0   8  -1  420.46   29.80
   0   8  -1  379.76   28.40
   0   8  -1  349.87   29.70
   0   8  -1  441.86   28.70
   0   8   1  445.56   30.00
   0   8   1  390.66   27.70
   0   8  -1  398.26   27.50
   1  -8   1   99.49   13.50
  -1  -8  -1   78.19    7.30
  -1  -8  -1   70.89    9.20
  -1  -8  -1   78.79   12.40
  -1  -8  -1   49.20   12.40
   1  -8   1   79.59   13.80
   1   8   1   91.39    9.30
  -1   8  -1   89.39    7.50
  -1   8  -1   68.59    8.20
  -1   8  -1   79.79    7.30
  -1   8  -1   70.29    9.10
   1   8   1   83.59    9.40
  -1   8  -1   66.59    8.00
   1   8   1   63.59    7.90
  -1   8  -1   78.49    9.30
   1   8   1   75.79    6.90
  -1   8  -1   76.39    9.90
  -1   8  -1   71.29    6.80
   1   8   1   78.49    8.10
   2  -8   1    7.40    8.00
  -2  -8  -1   10.30    4.70
  -2  -8  -1    5.80    2.80
   2  -8   1    9.40    5.00
  -2  -8  -1   10.00    4.80
  -2  -8  -1   16.40    3.50
  -2  -8  -1    2.40   10.20
   2  -8   1   22.70   10.70
  -2  -8  -1   12.90    8.00
  -2   8  -1    8.90    3.10
  -2   8  -1   13.30    5.90
  -2   8  -1   11.00    3.20
  -2   8  -1    8.70    3.60
  -2   8  -1    9.70    2.90
   2   8   1   10.30    3.30
  -2   8  -1    9.20    2.50
   2   8   1    9.60    3.70
   2   8   1   11.70    5.20
   2   8   1    9.40    3.60
  -2   8  -1    9.80    3.70
  -2   8  -1   14.60    3.10
   2   8   1   11.40    5.30
   3  -8   1    3.80    9.50
   3  -8   1    2.70    6.40
  -3  -8  -1    3.10    2.10
   3  -8   1    3.90    5.70
  -3  -8  -1    6.20    8.50
   3  -8   1    4.30   12.40
  -3  -8  -1    4.00    2.50
  -3  -8  -1    0.50    4.40
  -3  -8  -1   -5.30   11.50
  -3  -8  -1    4.50    2.50
  -3   8  -1    1.50    1.70
   3   8   1    3.40    2.50
   3   8   1    5.50    3.40
  -3   8  -1    0.70    2.50
  -3   8  -1   -0.80    5.90
   3   8   1   -2.50    6.20
  -3   8  -1    0.50    2.00
  -3   8  -1    4.20    2.60
  -3   8  -1   -1.70    2.30
   3   8   1    2.50    5.60
   3   8   1    4.20    4.40
  -3   8  -1    3.00    2.50
  -3   8  -1    5.60    2.50
  -3   8  -1    1.70    2.60
  -4  -8  -1  342.67   25.30
  -4  -8  -1  313.47   32.30
  -4  -8  -1  333.17   25.30
  -4  -8  -1  293.27   26.10
  -4  -8  -1  331.37   24.70
  -4  -8  -1  326.17   27.50
  -4   8  -1  364.86   24.40
   4   8   1  291.47   25.80
  -4   8  -1  345.97   29.40
  -4   8  -1  410.76   25.80
  -4   8  -1  328.77   25.70
  -4   8  -1  377.96   25.60
   4   8   1  361.26   27.60
  -4   8  -1  358.86   25.60
   4   8   1  334.87   25.90
  -4   8  -1  373.26   26.60
  -4   8  -1  340.07   25.40
  -4   8  -1  358.66   24.00
  -5  -8  -1  221.08   17.30
  -5  -8  -1  212.68   17.00
  -5  -8  -1  198.08   29.10
  -5  -8  -1  210.98   16.50
  -5  -8  -1  214.98   20.00
  -5  -8  -1  187.38   17.80
   5  -8   1  187.28   17.30
  -5  -8  -1  200.88   18.00
  -5   8  -1  215.68   17.80
  -5   8  -1  206.18   22.40
  -5   8  -1  245.28   18.20
  -5   8  -1  235.78   17.30
  -5   8  -1  214.08   17.40
  -5   8  -1  225.08   16.30
  -5   8  -1  215.48   15.70
   5   8   1  206.48   17.80
  -5   8  -1  225.08   16.20
  -6  -8  -1  121.69   11.40
   6  -8   1  104.69   11.80
  -6  -8  -1  108.29   10.90
  -6  -8  -1  118.99   11.40
   6  -8   1  119.59   11.00
  -6  -8  -1  103.49   12.60
  -6  -8  -1   81.79   13.80
  -6   8  -1  146.39   20.70
  -6   8  -1  112.19   11.30
  -6   8  -1  135.79    9.80
  -6   8  -1  128.29   11.40
  -6   8  -1  133.59   12.30
   6   8   1  110.69   12.10
  -7  -8  -1   14.60    4.20
  -7  -8  -1   13.20    3.20
   7  -8   1   13.80    3.50
   7  -8   1    2.10    8.40
  -7   8  -1   15.00    4.00
   7   8   1   15.50    4.50
  -7   8  -1   13.00    3.70
  -8  -8  -1   10.60    3.50
   8  -8   1    4.10    3.90
   8  -8   1   11.70    3.20
  -8  -8  -1    9.50    2.60
   8   8   1   10.00    3.70
  -8   8  -1    8.30    3.00
  -8   8  -1    6.20    2.80
   9  -8   1   13.20    3.00
  -9  -8  -1   13.00    3.90
  -9   8  -1   20.20    3.10
  -9   8  -1   12.40    2.30
   9   8   1   11.20    3.90
   9  -9  -1   20.00    3.60
   9  -9  -1   25.40    3.60
  -9  -9   1   23.20    3.90
  -9   9   1   22.80    3.40
  -9   9   1   19.90    3.40
  -8  -9   1    1.90    2.90
   8  -9  -1   -2.20    3.00
   8  -9  -1   -2.70    2.40
  -8   9   1   -0.70    2.10
  -8   9   1   -2.00    2.20
   7  -9  -1  110.99   11.90
  -7  -9   1  128.69   11.00
  -7  -9   1   93.79   10.90
   7  -9  -1  124.39   10.60
  -7  -9   1  114.49    9.80
   7  -9  -1  156.08   15.70
  -7  -9   1  133.59   12.20
  -7  -9   1   83.49   15.20
   7   9  -1  161.58   17.40
   7   9  -1  121.79   11.70
  -7   9   1  126.29   11.40
  -7   9   1  121.49   11.40
  -6  -9   1    9.80    3.70
  -6  -9   1    9.70    5.10
  -6  -9   1   13.80    8.50
  -6  -9   1   12.00    4.50
   6  -9  -1   14.70    4.20
  -6   9   1   16.00    4.90
   6   9  -1   11.40    4.80
  -6   9   1   11.50    2.70
  -6   9   1   19.10    5.60
  -6   9   1   18.60   12.40
   6   9  -1    7.90    4.00
  -6   9   1   11.70    3.70
  -5  -9   1   46.10   25.00
  -5  -9   1    5.40    3.00
  -5  -9   1    1.40    2.40
  -5  -9   1    5.10    7.20
  -5  -9   1   12.30   12.30
  -5  -9   1    5.30    5.00
   5  -9  -1    5.20    3.50
  -5  -9   1    1.50    2.40
  -5   9   1    3.10    3.40
   5   9  -1    1.20    2.40
  -5   9   1    3.00    2.90
   5   9  -1    3.90    3.30
  -5   9   1    3.60    2.00
  -5   9   1    2.00    2.60
  -5   9   1    4.60    3.20
  -4  -9   1  409.86   28.40
  -4  -9   1  410.46   29.00
  -4  -9   1  389.46   33.90
  -4  -9   1  370.06   29.80
  -4  -9   1  368.26   36.60
   4  -9  -1  395.36   28.20
  -4  -9   1  419.66   32.00
  -4   9   1  394.86   29.20
  -4   9   1  425.06   29.20
  -4   9   1  406.86   27.40
   4   9  -1  379.56   29.10
  -4   9   1  407.06   33.30
   4   9  -1  412.46   30.20
  -4   9   1  427.36   27.80
   4   9  -1  347.17   29.80
   3  -9  -1  493.05   41.30
  -3  -9   1  502.65   39.60
   3  -9  -1  456.85   36.80
  -3  -9   1  565.34   44.40
   3  -9  -1  375.86   47.30
  -3  -9   1  583.94   36.70
  -3  -9   1  476.65   45.70
  -3  -9   1  535.05   35.70
   3  -9  -1  489.45   35.50
  -3  -9   1  533.05   36.10
   3  -9  -1  482.95   36.20
   3   9  -1  566.04   37.10
  -3   9   1  543.25   34.90
  -3   9   1  501.05   36.30
  -3   9   1  557.44   36.30
   3   9  -1  458.95   39.60
   3   9  -1  487.25   37.60
  -3   9   1  558.64   40.10
   2  -9  -1   52.99    8.60
   2  -9  -1   50.59    8.60
  -2  -9   1   45.10   15.20
  -2  -9   1   65.39    6.80
  -2  -9   1   52.59    7.30
   2  -9  -1   66.79    8.20
  -2  -9   1   50.29   13.70
   2  -9  -1   48.10   11.80
  -2  -9   1   61.89    7.70
   2   9  -1   57.59    6.60
   2   9  -1   59.59    7.70
  -2   9   1   61.99    7.30
   2   9  -1   56.19    8.00
  -2   9   1   62.99    7.70
  -2   9   1   60.89    5.80
   2   9  -1   61.69    6.10
   2   9  -1   68.29    7.30
  -2   9   1   69.09    7.70
  -2   9   1   74.89   11.30
   2   9  -1   45.50    9.00
  -2   9   1   49.90    7.00
  -2   9   1   81.49    7.50
  -1  -9   1   13.10   11.80
  -1  -9   1    2.00    2.10
   1  -9  -1   18.70   12.30
  -1  -9   1    0.80    8.70
   1  -9  -1   15.80   10.20
   1   9  -1   -1.40    5.60
  -1   9   1    2.10    2.40
  -1   9   1    0.40    2.60
  -1   9   1    8.80    5.70
   1   9  -1    3.80    2.30
   1   9  -1    1.70    2.40
  -1   9   1   -0.70    1.70
   1   9  -1    7.10    2.20
   1   9  -1    0.50    2.40
  -1   9   1    4.10    2.90
  -1   9   1   -5.70    3.70
   1   9  -1    0.20    1.80
   1   9  -1    4.40    4.80
   1   9  -1   -0.90    2.60
   0  -9   1  388.26   33.80
   0  -9  -1  339.27   27.40
   0  -9   1  394.56   26.90
   0  -9  -1  379.06   27.20
   0  -9  -1  391.56   30.00
   0  -9   1  398.06   35.90
   0  -9  -1  423.06   34.50
   0  -9  -1  365.06   35.40
   0   9  -1  348.57   28.60
   0   9  -1  393.46   26.20
   0   9   1  388.86   28.20
   0   9  -1  366.26   26.40
   0   9   1  356.76   28.30
   0   9  -1  349.77   28.10
   0   9  -1  377.36   26.50
   0   9   1  358.56   26.20
   0   9  -1  397.06   29.70
   0   9  -1  405.16   27.10
   0   9  -1  388.96   29.70
   0   9  -1  384.46   27.60
   0   9   1  439.96   27.80
   0   9   1  396.06   26.90
   0   9   1  395.16   29.60
  -1  -9  -1  338.27   26.10
  -1  -9  -1  306.27   23.00
  -1  -9  -1  322.27   32.60
   1  -9   1  275.27   37.80
  -1  -9  -1  297.67   23.20
   1  -9   1  318.17   28.90
   1  -9   1  331.27   25.50
  -1  -9  -1  311.77   23.10
  -1  -9  -1  322.97   29.90
  -1   9  -1  303.87   24.30
  -1   9  -1  343.67   23.00
   1   9   1  284.17   24.00
  -1   9  -1  293.77   23.80
   1   9   1  308.97   22.90
   1   9   1  318.17   25.10
   1   9   1  306.47   22.20
  -1   9  -1  320.87   22.30
  -1   9  -1  330.67   22.30
  -1   9  -1  307.07   24.00
  -1   9  -1  366.86   24.00
  -1   9  -1  278.67   23.30
   1   9   1  346.07   24.30
  -1   9  -1  313.97   25.90
  -1   9  -1  347.37   22.60
  -2  -9  -1  321.07   24.00
  -2  -9  -1  291.27   34.60
   2  -9   1  224.68   40.80
  -2  -9  -1  315.87   24.00
  -2  -9  -1  340.87   27.00
   2  -9   1  260.07   29.60
  -2  -9  -1  321.57   23.70
   2  -9   1  327.67   25.50
  -2  -9  -1  332.07   31.20
   2   9   1  280.27   24.60
  -2   9  -1  348.17   25.40
  -2   9  -1  314.57   24.10
  -2   9  -1  337.17   23.00
  -2   9  -1  335.47   24.80
  -2   9  -1  359.26   23.40
   2   9   1  344.17   26.00
   2   9   1  313.37   24.00
  -2   9  -1  339.87   23.00
  -2   9  -1  358.56   23.80
  -2   9  -1  357.66   24.50
  -2   9  -1  330.17   27.40
  -2   9  -1  290.47   23.60
   2   9   1  358.16   24.80
  -3  -9  -1   12.40    6.50
  -3  -9  -1   11.60    4.10
  -3  -9  -1    3.80   10.70
  -3  -9  -1    6.00    2.70
  -3  -9  -1   10.80    3.50
   3  -9   1    7.80    7.50
  -3  -9  -1   37.50   20.80
   3   9   1   11.60    4.30
  -3   9  -1   10.00    3.80
  -3   9  -1    4.60    2.70
  -3   9  -1    9.30    2.90
  -3   9  -1   11.70    4.30
  -3   9  -1   13.80    4.90
  -3   9  -1    9.60    8.00
   3   9   1    5.50    8.10
  -3   9  -1    1.70    3.70
   3   9   1   14.00    3.80
  -3   9  -1   13.10    3.50
   3   9   1   11.90    4.80
  -4  -9  -1    6.80    3.00
  -4  -9  -1    7.70    3.40
  -4  -9  -1   -0.70   14.00
  -4  -9  -1    8.80    6.80
  -4  -9  -1    3.00    2.90
  -4  -9  -1   15.70    5.00
  -4   9  -1   10.50    3.70
  -4   9  -1   10.70    3.70
  -4   9  -1    7.30    3.60
  -4   9  -1    6.00    2.30
  -4   9  -1    7.10    3.20
  -4   9  -1    7.60    2.90
   4   9   1    0.90    3.70
   4   9   1    7.80    3.00
  -4   9  -1    8.50    2.80
  -4   9  -1    6.50    3.00
  -4   9  -1   12.00    8.50
  -5  -9  -1    1.90    2.50
   5  -9   1   -3.80    5.80
  -5  -9  -1    0.00    6.70
  -5  -9  -1    1.00    2.90
  -5  -9  -1    7.00    4.30
  -5  -9  -1    4.80    2.70
  -5  -9  -1   -2.00    4.30
  -5   9  -1    2.00    1.90
  -5   9  -1    1.10    3.00
  -5   9  -1    1.70    2.70
  -5   9  -1   -0.90   10.50
  -5   9  -1   -0.50    2.60
   5   9   1    0.30    2.30
  -5   9  -1    1.30    3.00
   5   9   1    0.90    4.10
  -5   9  -1    0.80    2.50
  -6  -9  -1   53.49    9.00
  -6  -9  -1   50.29    7.80
  -6  -9  -1   47.60    6.00
   6  -9   1   68.49   10.50
   6  -9   1   40.70    7.90
  -6  -9  -1   56.29    6.90
  -6  -9  -1   22.50   11.20
  -6   9  -1   51.39    7.20
  -6   9  -1   53.69    6.30
  -6   9  -1   46.50    6.80
  -6   9  -1   15.90   12.90
  -6   9  -1   71.69    8.10
   6   9   1   50.89    7.10
  -7  -9  -1    1.20    2.20
   7  -9   1    2.10    2.90
  -7  -9  -1    2.10    3.00
   7   9   1   -3.00    1.90
  -7   9  -1   -1.70    2.10
  -7   9  -1   -1.90    1.70
   8  -9   1    9.40    3.70
   8  -9   1    1.90    3.00
  -8  -9  -1    1.50    2.30
  -8  -9  -1   -0.30    1.60
   8   9   1    1.90    2.10
  -8   9  -1   -0.10    1.90
  -8   9  -1    2.90    2.10
   8 -10  -1    6.50    2.70
  -8 -10   1    5.30    3.80
  -8 -10   1    8.90    2.20
  -8  10   1    9.80    2.60
  -8  10   1    9.70    2.70
   8  10  -1    7.60    2.00
   8  10  -1   10.10    2.90
   7 -10  -1   17.50    6.50
  -7 -10   1   15.60    3.10
  -7 -10   1    2.80   12.40
  -7 -10   1   24.50    4.80
  -7 -10   1   12.40    2.80
  -7  10   1   26.60    4.80
  -7  10   1   16.70    3.60
   7  10  -1   27.70    5.00
  -6 -10   1   37.90    7.00
  -6 -10   1   18.20    3.90
  -6 -10   1   28.90   10.00
  -6 -10   1   19.80    6.50
   6  10  -1   20.00    4.70
   6  10  -1   25.60    5.20
  -6  10   1   32.00    5.30
  -6  10   1   23.50    4.70
  -6  10   1   26.60   15.60
  -5 -10   1   49.10   10.90
   5 -10  -1   50.99    7.10
  -5 -10   1   53.09    7.10
  -5 -10   1   75.29   11.30
  -5  10   1   63.99   12.50
  -5  10   1   70.19    9.30
  -5  10   1   36.20   13.40
  -5  10   1   46.70    7.50
   5  10  -1   49.50    7.50
  -4 -10   1  530.75   41.80
  -4 -10   1  579.24   38.90
  -4 -10   1  434.06   51.89
   4 -10  -1  552.14   37.70
  -4 -10   1  564.84   38.70
  -4 -10   1  533.35   38.00
  -4  10   1  507.65   38.40
  -4  10   1  556.04   38.70
   4  10  -1  515.85   38.60
   4  10  -1  508.05   39.80
  -4  10   1  652.53   40.40
  -4  10   1  569.34   37.10
   4  10  -1  542.75   38.60
   3 -10  -1    6.80    3.70
  -3 -10   1    2.40    3.00
   3 -10  -1   16.60    6.00
  -3 -10   1    4.20    3.10
  -3 -10   1    4.20    3.30
  -3 -10   1    6.20   13.30
  -3 -10   1    2.50    6.60
   3 -10  -1    2.40    7.50
   3  10  -1    4.80    2.60
  -3  10   1    7.40    3.40
  -3  10   1    9.80    8.80
  -3  10   1    5.60    3.40
   3  10  -1    1.80    2.30
   3  10  -1    6.50    3.40
  -3  10   1    3.40    3.00
   3  10  -1    1.60    3.40
  -3  10   1    2.40    2.00
  -3  10   1    4.70    2.90
  -2 -10   1  558.34   38.10
   2 -10  -1  499.15   37.60
   2 -10  -1  486.85   38.70
  -2 -10   1  569.74   38.80
   2 -10  -1  511.35   40.10
  -2  10   1  559.14   42.00
   2  10  -1  560.54   37.80
   2  10  -1  548.55   37.10
   2  10  -1  482.65   39.40
  -2  10   1  485.35   37.60
   2  10  -1  554.14   39.00
  -2  10   1  557.44   39.40
  -2  10   1  551.04   36.80
  -2  10   1  614.34   39.30
   2  10  -1  600.14   38.00
  -1 -10   1  358.06   24.30
  -1 -10   1  320.57   36.90
  -1 -10   1  316.27   24.20
   1 -10  -1  320.27   24.20
  -1 -10   1  375.66   34.50
   1 -10  -1  342.57   27.40
   1 -10  -1  304.17   25.40
  -1 -10   1  316.87   24.40
   1  10  -1  342.97   24.40
   1  10  -1  310.57   26.60
   1  10  -1  315.97   27.30
  -1  10   1  335.87   25.30
   1  10  -1  354.16   23.60
   1  10  -1  343.87   23.50
  -1  10   1  328.77   26.30
  -1  10   1  305.37   24.00
  -1  10   1  335.17   27.90
   0 -10   1 4623.44  295.27
   0 -10   1 4487.75  311.57
   0 -10  -1 4783.32  304.07
   0 -10  -1 4725.23  299.07
   0 -10  -1 4096.69  295.17
   0 -10  -1 4484.05  295.57
   0 -10  -1 4190.78  303.77
   0 -10  -1 4136.39  295.07
   0 -10   1 4848.51  299.17
   0  10  -1 4410.16  298.97
   0  10  -1 5027.00  296.87
   0  10  -1 4656.23  296.97
   0  10  -1 4729.03  295.57
   0  10   1 4613.74  297.97
   0  10  -1 4540.15  294.57
   1 -10   1  162.08   37.30
   1 -10   1  142.29   12.70
  -1 -10  -1  129.19   12.90
  -1 -10  -1  161.18   22.50
  -1 -10  -1  163.98   16.50
  -1 -10  -1  145.49   13.10
  -1 -10  -1  179.98   34.00
   1 -10   1  144.69   15.80
  -1 -10  -1  157.38   13.10
  -1  10  -1  153.78   11.90
   1  10   1  131.59   16.20
  -1  10  -1  154.58   13.70
   1  10   1  147.79   11.80
  -1  10  -1  150.88   12.00
  -1  10  -1  128.79   12.80
  -1  10  -1  147.09   14.00
   1  10   1  174.48   14.60
  -1  10  -1  141.59   12.50
  -1  10  -1  128.49   16.90
  -1  10  -1  172.58   12.70
  -1  10  -1  169.38   13.40
  -2 -10  -1  262.47   30.20
   2 -10   1  298.37   24.40
  -2 -10  -1  299.17   25.00
  -2 -10  -1  274.27   21.50
  -2 -10  -1  274.27   21.20
  -2 -10  -1  272.87   21.60
  -2  10  -1  282.67   22.30
  -2  10  -1  291.07   20.40
   2  10   1  315.87   22.30
   2  10   1  282.37   21.40
  -2  10  -1  230.38   24.00
   2  10   1  245.08   24.50
   2  10   1  274.37   22.50
  -2  10  -1  318.87   22.10
  -2  10  -1  291.57   20.60
  -2  10  -1  253.37   21.10
   2  10   1  277.47   20.40
  -2  10  -1  279.87   25.50
  -2  10  -1  299.67   20.50
  -2  10  -1  290.57   22.90
  -2  10  -1  308.67   21.20
  -3 -10  -1   15.50    4.10
  -3 -10  -1   17.10    4.30
  -3 -10  -1   10.70    3.30
  -3 -10  -1   -3.40   13.90
  -3 -10  -1   18.40    6.80
  -3  10  -1   21.20    5.20
  -3  10  -1   13.80   10.50
  -3  10  -1   23.60    5.20
  -3  10  -1   21.90    3.70
  -3  10  -1   25.20    4.20
   3  10   1   17.10    4.70
  -3  10  -1   22.70    4.60
  -3  10  -1   20.20    4.20
  -3  10  -1   16.30    3.60
   3  10   1   19.70    4.60
   3  10   1   18.90    3.70
   3  10   1   18.40    5.10
  -3  10  -1   21.00    4.40
  -4 -10  -1  685.73   51.49
  -4 -10  -1  728.43   49.40
  -4 -10  -1  711.53   49.99
  -4 -10  -1  731.73   50.09
  -4 -10  -1  634.94   52.39
   4  10   1  724.73   50.49
  -4  10  -1  708.73   54.99
  -4  10  -1  794.62   50.49
  -4  10  -1  756.52   48.60
   4  10   1  629.54   50.19
  -4  10  -1  812.52   51.39
  -4  10  -1  774.92   48.80
  -4  10  -1  704.23   49.80
  -4  10  -1  698.43   50.09
  -5 -10  -1    1.50    3.00
  -5 -10  -1    4.90    3.00
  -5 -10  -1   -0.70    5.00
  -5 -10  -1    3.90   12.30
  -5 -10  -1    1.80    2.30
  -5 -10  -1    7.20    4.40
  -5  10  -1   -8.40   12.60
  -5  10  -1    3.10    2.70
  -5  10  -1    0.30    2.60
  -5  10  -1    5.90    3.60
   5  10   1    3.10    2.30
  -5  10  -1    1.40    2.70
  -5  10  -1    9.80    3.70
  -5  10  -1    5.60    2.20
  -6 -10  -1   49.40    7.80
  -6 -10  -1   44.90    7.50
  -6 -10  -1   47.70   12.60
  -6 -10  -1   56.79    9.00
  -6 -10  -1   58.49    5.90
  -6 -10  -1   44.60   16.00
  -6  10  -1   51.39    6.70
  -6  10  -1   56.49    7.00
   6  10   1   54.69    7.00
  -6  10  -1   68.59    7.60
  -7 -10  -1    7.60    3.50
   7 -10   1    3.40    3.50
  -7 -10  -1    2.30    2.20
   7  10   1    3.60    4.70
  -7  10  -1    4.70    2.70
  -7  10  -1    1.80    4.90
  -8 -10  -1   20.40    3.70
  -8 -10  -1   27.60    4.20
   8  10   1   28.10    4.00
  -8  10  -1   24.60    3.70
  -8 -11   1    6.20    2.10
  -8  11   1    2.20    1.80
   8  11  -1    5.80    2.10
  -8  11   1    4.20    1.90
   8  11  -1    5.40    1.30
  -7 -11   1   10.90    2.10
  -7 -11   1    8.20    2.30
   7  11  -1   10.60    2.20
   7  11  -1   11.90    3.00
  -7  11   1    7.40    2.40
  -7  11   1    8.30    2.70
  -6 -11   1    4.70   20.30
  -6 -11   1    9.60    6.00
   6 -11  -1    4.50    3.60
  -6 -11   1    6.50    2.80
   6 -11  -1   -1.40    4.20
  -6 -11   1   10.40    2.70
  -6 -11   1    7.90    3.40
   6  11  -1    7.00    2.50
  -6  11   1   11.10    3.90
   6  11  -1    6.70    2.80
  -6  11   1    7.90    3.10
   6  11  -1    7.10    3.70
  -6  11   1    9.40    3.30
   5 -11  -1   79.09    8.20
  -5 -11   1   62.59    8.10
  -5 -11   1   64.09    8.00
  -5 -11   1   72.29    7.70
  -5  11   1   95.59    9.60
  -5  11   1   70.89    8.00
   5  11  -1   82.49    7.40
  -5  11   1   64.39    8.00
   5  11  -1   74.89    8.40
  -5  11   1   78.59    6.70
   5  11  -1   74.89    9.10
  -5  11   1   89.19   19.70
  -4 -11   1  285.17   22.00
  -4 -11   1  258.17   20.30
   4 -11  -1  278.77   19.70
  -4 -11   1  255.77   24.00
  -4  11   1  246.78   20.60
  -4  11   1  257.27   27.50
  -4  11   1  263.57   19.10
   4  11  -1  243.58   20.80
   4  11  -1  245.58   22.30
  -3 -11   1  694.33   60.79
  -3 -11   1  648.84   47.40
  -3 -11   1  674.23   46.90
   3 -11  -1  614.24   46.50
   3 -11  -1  560.44   47.40
  -3 -11   1  705.13   47.50
  -3 -11   1  731.73   51.69
  -3  11   1  665.83   52.59
  -3  11   1  795.22   48.60
   3  11  -1  724.03   47.30
   3  11  -1  718.33   47.80
   3  11  -1  612.84   48.60
  -3  11   1  731.63   46.00
  -3  11   1  758.32   49.00
  -3  11   1  627.14   46.80
   3  11  -1  722.63   46.40
  -3  11   1  657.23   47.00
  -2 -11   1   34.40    5.40
  -2 -11   1   25.90    9.50
  -2 -11   1   27.40    5.10
   2 -11  -1   26.40    7.00
   2 -11  -1   24.00    4.60
  -2 -11   1   19.00   20.20
  -2 -11   1   38.00    5.90
   2 -11  -1   16.20   20.90
   2 -11  -1   23.30    9.20
   2  11  -1   36.20    5.10
  -2  11   1   38.70    6.60
  -2  11   1   18.70   10.40
   2  11  -1   30.60    5.30
   2  11  -1   34.60    6.60
  -2  11   1   32.50    5.30
  -2  11   1   35.90    4.60
   2  11  -1   29.80    6.60
   2  11  -1   35.60    5.10
  -2  11   1   19.90    4.90
  -2  11   1   41.30    6.80
   1 -11  -1  202.58   17.40
  -1 -11   1  188.68   16.80
  -1 -11   1  183.18   29.20
   1 -11  -1  191.48   20.40
  -1 -11   1  228.58   17.30
  -1 -11   1  237.88   21.40
  -1 -11   1  208.58   16.80
   1 -11  -1  185.58   18.20
   1 -11  -1  231.88   31.70
   1 -11  -1  199.58   17.30
   1  11  -1  185.78   24.90
   1  11  -1  230.68   17.00
  -1  11   1  219.88   15.90
  -1  11   1  173.68   16.50
   1  11  -1  228.18   18.20
   1  11  -1  202.88   18.50
   1  11  -1  222.28   16.10
  -1  11   1  224.08   22.40
  -1  11   1  248.68   18.40
  -1  11   1  223.18   18.30
   0 -11   1  393.76   42.30
   0 -11  -1  396.56   31.30
   0 -11  -1  464.75   35.60
   0 -11  -1  432.56   33.60
   0 -11  -1  468.65   32.20
   0 -11  -1  411.26   31.30
   0 -11   1  429.96   35.00
   0 -11  -1  423.26   43.90
   0  11  -1  349.17   35.30
   0  11  -1  509.75   32.20
   0  11   1  405.76   35.40
   0  11  -1  450.25   32.80
   0  11   1  490.65   32.90
   0  11   1  449.86   30.50
   0  11  -1  444.76   33.40
   0  11   1  435.76   32.90
   0  11  -1  467.35   30.80
  -1 -11  -1  817.22   57.69
  -1 -11  -1  778.82   67.89
  -1 -11  -1  816.32   57.89
   1 -11   1  821.02   60.89
  -1 -11  -1  824.52   61.69
   1 -11   1  738.73   68.59
  -1 -11  -1  856.61   58.39
  -1  11  -1  887.91   57.09
  -1  11  -1  815.72   56.69
   1  11   1  809.52   59.29
  -1  11  -1  800.22   57.19
  -1  11  -1  883.71   59.29
   1  11   1  862.31   56.99
  -1  11  -1  835.52   59.69
  -1  11  -1  778.52   61.49
  -1  11  -1  964.70   58.79
   1  11   1  958.70   59.29
   1  11   1  988.90   57.89
   2 -11   1   15.80    6.50
  -2 -11  -1   16.00    4.40
   2 -11   1    3.00    9.90
  -2 -11  -1   11.50    3.60
   2 -11   1   14.10    4.70
  -2 -11  -1   22.60    8.30
  -2 -11  -1   15.70    4.70
  -2 -11  -1   26.40   18.80
  -2  11  -1   11.20    3.20
   2  11   1   15.30    4.80
  -2  11  -1   20.50    4.60
  -2  11  -1   11.90    3.70
  -2  11  -1   18.10    5.20
  -2  11  -1   19.20    3.50
   2  11   1   10.20    4.00
  -2  11  -1   15.90    4.10
   2  11   1   17.80    4.40
  -2  11  -1   21.10   12.10
   2  11   1   19.40    3.70
  -2  11  -1   16.80    4.90
   2  11   1   10.90   19.30
  -3 -11  -1  276.77   20.70
  -3 -11  -1  247.18   19.90
  -3 -11  -1  236.08   23.60
  -3 -11  -1  265.07   20.70
   3  11   1  275.97   19.30
  -3  11  -1  239.08   19.90
   3  11   1  238.78   20.90
  -3  11  -1  268.77   19.10
  -3  11  -1  243.78   36.00
   3  11   1  273.27   20.60
  -3  11  -1  281.77   21.20
  -3  11  -1  235.88   19.70
   3  11   1  265.47   20.30
  -3  11  -1  292.67   21.90
  -4 -11  -1   24.20    4.80
  -4 -11  -1   14.40   13.00
  -4 -11  -1   24.70    6.90
   4  11   1   33.30    4.70
  -4  11  -1   12.90    3.70
   4  11   1   22.50    5.50
  -4  11  -1   16.70    4.00
  -4  11  -1   32.30    6.10
   4  11   1   24.70    4.90
  -4  11  -1    7.00   15.00
  -4  11  -1   26.30    4.00
  -5 -11  -1    9.50    3.10
  -5 -11  -1    3.60    9.70
  -5 -11  -1   11.10    3.00
  -5 -11  -1    9.60    5.40
  -5 -11  -1    5.90    3.60
  -5  11  -1    6.10    2.90
  -5  11  -1   15.10    3.90
  -5  11  -1    4.80    2.70
  -5  11  -1   13.60    2.80
   5  11   1   10.00    2.90
   5  11   1    7.90    3.20
  -5  11  -1   18.10    4.80
  -6 -11  -1   -8.20    3.90
  -6 -11  -1    3.10    6.20
  -6 -11  -1   -1.10    1.60
  -6 -11  -1   -1.70    2.90
  -6 -11  -1    6.80    5.10
  -6  11  -1   -2.00    1.80
  -6  11  -1    2.20    2.80
   6  11   1   -1.80    1.60
   6  11   1   -1.50    2.00
  -6  11  -1   -1.70    2.00
  -7 -11  -1   12.10    2.70
  -7 -11  -1    8.60    3.80
   7  11   1    6.80    2.30
   7  11   1   13.30    2.50
  -7  11  -1    7.60    2.30
  -7  11  -1   10.30    2.90
  -7 -12   1   -1.50    1.40
   7  12  -1    1.00    1.50
  -7  12   1    1.10    1.60
   7  12  -1    1.90    1.70
  -7  12   1   -1.40    1.60
   6 -12  -1   28.40    5.00
  -6 -12   1   29.50    4.70
  -6 -12   1   19.80    3.90
  -6  12   1   30.90    4.30
   6  12  -1   32.50    5.20
  -6  12   1   41.50    6.00
   6  12  -1   38.80    4.30
  -6  12   1   19.20    3.80
  -5 -12   1    3.20    2.60
  -5 -12   1   13.40   13.70
   5 -12  -1    5.60    3.50
  -5 -12   1    4.10    3.10
  -5 -12   1    9.70    8.80
  -5 -12   1    3.50    2.30
  -5  12   1    7.50    3.50
   5  12  -1    1.30    5.30
  -5  12   1    5.30    2.70
  -5  12   1    4.60    2.60
  -5  12   1    6.00    2.10
   5  12  -1    6.40    2.30
   5  12  -1    2.60    2.30
   4 -12  -1   -2.70    3.20
  -4 -12   1    2.00    2.70
  -4 -12   1    0.60    2.70
  -4 -12   1   -1.10    8.40
  -4 -12   1   -2.10    2.00
  -4  12   1    5.70    3.40
   4  12  -1    0.80    2.90
   4  12  -1   -8.30    3.90
  -4  12   1    1.30    2.50
   4  12  -1    1.00    2.10
  -4  12   1    2.60    2.10
  -4  12   1    1.80    2.60
  -4  12   1    4.90    3.60
  -4  12   1   -9.40   25.30
   4  12  -1    3.20    2.60
  -3 -12   1  122.39   11.30
  -3 -12   1  134.19   11.90
   3 -12  -1  112.69   11.40
  -3 -12   1  142.99   19.00
  -3 -12   1  126.49   11.80
   3 -12  -1  119.79   13.00
   3  12  -1  122.59   12.70
  -3  12   1  102.79   10.70
   3  12  -1  138.89   11.00
   3  12  -1  135.99   12.00
  -3  12   1  107.99   10.90
  -3  12   1  131.99   10.20
   3  12  -1  132.79   10.70
  -3  12   1  154.28   13.30
   2 -12  -1    7.90    6.60
  -2 -12   1   21.40    9.80
  -2 -12   1    4.00    4.70
   2 -12  -1   13.90    4.80
   2 -12  -1    5.80   10.10
   2 -12  -1   17.40    4.40
  -2 -12   1   14.20    4.50
  -2 -12   1   16.10    4.20
  -2  12   1   16.80   14.80
  -2  12   1   13.60    6.00
  -2  12   1   13.30    4.10
   1 -12  -1    1.50    3.00
   1 -12  -1   -2.60    5.90
   1 -12  -1   -0.30    8.50
   1 -12  -1    1.90    5.40
  -1 -12   1    1.00    3.60
  -1 -12   1   -1.20    2.70
  -1 -12   1   -6.30    7.90
   1  12  -1   -0.70    2.30
  -1  12   1    6.50   20.20
  -1  12   1    1.10    2.20
   1  12  -1   -2.00    2.90
  -1  12   1    2.60    3.00
   1  12  -1    1.10    3.20
  -1  12   1    5.50    3.50
   0 -12   1   17.40    9.00
   0 -12  -1    9.60    8.10
   0 -12   1    8.20    5.70
   0 -12  -1   15.20    4.20
   0 -12   1   16.60    4.20
   0 -12  -1    9.20    7.80
   0 -12  -1    7.60    3.30
   0 -12  -1   16.00    4.80
   0  12   1   17.60    4.90
   0  12   1   19.80    5.20
   0  12   1   23.50   25.10
   0  12   1   12.20    3.10
   0  12  -1   15.80    4.90
   0  12  -1   19.80    5.20
   0  12  -1   18.10    3.60
   0  12  -1   15.00    4.00
   1 -12   1  617.64   52.49
  -1 -12  -1  742.63   52.59
  -1 -12  -1  717.23   51.69
  -1 -12  -1  654.63   53.39
   1 -12   1  688.43   49.70
   1 -12   1  639.34   51.19
  -1 -12  -1  704.23   50.29
  -1  12  -1  775.22   49.10
  -1  12  -1  762.42   51.29
   1  12   1  714.63   51.39
  -1  12  -1  833.02   50.69
  -1  12  -1  756.12   51.99
   1  12   1  751.82   49.40
   1  12   1  758.02   50.89
   2 -12   1   37.70    9.50
  -2 -12  -1   73.89   10.00
  -2 -12  -1   63.69    8.10
   2 -12   1   49.30   17.70
   2 -12   1   48.90    8.30
  -2 -12  -1   66.79    8.40
  -2 -12  -1   54.29   11.70
  -2 -12  -1   61.49    8.10
   2  12   1   81.79    8.80
  -2  12  -1   79.69   10.60
   2  12   1   82.69    7.90
  -2  12  -1   73.69   10.10
   2  12   1   63.59    8.60
  -2  12  -1   86.39    8.40
  -2  12  -1   61.59    7.20
  -2  12  -1   77.99   19.40
  -2  12  -1   73.29    7.00
   2  12   1   68.79    7.00
  -3 -12  -1    4.40    3.00
  -3 -12  -1    4.40    3.20
  -3 -12  -1    7.50    8.40
   3 -12   1   -1.90    4.20
  -3 -12  -1    4.10    3.60
  -3 -12  -1    2.10    4.70
  -3  12  -1   13.80    4.50
  -3  12  -1    8.70   23.40
   3  12   1    6.70    2.80
  -3  12  -1   15.00    4.60
  -3  12  -1    9.80    2.80
   3  12   1    9.10    4.20
  -3  12  -1   -0.40    2.60
   3  12   1    5.80    2.80
  -3  12  -1    3.20    2.60
   3  12   1    3.50    3.90
  -4 -12  -1   -0.30    2.40
  -4 -12  -1   -0.70    2.70
  -4 -12  -1   -1.00    2.00
  -4 -12  -1    3.70    4.90
  -4 -12  -1   -1.70    8.70
  -4  12  -1   -0.20    2.20
   4  12   1    2.90    4.00
  -4  12  -1    0.90    1.80
   4  12   1    0.10    1.90
   4  12   1   -0.50    2.00
  -4  12  -1    4.60    3.30
  -4  12  -1    5.00    3.30
  -4  12  -1   -0.20    2.20
  -5 -12  -1   61.59    7.10
  -5 -12  -1   66.09    6.60
  -5 -12  -1   47.70    7.20
  -5 -12  -1   39.40    9.90
   5  12   1   77.29    7.50
  -5  12  -1   73.39    6.10
  -5  12  -1   58.89    8.00
  -5  12  -1   69.89    7.60
   5  12   1   68.59    6.30
  -6 -12  -1   -2.60    1.30
  -6 -12  -1   -0.60    1.40
   6  12   1    0.80    1.60
  -6  12  -1    0.40    1.90
  -6  12  -1   -0.10    1.60
   6  12   1   -0.10    1.90
  -6 -13   1   -2.50    1.30
  -6 -13   1   -0.70    1.50
   6  13  -1   -2.30    1.30
  -6  13   1   -3.20    1.80
   6  13  -1    1.10    1.50
  -6  13   1   -2.10    1.70
  -5 -13   1   70.69    9.80
  -5 -13   1   60.99    6.60
   5 -13  -1   45.70    6.90
  -5 -13   1   55.99    6.50
  -5 -13   1   60.59    6.90
  -5  13   1   54.79    6.20
   5  13  -1   72.59    6.20
  -5  13   1   75.79    7.90
   5  13  -1   69.79    6.10
   5  13  -1   63.29    8.80
  -5  13   1   62.79    5.40
  -4 -13   1    0.20    2.70
  -4 -13   1    0.90    3.10
  -4 -13   1    0.80    2.10
   4 -13  -1   -0.40    3.10
  -4 -13   1    0.90    9.90
   4 -13  -1   -4.50    3.60
  -4 -13   1    0.80    4.90
  -4  13   1   -4.20    3.40
   4  13  -1    1.70    3.30
  -4  13   1    4.70    3.10
  -4  13   1    1.70    2.80
  -4  13   1    4.20    2.20
   4  13  -1    1.90    2.80
   4  13  -1    2.70    2.10
   3 -13  -1   13.90    3.60
  -3 -13   1    4.30    2.50
  -3 -13   1    1.00    9.40
   3 -13  -1    6.30    4.10
  -3 -13   1   10.50    3.80
  -3 -13   1    6.00    6.00
  -3 -13   1    8.20    3.60
  -3  13   1   12.10    2.70
   3  13  -1    4.50    3.40
   3  13  -1    7.40    3.80
  -3  13   1   15.80    4.70
  -3  13   1    4.20    2.90
  -3  13   1   15.90    4.30
   3  13  -1   12.50    3.10
  -2 -13   1   19.90   10.20
   2 -13  -1   11.30    4.50
  -2 -13   1   16.00    4.30
   2 -13  -1   17.50    4.30
  -2 -13   1   12.50    6.40
  -2 -13   1   16.50    3.70
   2 -13  -1   12.00   12.00
  -2 -13   1   14.00    6.00
  -2  13   1    5.50    5.10
  -2  13   1   21.00    3.60
   2  13  -1   21.40    5.00
  -2  13   1   19.60    4.90
   2  13  -1   16.40    4.90
   2  13  -1   23.20    4.10
  -2  13   1   22.60    5.20
  -1 -13   1   22.20    4.40
  -1 -13   1   36.80   14.20
   1 -13  -1    9.10    6.60
   1 -13  -1   36.70    6.60
  -1 -13   1   29.10    5.60
  -1 -13   1   23.50    6.80
   1 -13  -1   19.10    4.40
   1 -13  -1   14.30   11.70
  -1 -13   1   22.30    4.80
  -1  13   1   36.60    6.50
   1  13  -1   32.60    6.10
   1  13  -1   33.20    4.60
  -1  13   1   43.50    7.20
   1  13  -1   23.10    5.70
  -1  13   1   34.60    4.60
   0 -13  -1   17.70    4.50
   0 -13   1   17.70    7.10
   0 -13  -1   20.10   15.10
   0 -13  -1   11.90    6.50
   0 -13   1   17.10   14.70
   0 -13   1   17.70    4.30
   0 -13   1   19.30    5.70
   0 -13  -1    9.90    3.90
   0 -13  -1   16.60    4.50
   0  13  -1   19.90    5.10
   0  13   1   18.00    3.50
   0  13  -1   14.70    4.60
   0  13   1   16.90    4.90
   0  13  -1   15.50    3.60
   0  13   1   18.10    4.90
  -1 -13  -1   30.10    5.40
   1 -13   1   23.00    7.80
  -1 -13  -1   55.99   13.80
   1 -13   1   48.70   14.70
   1 -13   1   28.90    8.20
  -1 -13  -1   44.00    6.60
  -1 -13  -1   20.90    6.90
  -1 -13  -1   42.60    6.60
   1 -13   1   41.90    6.60
  -1  13  -1   53.39    7.40
   1  13   1   52.09    7.50
   1  13   1   39.50    6.70
   1  13   1   40.30    5.20
  -1  13  -1   46.40    7.20
  -1  13  -1   40.20    5.20
  -2 -13  -1   36.80    8.70
   2 -13   1   54.09    7.80
  -2 -13  -1   54.39    7.40
  -2 -13  -1   76.39   14.10
  -2 -13  -1   45.80    6.90
  -2 -13  -1   44.90    9.30
   2  13   1   60.89    6.20
  -2  13  -1   61.29    6.20
   2  13   1   67.39    7.80
  -2  13  -1   71.49    8.50
   2  13   1   68.79    7.90
  -2  13  -1   77.09    8.70
  -3 -13  -1   26.70   11.20
   3 -13   1   13.80    7.00
  -3 -13  -1    9.80    5.30
  -3 -13  -1   11.50    3.20
  -3 -13  -1   10.20    2.90
  -3 -13  -1   20.40    4.40
  -3  13  -1   21.60    3.90
  -3  13  -1   15.60    3.30
   3  13   1   13.60    4.80
   3  13   1   19.70    3.30
  -4 -13  -1    6.50    3.50
  -4 -13  -1    0.20    8.00
  -4 -13  -1    4.50    4.40
  -4 -13  -1    3.30    2.10
  -4  13  -1    5.60    2.00
   4  13   1    9.30    3.80
  -4  13  -1   10.10    4.10
  -4  13  -1    6.20    2.70
   4  13   1    7.80    4.00
  -4  13  -1   -0.20    2.00
  -5 -13  -1   25.00   10.70
  -5 -13  -1   20.00    3.60
  -5 -13  -1   30.50    3.90
  -5 -13  -1   32.40    5.30
   5  13   1   29.80    3.60
   5  13   1   38.30    4.60
  -5  13  -1   20.70    3.70
  -6 -13  -1   40.40    4.30
  -6  13  -1   34.80    3.70
   6  13   1   32.80    3.50
  -6  13  -1   31.70    3.80
  -5 -14   1   -0.90    1.50
  -5 -14   1    0.70    2.90
  -5 -14   1   -0.60    1.80
  -5  14   1    6.90    3.90
  -5  14   1    0.90    2.30
   5  14  -1    1.10    1.30
  -4 -14   1    3.60    2.20
  -4 -14   1   14.90    9.50
  -4 -14   1    3.80    3.90
   4 -14  -1   12.90    3.50
   4 -14  -1   -4.90    3.30
  -4 -14   1    3.60    2.30
  -4  14   1   11.50    3.80
   4  14  -1    4.90    1.90
  -4  14   1    3.90    1.70
  -4  14   1    2.80    4.60
  -3 -14   1   11.40    5.70
   3 -14  -1    7.90    4.60
  -3 -14   1    3.70    3.20
   3 -14  -1   12.10    3.80
  -3 -14   1    6.10    3.20
  -3 -14   1    5.40    2.80
   3  14  -1    8.20    3.30
  -3  14   1    7.80    4.90
   3  14  -1    9.80    3.60
  -3  14   1    8.70    2.40
  -2 -14   1   54.29    7.20
  -2 -14   1   59.29   19.00
   2 -14  -1   46.30    7.10
   2 -14  -1   55.19    6.80
  -2 -14   1   50.69    7.10
   2  14  -1   80.79   10.80
  -2  14   1   70.69    7.80
   2  14  -1   63.19    6.00
  -2  14   1   68.69    7.80
   2  14  -1   51.89    7.60
  -1 -14   1   30.40   13.00
  -1 -14   1    6.70    6.20
   1 -14  -1    8.30    3.70
   1 -14  -1   24.20    4.70
  -1 -14   1   15.50    4.20
   1 -14  -1    4.50    7.70
  -1  14   1   20.90    4.90
  -1  14   1   22.90    4.90
   1  14  -1   14.10    4.20
  -1  14   1   15.30    3.20
   1  14  -1   20.50    4.70
   1  14  -1   15.50    3.10
   0 -14   1   -1.10    3.10
   0 -14   1    1.40    2.90
   0 -14  -1    0.40    3.50
   0 -14   1    7.10    7.50
   0 -14  -1   -8.00    5.90
   0 -14  -1    0.30    3.10
   0 -14  -1   -0.80    2.80
   0 -14  -1   11.10   21.00
   0  14  -1    0.30    2.00
   0  14  -1    1.50    2.70
   0  14   1    8.70    3.60
   0  14  -1    4.20    3.10
   0  14   1    2.10    2.70
   0  14   1    0.10    2.00
  -1 -14  -1   77.09   11.70
  -1 -14  -1  109.09   10.20
  -1 -14  -1  119.49   10.30
  -1 -14  -1   96.19   10.40
   1 -14   1   89.79   10.60
  -1 -14  -1   78.89   16.90
   1  14   1  117.09    9.20
  -1  14  -1  115.89    9.30
  -1  14  -1  132.99   11.90
   1  14   1  142.29   13.00
   1  14   1  129.89   11.50
  -2 -14  -1   50.59   13.40
  -2 -14  -1   69.79    7.30
  -2 -14  -1   55.79    7.70
   2 -14   1   49.80    8.60
  -2 -14  -1   70.59    9.00
  -2  14  -1   86.29    8.70
  -2  14  -1   62.39    6.40
   2  14   1   71.29    7.80
  -2  14  -1   85.69    8.70
  -3 -14  -1   31.50    5.00
  -3 -14  -1   18.40    5.90
  -3 -14  -1   22.60    4.60
  -3 -14  -1   28.10    4.60
   3  14   1   28.60    3.70
  -3  14  -1   38.20    4.00
  -4 -14  -1    5.30    7.50
  -4 -14  -1    2.00    1.90
  -4 -14  -1    1.60    3.20
  -4 -14  -1    0.80    1.70
  -4  14  -1    3.70    1.70
   4  14   1   -0.50    1.50
  -4  14  -1    3.40    2.80
  -3 -15   1    8.60    2.40
   3 -15  -1    0.50    5.80
  -3 -15   1    2.50    2.90
  -3 -15   1    1.50    3.10
  -3  15   1    5.10    1.70
  -3  15   1    6.70    2.80
   3  15  -1    9.30    2.00
   3  15  -1    4.90    2.50
   2 -15  -1    2.40    2.60
  -2 -15   1    0.90    2.00
   2 -15  -1    7.10    4.00
  -2 -15   1    3.20    2.70
  -2 -15   1  -13.60   10.40
   2  15  -1    4.00    1.80
   2  15  -1    2.90    3.20
  -2  15   1    4.70    1.60
  -2  15   1    6.30    3.00
   2  15  -1    6.80    3.00
  -1 -15   1   -3.10    2.00
   1 -15  -1   -1.10    2.50
   1 -15  -1    1.30    2.20
  -1 -15   1    1.60    8.10
  -1 -15   1   -0.70    2.40
   1  15  -1    2.90    2.50
   1  15  -1    0.90    1.80
  -1  15   1   -2.20    1.40
   1  15  -1    6.00    2.80
  -1  15   1    4.00    2.60
   0 -15  -1   23.40    6.10
   0 -15   1   32.60    6.10
   0 -15   1   27.50    5.50
   0 -15  -1   26.80    4.10
   0  15  -1   29.70    5.50
   0  15  -1   30.40    5.30
   0  15  -1   21.70    3.40
   0  15   1   25.10    3.70
   0  15   1   34.70    5.30
  -1 -15  -1   -1.20    8.80
  -1 -15  -1   -1.50    3.10
   1 -15   1    3.20    2.90
  -1 -15  -1    0.40    2.20
  -1 -15  -1   -3.00    2.90
   1 -15   1    0.00    2.80
  -1  15  -1    1.90    2.40
   1  15   1   -1.90    1.60
  -1  15  -1    6.40    3.10
  -1  15  -1   -1.50    1.50
   1  15   1    2.00    2.40
  -2 -15  -1   57.39    6.00
  -2 -15  -1   40.00    6.40
  -2 -15  -1   48.10    6.50
   2  15   1   51.59    5.00
  -2  15  -1   72.29    7.30
  -2  15  -1   59.89    5.10
  -3 -15  -1  133.29    9.90
  -3 -15  -1  128.79    9.80
  -3 -15  -1  104.19   10.00
   3  15   1  107.69    9.20
  -3  15  -1  131.19    9.40
  -3  15  -1  144.09   10.80
  11   0  -2    1.00    2.10
 -11   0   2   -0.30    1.10
  11   0  -2    0.40    1.70
  10   0  -2    2.30    2.80
  10   0  -2   -2.90    6.20
 -10   0   2   -0.60    1.70
  10   0  -2   -0.60    1.70
  10   0  -2   -2.10    2.40
   9   0  -2    0.50    4.10
   9   0  -2   -3.60    2.50
   9   0  -2   -2.70    1.90
  -9   0   2   -0.70    1.60
  -9   0   2   -1.40    3.00
   9   0  -2    0.80    2.50
   8   0  -2   15.70    4.00
  -8   0   2    8.90    3.00
   8   0  -2    9.40    3.10
  -8   0   2   13.10    8.40
   8   0  -2    8.90    3.20
  -8   0   2   11.90    4.00
   8   0  -2   13.70    5.00
   7   0  -2   -1.40    1.70
  -7   0   2   -2.00    2.60
  -7   0   2    1.50    5.60
   7   0  -2    1.80    2.70
  -7   0   2    2.00    4.60
   7   0  -2   -0.70    2.20
  -6   0   2  845.32   56.19
  -6   0   2  788.52   55.29
  -6   0   2  781.82   59.09
   6   0  -2  820.22   56.19
   6   0  -2  865.11   55.69
   6   0  -2  805.42   55.29
   6   0  -2  925.41   57.09
   5   0  -2    1.00    1.60
  -5   0   2   -0.30    3.00
  -5   0   2   -0.10    3.30
  -5   0   2   -2.70    3.60
   5   0  -2    5.30    2.30
  -5   0   2    9.10    2.80
  -5   0   2    6.00    2.80
  -5   0   2    2.30    7.00
  -4   0   2  644.04   44.10
   4   0  -2  617.34   42.90
  -4   0   2  695.13   45.60
   4   0  -2  687.13   44.20
  -4   0   2  643.84   44.20
  -3   0   2    0.10    1.60
  -3   0   2    1.60    1.60
   3   0  -2   -0.50    1.20
  -3   0   2   -0.50    2.40
  -1   0   2    1.60    0.90
  -1   0   2    0.70    1.30
   1   0  -2    1.40    0.80
   1   0   2    0.80    1.30
  -1   0  -2    0.20    0.80
   1   0   2   -1.10    1.50
  -1   0  -2   -0.20    0.90
  -1   0  -2   -0.10    0.80
  -2   0  -2 1563.94   98.69
   2   0   2 1469.65   99.29
   2   0   2 1414.56   99.39
  -2   0  -2 1687.33   99.29
  -2   0  -2 1632.64   99.19
  -2   0  -2 1379.26   98.49
  -3   0  -2   -0.50    1.50
   3   0   2   -0.90    2.00
   4   0   2  326.87   21.90
   4   0   2  290.57   21.20
   5   0   2    5.10    3.30
  -6   0  -2  531.25   35.60
   6   0   2  529.45   36.60
  -6   0  -2  487.05   35.90
   6   0   2  517.05   35.30
   6   0   2  544.55   35.70
  -6   0  -2  485.15   35.80
   6   0   2  503.15   36.00
   7   0   2   -2.50    2.60
  -7   0  -2    2.90    3.10
   7   0   2   -4.60    5.00
  -7   0  -2    3.30    2.40
   7   0   2   -0.60    2.40
  -7   0  -2    0.40    1.90
  -7   0  -2   -5.40    2.70
   7   0   2   -2.50    2.10
   8   0   2  190.98   14.90
  -8   0  -2  195.88   14.90
   8   0   2  189.68   15.80
  -8   0  -2  183.38   14.30
   8   0   2  189.18   15.30
  -8   0  -2  184.38   15.00
   8   0   2  173.58   17.00
   9   0   2   -2.20    2.20
   9   0   2   -1.30    1.90
  -9   0  -2    1.90    2.90
   9   0   2    0.80    3.00
  -9   0  -2   -0.80    1.70
   9   0   2   -9.30   12.10
  10   0   2   40.30    4.40
  11  -1  -2    3.10    1.30
  11  -1  -2    4.90    2.80
 -11  -1   2    2.00    1.60
  11  -1  -2    1.90    2.90
  11   1  -2    3.00    2.20
  10  -1  -2    9.10    5.40
  10  -1  -2    4.00    2.10
  10  -1  -2    6.40    2.80
 -10  -1   2    2.20    2.00
  10  -1  -2    2.40    2.60
  10   1  -2    7.70    3.00
 -10   1   2    2.90    1.70
  10   1  -2    6.00    6.10
  10   1  -2    3.80    2.70
  10   1  -2    2.00    1.90
 -10   1   2    4.80    2.70
   9  -1  -2    2.20    2.60
   9  -1  -2    9.30    5.10
  -9  -1   2    2.60    2.30
   9  -1  -2    3.30    2.50
   9  -1  -2    4.40    2.70
  -9  -1   2    9.70    3.90
  -9   1   2    5.30    2.50
  -9   1   2    4.10    2.60
   9   1  -2    4.60    2.90
   9   1  -2    2.20    2.60
   9   1  -2    7.50    4.70
   9   1  -2    1.10    2.10
  -8  -1   2   57.89    7.00
   8  -1  -2   56.49    6.50
   8  -1  -2   53.69    6.50
  -8  -1   2   51.59    6.70
  -8  -1   2   50.79    6.40
   8  -1  -2   55.09    7.00
   8  -1  -2   57.49    7.70
  -8  -1   2   38.80   11.00
   8   1  -2   61.19    6.80
   8   1  -2   47.30    6.20
   8   1  -2   51.69    6.70
   8   1  -2   52.39    8.70
  -8   1   2   55.79    6.80
  -8   1   2   47.20    6.30
   8   1  -2   53.39    7.70
  -8   1   2   49.80    6.70
   7  -1  -2   95.89   12.70
   7  -1  -2  122.59   11.60
   7  -1  -2  137.09   10.70
   7  -1  -2  123.39   10.90
  -7  -1   2  125.89   10.60
  -7  -1   2  121.39   15.40
   7   1  -2  122.69   12.40
  -7   1   2  110.09   14.70
  -7   1   2  106.49   10.60
   7   1  -2  124.49   11.90
  -7   1   2  141.59   11.70
   7   1  -2  133.59   10.70
   6  -1  -2  202.28   15.00
  -6  -1   2  202.68   18.90
  -6  -1   2  183.78   15.60
   6  -1  -2  225.88   16.40
  -6   1   2  208.28   17.00
  -6   1   2  185.88   18.30
  -6   1   2  199.48   15.50
   6   1  -2  206.08   16.30
   6   1  -2  212.18   15.20
   6   1  -2  191.98   15.30
   5  -1  -2  861.21   56.29
   5  -1  -2  788.22   55.19
  -5  -1   2  818.92   56.49
  -5  -1   2  811.32   56.09
   5   1  -2  889.71   55.49
   5   1  -2  888.61   56.49
  -5   1   2  823.02   56.69
  -5   1   2  802.82   57.89
  -4  -1   2 7588.04  477.55
  -4  -1   2 7316.37  476.15
   4  -1  -2 8215.58  476.05
  -4  -1   2 8172.08  475.85
   4   1  -2 7095.39  475.25
  -4   1   2 6746.23  475.15
  -4   1   2 7149.78  476.15
  -4   1   2 7208.28  475.15
  -4   1   2 7231.88  477.05
   4   1  -2 7091.39  474.75
  -3  -1   2 4416.56  278.57
  -3  -1   2 4457.25  280.07
  -3   1   2 4452.35  279.67
  -3   1   2 4223.98  279.27
  -3   1   2 4048.19  278.97
   3   1  -2 4329.27  279.07
   2  -1  -2    5.30    1.20
   2  -1  -2    2.00    1.20
  -2  -1   2    0.30    0.80
  -2  -1   2    1.10    1.30
  -2   1   2    5.00    1.80
  -2   1   2    3.90    1.20
  -2   1   2   -0.70    1.10
   1  -1  -2  268.17   17.40
   1  -1  -2  245.68   17.30
   1  -1  -2  242.18   16.90
   1   1  -2  253.07   17.30
  -1   1   2  267.67   17.40
  -1   1   2  220.28   17.40
  -1  -1  -2 2802.52  177.38
   1  -1   2 2657.73  176.78
  -1  -1  -2 2605.64  176.68
   1  -1   2 2823.12  176.78
   1   1   2 2791.02  177.48
  -1   1  -2 2837.72  176.58
   1   1   2 2630.04  177.48
  -2  -1  -2   62.49    5.50
  -2  -1  -2   70.39    6.30
   2  -1   2   70.59    5.60
  -2  -1  -2   57.69    6.70
  -2  -1  -2   63.29    6.10
   2  -1   2   68.69    5.70
  -2   1  -2   75.39    6.60
   2   1   2   64.79    6.50
  -2   1  -2   71.69    5.40
   2   1   2   61.29    7.20
  -3  -1  -2  721.03   52.49
  -3  -1  -2  762.02   50.29
   3  -1   2  791.12   50.39
  -3  -1  -2  756.12   50.89
  -3  -1  -2  827.42   51.09
   3   1   2  752.62   50.49
   3   1   2  767.02   51.19
  -3   1  -2  718.33   49.60
  -4  -1  -2  158.38   11.20
  -4  -1  -2  120.89   13.10
   4  -1   2  141.89   10.70
  -4  -1  -2  137.09   10.30
  -4  -1  -2  145.59   11.00
   4  -1   2  130.89   10.70
   4   1   2  128.59   10.50
   4   1   2  128.69   10.90
  -4   1  -2  149.39   12.70
  -5  -1  -2    8.90    2.90
   5  -1   2   12.20    2.70
   5  -1   2   10.30    3.50
   5   1   2    7.80    3.20
  -5   1  -2    9.40    3.00
   5   1   2    9.50    2.80
   5   1   2   11.80    2.90
   5   1   2    8.70    2.40
  -6  -1  -2   15.90    3.80
   6  -1   2   11.20    4.00
   6  -1   2   30.10    6.00
   6  -1   2   19.60    3.70
   6  -1   2   20.90    3.70
  -6  -1  -2   11.60    3.40
   6   1   2   15.90    3.40
  -6   1  -2   18.20    4.40
  -6   1  -2   19.90    3.90
   6   1   2   25.30    4.70
  -6   1  -2   18.40    3.70
   6   1   2   18.10    7.70
  -6   1  -2    9.50    3.50
   6   1   2   15.30    3.30
  -7  -1  -2   42.60    6.00
   7  -1   2   48.40    6.10
   7  -1   2   43.70    6.90
   7  -1   2   48.60    6.30
  -7  -1  -2   40.40    6.20
   7  -1   2   45.80    8.00
   7   1   2   45.10    6.10
  -7   1  -2   44.70    5.80
   7   1   2   48.60    6.00
   7   1   2   44.60    7.80
  -7   1  -2   38.90    6.00
   7   1   2   54.79    7.10
  -7   1  -2   42.60    6.50
  -7   1  -2   41.80    5.60
   8  -1   2   -0.30    2.40
  -8  -1  -2   -1.20    2.00
   8  -1   2   -1.00    2.30
  -8  -1  -2    0.50    2.90
   8  -1   2    2.20    3.20
   8  -1   2    7.80    8.00
   8   1   2   -1.90    2.40
   8   1   2   -2.10    2.20
  -8   1  -2   -1.80    3.20
   8   1   2    9.50    7.10
  -8   1  -2    0.20    3.00
   8   1   2   -3.10   10.60
  -8   1  -2    4.40    2.90
  -8   1  -2    3.10    2.40
   8   1   2    4.50    3.10
  -8   1  -2    0.00    2.10
   9  -1   2   75.29    7.40
  -9  -1  -2   67.29    6.70
  -9  -1  -2   82.39    7.30
   9  -1   2   70.09    8.30
   9  -1   2   70.29    6.90
   9  -1   2   25.00   14.60
  -9  -1  -2   51.99    6.80
  -9   1  -2   49.80    6.70
   9   1   2   64.39    6.70
   9   1   2   68.89    8.10
   9   1   2   58.09   20.10
  -9   1  -2   72.09    6.70
   9   1   2   67.29    7.10
 -10  -1  -2   35.50    3.60
  10  -1   2   32.70    4.00
  10  -1   2   31.20    4.70
  10   1   2   28.60    3.80
  10   1   2   34.10    4.60
  11  -2  -2   38.60    4.90
  11  -2  -2   34.80    5.20
 -11  -2   2   28.90    3.70
  11  -2  -2   34.80    3.70
  11   2  -2   39.60    4.60
  10  -2  -2   10.30    2.60
  10  -2  -2   13.80    6.00
  10  -2  -2    9.00    4.40
  10  -2  -2    6.70    2.70
 -10  -2   2    6.20    2.40
 -10   2   2    4.50    2.20
  10   2  -2   10.30    3.50
 -10   2   2    8.10    2.80
  10   2  -2    7.80    3.60
  10   2  -2   11.80    5.70
  10   2  -2    6.60    3.80
   9  -2  -2   20.20    4.20
   9  -2  -2   11.50    3.00
   9  -2  -2   20.30    5.90
   9  -2  -2   11.60    3.60
  -9  -2   2    9.90    3.30
  -9   2   2   13.80    3.30
   9   2  -2    8.10    4.60
  -9   2   2   18.80    4.10
   9   2  -2   14.20    3.20
  -9   2   2   11.80    3.20
   9   2  -2   16.30    5.60
   9   2  -2   12.50    3.50
   9   2  -2   10.00    3.20
   8  -2  -2   19.10    3.80
  -8  -2   2   14.80    4.30
   8  -2  -2   17.10    4.10
  -8  -2   2   20.30    9.30
  -8  -2   2   10.90    3.20
   8  -2  -2   15.70    5.10
  -8  -2   2   10.40    3.50
  -8   2   2   17.90    3.70
   8   2  -2   10.10    2.90
  -8   2   2   24.50    5.20
   8   2  -2   20.30    5.60
  -8   2   2   11.60    3.30
   8   2  -2   16.80    3.90
   8   2  -2   13.20    4.00
   8   2  -2   17.40    4.90
   7  -2  -2  416.26   29.30
  -7  -2   2  370.96   28.60
  -7  -2   2  365.16   28.40
   7  -2  -2  426.46   27.90
   7  -2  -2  415.26   28.10
  -7  -2   2  402.66   33.10
   7   2  -2  385.36   28.10
   7   2  -2  395.16   27.50
  -7   2   2  403.06   32.40
   7   2  -2  410.16   27.90
  -7   2   2  398.66   29.00
  -7   2   2  364.36   27.60
   7   2  -2  350.76   29.00
   7   2  -2  376.96   29.30
  -7   2   2  385.46   30.20
  -6  -2   2  121.69   13.60
  -6  -2   2  115.79   10.60
   6  -2  -2  134.09   11.20
  -6  -2   2   94.89   12.90
  -6  -2   2  130.79   10.20
  -6  -2   2  109.59    9.70
  -6  -2   2  100.79   14.00
   6   2  -2  131.59   10.10
  -6   2   2  105.09   13.10
   6   2  -2  128.79   11.30
   6   2  -2  106.49   11.30
   6   2  -2  127.39   10.10
   6   2  -2  121.79   10.40
  -6   2   2  129.49   12.70
  -6   2   2  125.29   10.30
  -5  -2   2  565.84   38.40
   5  -2  -2  478.85   34.60
  -5  -2   2  492.85   36.40
  -5  -2   2  499.95   36.50
  -5  -2   2  500.85   34.70
   5  -2  -2  517.15   35.70
   5   2  -2  552.24   36.10
  -5   2   2  479.55   36.20
   5   2  -2  592.74   35.10
  -5   2   2  461.65   37.00
  -4  -2   2  479.65   31.70
  -4  -2   2  479.35   34.00
  -4  -2   2  479.65   33.30
  -4   2   2  446.46   33.20
   4   2  -2  506.05   32.80
  -4   2   2  456.75   32.80
   4   2  -2  468.45   31.70
  -4   2   2  452.45   31.30
  -4   2   2  475.35   31.10
  -3  -2   2 1271.77   77.69
   3  -2  -2 1110.69   75.69
  -3   2   2 1157.38   76.79
  -3   2   2 1143.99   76.89
   3   2  -2 1167.18   76.09
  -3   2   2 1108.29   76.59
   3   2  -2 1209.68   76.69
   2  -2  -2 6070.99  376.16
   2  -2  -2 5901.01  375.56
  -2   2   2 5372.06  376.36
  -2   2   2 6048.09  375.76
  -2   2   2 5691.93  376.26
   2   2  -2 5805.62  375.86
  -2   2   2 5936.01  375.96
   1  -2  -2  119.09    9.70
   1  -2  -2  129.99    9.80
   1  -2  -2  108.59    9.10
   1   2  -2  122.69    8.40
  -1   2   2  143.29    9.80
   1   2  -2  126.99    9.20
  -1   2   2  126.79   10.00
  -1   2   2  117.99   10.20
   0  -2  -2 4036.20  259.87
   0  -2  -2 3990.60  259.87
   0  -2  -2 3940.01  259.17
   0   2  -2 3947.30  258.87
   0   2   2 3905.01  259.47
   0   2  -2 4137.09  259.07
   0   2   2 4151.98  260.07
   1   2   2 8010.80  516.85
   2  -2   2  827.32   55.59
  -2  -2  -2  862.41   56.19
   2  -2   2  854.61   55.59
  -2  -2  -2  905.01   57.29
  -2  -2  -2  827.12   55.99
  -2  -2  -2  787.92   57.29
  -2  -2  -2  909.51   57.39
   2   2   2  753.62   55.79
  -2   2  -2  884.91   55.79
  -2   2  -2  908.31   56.99
   2   2   2  833.52   57.29
  -3  -2  -2  164.18   14.70
   3  -2   2  173.48   12.60
  -3  -2  -2  169.78   14.10
  -3  -2  -2  178.08   13.20
  -3  -2  -2  179.68   14.10
   3   2   2  165.68   12.50
   3   2   2  172.48   13.00
  -3   2  -2  182.58   14.30
  -3   2  -2  169.18   12.30
   3   2   2  175.28   15.10
  -4  -2  -2  918.61   61.29
  -4  -2  -2  889.21   61.39
  -4  -2  -2  868.71   63.39
  -4  -2  -2  887.11   60.19
  -4  -2  -2  838.52   59.99
   4  -2   2  960.10   60.39
   4   2   2  920.61   60.09
  -4   2  -2  986.90   62.49
   4   2   2  908.21   60.69
   5  -2   2  188.28   13.60
  -5  -2  -2  163.88   14.30
  -5  -2  -2  180.38   13.90
   5  -2   2  193.08   14.30
   5   2   2  169.68   13.70
   5   2   2  173.58   14.30
   5   2   2  190.68   13.90
  -5   2  -2  188.78   14.80
  -5   2  -2  192.78   15.10
  -5   2  -2  177.78   14.40
  -5   2  -2  160.68   13.90
  -5   2  -2  199.18   16.70
   5   2   2  176.98   14.50
   6  -2   2    2.80    7.00
  -6  -2  -2    2.60    4.40
   6  -2   2   14.60    3.30
  -6  -2  -2   -2.60    2.70
   6  -2   2   -1.30    3.40
  -6   2  -2    1.90    2.10
  -6   2  -2    0.90    3.00
  -6   2  -2    4.70    2.70
   6   2   2    8.00    4.20
  -6   2  -2    4.90    2.60
   6   2   2    3.90    3.10
   6   2   2    4.10    2.60
   6   2   2    4.50    2.80
   7  -2   2   74.69   10.20
   7  -2   2   73.29    8.30
   7  -2   2   63.69    7.30
   7  -2   2   59.49    7.10
  -7  -2  -2   60.69    7.30
  -7   2  -2   58.99    6.50
  -7   2  -2   64.09    7.10
   7   2   2   59.19    7.00
  -7   2  -2   59.39    7.40
   7   2   2   53.59    7.60
   7   2   2   57.49    7.20
   7   2   2   64.39    9.80
  -7   2  -2   62.09    7.20
   7   2   2   59.19   13.70
  -7   2  -2   55.89    7.30
  -8  -2  -2   81.59    8.00
  -8  -2  -2   76.19    8.10
   8  -2   2   67.19    8.80
   8  -2   2   72.69    8.00
   8  -2   2   75.59    8.20
   8   2   2   54.39   10.20
  -8   2  -2   73.89    7.60
  -8   2  -2   77.69    7.20
   8   2   2   66.09   15.80
   8   2   2   74.99    8.10
   8   2   2   83.89    8.90
   8   2   2   82.99    8.00
  -8   2  -2   77.49    7.70
  -8   2  -2   73.29    8.00
   9  -2   2   10.90    3.30
  -9  -2  -2    6.90    2.70
   9  -2   2   -0.10   12.70
   9  -2   2    6.00    2.50
  -9  -2  -2    8.90    2.80
  -9  -2  -2    5.10    2.30
   9  -2   2   11.90    4.10
  -9   2  -2    6.40    2.80
   9   2   2   10.40    3.80
   9   2   2    5.10    2.20
  -9   2  -2    7.50    2.40
   9   2   2    9.90    3.30
  -9   2  -2    3.40    2.70
  10  -2   2    3.70    2.20
  10  -2   2    5.60    1.80
 -10  -2  -2    5.70    1.60
  10   2   2    8.70    1.60
  10  -3  -2    6.00    2.90
  10  -3  -2   18.70    6.80
  10  -3  -2   13.60    3.30
  10  -3  -2   11.60    3.20
 -10  -3   2    6.70    2.50
  10   3  -2    9.90    2.00
 -10   3   2   13.80    3.20
  10   3  -2    2.00    6.50
  10   3  -2    9.20    4.00
 -10   3   2    6.40    1.80
  10   3  -2    6.70    5.40
  -9  -3   2    2.60    2.50
   9  -3  -2    2.10    2.50
   9  -3  -2    2.00    2.80
   9  -3  -2    7.00    4.90
  -9  -3   2    1.20    2.50
   9  -3  -2    2.80    2.40
   9   3  -2   -3.00    3.40
   9   3  -2   -1.10    1.90
   9   3  -2    1.50    2.70
  -9   3   2    0.50    2.60
  -9   3   2    5.30    2.50
   9   3  -2    2.50    5.50
   9   3  -2    1.10    4.30
  -9   3   2    2.90    1.90
  -8  -3   2   58.59    7.40
  -8  -3   2   59.09    6.90
   8  -3  -2   68.09    8.40
   8  -3  -2   65.59    7.10
  -8  -3   2   41.60   11.80
   8  -3  -2   66.49    7.60
   8  -3  -2   61.89    7.00
  -8   3   2   64.29    8.00
  -8   3   2   50.89    6.90
   8   3  -2   57.79    6.70
   8   3  -2   61.79    8.50
   8   3  -2   59.29    7.40
  -8   3   2   58.49    6.50
   8   3  -2   43.60    8.00
   8   3  -2   65.79    7.30
  -7  -3   2   53.69    6.30
   7  -3  -2   44.20    7.70
  -7  -3   2   54.59    6.90
   7  -3  -2   51.39    7.00
  -7  -3   2   39.30    6.60
  -7   3   2   59.49   10.90
   7   3  -2   52.79    6.50
   7   3  -2   44.50    6.20
  -7   3   2   42.60    6.00
  -7   3   2   51.19    7.00
   7   3  -2   56.59    6.30
  -7   3   2   59.89    6.30
   7   3  -2   52.29    7.50
  -6  -3   2   -8.70    7.00
  -6  -3   2   -0.10    2.20
   6  -3  -2    0.20    2.50
  -6  -3   2    0.60    2.20
   6  -3  -2   -1.20    3.90
  -6  -3   2   -3.00    8.80
  -6  -3   2   -2.80    2.00
   6  -3  -2    0.70    2.10
  -6  -3   2   -0.40    4.20
  -6  -3   2   -1.60    2.90
  -6   3   2    4.10    5.10
  -6   3   2   -4.50    4.50
   6   3  -2    0.10    1.90
  -6   3   2    2.40    2.30
   6   3  -2   -1.10    2.20
   6   3  -2   -4.20    1.90
   6   3  -2    3.70    3.20
  -6   3   2    1.60    2.00
  -5  -3   2  709.23   48.50
  -5  -3   2  728.73   45.80
  -5  -3   2  707.93   49.20
  -5  -3   2  678.33   46.20
   5  -3  -2  671.53   45.50
  -5  -3   2  711.83   48.30
   5   3  -2  628.24   47.50
  -5   3   2  629.74   47.70
   5   3  -2  706.63   45.70
   5   3  -2  730.83   47.20
   5   3  -2  637.64   45.90
  -5   3   2  651.23   47.50
   4  -3  -2   10.90    2.50
  -4  -3   2   13.30    4.80
  -4  -3   2    8.00    3.60
  -4  -3   2   15.00    2.90
   4   3  -2   13.60    3.20
   4   3  -2   10.20    3.10
  -4   3   2   15.20    4.00
   4   3  -2   12.40    2.60
  -4   3   2   13.00    3.60
  -3  -3   2   35.40    5.30
   3  -3  -2   32.00    3.20
   3  -3  -2   28.00    3.70
  -3   3   2   34.40    4.90
   3   3  -2   29.80    3.70
  -3   3   2   31.10    5.90
  -3   3   2   23.80    3.80
  -3   3   2   29.50    4.30
   2  -3  -2    2.20    1.90
   2  -3  -2    0.00    1.20
  -2  -3   2    3.90    1.90
   2  -3  -2    0.20    1.70
  -2   3   2    3.90    2.00
  -2   3   2    9.10    3.20
   2   3  -2    0.30    1.40
  -2   3   2    2.10    1.40
  -2   3   2    4.10    2.20
   1  -3  -2  910.11   61.59
   1  -3  -2  882.81   62.29
  -1  -3   2  942.51   60.79
   1  -3  -2  895.41   60.79
  -1   3   2 1046.70   61.49
   1   3  -2  899.01   59.99
   1   3  -2  891.31   60.69
  -1   3   2  905.31   61.69
   0  -3  -2 2424.86  153.78
   0  -3  -2 2335.47  152.78
   0  -3  -2 2306.87  153.68
   0   3   2 2278.87  153.78
   0   3   2 2361.36  153.08
   0   3  -2 2378.76  152.68
   0   3  -2 2376.86  152.38
  -1  -3  -2  840.52   55.59
  -1  -3  -2  866.21   55.69
  -1  -3  -2  855.71   54.69
   1   3   2  790.32   55.69
  -1   3  -2  825.92   54.19
   1   3   2  731.13   54.69
  -1   3  -2  823.12   54.49
  -2  -3  -2    9.30    2.50
   2  -3   2    3.50    2.70
  -2  -3  -2    4.10    3.00
  -2  -3  -2    8.90    3.50
  -2  -3  -2    7.10    3.00
  -2   3  -2    7.00    2.30
   2   3   2    3.20    2.70
  -2   3  -2   11.00    3.20
   2   3   2   15.40    2.80
   2   3   2    5.90    4.70
  -3  -3  -2  151.08   13.70
  -3  -3  -2  159.88   13.60
  -3  -3  -2  156.68   12.20
  -3  -3  -2  158.18   11.80
   3   3   2  147.19   13.10
   3   3   2  125.89   13.10
   3   3   2  144.69   11.70
  -3   3  -2  161.58   13.10
  -3   3  -2  154.38   11.50
  -4  -3  -2   86.79    8.00
   4  -3   2   79.09    7.20
  -4  -3  -2   76.89    7.50
  -4  -3  -2   88.49   10.60
  -4  -3  -2   83.39   10.00
  -4  -3  -2   74.79    9.70
  -4   3  -2   74.19    9.00
   4   3   2   68.49    7.40
   4   3   2   76.39    6.90
  -5  -3  -2   71.59    7.70
  -5  -3  -2   88.69   11.90
  -5  -3  -2   68.39    8.40
   5  -3   2   66.59    7.40
  -5  -3  -2   50.29   10.10
  -5  -3  -2   72.49    8.30
  -5  -3  -2   87.29    7.60
  -5   3  -2   56.39    8.20
   5   3   2   73.39    9.10
  -5   3  -2   89.49   10.40
  -5   3  -2   91.49   10.80
   5   3   2   78.29    7.20
  -5   3  -2   73.99    7.40
   5   3   2   73.79    7.90
  -5   3  -2   72.09    7.90
   5   3   2   72.39    7.20
   5   3   2   66.69   10.50
   5   3   2   70.39    8.00
  -5   3  -2   68.49    7.40
   6  -3   2  386.86   26.10
   6  -3   2  373.96   27.00
  -6  -3  -2  338.97   27.00
  -6  -3  -2  378.46   26.20
   6  -3   2  361.76   27.00
   6   3   2  354.66   26.80
  -6   3  -2  420.56   27.80
   6   3   2  336.57   27.30
   6   3   2  379.06   26.20
   6   3   2  325.67   28.00
   6   3   2  366.86   26.40
  -6   3  -2  338.37   25.60
  -6   3  -2  384.56   25.90
   6   3   2  358.96   31.30
  -6   3  -2  395.06   26.40
  -7  -3  -2  310.97   24.60
   7  -3   2  341.17   24.00
  -7  -3  -2  335.77   23.40
   7  -3   2  360.16   24.20
   7  -3   2  309.37   24.60
   7  -3   2  331.27   25.50
   7   3   2  335.27   23.70
  -7   3  -2  275.67   23.00
   7   3   2  290.47   25.60
  -7   3  -2  321.57   23.10
  -7   3  -2  350.26   24.40
   7   3   2  311.37   30.20
   7   3   2  305.07   25.30
   7   3   2  336.37   24.20
   7   3   2  335.37   24.80
  -7   3  -2  346.87   24.90
  -7   3  -2  366.66   24.00
   8  -3   2   21.70    4.10
   8  -3   2   31.40    5.50
   8  -3   2   41.40    5.70
  -8  -3  -2   34.80    5.50
   8   3   2   15.20    6.70
  -8   3  -2   30.00    3.80
  -8   3  -2   28.90    5.00
  -8   3  -2   38.70    5.40
   8   3   2   41.60   14.60
  -8   3  -2   35.70    5.40
   8   3   2   38.00    6.10
   8   3   2   19.30    4.20
   9  -3   2    5.40    3.80
   9  -3   2   11.70    3.30
  -9  -3  -2   15.90    3.60
  -9  -3  -2   10.20    2.80
  -9   3  -2   10.80    2.60
   9   3   2   15.60    3.70
   9   3   2    6.80    2.30
  -9   3  -2    8.00    2.60
   9   3   2   12.50    3.60
  10  -3   2   95.59    7.10
  10  -3   2   76.69    7.20
 -10  -4   2    1.90    1.90
  10  -4  -2    1.00    2.10
  10  -4  -2    4.70    2.60
  10  -4  -2    4.50    6.60
  10  -4  -2    0.00    1.80
 -10   4   2    0.80    2.20
  10   4  -2    1.10    2.60
  10   4  -2   -3.60    3.10
 -10   4   2    2.40    2.40
  -9  -4   2  133.89   10.90
  -9  -4   2  124.59   11.90
   9  -4  -2  131.39   12.70
   9  -4  -2  148.69   12.00
   9  -4  -2  155.18   11.60
   9   4  -2  151.78   10.60
   9   4  -2  123.49   13.40
  -9   4   2  122.09   10.90
  -9   4   2  126.29   10.50
   9   4  -2  119.59   12.70
  -9   4   2  143.89   12.20
   9   4  -2  138.09   12.00
  -8  -4   2  260.87   20.20
   8  -4  -2  283.77   20.10
   8  -4  -2  295.47   20.80
   8  -4  -2  259.37   20.20
   8  -4  -2  280.47   22.10
  -8  -4   2  263.67   21.30
  -8  -4   2  258.97   26.50
  -8   4   2  277.67   21.50
  -8   4   2  262.27   20.40
   8   4  -2  266.97   25.10
   8   4  -2  280.47   21.20
   8   4  -2  286.37   19.70
   8   4  -2  252.47   21.80
   8   4  -2  268.27   20.10
  -8   4   2  271.57   20.00
  -7  -4   2  285.57   26.20
   7  -4  -2  274.37   20.50
   7  -4  -2  275.97   19.90
  -7  -4   2  250.77   19.30
  -7  -4   2  268.67   20.40
  -7  -4   2  275.67   21.50
   7  -4  -2  300.97   21.90
   7   4  -2  246.28   25.30
   7   4  -2  269.17   19.80
   7   4  -2  267.57   22.20
   7   4  -2  280.27   20.90
   7   4  -2  246.38   21.60
  -7   4   2  282.17   24.20
  -7   4   2  292.97   21.70
   7   4  -2  264.97   20.20
  -7   4   2  275.77   20.60
  -7   4   2  297.37   20.30
   6  -4  -2    2.50    2.80
  -6  -4   2    0.60    2.60
   6  -4  -2    4.50    2.40
   6  -4  -2    2.80    3.00
  -6  -4   2    1.20    8.10
  -6  -4   2    3.00    2.90
   6  -4  -2   -3.70    3.00
  -6  -4   2   -1.50    4.30
  -6  -4   2   -7.20   10.90
  -6  -4   2    2.00    2.20
  -6  -4   2    1.20    2.10
  -6   4   2    4.30    5.70
  -6   4   2    9.90    3.00
   6   4  -2    0.30    2.20
   6   4  -2    3.60    2.20
   6   4  -2    0.70    2.50
   6   4  -2   -0.50    2.80
  -6   4   2   -1.90    2.20
  -6   4   2    0.10    1.90
  -5  -4   2  901.51   57.49
  -5  -4   2  893.21   61.09
   5  -4  -2  889.61   57.19
  -5  -4   2  868.21   60.69
  -5  -4   2  874.21   60.99
  -5   4   2 1010.40   59.69
  -5   4   2  851.61   56.89
  -5   4   2  881.41   57.39
  -5   4   2  846.32   57.79
   5   4  -2  897.31   59.09
   5   4  -2  812.82   56.89
   5   4  -2  808.32   58.39
   5   4  -2  830.92   57.09
   5   4  -2  732.83   60.09
  -5   4   2  829.62   59.49
  -4  -4   2 1010.50   67.19
   4  -4  -2  851.81   63.09
  -4  -4   2  990.30   63.99
  -4  -4   2 1014.10   66.69
   4  -4  -2  955.50   63.79
   4   4  -2 1002.70   64.39
  -4   4   2  982.60   65.79
   4   4  -2  966.60   65.19
  -3  -4   2   72.29    8.30
   3  -4  -2   60.89    6.40
   3  -4  -2   52.89    5.50
  -3  -4   2   60.39    5.40
   3  -4  -2   57.89    5.50
  -3  -4   2   75.49    7.40
   3  -4  -2   62.59    6.50
   3   4  -2   63.29    6.10
  -3   4   2   55.99    7.50
   3   4  -2   58.49    8.40
  -3   4   2   59.39    6.60
   3   4  -2   63.49    6.30
  -2  -4   2  773.02   48.70
   2  -4  -2  641.74   47.60
   2  -4  -2  647.14   48.70
   2  -4  -2  657.53   48.80
  -2  -4   2  841.32   51.79
  -2   4   2  740.93   49.40
   2   4  -2  645.34   48.00
  -2   4   2  771.62   48.60
   2   4  -2  743.23   48.30
   2   4  -2  722.03   46.90
  -2   4   2  756.62   49.10
   1  -4  -2 1272.27   88.19
   1  -4  -2 1277.17   87.09
  -1  -4   2 1380.46   87.09
   1  -4  -2 1295.67   88.29
  -1   4   2 1473.15   87.79
  -1   4   2 1284.07   88.39
   1   4  -2 1293.27   87.19
   0  -4  -2 2409.86  157.58
   0  -4  -2 2452.85  158.98
   0  -4  -2 2476.65  158.98
   0   4  -2 2396.86  157.18
   0   4   2 2368.06  159.08
   0   4  -2 2422.86  157.48
  -2  -4  -2  338.87   24.10
  -2  -4  -2  391.56   27.00
  -2  -4  -2  386.36   27.10
  -2  -4  -2  361.46   25.10
  -2  -4  -2  300.67   25.30
   2  -4   2  351.56   24.70
  -2   4  -2  352.36   24.60
  -2   4  -2  348.27   25.40
   2   4   2  334.97   25.70
   3  -4   2  609.44   40.90
  -3  -4  -2  686.73   43.50
  -3  -4  -2  642.94   42.30
  -3  -4  -2  605.74   44.70
  -3  -4  -2  656.53   45.50
  -3  -4  -2  666.03   45.30
  -3   4  -2  618.74   42.50
   3   4   2  554.64   42.70
  -3   4  -2  662.53   44.30
   3   4   2  621.34   44.60
   3   4   2  617.34   42.10
  -4  -4  -2  551.24   39.10
  -4  -4  -2  575.74   35.90
  -4  -4  -2  559.44   39.60
  -4  -4  -2  510.55   35.90
  -4  -4  -2  524.85   36.20
  -4  -4  -2  502.85   39.00
  -4  -4  -2  592.94   37.20
  -4  -4  -2  475.35   36.50
  -4  -4  -2  525.15   35.70
  -4   4  -2  561.74   35.10
   4   4   2  509.45   38.70
  -4   4  -2  536.65   38.20
   4   4   2  496.85   36.50
   4   4   2  483.35   35.30
   4   4   2  478.45   35.90
  -4   4  -2  507.25   36.10
  -4   4  -2  506.35   36.50
   4   4   2  540.95   35.70
  -5  -4  -2 4340.57  289.97
  -5  -4  -2 4387.46  292.17
  -5  -4  -2 4347.17  287.87
   5  -4   2 4710.33  289.37
  -5  -4  -2 4418.86  288.97
  -5  -4  -2 4231.08  288.97
   5   4   2 4291.07  288.37
   5   4   2 4138.39  292.57
  -5   4  -2 3958.40  287.77
  -5   4  -2 4464.55  289.87
  -5   4  -2 4881.31  289.97
   5   4   2 4091.69  290.27
  -5   4  -2 4511.45  289.37
   5   4   2 4320.37  290.07
  -5   4  -2 4660.63  292.17
  -5   4  -2 4430.36  289.47
  -5   4  -2 4717.43  288.27
  -5   4  -2 4660.03  288.77
   5   4   2 4294.57  289.27
  -5   4  -2 4980.50  288.97
   5   4   2 4504.55  288.87
  -5   4  -2 4788.72  288.17
   6  -4   2  426.06   28.30
  -6  -4  -2  395.76   29.50
   6  -4   2  397.66   29.10
  -6  -4  -2  389.96   28.40
   6   4   2  400.06   29.20
   6   4   2  362.86   29.70
  -6   4  -2  369.76   27.10
   6   4   2  380.76   33.00
   6   4   2  412.06   28.60
  -6   4  -2  446.06   29.70
  -6   4  -2  404.46   28.90
   6   4   2  404.36   28.10
  -6   4  -2  419.46   32.30
  -6   4  -2  407.96   29.60
  -6   4  -2  391.86   27.90
  -7  -4  -2  512.05   37.00
  -7  -4  -2  582.64   35.90
   7  -4   2  581.24   36.20
   7  -4   2  533.55   35.80
   7  -4   2  473.25   36.30
   7  -4   2  483.55   37.40
  -7   4  -2  486.35   34.00
   7   4   2  509.25   35.50
   7   4   2  503.65   37.90
   7   4   2  509.55   35.90
  -7   4  -2  537.65   37.00
   7   4   2  506.75   36.60
   7   4   2  482.35   41.70
  -7   4  -2  536.75   35.60
  -7   4  -2  542.65   36.50
   7   4   2  428.46   37.00
   8  -4   2  203.58   15.10
   8  -4   2  176.98   14.40
  -8  -4  -2  165.88   14.00
   8  -4   2  167.78   13.30
  -8   4  -2  173.08   13.40
   8   4   2  128.69   14.00
   8   4   2  129.89   24.50
   8   4   2  158.58   15.10
   8   4   2  157.08   12.70
  -8   4  -2  148.39   12.60
  -8   4  -2  163.68   13.70
   8   4   2  174.18   14.20
   9  -4   2   37.40    5.10
  -9  -4  -2   32.50    5.50
   9  -4   2   39.50    5.30
  -9  -4  -2   35.00    4.60
   9   4   2   46.80    5.10
   9   4   2   46.50    7.40
  -9   4  -2   31.60    4.50
  -9   4  -2   47.30    4.80
  10  -5  -2    8.60    3.20
 -10  -5   2    2.60    2.10
  10  -5  -2    7.40    3.70
  10   5  -2   10.40    3.10
 -10   5   2    3.40    2.00
  10   5  -2    1.50    2.50
 -10   5   2    7.10    2.50
  -9  -5   2    1.70    2.30
   9  -5  -2    0.20    3.20
   9  -5  -2    1.20    2.30
   9  -5  -2    2.70    4.80
  -9  -5   2   -0.90    1.90
   9   5  -2   -1.80    4.30
   9   5  -2    2.70    2.70
   9   5  -2    1.70    3.10
  -9   5   2    1.30    2.20
  -9   5   2    0.20    2.50
   8  -5  -2   41.30    7.50
   8  -5  -2   27.80    4.70
   8  -5  -2   27.50    5.20
   8  -5  -2   33.90    5.30
  -8  -5   2   32.70   12.10
  -8  -5   2   30.20    6.70
  -8   5   2   37.10    5.90
  -8   5   2   42.30    9.10
   8   5  -2   21.90    5.30
   8   5  -2   34.60    7.70
  -8   5   2   15.60   11.70
  -7  -5   2  171.78   15.40
   7  -5  -2  175.78   14.50
   7  -5  -2  193.58   14.40
  -7  -5   2  164.88   20.20
   7  -5  -2  174.98   13.90
  -7  -5   2  168.88   14.40
  -7  -5   2  172.58   13.40
   7  -5  -2  185.38   15.60
   7   5  -2  171.08   15.10
  -7   5   2  189.18   19.40
   7   5  -2  185.88   16.50
   7   5  -2  157.88   15.40
   7   5  -2  179.18   14.90
  -7   5   2  186.88   13.80
  -7   5   2  190.38   15.60
  -7   5   2  184.18   14.80
   7   5  -2  161.48   13.40
  -6  -5   2    6.40    3.30
  -6  -5   2    2.10    2.30
  -6  -5   2    2.40    2.60
   6  -5  -2    1.30    3.10
  -6  -5   2    2.50    5.50
  -6  -5   2  -18.40   21.00
  -6  -5   2    4.40    2.90
   6  -5  -2    7.40    2.90
   6  -5  -2    8.40    3.70
  -6  -5   2    0.00    9.30
   6   5  -2    5.20    2.90
  -6   5   2    8.70    6.70
  -6   5   2    8.10    3.10
  -6   5   2    7.90    3.60
  -6   5   2    4.60    3.40
   6   5  -2    2.50    2.40
   6   5  -2    1.70    3.00
   6   5  -2    7.20    3.80
   6   5  -2    5.70    3.40
  -5  -5   2   -0.30    2.10
  -5  -5   2   -2.20    1.90
  -5  -5   2    1.30    5.80
  -5  -5   2   -2.30    7.70
  -5  -5   2    1.70    3.70
  -5  -5   2    0.10    1.60
  -5  -5   2    0.10    3.20
  -5   5   2   -2.40    2.30
  -5   5   2    1.30    2.50
   5   5  -2    0.80    2.20
   5   5  -2    1.20    2.40
   5   5  -2    0.80    2.30
  -5   5   2   -1.70    1.90
   5   5  -2   -0.20    2.40
  -5   5   2   -2.00    2.30
   5   5  -2    0.00    5.50
  -5   5   2   -1.10    4.30
   5   5  -2    1.30    5.20
  -4  -5   2  296.77   23.50
   4  -5  -2  303.37   20.70
  -4  -5   2  311.17   20.90
   4  -5  -2  267.87   20.20
  -4  -5   2  324.17   25.30
  -4   5   2  309.97   23.10
   4   5  -2  316.37   21.80
   4   5  -2  243.98   21.20
   4   5  -2  303.97   22.30
   3  -5  -2  381.36   26.80
  -3  -5   2  399.56   25.30
  -3  -5   2  390.66   27.30
   3  -5  -2  345.17   26.50
   3  -5  -2  348.77   25.50
  -3  -5   2  405.66   29.20
   3  -5  -2  331.17   25.20
   3   5  -2  345.07   26.20
   3   5  -2  352.66   24.40
   3   5  -2  378.96   27.10
  -3   5   2  382.66   27.00
  -2  -5   2   13.50    3.40
  -2  -5   2   12.00    4.70
   2  -5  -2    9.30    2.80
   2  -5  -2    7.80    3.60
   2  -5  -2    6.90    3.70
   2  -5  -2   12.50    3.10
  -2   5   2   11.00    6.20
  -2   5   2   11.40    3.40
   2   5  -2   13.40    3.50
   2   5  -2   12.70    3.00
   1  -5  -2  155.38   13.90
   1  -5  -2  145.49   13.50
   1  -5  -2  137.99   12.10
  -1  -5   2  161.28   12.10
  -1  -5   2  149.99   13.80
   1   5  -2  151.48   12.40
  -1   5   2  162.58   13.20
   1   5  -2  147.99   11.50
  -1   5   2  163.08   12.70
   0  -5  -2  337.87   25.80
   0  -5  -2  339.47   27.30
   0  -5  -2  357.46   27.40
   0  -5   2  384.46   27.40
   0   5   2  405.46   26.30
   0   5  -2  342.47   25.30
  -1  -5  -2 1901.41  125.89
  -1  -5  -2 1989.40  127.89
  -1  -5  -2 1954.20  127.79
  -1  -5  -2 1719.33  124.49
   1  -5   2 2008.80  126.59
   1   5   2 2047.80  126.19
  -1   5  -2 1876.11  125.49
  -1   5  -2 1831.62  125.59
  -2  -5  -2  886.51   58.99
   2  -5   2  863.01   59.99
   2  -5   2  861.41   59.99
  -2  -5  -2  973.50   62.59
  -2  -5  -2  983.10   60.59
  -2  -5  -2  775.62   60.19
  -2  -5  -2  919.41   62.49
   2   5   2  893.31   60.69
  -2   5  -2  866.21   59.59
  -2   5  -2  885.71   60.49
  -3  -5  -2 1054.89   74.99
  -3  -5  -2 1143.59   71.49
   3  -5   2 1031.60   70.89
   3  -5   2 1048.90   70.89
  -3  -5  -2 1032.00   73.79
   3  -5   2  915.01   70.79
  -3  -5  -2 1208.08   73.09
  -3  -5  -2 1161.48   75.29
  -3   5  -2 1143.99   73.69
   3   5   2 1109.09   73.79
   3   5   2 1083.19   70.89
  -3   5  -2 1038.80   71.79
  -4  -5  -2  528.95   38.80
  -4  -5  -2  470.55   37.90
  -4  -5  -2  505.95   34.20
  -4  -5  -2  493.15   35.20
  -4  -5  -2  526.35   34.80
  -4  -5  -2  507.75   34.50
  -4  -5  -2  471.55   39.10
  -4  -5  -2  540.55   36.20
   4   5   2  496.55   37.60
   4   5   2  517.25   34.30
  -4   5  -2  516.65   33.70
  -4   5  -2  555.44   35.60
   4   5   2  481.45   34.70
   4   5   2  481.95   33.90
  -4   5  -2  515.05   37.40
  -4   5  -2  507.95   34.60
  -4   5  -2  476.55   34.80
  -4   5  -2  481.55   35.30
  -4   5  -2  509.15   34.40
  -4   5  -2  466.45   36.40
   4   5   2  452.45   35.30
  -5  -5  -2   41.90    8.20
  -5  -5  -2   47.50   16.00
  -5  -5  -2   38.70   11.00
  -5  -5  -2   51.69    7.20
  -5  -5  -2   53.19    7.80
  -5  -5  -2   63.79    6.70
   5  -5   2   50.09    7.10
  -5  -5  -2   61.19    6.30
  -5  -5  -2   59.69    7.20
  -5   5  -2   51.99    6.40
   5   5   2   44.80    6.80
   5   5   2   41.30    7.10
   5   5   2   51.69   10.70
  -5   5  -2   56.19    6.90
  -5   5  -2   52.89    6.80
  -5   5  -2   59.19    6.90
  -5   5  -2   64.29   10.80
  -5   5  -2   49.40    6.70
   5   5   2   55.09    6.30
  -5   5  -2   44.70    6.50
   5   5   2   65.19    6.60
   5   5   2   58.69    6.90
  -5   5  -2   56.69    5.40
  -5   5  -2   55.39    8.10
   6  -5   2  511.55   37.70
  -6  -5  -2  533.25   37.20
   6  -5   2  547.85   36.80
  -6  -5  -2  502.75   38.20
  -6   5  -2  543.55   38.40
   6   5   2  562.04   37.30
  -6   5  -2  553.24   37.80
   6   5   2  466.45   42.10
   6   5   2  544.65   36.60
   6   5   2  555.54   37.90
  -6   5  -2  571.64   37.00
   6   5   2  517.35   39.00
  -6   5  -2  515.85   41.10
  -7  -5  -2   96.79   10.70
  -7  -5  -2  145.39   12.60
   7  -5   2  112.29   12.90
   7  -5   2  114.09   10.20
  -7   5  -2  108.69   10.90
  -7   5  -2  111.29   11.30
   7   5   2  113.79   11.20
   7   5   2  113.49   10.30
   7   5   2  107.29   19.10
  -7   5  -2  110.69   10.60
   7   5   2  115.29   10.20
   8  -5   2    2.40    2.70
  -8  -5  -2   -0.60    2.10
   8  -5   2    0.30    2.70
  -8  -5  -2   -7.90    3.40
  -8   5  -2   -3.80    2.80
  -8   5  -2    0.70    2.30
   8   5   2    3.10    4.00
  -8   5  -2    1.00    2.10
   8   5   2   -0.20    2.80
   8   5   2    3.80    3.80
   8   5   2   -1.40    1.80
   9  -5   2    4.70    2.10
  -9  -5  -2    2.80    2.00
  -9  -5  -2    4.30    2.00
   9  -5   2    3.90    3.20
  -9   5  -2    4.10    2.00
   9   5   2    0.20    4.20
  -9   5  -2    7.90    2.30
  10  -6  -2    4.70    2.90
 -10  -6   2    9.50    2.60
  10  -6  -2    4.40    1.70
  10  -6  -2    4.60    5.00
 -10   6   2    6.90    2.50
 -10   6   2    3.60    1.80
  10   6  -2    6.70    3.30
  -9  -6   2   15.80    2.90
   9  -6  -2   15.00    3.20
   9  -6  -2    9.50    3.90
  -9  -6   2   16.40    3.70
   9  -6  -2   22.00    6.40
  -9   6   2   20.60    4.20
   9   6  -2   19.40    4.50
   9   6  -2   26.10    5.20
  -9   6   2   27.00    4.30
   8  -6  -2   42.80    8.00
   8  -6  -2   39.90    5.70
  -8  -6   2   42.00   12.90
   8  -6  -2   37.70    5.70
  -8  -6   2   35.20    5.50
   8  -6  -2   44.50    7.00
  -8  -6   2   30.30    6.10
  -8   6   2   34.10    5.90
  -8   6   2   20.80   14.10
  -8   6   2   34.70    4.10
  -8   6   2   42.60    6.40
   8   6  -2   43.00    6.50
   8   6  -2   39.80    7.70
   8   6  -2   38.90    6.60
  -7  -6   2  224.28   17.40
  -7  -6   2  222.88   17.30
   7  -6  -2  247.28   17.40
  -7  -6   2  212.18   23.60
   7  -6  -2  215.28   16.80
  -7  -6   2  173.98   23.00
   7  -6  -2  243.88   18.90
  -7  -6   2  222.08   18.50
   7  -6  -2  215.88   17.40
  -7  -6   2  225.28   16.50
   7   6  -2  194.28   18.40
   7   6  -2  246.08   18.00
  -7   6   2  218.88   17.70
   7   6  -2  222.48   19.50
  -7   6   2  239.68   18.60
  -7   6   2  217.18   16.20
   6  -6  -2   53.09    7.20
  -6  -6   2   58.09    6.80
  -6  -6   2   40.90   13.70
   6  -6  -2   74.59    7.10
   6  -6  -2   50.99    7.60
  -6  -6   2   58.19    7.00
  -6  -6   2   60.19    7.10
   6   6  -2   67.89    8.80
  -6   6   2   64.69    7.50
  -6   6   2   64.69    7.70
  -6   6   2   71.59    8.20
   6   6  -2   61.59    7.90
  -6   6   2   79.69   12.60
   6   6  -2   61.09    7.40
   5  -6  -2   61.39    6.70
  -5  -6   2   62.99    6.80
  -5  -6   2   79.69   14.00
  -5  -6   2   62.69    6.70
  -5  -6   2   63.09    7.10
  -5  -6   2   63.99    8.50
  -5  -6   2   49.90   14.80
  -5  -6   2   77.49   10.90
  -5   6   2   81.29    8.20
  -5   6   2   66.39    6.50
   5   6  -2   66.69    8.10
  -5   6   2   72.79   10.40
  -5   6   2   68.89    7.70
   5   6  -2   62.89    7.60
  -5   6   2   68.49    5.90
   5   6  -2   58.19    7.10
  -5   6   2   67.49    7.30
   4  -6  -2   71.49    8.40
  -4  -6   2   95.29   11.30
   4  -6  -2   97.49    8.50
  -4  -6   2  103.19    8.50
  -4  -6   2   87.99    9.00
  -4  -6   2  102.19   13.10
   4  -6  -2   88.79   10.00
  -4   6   2  100.79   11.00
  -4   6   2  117.39   10.60
  -4   6   2  106.49   10.80
   4   6  -2  106.79   10.40
  -4   6   2  114.49    9.80
   4   6  -2   86.79    9.40
  -4   6   2   87.29    7.60
   4   6  -2   89.89    9.30
  -4   6   2  110.29    9.40
   3  -6  -2   70.49    7.00
  -3  -6   2   74.49    8.70
   3  -6  -2   63.59    7.00
  -3  -6   2   76.59    6.40
   3  -6  -2   69.09    9.80
   3  -6  -2   64.29    8.80
   3  -6  -2   64.99    7.20
  -3  -6   2   93.89   11.30
  -3  -6   2   73.79   11.00
  -3   6   2   84.99    9.00
   3   6  -2   63.99    6.10
   3   6  -2   68.09    7.30
   3   6  -2   76.49    8.20
   2  -6  -2  509.35   39.20
  -2  -6   2  577.74   40.60
  -2  -6   2  600.64   38.10
   2  -6  -2  517.55   39.00
  -2  -6   2  540.65   36.00
   2  -6  -2  522.75   37.40
   2  -6  -2  474.75   36.70
   2   6  -2  530.05   36.30
  -2   6   2  595.54   38.30
   2   6  -2  529.05   37.70
  -1  -6   2  159.68   13.10
  -1  -6   2  170.58   16.00
   1  -6  -2  158.98   15.70
   1  -6  -2  155.88   13.50
   1  -6  -2  155.18   15.10
   1   6  -2  175.18   13.90
  -1   6   2  175.98   13.70
  -1   6   2  170.78   14.00
   1   6  -2  158.98   12.80
   0  -6  -2 5911.71  393.06
   0  -6   2 6405.46  393.06
   0  -6   2 6145.19  389.96
   0  -6  -2 6137.79  391.26
   0  -6  -2 5460.65  389.46
   0  -6  -2 5902.11  393.16
   0   6   2 6912.51  391.46
   0   6  -2 5758.32  390.86
   0   6  -2 5728.73  390.36
   1  -6   2 3053.59  197.18
   1  -6   2 3040.80  197.28
  -1  -6  -2 2735.73  194.38
  -1  -6  -2 2950.60  198.38
  -1  -6  -2 2893.81  198.08
  -1  -6  -2 2891.01  195.98
   1   6   2 3422.16  196.38
  -1   6  -2 2977.90  195.78
  -1   6  -2 3022.90  195.88
  -2  -6  -2   29.30    4.50
   2  -6   2   24.20    6.30
   2  -6   2   24.30    6.30
  -2  -6  -2   42.50    9.40
  -2  -6  -2   44.80    9.40
  -2  -6  -2   55.39    7.50
  -2   6  -2   27.70    6.10
   2   6   2   29.60    6.20
  -2   6  -2   31.90    5.80
   3  -6   2  306.47   24.40
   3  -6   2  310.47   24.60
  -3  -6  -2  360.26   25.70
  -3  -6  -2  321.67   28.50
  -3  -6  -2  364.06   28.50
   3  -6   2  298.97   24.70
  -3  -6  -2  382.16   26.10
  -3   6  -2  356.96   23.70
  -3   6  -2  329.67   23.90
  -3   6  -2  329.87   24.40
   3   6   2  356.36   26.30
   3   6   2  278.87   24.00
  -3   6  -2  328.97   24.60
  -3   6  -2  333.67   23.40
  -3   6  -2  366.46   26.50
  -3   6  -2  336.77   23.90
  -3   6  -2  305.67   24.30
  -4  -6  -2 1072.09   73.09
  -4  -6  -2 1146.49   74.19
  -4  -6  -2 1121.09   73.09
  -4  -6  -2  973.10   73.79
  -4  -6  -2 1038.20   78.79
  -4  -6  -2 1013.70   77.29
  -4  -6  -2 1086.39   74.79
  -4  -6  -2 1068.59   72.49
   4   6   2 1089.99   75.99
   4   6   2  991.40   73.89
  -4   6  -2 1165.38   72.39
   4   6   2 1084.09   71.99
  -4   6  -2 1049.09   72.99
   4   6   2 1128.39   72.29
  -4   6  -2 1068.69   76.89
  -4   6  -2 1107.39   73.39
  -4   6  -2 1115.69   71.99
  -4   6  -2 1213.88   74.09
  -4   6  -2 1148.69   73.19
  -4   6  -2 1029.70   73.69
   4   6   2 1095.19   73.09
  -4   6  -2 1164.58   72.69
  -4   6  -2 1188.68   72.79
  -5  -6  -2  923.41   61.99
  -5  -6  -2  751.62   66.49
  -5  -6  -2  804.32   63.19
  -5  -6  -2  901.81   62.79
  -5  -6  -2  846.32   61.39
   5  -6   2  868.91   61.79
   5  -6   2  906.81   62.19
   5   6   2  929.81   61.19
  -5   6  -2 1042.00   62.09
  -5   6  -2 1012.20   61.69
   5   6   2  877.71   65.49
  -5   6  -2  943.21   62.39
  -5   6  -2  917.61   65.59
  -5   6  -2  966.30   60.79
  -5   6  -2  936.11   62.99
   5   6   2  949.01   62.29
  -5   6  -2  985.40   61.29
  -6  -6  -2    2.30    2.80
  -6  -6  -2    4.00    2.60
  -6  -6  -2    3.30    6.60
  -6  -6  -2    5.50    2.80
   6  -6   2   -2.60    5.60
  -6  -6  -2    0.70   10.80
   6   6   2    4.50    3.50
  -6   6  -2    2.40    2.60
   6   6   2    1.40    2.50
   6   6   2    7.50    3.80
  -6   6  -2   23.80   10.30
  -6   6  -2    4.40    3.10
   6   6   2   -0.40    3.20
  -6   6  -2    1.70    2.50
   6   6   2    6.30    9.90
  -6   6  -2   -0.70    2.70
  -6   6  -2   -3.00    3.40
  -7  -6  -2   22.70    4.80
  -7  -6  -2   35.50    5.10
   7  -6   2   18.20    3.80
  -7   6  -2   19.00    3.60
   7   6   2   24.10   18.80
   7   6   2   21.80    4.90
  -7   6  -2   26.30    5.40
   7   6   2   31.90    6.40
  -7   6  -2   27.80    4.90
   7   6   2   17.80    3.20
  -8  -6  -2   -1.00    1.90
   8  -6   2   -0.10    2.50
  -8  -6  -2    0.80    2.30
   8  -6   2    1.80    2.90
  -8   6  -2    1.10    2.00
   8   6   2    2.60    3.60
  -8   6  -2    1.30    2.60
  -8   6  -2   -9.90    4.80
   9  -6   2   13.80    3.50
  -9  -6  -2   12.80    2.90
  -9  -6  -2   11.80    2.30
   9   6   2   16.80    5.30
  -9   6  -2   21.10    3.40
  -9   6  -2   13.40    2.60
  10  -7  -2    0.80    2.20
 -10  -7   2   -0.10    1.60
  10  -7  -2   -0.20    1.30
 -10   7   2   -2.20    1.30
  10   7  -2   -0.50    2.10
 -10   7   2    0.10    1.60
  -9  -7   2    0.50    1.90
   9  -7  -2  -10.80    5.90
  -9  -7   2   -0.90    2.20
   9  -7  -2   -2.90    1.90
  -9   7   2    0.40    2.70
   9   7  -2   -2.50    2.10
  -9   7   2    2.00    3.10
  -8  -7   2    1.90    2.30
  -8  -7   2    1.40    2.60
   8  -7  -2   -1.30    3.80
   8  -7  -2    3.90    2.50
  -8  -7   2   -6.80   10.20
   8  -7  -2    3.90    3.20
   8  -7  -2    5.40    4.60
   8   7  -2    1.80    2.90
  -8   7   2    3.60    2.60
   8   7  -2   -0.60    3.10
  -8   7   2    0.30    2.60
  -7  -7   2   65.89   13.20
  -7  -7   2   69.39    8.60
   7  -7  -2   89.09    9.80
   7  -7  -2   90.79    8.60
  -7  -7   2   61.69   13.50
  -7  -7   2   75.49    9.40
  -7  -7   2   75.89    8.30
  -7   7   2  100.09   23.40
   7   7  -2   78.59    9.30
  -7   7   2   87.49    9.10
   7   7  -2   85.49    8.80
  -7   7   2   84.19    9.30
   6  -7  -2    5.00    3.60
  -6  -7   2    8.80    4.10
  -6  -7   2   11.70    3.40
  -6  -7   2    6.20    3.00
  -6  -7   2   12.90    8.30
  -6  -7   2   17.40    7.50
  -6  -7   2  -10.70   14.80
  -6  -7   2   13.10    3.80
  -6   7   2   10.90    2.60
   6   7  -2    8.70    3.40
  -6   7   2   14.80    9.10
  -6   7   2   10.60    3.80
   6   7  -2   10.60    4.60
   6   7  -2    8.70    3.50
  -6   7   2   10.50    3.80
  -6   7   2   15.80    4.60
  -5  -7   2   26.20    6.30
  -5  -7   2   21.90    7.80
   5  -7  -2   22.20    4.00
  -5  -7   2    8.20   14.00
  -5  -7   2   18.50    6.40
  -5  -7   2   13.70    3.30
  -5  -7   2   17.40   10.20
  -5   7   2   23.50    8.20
  -5   7   2   15.40    3.00
   5   7  -2   22.30    5.80
  -5   7   2   31.30    5.90
  -5   7   2   20.30    3.00
  -5   7   2   23.70    4.80
   5   7  -2   19.60    4.20
  -4  -7   2   28.90    5.00
  -4  -7   2   17.50    8.50
   4  -7  -2   11.00    6.80
   4  -7  -2   11.80    4.60
  -4  -7   2   39.60   12.90
  -4  -7   2   22.70    3.90
  -4  -7   2   24.10    4.00
   4  -7  -2   25.50    4.50
  -4  -7   2   26.90    7.30
   4   7  -2   23.30    6.50
   4   7  -2   26.60    5.10
  -4   7   2   28.90    4.90
  -4   7   2   22.80    3.40
   4   7  -2   16.50    5.10
  -4   7   2   28.60    5.10
  -4   7   2   26.50    4.60
   4   7  -2   23.50    4.20
  -4   7   2   33.20    5.20
   3  -7  -2   13.70    7.70
  -3  -7   2   17.90    5.50
   3  -7  -2   15.60    3.90
   3  -7  -2    7.80    4.40
  -3  -7   2   17.70    5.00
   3  -7  -2   16.10    3.70
  -3  -7   2   27.80    8.30
   3  -7  -2   15.10    6.50
  -3  -7   2   16.10    9.00
   3   7  -2   12.10    4.00
  -3   7   2   13.50    2.60
   3   7  -2   19.60    5.50
  -3   7   2   16.40    5.40
  -3   7   2   14.90    3.80
   2  -7  -2   -1.30    2.70
   2  -7  -2    4.10    5.60
  -2  -7   2   -2.10    4.70
  -2  -7   2    2.10    1.70
   2  -7  -2    1.60    2.50
  -2  -7   2    1.80    6.60
   2  -7  -2   -1.30    3.00
  -2  -7   2    0.40    3.50
   2  -7  -2    0.70    6.60
   2   7  -2    1.40    3.60
  -2   7   2    0.60    3.60
  -2   7   2    0.90    2.30
   2   7  -2    0.40    1.80
   2   7  -2   -0.10    3.20
  -2   7   2   -0.30    2.20
  -1  -7   2  699.23   47.40
   1  -7  -2  574.74   46.10
  -1  -7   2  670.23   43.30
  -1  -7   2  646.14   47.10
   1  -7  -2  546.15   42.00
  -1   7   2  639.64   44.20
  -1   7   2  651.13   44.00
   1   7  -2  616.04   43.00
   1   7  -2  615.14   44.00
   0  -7  -2   99.79   13.20
   0  -7  -2  104.49   13.00
   0  -7  -2   97.69    9.00
   0  -7  -2  106.59   10.80
   0  -7   2  128.09   14.40
   0  -7   2  109.99   13.80
   0   7  -2  102.79   10.40
   0   7   2  120.29   10.90
   0   7  -2  105.79   10.80
   0   7   2  116.29   10.60
   1  -7   2 1711.43  118.49
  -1  -7  -2 1792.52  117.19
  -1  -7  -2 1851.11  120.09
  -1  -7  -2 1668.43  114.99
  -1  -7  -2 1780.42  120.29
   1  -7   2 1801.12  118.89
   1  -7   2 1853.11  114.99
  -1   7  -2 1671.03  118.79
  -1   7  -2 1717.63  116.69
  -1   7  -2 1757.12  116.79
  -1   7  -2 1828.12  116.99
  -1   7  -2 1675.63  114.69
   2  -7   2   13.50    7.20
  -2  -7  -2   10.80    4.90
  -2  -7  -2   14.50    3.30
  -2  -7  -2   13.70    5.50
  -2  -7  -2   16.60    7.30
  -2  -7  -2    0.10    7.80
   2  -7   2   21.30    7.10
  -2  -7  -2   12.40    2.90
  -2   7  -2   14.20    3.80
  -2   7  -2   14.50    3.70
  -2   7  -2   11.60    3.10
  -2   7  -2   16.90    3.90
  -2   7  -2   17.40    3.90
   2   7   2   20.20    5.30
  -2   7  -2   12.70    5.60
  -2   7  -2   15.70    5.20
   3  -7   2  995.60   73.69
  -3  -7  -2 1050.19   72.89
  -3  -7  -2 1206.08   75.59
  -3  -7  -2 1103.09   72.99
  -3  -7  -2  984.10   73.79
  -3  -7  -2 1095.19   72.59
  -3  -7  -2 1118.99   78.59
   3  -7   2  964.80   72.99
  -3   7  -2 1063.19   72.99
  -3   7  -2 1104.59   73.79
  -3   7  -2 1225.68   72.19
  -3   7  -2 1025.50   73.09
   3   7   2 1224.68   75.59
  -3   7  -2 1110.79   71.89
  -3   7  -2 1116.09   73.19
   3   7   2  963.30   73.29
  -3   7  -2 1226.28   72.79
  -3   7  -2 1091.49   74.09
  -3   7  -2 1079.89   75.59
  -3   7  -2 1043.00   73.39
  -3   7  -2 1179.48   72.49
  -4  -7  -2   41.20    5.80
  -4  -7  -2   38.70    5.70
  -4  -7  -2   44.00    7.40
  -4  -7  -2   42.20   12.30
  -4  -7  -2   43.10    7.10
  -4  -7  -2   49.50    8.90
  -4  -7  -2   39.00    5.60
  -4  -7  -2    2.60   14.50
  -4   7  -2   35.60    5.50
  -4   7  -2   35.70    5.70
  -4   7  -2   35.70    5.00
  -4   7  -2   29.90    9.10
  -4   7  -2   38.60    6.10
  -4   7  -2   41.40    5.90
  -4   7  -2   38.50    4.50
   4   7   2   41.00    4.60
  -4   7  -2   41.90    5.50
  -4   7  -2   36.70    5.90
   4   7   2   39.90    6.10
  -4   7  -2   43.10    5.50
   4   7   2   53.19   10.60
  -5  -7  -2  325.67   26.40
  -5  -7  -2  321.67   25.20
  -5  -7  -2  335.07   26.50
  -5  -7  -2  326.87   24.50
  -5  -7  -2  433.06   35.60
  -5  -7  -2  306.27   25.00
  -5   7  -2  361.96   24.20
   5   7   2  324.67   26.40
   5   7   2  340.87   23.70
   5   7   2  370.96   30.40
  -5   7  -2  335.07   29.80
  -5   7  -2  349.27   25.80
  -5   7  -2  356.06   24.70
  -5   7  -2  399.46   26.50
  -5   7  -2  372.86   24.90
  -5   7  -2  334.27   26.10
  -6  -7  -2  319.17   23.70
  -6  -7  -2  340.37   26.40
  -6  -7  -2  298.37   28.00
  -6  -7  -2  279.77   29.20
  -6  -7  -2  359.36   25.40
   6   7   2  342.87   26.70
  -6   7  -2  374.06   24.60
  -6   7  -2  391.26   26.20
  -6   7  -2  350.36   25.70
  -6   7  -2  310.77   29.80
  -6   7  -2  345.57   26.20
   6   7   2  356.86   23.50
  -7  -7  -2   18.50    3.70
   7  -7   2   15.20    3.80
  -7  -7  -2   16.00    4.20
   7   7   2   24.50    5.50
  -7   7  -2   12.10    3.20
  -7   7  -2   17.90    4.10
  -7   7  -2   19.10    4.40
  -8  -7  -2   -0.30    1.90
   8  -7   2    3.60    2.90
   8  -7   2   -2.30    2.50
  -8  -7  -2   -0.70    1.90
  -8   7  -2    1.10    1.80
   8   7   2    8.40    3.30
  -8   7  -2    1.90    2.20
  -9  -7  -2    2.10    1.70
   9  -7   2    5.60    1.90
   9  -7   2    3.30    2.80
  -9  -7  -2    1.90    1.80
  -9   7  -2    2.40    1.70
   9   7   2    2.60    2.30
  -9   7  -2    3.00    1.80
  -9  -8   2    7.30    2.50
   9  -8  -2    9.40    2.80
  -9  -8   2   11.60    2.30
  -9   8   2    7.50    2.50
  -9   8   2    6.40    2.20
   9   8  -2    4.30    2.50
  -8  -8   2   60.09    6.50
   8  -8  -2   62.09    8.40
   8  -8  -2   57.39    7.90
   8  -8  -2   65.59    6.50
  -8  -8   2   56.69    7.60
  -8   8   2   55.29    6.80
  -8   8   2   57.09    7.00
   8   8  -2   38.30    7.30
   8   8  -2   51.49    7.10
   7  -8  -2   12.50    3.80
  -7  -8   2    9.00    3.90
  -7  -8   2   14.80   13.80
  -7  -8   2   10.70   11.80
   7  -8  -2    6.40    4.50
  -7  -8   2   10.00    3.10
  -7  -8   2    6.80    2.40
  -7  -8   2    8.50    4.30
   7  -8  -2    7.60    3.30
  -7   8   2    7.40    3.50
  -7   8   2   10.20    3.70
   7   8  -2    8.60    3.80
  -7   8   2    5.80   12.20
   7   8  -2   13.10    4.30
  -6  -8   2  156.18   20.80
  -6  -8   2  181.58   14.40
  -6  -8   2  165.38   13.70
  -6  -8   2  158.68   17.30
   6  -8  -2  180.38   14.00
  -6  -8   2  171.18   14.40
  -6  -8   2  171.78   15.90
   6  -8  -2  165.18   13.90
   6   8  -2  151.18   14.70
  -6   8   2  171.58   15.00
  -6   8   2  166.18   20.30
  -6   8   2  177.28   14.90
  -6   8   2  166.28   12.70
  -6   8   2  206.78   15.90
  -5  -8   2  266.77   24.60
   5  -8  -2  342.77   22.70
  -5  -8   2  264.87   23.70
  -5  -8   2  306.27   22.60
  -5  -8   2  311.57   23.20
  -5   8   2  301.57   21.30
  -5   8   2  301.37   23.60
  -5   8   2  338.47   28.30
   5   8  -2  278.77   23.50
  -5   8   2  320.27   21.60
  -5   8   2  329.47   23.70
  -5   8   2  375.46   23.90
  -4  -8   2   41.20    9.60
  -4  -8   2   54.59    6.20
   4  -8  -2   54.69    6.30
  -4  -8   2   31.20   11.20
  -4  -8   2   68.39   26.10
  -4  -8   2   50.79    6.30
  -4  -8   2   51.09    6.70
   4   8  -2   44.80    7.90
   4   8  -2   47.80    6.30
  -4   8   2   48.10    6.40
  -4   8   2   56.59   10.70
  -4   8   2   45.10    4.90
  -4   8   2   63.29    7.10
  -4   8   2   58.39    7.30
  -4   8   2   53.19    6.80
   3  -8  -2  135.79   13.60
  -3  -8   2  162.28   12.90
  -3  -8   2  163.88   12.40
  -3  -8   2  143.49   21.00
  -3  -8   2  150.58   12.20
   3  -8  -2  144.59   17.60
   3  -8  -2  118.19   19.20
   3  -8  -2  147.49   12.90
  -3  -8   2  155.98   15.80
  -3  -8   2  180.78   19.30
  -3   8   2  169.28   13.80
  -3   8   2  141.19   12.70
  -3   8   2  161.68   15.80
   3   8  -2  137.09   13.90
   3   8  -2  130.89   12.30
  -3   8   2  163.08   12.80
  -3   8   2  172.48   13.40
   3   8  -2  144.39   13.10
  -3   8   2  148.89   11.30
   3   8  -2  154.08   15.00
  -2  -8   2  357.66   29.00
   2  -8  -2  295.77   27.80
   2  -8  -2  323.17   27.20
   2  -8  -2  295.77   23.00
   2  -8  -2  298.37   22.20
  -2  -8   2  312.47   24.50
   2  -8  -2  303.87   23.90
  -2   8   2  325.17   21.80
   2   8  -2  328.97   22.00
   2   8  -2  324.37   24.20
  -2   8   2  339.97   23.40
   2   8  -2  299.07   23.10
   2   8  -2  298.27   23.30
   2   8  -2  326.17   24.60
   2   8  -2  314.97   21.70
   2   8  -2  251.27   22.20
  -2   8   2  314.47   23.40
  -2   8   2  339.67   25.20
   2   8  -2  263.87   23.60
   1  -8  -2 1458.85  101.79
   1  -8  -2 1401.36   96.79
  -1  -8   2 1627.14  103.69
  -1  -8   2 1519.85   96.39
  -1  -8   2 1469.25   97.69
   1  -8  -2 1432.46   98.89
  -1  -8   2 1665.93  103.49
   1   8  -2 1280.37   98.29
  -1   8   2 1559.84   97.99
   1   8  -2 1454.25   96.29
   1   8  -2 1459.75   97.39
  -1   8   2 1616.74   99.39
  -1   8   2 1282.57   95.79
   1   8  -2 1481.05   97.89
   1   8  -2 1533.65   99.19
  -1   8   2 1404.16   98.09
   0  -8   2   34.40    9.70
   0  -8  -2   25.70    9.60
   0  -8  -2   25.30    6.40
   0  -8  -2   15.80    7.80
   0   8   2   16.30    2.80
   0   8  -2   27.20    6.10
   0   8  -2   20.70    4.80
   0   8  -2   19.40    4.30
   0   8  -2   15.20    3.00
   0   8  -2   17.90    6.20
   0   8  -2   16.80    3.50
   0   8  -2   19.10    4.60
   0   8   2   22.30    5.80
   0   8   2   26.60    4.70
   0   8   2   19.30    5.20
   0   8   2   24.20    5.80
   0   8  -2   20.00    3.40
   0   8  -2   18.10    4.80
  -1  -8  -2  200.88   16.80
   1  -8   2  228.08   21.90
   1  -8   2  214.68   23.00
  -1  -8  -2  222.88   22.20
  -1  -8  -2  206.38   16.90
  -1  -8  -2  243.38   27.30
  -1  -8  -2  253.77   19.60
  -1  -8  -2  220.48   16.80
  -1   8  -2  229.88   16.10
  -1   8  -2  236.58   19.20
  -1   8  -2  236.28   16.70
  -1   8  -2  243.58   19.20
   1   8   2  231.78   17.50
   1   8   2  253.47   18.60
  -1   8  -2  201.48   17.70
  -1   8  -2  202.18   17.40
  -1   8  -2  230.88   16.30
   1   8   2  185.28   17.40
  -1   8  -2  219.18   15.90
   1   8   2  207.08   16.70
  -1   8  -2  220.18   17.10
  -1   8  -2  202.68   16.80
   1   8   2  258.27   19.00
   2  -8   2   74.59   13.00
  -2  -8  -2   96.69    8.80
  -2  -8  -2   89.29   15.50
  -2  -8  -2   98.19    9.00
  -2  -8  -2   96.49    8.60
   2  -8   2   82.99   15.20
  -2  -8  -2   64.19   14.80
  -2  -8  -2   96.59   10.80
  -2   8  -2   85.79    9.30
  -2   8  -2  104.39    8.70
  -2   8  -2   77.39    8.90
  -2   8  -2   94.89   10.80
  -2   8  -2   94.79    7.70
  -2   8  -2   85.89    8.80
   2   8   2   87.89    8.70
   2   8   2  108.39   12.20
  -2   8  -2  100.39    8.20
  -2   8  -2   96.59    8.90
   2   8   2   73.99    9.70
  -2   8  -2   87.29    8.80
   2   8   2   81.39    9.60
  -2   8  -2   82.39   11.80
  -3  -8  -2   23.60   14.30
  -3  -8  -2   13.80    3.50
  -3  -8  -2   20.80    5.70
  -3  -8  -2   18.10   10.90
  -3  -8  -2   25.90    4.70
  -3  -8  -2   23.50    4.80
   3  -8   2   15.80   17.90
  -3  -8  -2   24.60    7.00
  -3   8  -2   19.80    4.80
  -3   8  -2   23.30    4.80
  -3   8  -2   19.10    3.40
   3   8   2   21.00    4.70
  -3   8  -2   24.00    4.60
  -3   8  -2   23.00    4.40
  -3   8  -2   24.70    8.00
  -3   8  -2   23.50    4.00
  -3   8  -2   25.00    5.00
   3   8   2   21.20    7.40
  -3   8  -2   18.80    3.60
   3   8   2   14.70    4.60
  -3   8  -2   27.20    4.30
  -4  -8  -2  273.07   31.40
  -4  -8  -2  321.87   24.60
  -4  -8  -2  316.17   24.00
  -4  -8  -2  320.27   24.50
  -4  -8  -2  334.97   26.10
  -4  -8  -2  338.37   34.20
  -4   8  -2  332.07   23.30
  -4   8  -2  353.96   23.60
  -4   8  -2  348.87   25.50
  -4   8  -2  336.47   26.90
  -4   8  -2  356.36   24.00
  -4   8  -2  354.96   24.00
   4   8   2  314.27   25.30
  -4   8  -2  328.47   28.90
  -4   8  -2  366.36   24.90
   4   8   2  341.67   28.60
  -4   8  -2  319.47   24.60
  -4   8  -2  306.77   25.00
  -5  -8  -2   23.10    6.70
  -5  -8  -2   34.60    5.80
  -5  -8  -2    5.90   22.30
  -5  -8  -2   27.10    5.40
  -5  -8  -2   20.00    7.90
  -5  -8  -2   26.90    5.90
  -5  -8  -2   27.80    4.40
  -5   8  -2   34.10    4.40
  -5   8  -2   35.30    6.40
  -5   8  -2   25.00    5.50
   5   8   2   22.70    5.20
  -5   8  -2   31.20    5.10
  -5   8  -2   25.50    5.00
  -5   8  -2   32.90    5.50
  -5   8  -2   29.40    5.10
  -5   8  -2   27.50    5.10
  -6  -8  -2  264.37   19.70
   6  -8   2  252.37   22.30
  -6  -8  -2  208.58   20.60
  -6  -8  -2  220.78   27.40
  -6  -8  -2  236.88   20.40
  -6  -8  -2  252.77   18.30
  -6   8  -2  274.07   18.90
  -6   8  -2  253.07   26.00
  -6   8  -2  256.37   20.50
  -6   8  -2  260.97   20.10
   6   8   2  263.67   21.00
  -6   8  -2  301.87   20.80
  -7  -8  -2   13.30    3.50
  -7  -8  -2   13.20    4.30
   7  -8   2    9.50    3.50
  -7   8  -2   12.00    4.30
   7   8   2   12.40    4.00
  -7   8  -2   16.50    3.90
  -7   8  -2   17.20    4.10
  -8  -8  -2  117.19   11.00
   8  -8   2  158.18   14.10
  -8  -8  -2  131.09   10.00
   8  -8   2  129.89   10.80
  -8   8  -2  138.49   11.00
   8   8   2  150.08   12.10
  -8   8  -2  127.99   11.10
  -9  -9   2   -0.60    1.30
  -9  -9   2    1.60    2.30
   9  -9  -2    0.80    2.60
   9  -9  -2   -0.40    2.10
   9   9  -2    0.50    1.60
  -9   9   2    0.80    1.60
  -9   9   2   -0.80    1.50
  -8  -9   2    1.60    1.90
   8  -9  -2   -3.40    5.30
   8  -9  -2    3.20    2.40
  -8  -9   2    3.00    3.10
   8  -9  -2    2.70    2.60
  -8   9   2    2.30    2.20
  -8   9   2   -0.90    2.30
   8   9  -2    0.70    2.50
   7  -9  -2   18.20    5.90
  -7  -9   2    7.20    3.70
   7  -9  -2   15.30    3.80
  -7  -9   2   17.40   10.70
  -7  -9   2    5.90    2.70
  -7  -9   2    4.40    2.00
  -7  -9   2    7.40    4.30
   7  -9  -2   10.20    3.10
  -7  -9   2   10.60   14.90
  -7   9   2    2.20    2.80
   7   9  -2    8.90    4.10
  -7   9   2    8.20    3.60
   7   9  -2    9.50    3.70
   6  -9  -2   -2.00    3.30
  -6  -9   2   23.10   13.20
  -6  -9   2   10.60    5.40
   6  -9  -2    2.20    3.20
  -6  -9   2    8.00    3.40
  -6  -9   2   11.10    8.60
  -6   9   2    5.60    4.50
  -6   9   2   15.30   11.60
   6   9  -2    4.80    5.80
  -5  -9   2   20.70   11.80
  -5  -9   2   34.40    9.30
  -5  -9   2   16.40   18.30
  -5  -9   2   35.30    5.80
   5  -9  -2   16.60    8.20
   5  -9  -2   25.10    4.60
  -5  -9   2   38.70    6.00
  -5  -9   2   22.90    4.70
  -5   9   2   35.00    5.90
  -5   9   2   34.60    3.90
   5   9  -2   20.70    5.80
  -5   9   2   34.40   13.40
  -5   9   2   35.30    5.90
  -5   9   2   43.70    6.60
   5   9  -2   27.10    5.60
  -4  -9   2    0.10    2.80
  -4  -9   2   -1.50    9.90
  -4  -9   2   -0.30    2.10
   4  -9  -2    2.80    2.70
  -4  -9   2   -1.80   12.00
  -4  -9   2    0.20    2.30
  -4   9   2    3.60    3.00
  -4   9   2   -5.60    3.50
   4   9  -2   -0.40    2.90
  -4   9   2    1.80    1.90
  -4   9   2    0.80    2.60
   4   9  -2   -0.90    2.10
  -4   9   2   -4.10    7.20
  -4   9   2    2.00    2.40
  -4   9   2    2.90    2.70
   3  -9  -2  475.15   39.50
  -3  -9   2  445.06   37.00
   3  -9  -2  442.36   33.20
  -3  -9   2  486.75   33.30
   3  -9  -2  440.56   36.20
   3  -9  -2  474.55   35.30
  -3  -9   2  508.35   33.70
  -3  -9   2  513.15   34.10
  -3  -9   2  455.75   43.70
  -3  -9   2  521.05   42.30
   3   9  -2  399.46   33.80
  -3   9   2  459.55   33.80
   3   9  -2  488.55   34.60
  -3   9   2  514.15   34.00
  -3   9   2  560.84   38.30
   3   9  -2  505.15   36.20
  -3   9   2  473.65   32.40
  -2  -9   2   76.39    9.30
   2  -9  -2   89.29   10.90
  -2  -9   2   87.89   14.00
   2  -9  -2   77.29   17.50
  -2  -9   2   82.49   18.30
   2  -9  -2   91.19    8.70
  -2  -9   2  105.29   18.30
  -2  -9   2   86.89    8.20
  -2  -9   2  101.69   10.30
   2  -9  -2  102.09   16.90
   2   9  -2   75.89    7.80
   2   9  -2  100.59    8.40
   2   9  -2  101.89   11.60
   2   9  -2   78.99   13.80
   2   9  -2   87.69    9.60
  -2   9   2   85.99    7.40
   2   9  -2   85.19    8.60
   2   9  -2   89.49    7.80
  -2   9   2  104.69    9.70
  -2   9   2  106.89   12.40
  -2   9   2   78.99    8.40
   2   9  -2   73.49    9.80
  -2   9   2   93.99    9.50
  -1  -9   2  120.59   18.50
   1  -9  -2   91.39   11.40
   1  -9  -2   76.29    9.90
  -1  -9   2   91.99    8.90
  -1  -9   2   81.19   17.40
   1  -9  -2   69.39   16.90
   1  -9  -2   84.49   13.70
   1  -9  -2   93.79   15.90
   1  -9  -2   96.09    9.00
   1   9  -2  101.89    8.40
   1   9  -2   99.79   10.00
   1   9  -2  107.89    9.40
   1   9  -2   92.39    8.10
   1   9  -2   81.79   10.10
   1   9  -2   80.39   12.00
  -1   9   2   96.39    9.90
  -1   9   2  109.79   10.00
  -1   9   2   88.49    7.80
   1   9  -2  104.89    8.80
   1   9  -2  101.89    8.30
   1   9  -2   88.59   11.50
   0  -9  -2  118.29   11.90
   0  -9  -2  128.89   18.40
   0  -9   2  138.79   11.20
   0  -9  -2  117.99   11.70
   0  -9   2  145.59   18.90
   0  -9   2   97.59   19.00
   0  -9  -2  140.69   14.20
   0  -9  -2  132.89   11.60
   0  -9  -2  144.39   22.50
   0   9   2  147.19   12.50
   0   9  -2  122.79   12.60
   0   9  -2  140.69   14.10
   0   9  -2  132.79   10.60
   0   9  -2  136.89   11.50
   0   9   2  123.59   12.20
   0   9   2  139.69   14.00
   0   9  -2  136.09   12.50
   0   9   2  122.69   10.30
   0   9  -2  145.39   10.90
   0   9   2  149.79   11.40
   0   9  -2  142.69   11.00
   0   9  -2  134.69   11.80
   0   9  -2  147.39   11.40
   0   9  -2  134.59   14.80
  -1  -9  -2  282.67   21.70
   1  -9   2  301.17   28.90
  -1  -9  -2  307.07   31.60
  -1  -9  -2  288.87   28.90
  -1  -9  -2  299.57   22.20
  -1  -9  -2  314.27   24.90
   1  -9   2  273.57   31.40
  -1  -9  -2  298.67   22.10
  -1   9  -2  308.47   21.00
   1   9   2  349.67   24.70
   1   9   2  316.97   22.70
   1   9   2  275.07   22.60
   1   9   2  289.57   20.80
  -1   9  -2  284.57   23.10
  -1   9  -2  304.27   24.50
   1   9   2  294.87   21.80
  -1   9  -2  303.17   22.30
  -1   9  -2  315.87   21.70
  -1   9  -2  318.47   21.30
  -1   9  -2  284.97   22.70
  -1   9  -2  286.87   24.50
   1   9   2  284.77   23.90
  -1   9  -2  303.37   21.00
  -1   9  -2  271.47   21.70
  -1   9  -2  249.38   22.20
  -2  -9  -2   51.79    6.70
   2  -9   2   42.60   13.10
  -2  -9  -2   54.69   18.90
   2  -9   2   40.20    8.60
  -2  -9  -2   31.30   17.20
  -2  -9  -2   54.39    6.80
  -2  -9  -2   55.89    6.90
   2  -9   2   18.90   28.20
  -2  -9  -2   63.29   10.70
  -2   9  -2   56.69    7.00
   2   9   2   60.69    9.60
  -2   9  -2   52.29   10.90
  -2   9  -2   57.69    6.20
   2   9   2   66.39   11.40
  -2   9  -2   57.19    6.10
  -2   9  -2   70.59    8.20
  -2   9  -2   62.59    7.80
   2   9   2   58.59    7.80
  -2   9  -2   55.39    7.20
  -2   9  -2   49.80    6.60
   2   9   2   48.40    7.60
  -2   9  -2   55.09    6.80
  -3  -9  -2   -1.40    5.20
  -3  -9  -2   -0.80    4.80
  -3  -9  -2    3.90    2.70
  -3  -9  -2    2.70    3.00
  -3  -9  -2    0.90    4.00
  -3  -9  -2    2.80    2.60
  -3   9  -2    4.30    3.30
  -3   9  -2   -0.90    2.50
  -3   9  -2    2.10    2.40
  -3   9  -2    5.00    2.40
  -3   9  -2    4.00    3.20
  -3   9  -2    4.40    8.60
  -3   9  -2    0.40    2.00
   3   9   2    1.80    4.00
   3   9   2    1.70    2.30
  -3   9  -2    2.10    2.60
  -3   9  -2    4.70    2.80
  -3   9  -2    2.00    2.30
   3   9   2   -9.30    8.10
  -4  -9  -2   17.90   16.30
  -4  -9  -2   50.89    7.90
  -4  -9  -2   38.90    6.30
  -4  -9  -2   51.19    8.90
  -4  -9  -2   38.90    6.20
  -4  -9  -2   34.60    8.70
  -4  -9  -2   40.20    6.20
  -4   9  -2   49.40    6.30
  -4   9  -2   48.10    6.70
  -4   9  -2   48.30   12.10
  -4   9  -2   51.79    6.80
  -4   9  -2   41.60    5.10
  -4   9  -2   50.29    7.10
  -4   9  -2   43.10    6.00
  -4   9  -2   49.10    6.50
   4   9   2   38.30    6.30
  -4   9  -2   53.99    6.60
  -5  -9  -2   87.99    9.30
  -5  -9  -2   94.59   10.00
  -5  -9  -2   57.69   12.10
  -5  -9  -2   84.19    9.20
  -5  -9  -2   87.49   11.00
  -5   9  -2  102.99   10.40
   5   9   2   85.99   10.10
  -5   9  -2  102.69   13.20
  -5   9  -2   62.29   15.60
  -5   9  -2  100.09    9.30
  -5   9  -2   98.89    8.10
  -5   9  -2   91.39    9.60
  -5   9  -2   81.39    8.50
  -5   9  -2   94.39    9.70
  -6  -9  -2    8.30    3.90
  -6  -9  -2   -7.40   11.40
  -6  -9  -2    8.30    2.60
  -6  -9  -2   12.70    3.50
  -6  -9  -2    3.80    6.20
  -6   9  -2    1.60    2.40
  -6   9  -2   26.40   13.80
   6   9   2    8.90    3.50
  -6   9  -2    7.40    3.30
  -6   9  -2   11.80    3.80
  -6   9  -2    9.20    3.30
   7  -9   2   97.99   13.00
  -7  -9  -2  106.79    9.70
  -7  -9  -2  104.89   10.80
   7   9   2  131.09   11.30
  -7   9  -2  124.19   10.40
  -7   9  -2  126.99   10.70
  -8  -9  -2   21.60    3.20
  -8   9  -2   24.70    3.70
  -8   9  -2   21.40    3.60
   8   9   2   26.00    4.30
  -8 -10   2    6.10    3.60
  -8 -10   2    4.00    2.20
   8 -10  -2    4.60    2.60
  -8  10   2    2.60    2.10
   8  10  -2    2.70    2.20
  -8  10   2    5.00    2.60
   8  10  -2    3.80    1.90
  -7 -10   2   22.40    7.50
  -7 -10   2    1.20    4.80
  -7 -10   2    9.90    3.30
  -7 -10   2    7.90    3.60
   7 -10  -2    3.70    2.90
   7 -10  -2   13.30    5.20
  -7 -10   2    7.30    2.30
   7 -10  -2    7.70    3.30
   7  10  -2    7.10    3.50
  -7  10   2    7.70    3.30
   7  10  -2    8.20    3.20
  -7  10   2    4.80    2.70
  -6 -10   2    2.40    2.50
   6 -10  -2   -0.40    3.30
  -6 -10   2    0.60    2.10
  -6 -10   2    1.00    9.10
  -6 -10   2    2.90    2.70
  -6  10   2    3.00    2.80
  -6  10   2   10.30   14.20
  -6  10   2    0.40    2.40
   6  10  -2    0.10    2.30
   6  10  -2   -1.40    3.10
  -6  10   2    2.30    3.10
  -5 -10   2    9.30    3.70
  -5 -10   2    8.70    3.00
  -5 -10   2   -6.20   17.80
  -5 -10   2    3.10    7.60
   5 -10  -2    9.80    3.50
  -5 -10   2   13.30    5.20
  -5  10   2   13.00    4.50
  -5  10   2   11.70    3.90
  -5  10   2    9.40   13.00
   5  10  -2   10.40    3.70
   5  10  -2   16.70    8.10
  -5  10   2   15.20    4.60
   4 -10  -2  261.37   19.40
  -4 -10   2  248.38   19.40
  -4 -10   2  235.68   19.60
  -4 -10   2  260.57   20.20
  -4 -10   2  363.26   45.20
  -4  10   2  338.57   34.90
   4  10  -2  245.88   19.90
   4  10  -2  254.97   20.10
   4  10  -2  225.28   21.10
  -4  10   2  240.48   19.70
  -4  10   2  260.47   19.90
  -4  10   2  298.97   21.50
   4  10  -2  261.07   18.90
  -4  10   2  249.18   18.20
   3 -10  -2   36.60    5.70
  -3 -10   2   28.60   15.00
   3 -10  -2   35.00    7.30
  -3 -10   2   33.60    5.50
   3 -10  -2   18.50    9.10
   3 -10  -2   15.50   16.70
  -3 -10   2   39.40    5.90
   3  10  -2   34.80    4.70
   3  10  -2   25.80    6.40
   3  10  -2   37.60    6.50
   3  10  -2   34.90    5.30
  -3  10   2   30.70   10.20
  -3  10   2   43.00    6.60
  -3  10   2   33.30    5.70
  -3  10   2   44.00    6.70
  -3  10   2   26.70    5.10
  -3  10   2   34.90    4.20
  -2 -10   2  197.18   14.80
   2 -10  -2  153.88   15.20
   2 -10  -2  175.18   16.00
  -2 -10   2  148.69   16.50
   2 -10  -2  142.39   29.10
   2 -10  -2  167.38   16.60
   2 -10  -2  175.58   14.60
  -2 -10   2  167.28   15.20
   2  10  -2  185.58   16.50
  -2  10   2  186.18   13.50
   2  10  -2  199.68   14.00
   2  10  -2  183.78   14.10
  -2  10   2  205.18   19.20
  -2  10   2  202.18   16.20
   2  10  -2  179.78   15.70
   2  10  -2  162.98   16.30
   1 -10  -2   -1.10    5.40
  -1 -10   2    2.10    2.50
   1 -10  -2   -2.50    3.50
   1 -10  -2    5.00   12.20
   1 -10  -2   -0.80    3.90
   1 -10  -2    1.90    4.00
  -1 -10   2  -10.30   18.50
   1 -10  -2    0.90    2.80
   1 -10  -2  -16.10   19.40
  -1 -10   2   -3.60   12.20
   1  10  -2    0.70   10.30
  -1  10   2    4.30    3.40
   1  10  -2    3.70    3.50
  -1  10   2    2.90    3.10
   1  10  -2    4.70    6.20
  -1  10   2    4.10    7.10
   1  10  -2    6.80    2.80
  -1  10   2    5.90    3.40
   1  10  -2    0.70    2.10
   1  10  -2    2.10    3.30
   1  10  -2    5.00    2.10
   0 -10   2  219.58   28.00
   0 -10   2  213.98   33.50
   0 -10   2  241.28   18.00
   0 -10  -2  220.78   18.30
   0 -10  -2  222.68   27.10
   0 -10  -2  228.18   18.40
   0 -10  -2  233.98   20.20
   0 -10  -2  246.38   18.70
   0 -10  -2  230.08   21.30
   0  10  -2  241.48   18.10
   0  10  -2  249.48   18.90
   0  10  -2  241.18   21.60
   0  10  -2  247.28   17.60
   0  10   2  257.47   19.60
   0  10  -2  253.27   18.10
   0  10   2  243.48   21.80
   0  10  -2  212.58   19.70
   0  10  -2  218.38   22.50
   0  10  -2  250.77   19.80
  -1 -10  -2  156.78   15.30
   1 -10   2  171.08   16.80
   1 -10   2   78.39   27.10
  -1 -10  -2  165.08   13.70
  -1 -10  -2  155.68   13.70
  -1 -10  -2  172.58   18.10
  -1 -10  -2  144.59   14.40
   1 -10   2  156.88   25.00
  -1  10  -2  166.88   12.60
   1  10   2  163.98   13.30
  -1  10  -2  169.78   13.10
   1  10   2  148.49   12.20
  -1  10  -2  150.28   14.20
  -1  10  -2  179.18   14.00
  -1  10  -2  155.88   13.20
  -1  10  -2  152.48   14.70
  -1  10  -2  156.08   12.60
   1  10   2  152.08   16.90
  -1  10  -2  128.19   17.70
   1  10   2  169.18   14.20
   2 -10   2   -5.40    7.70
  -2 -10  -2    2.30    4.60
  -2 -10  -2    0.90    6.00
   2 -10   2  -15.50   17.60
  -2 -10  -2    2.90    2.80
  -2 -10  -2    0.00   12.90
  -2 -10  -2   -0.30    3.90
  -2 -10  -2    5.70    3.20
  -2  10  -2    2.50    9.40
  -2  10  -2    5.20    2.60
   2  10   2    3.40    2.60
   2  10   2   -3.30    3.20
  -2  10  -2    1.30    3.00
  -2  10  -2   12.20    3.10
   2  10   2    1.00    2.20
   2  10   2   -0.90    8.10
  -2  10  -2    2.00    2.40
  -2  10  -2    3.30    3.10
  -2  10  -2    3.00    2.50
  -2  10  -2    5.20    3.10
  -2  10  -2    2.30    2.60
   2  10   2    4.00    3.40
  -2  10  -2    5.50    3.30
  -3 -10  -2   39.00    6.30
  -3 -10  -2    7.50   16.10
  -3 -10  -2   27.40    7.00
  -3 -10  -2   20.60    4.30
  -3 -10  -2   29.80    8.80
  -3  10  -2   33.20   12.20
  -3  10  -2   19.70    4.00
   3  10   2   40.10    5.90
  -3  10  -2   32.80    5.20
  -3  10  -2   31.10    5.80
  -3  10  -2   41.90    6.00
   3  10   2   32.00    6.50
  -3  10  -2   32.90    6.20
  -3  10  -2   35.90    5.30
   3  10   2   31.60    4.70
  -3  10  -2   34.90    4.70
  -3  10  -2   23.20    4.70
  -3  10  -2   31.60    5.40
   3  10   2   12.60   13.10
  -4 -10  -2    0.10    2.50
  -4 -10  -2    0.00    2.50
  -4 -10  -2   -0.80    6.60
  -4 -10  -2    3.80    6.90
  -4 -10  -2   -3.30    2.40
  -4 -10  -2   -0.50    4.50
  -4  10  -2    0.30    2.70
  -4  10  -2   -1.60    1.80
  -4  10  -2   -0.90    2.50
  -4  10  -2    0.60    2.40
  -4  10  -2    1.10   16.80
  -4  10  -2    4.40    2.40
   4  10   2    1.20    2.20
  -4  10  -2    1.90    3.30
  -4  10  -2   -0.70    2.30
  -4  10  -2    0.20    2.60
  -5 -10  -2  196.88   15.70
  -5 -10  -2  163.68   16.60
  -5 -10  -2  195.58   16.90
  -5 -10  -2  186.68   15.00
  -5 -10  -2  162.48   20.50
  -5 -10  -2  200.48   16.00
  -5  10  -2  183.98   16.10
  -5  10  -2  224.38   16.00
  -5  10  -2  218.08   14.80
  -5  10  -2  212.28   14.90
   5  10   2  191.98   16.40
  -5  10  -2  186.08   15.80
  -6 -10  -2   25.00    7.40
  -6 -10  -2    3.90    7.90
  -6 -10  -2   26.90    4.40
  -6 -10  -2   30.80    4.90
   6  10   2   15.80    4.00
  -6  10  -2   19.90    4.00
  -6  10  -2   18.10    3.80
  -6  10  -2   16.10    3.20
  -7 -10  -2    2.80    1.90
  -7 -10  -2    1.20    2.50
  -7  10  -2    5.40    2.40
   7  10   2    4.90    2.80
  -7  10  -2    1.80    2.20
  -8 -11   2    0.40    1.40
  -8  11   2   -0.90    1.60
   8  11  -2   -2.10    1.70
  -8  11   2   -0.40    1.70
   8  11  -2    0.10    1.30
   7 -11  -2    3.90    7.30
  -7 -11   2    6.50    1.90
  -7 -11   2   10.00    4.90
   7 -11  -2   10.30    4.20
  -7 -11   2   11.60    3.40
  -7  11   2   14.90    3.40
  -7  11   2   10.00    3.00
   7  11  -2   12.00    3.50
   7  11  -2   13.60    3.60
  -6 -11   2   -0.20    7.70
  -6 -11   2    0.90    2.30
   6 -11  -2   -4.10    3.00
  -6 -11   2    0.60    2.70
   6 -11  -2    1.20    2.90
  -6 -11   2  -11.00    9.70
  -6 -11   2    1.90    2.00
  -6  11   2   -1.40    2.00
   6  11  -2    1.50    2.30
   6  11  -2    1.10    3.00
   6  11  -2   -0.30    1.90
  -6  11   2    0.00    2.30
  -6  11   2    5.00    3.20
  -5 -11   2   37.20    5.90
  -5 -11   2   29.70    5.20
  -5 -11   2   47.60   12.10
  -5 -11   2   32.80    5.60
   5 -11  -2   23.40    4.80
   5  11  -2   30.50    6.70
   5  11  -2   40.70    5.00
  -5  11   2   42.20   22.80
  -5  11   2   39.60    4.30
  -5  11   2   30.70    5.30
  -5  11   2   42.80    6.10
   5  11  -2   34.00    5.50
  -4 -11   2   36.30    5.70
  -4 -11   2   28.90   10.00
  -4 -11   2   27.20    6.20
   4 -11  -2   42.20    6.00
   4 -11  -2   35.20    5.70
  -4  11   2   34.10    5.60
  -4  11   2   40.60    6.80
  -4  11   2   40.00    8.70
  -4  11   2   13.30   13.30
   4  11  -2   22.00    5.70
  -3 -11   2   55.69    7.20
  -3 -11   2   91.69   14.20
  -3 -11   2   71.59   22.90
   3 -11  -2   49.10    8.50
   3 -11  -2   48.40    7.10
  -3 -11   2   52.39    7.00
   3 -11  -2   28.40    8.50
   3 -11  -2   40.80   11.30
  -3 -11   2   55.09    7.40
   3  11  -2   52.09    6.40
  -3  11   2   60.89    5.80
  -3  11   2   76.79    8.40
  -3  11   2   65.69    8.10
   3  11  -2   51.49    8.10
   3  11  -2   59.89    6.20
  -3  11   2   52.39   13.30
  -3  11   2   63.69    7.50
  -3  11   2   48.40    6.70
   3  11  -2   52.29    7.30
   2 -11  -2   40.40    7.80
   2 -11  -2   42.10    6.40
   2 -11  -2   31.10    8.90
  -2 -11   2   29.40    5.40
  -2 -11   2   37.80   24.70
   2 -11  -2   34.60    6.00
  -2 -11   2   48.10    6.60
   2 -11  -2   42.90    7.00
  -2 -11   2   45.90   11.50
  -2 -11   2   35.00    5.80
   2 -11  -2   27.20   21.30
  -2  11   2   39.70    4.80
  -2  11   2   53.19    7.50
  -2  11   2   30.90   11.40
  -2  11   2   31.70    5.20
   2  11  -2   33.00    7.30
  -2  11   2   45.50    7.00
   2  11  -2   47.40    6.90
   2  11  -2   32.90    5.70
   2  11  -2   36.20    5.00
   2  11  -2   33.20    5.00
   1 -11  -2   65.79   20.80
   1 -11  -2   83.99    9.60
  -1 -11   2   70.59   13.40
   1 -11  -2   87.49    9.20
   1 -11  -2   72.49   10.60
  -1 -11   2   84.09    9.70
   1 -11  -2   85.29    9.30
  -1 -11   2   73.29   21.40
  -1 -11   2   85.79    9.10
   1 -11  -2   84.59   13.70
  -1  11   2   70.19    9.10
  -1  11   2   91.49   10.00
  -1  11   2   99.49   15.20
   1  11  -2   78.59   10.20
   1  11  -2   92.39   10.00
  -1  11   2  102.69   10.20
  -1  11   2   90.39    7.80
   1  11  -2   88.69    8.90
   1  11  -2   88.29    8.20
   0 -11  -2   71.99    8.50
   0 -11  -2   42.80   10.80
   0 -11  -2   71.79    8.40
   0 -11   2   58.49   12.20
   0 -11   2   34.30   19.10
   0 -11  -2   74.79    8.70
   0 -11  -2   72.39   10.10
   0 -11  -2   37.20   18.50
   0  11  -2   74.29    9.70
   0  11  -2   53.79   15.80
   0  11   2   71.99    9.10
   0  11  -2   81.39    8.50
   0  11   2   93.49    9.70
   0  11  -2   78.69    7.40
   0  11  -2   81.19    7.50
   0  11   2   89.79   14.40
   0  11   2   72.49    7.10
   0  11  -2   76.29    9.10
  -1 -11  -2   52.89    7.50
   1 -11   2   79.59   24.90
  -1 -11  -2   33.60    8.30
  -1 -11  -2   58.19    7.70
  -1 -11  -2   53.89    7.60
   1 -11   2   51.49   11.60
  -1 -11  -2   50.49   21.60
  -1 -11  -2   62.69   12.20
  -1  11  -2   59.89    6.80
  -1  11  -2   61.29    6.50
  -1  11  -2   63.89   14.80
   1  11   2   53.49    7.90
   1  11   2   59.89    6.20
  -1  11  -2   53.59    8.20
   1  11   2   38.00   12.40
   1  11   2   60.69    6.80
  -1  11  -2   55.09    7.70
   1  11   2   64.69    8.10
  -1  11  -2   63.89    6.70
  -1  11  -2   76.79    7.20
  -1  11  -2   64.29    7.70
  -2 -11  -2  102.49   14.00
  -2 -11  -2   99.69   23.60
  -2 -11  -2   92.69   10.30
  -2 -11  -2   94.59   10.10
   2 -11   2  107.39   12.90
  -2 -11  -2   95.39   11.70
  -2 -11  -2  104.49   10.10
  -2  11  -2  125.49   10.20
   2  11   2  115.09   10.90
  -2  11  -2   86.89    9.60
  -2  11  -2  109.59   11.30
  -2  11  -2   88.79    8.90
   2  11   2   95.09    8.90
   2  11   2   95.39   10.80
   2  11   2  114.29   10.20
  -2  11  -2  102.69    9.70
  -2  11  -2  103.49   10.90
  -2  11  -2   65.89   19.80
  -2  11  -2  109.99    9.10
  -2  11  -2  107.79   10.40
  -3 -11  -2   17.80    4.40
  -3 -11  -2   15.50    5.30
  -3 -11  -2   15.70    6.90
  -3 -11  -2   25.10    9.30
  -3 -11  -2   12.30    5.70
  -3  11  -2   14.30    4.10
  -3  11  -2   15.50    4.50
  -3  11  -2    3.00   13.80
  -3  11  -2   16.20    5.30
   3  11   2   18.70    4.10
   3  11   2    4.40    5.30
  -3  11  -2   12.20    5.20
  -3  11  -2   14.10    3.70
  -3  11  -2   14.90    3.70
   3  11   2   16.10    4.80
  -3  11  -2   17.00    4.50
  -4 -11  -2  124.09   11.30
  -4 -11  -2  110.49   10.60
  -4 -11  -2  110.49   14.80
  -4 -11  -2  111.09   12.80
  -4 -11  -2  108.79   10.90
   4  11   2  123.49   10.00
   4  11   2  118.89   11.30
  -4  11  -2  121.09   10.10
  -4  11  -2  139.89   11.80
  -4  11  -2  108.59   10.70
  -4  11  -2  146.19   12.60
  -4  11  -2   94.39   10.50
  -4  11  -2  129.69   10.00
  -5 -11  -2    4.00    6.50
  -5 -11  -2    4.80    4.80
  -5 -11  -2    2.30   10.40
  -5 -11  -2    0.60    2.00
  -5 -11  -2    5.70    3.50
  -5 -11  -2    1.00    2.20
  -5  11  -2    2.50    1.90
  -5  11  -2    0.60    2.20
   5  11   2    1.40    2.30
  -5  11  -2    0.40    2.20
   5  11   2    0.20    2.30
  -5  11  -2    3.60    3.30
  -6 -11  -2   23.90    5.30
  -6 -11  -2   27.10    3.90
  -6 -11  -2   18.80    5.20
   6  11   2   24.00    6.30
  -6  11  -2   34.00    5.40
   6  11   2   20.80    3.30
  -7 -11  -2   -1.00    3.00
  -7 -11  -2    0.30    1.30
   7  11   2   -1.10    1.40
  -7  11  -2   -1.80    1.60
   7  11   2    2.00    2.10
  -7  11  -2    0.90    1.80
  -7 -12   2    2.90    1.70
   7 -12  -2    7.40    3.40
  -7  12   2    7.30    2.40
  -7  12   2    4.20    2.20
   7  12  -2    8.50    2.10
   7  12  -2    9.30    2.40
  -6 -12   2   14.80    6.00
   6 -12  -2   20.60    4.20
  -6 -12   2   15.00    3.30
  -6 -12   2   17.90    3.90
   6 -12  -2   21.10    5.20
   6  12  -2   26.40    5.30
  -6  12   2   24.10    3.90
  -6  12   2   12.80    3.20
   6  12  -2   26.30    5.20
  -6  12   2   19.50    5.00
   6  12  -2   26.30    4.80
  -5 -12   2   17.20    3.80
  -5 -12   2    2.90   10.80
  -5 -12   2   17.90    3.40
  -5 -12   2   11.60    3.60
   5 -12  -2   22.30    3.90
   5 -12  -2   28.80    4.60
  -5  12   2   13.60    3.30
   5  12  -2   18.50    3.70
   5  12  -2   28.20    4.10
   5  12  -2   24.30    5.50
  -5  12   2   11.50    3.30
  -5  12   2   24.50    3.40
  -4 -12   2  297.17   21.90
   4 -12  -2  301.07   21.80
  -4 -12   2  284.07   22.20
   4 -12  -2  302.57   21.70
  -4 -12   2  276.37   27.30
  -4 -12   2  292.37   22.50
   4  12  -2  302.47   22.20
   4  12  -2  270.77   23.30
  -4  12   2  301.07   20.60
   4  12  -2  305.37   21.70
  -4  12   2  336.37   23.70
   4  12  -2  306.57   21.40
  -4  12   2  277.37   21.90
  -4  12   2  238.98   33.40
   3 -12  -2   -1.30    3.40
  -3 -12   2   -0.60    2.40
  -3 -12   2    0.90   11.60
   3 -12  -2   -2.90    2.70
  -3 -12   2    0.30    2.90
  -3 -12   2   -0.80    2.40
   3  12  -2   -0.60    2.00
   3  12  -2    0.00    3.10
  -3  12   2    2.80   14.50
  -3  12   2    3.20    3.00
   3  12  -2    1.00    2.00
  -3  12   2    2.20    1.80
  -3  12   2    6.70    3.90
   3  12  -2    1.00    3.20
  -3  12   2   -0.80    2.60
   2 -12  -2  188.08   17.40
   2 -12  -2  193.88   15.70
  -2 -12   2  201.98   21.00
   2 -12  -2  175.28   15.70
   2 -12  -2  161.18   18.90
  -2 -12   2  170.68   15.40
  -2 -12   2  197.18   15.80
  -2 -12   2  204.08   15.90
  -2  12   2  202.08   15.60
  -2  12   2  175.48   16.70
   2  12  -2  206.18   15.40
  -2  12   2  186.18   23.50
  -1 -12   2   -2.90    2.40
   1 -12  -2   -7.50    7.80
   1 -12  -2    0.30    5.20
  -1 -12   2    1.60    8.80
   1 -12  -2   -0.20    2.70
   1  12  -2    1.60    3.30
  -1  12   2   -0.40    2.90
   1  12  -2   -3.30    3.20
   1  12  -2   -1.50    2.90
  -1  12   2   -0.30    2.20
   1  12  -2   -0.90    2.00
  -1  12   2    2.70    3.50
  -1  12   2  -12.10   13.60
   0 -12   2  538.75   44.40
   0 -12   2  595.44   41.00
   0 -12  -2  520.75   44.30
   0 -12  -2  547.05   41.20
   0 -12  -2  544.55   43.20
   0  12  -2  608.84   41.30
   0  12  -2  584.74   43.00
   0  12   2  668.63   42.30
   0  12   2  597.04   42.30
   0  12  -2  618.14   40.30
   0  12  -2  577.74   42.10
   0  12   2  590.74   39.90
  -1 -12  -2   68.19   10.60
  -1 -12  -2   75.19   11.00
   1 -12   2   75.09    9.10
  -1 -12  -2  102.09   15.50
   1 -12   2   71.99   13.30
  -1 -12  -2   83.89    9.30
  -1  12  -2   81.09    9.60
  -1  12  -2   90.99   10.00
   1  12   2   88.09    8.60
  -1  12  -2   63.09   21.40
  -2 -12  -2   50.49    7.40
  -2 -12  -2   48.50    7.30
  -2 -12  -2   55.19    7.30
  -2 -12  -2   75.79   15.80
  -2 -12  -2   50.99    9.40
  -2  12  -2   47.30    7.40
  -2  12  -2   65.49    8.30
  -2  12  -2   35.00   22.40
   2  12   2   69.59    7.30
  -2  12  -2   48.60    6.50
  -2  12  -2   75.29    8.00
  -2  12  -2   61.79    8.40
   2  12   2   60.99    6.10
  -2  12  -2   61.19    6.40
   2  12   2   50.39    7.70
   2  12   2   51.99    7.90
  -3 -12  -2   42.20    8.70
  -3 -12  -2   50.79   14.90
  -3 -12  -2   45.30    6.60
  -3 -12  -2   48.10    6.90
  -3 -12  -2   51.89    7.10
  -3  12  -2   44.30    6.60
  -3  12  -2   56.69    6.00
   3  12   2   59.69    6.90
  -3  12  -2   65.09    8.20
   3  12   2   49.00    5.60
  -3  12  -2   72.89    7.40
  -3  12  -2   53.89    6.40
  -3  12  -2   63.59    8.10
   3  12   2   35.10    7.40
  -4 -12  -2   12.20    9.90
  -4 -12  -2    6.80    2.60
  -4 -12  -2    4.30    2.70
  -4 -12  -2    3.70    3.00
  -4 -12  -2    4.80    5.30
  -4  12  -2    9.50    3.10
  -4  12  -2    5.30    2.70
  -4  12  -2    9.40    2.50
   4  12   2   10.00    3.40
   4  12   2   12.20    2.90
  -4  12  -2   12.00    4.00
  -4  12  -2   16.40    4.40
  -5 -12  -2   29.90    7.10
  -5 -12  -2   31.40    5.10
  -5 -12  -2   22.30    5.10
  -5  12  -2   32.10    4.40
   5  12   2   30.60    5.30
   5  12   2   30.20    4.20
  -5  12  -2   45.00    8.70
  -5  12  -2   22.60    4.60
  -6 -12  -2   28.80    3.90
  -6  12  -2   24.40    3.70
  -6  12  -2   21.90    3.50
   6  12   2   32.10    3.50
   6  12   2   35.60    4.40
  -6 -13   2    1.70    1.80
  -6 -13   2   -0.30    1.50
   6 -13  -2   -1.40    3.90
  -6 -13   2   -1.30    3.50
   6 -13  -2    1.10    4.20
  -6  13   2    3.00    2.00
   6  13  -2    0.90    1.40
   6  13  -2    0.10    1.70
  -5 -13   2   21.20    4.10
  -5 -13   2   36.90    6.00
  -5 -13   2   30.80    6.70
  -5 -13   2   28.60    4.50
   5 -13  -2   24.10    5.00
   5  13  -2   32.50    4.20
  -5  13   2   43.60    7.50
  -5  13   2   23.20    3.90
   5  13  -2   34.90    3.90
   5  13  -2   34.40    5.20
  -5  13   2   14.90    5.10
  -4 -13   2  111.39   16.30
  -4 -13   2   81.59   12.30
  -4 -13   2  112.69    9.80
   4 -13  -2  114.49    9.70
   4 -13  -2  108.19    9.80
  -4 -13   2  104.79   10.20
   4  13  -2  119.09    9.20
  -4  13   2  136.29   11.40
  -4  13   2  131.39    9.30
   4  13  -2   84.59    9.80
   4  13  -2   96.09   10.60
  -3 -13   2   24.80    5.10
   3 -13  -2   25.00    6.90
  -3 -13   2   20.80    4.20
  -3 -13   2   21.10   10.20
   3 -13  -2   31.60    4.90
  -3 -13   2   29.40    5.10
  -3  13   2   31.70    6.10
   3  13  -2   16.00    4.00
  -3  13   2   36.30    6.30
  -3  13   2   11.50    3.40
   3  13  -2   20.20    4.80
   3  13  -2   21.20    3.60
   2 -13  -2   46.70   21.00
  -2 -13   2   15.00    5.80
  -2 -13   2    4.20    3.80
   2 -13  -2    6.60    3.50
  -2 -13   2   10.00    3.40
  -2 -13   2    0.30   10.00
   2 -13  -2    7.90    3.60
   2 -13  -2   18.40   10.60
  -2  13   2    9.00    2.50
   2  13  -2    9.90    2.80
  -2  13   2   -1.00    3.80
   2  13  -2    6.40    3.70
  -2  13   2    8.40    3.80
   2  13  -2    5.40    3.30
  -2  13   2   16.90    4.70
   1 -13  -2   17.20    4.00
  -1 -13   2    8.00   11.20
   1 -13  -2   20.90    4.30
   1 -13  -2    7.90   10.90
   1 -13  -2   17.50    4.60
  -1 -13   2   28.20    5.00
   1 -13  -2   13.30    6.30
   1  13  -2   20.00    3.80
  -1  13   2   22.50    3.80
  -1  13   2   33.60    6.20
   1  13  -2   20.70    5.50
   1  13  -2   30.20    6.00
   0 -13  -2    3.80   11.10
   0 -13  -2    4.70    3.30
   0 -13  -2   -0.40    3.10
   0 -13  -2   -3.60    5.10
   0 -13   2    0.70    5.70
   0 -13   2    5.00   11.40
   0 -13   2    1.80    3.30
   0 -13  -2    2.40    3.00
   0 -13   2   10.70    3.90
   0  13  -2    3.80    3.30
   0  13   2   12.80    4.40
   0  13  -2    4.30    3.20
   0  13   2    3.70    3.40
   0  13   2    2.00    2.20
   0  13  -2    2.10    2.30
  -1 -13  -2   -9.80    8.60
   1 -13   2   -3.20    7.70
  -1 -13  -2    0.80    4.00
  -1 -13  -2   -3.00    4.70
   1 -13   2    6.30    4.20
  -1 -13  -2    2.10    2.70
   1 -13   2    6.70   20.70
  -1 -13  -2   -2.80    2.70
  -1  13  -2    3.60    2.50
  -1  13  -2    4.40    3.60
  -1  13  -2    3.60    3.20
   1  13   2    5.00    3.50
   1  13   2    4.50    3.20
   1  13   2    4.00    2.40
  -1  13  -2    7.10    3.30
  -2 -13  -2   25.80    4.60
  -2 -13  -2   34.90    7.80
  -2 -13  -2   22.10    4.80
  -2 -13  -2   19.40    4.00
  -2 -13  -2   32.50   10.50
   2 -13   2   24.80    5.60
   2  13   2   30.50    4.30
  -2  13  -2   35.20    4.60
   2  13   2   16.70    5.00
  -2  13  -2   35.00    6.20
  -3 -13  -2  126.89   15.40
  -3 -13  -2  140.49   11.10
  -3 -13  -2  124.99   11.20
  -3 -13  -2  120.19   10.60
  -3  13  -2  138.99   10.00
  -3  13  -2  105.09   10.20
  -3  13  -2  106.09    9.80
   3  13   2  130.89   10.00
  -4 -13  -2    4.40    3.50
  -4 -13  -2    0.30    4.70
  -4 -13  -2   -0.10    2.00
  -4 -13  -2    1.60    3.10
  -4  13  -2   -0.40    2.80
  -4  13  -2    0.40    1.80
   4  13   2   -1.20    1.70
  -4  13  -2    1.90    4.60
  -4  13  -2    4.30    2.90
  -5 -13  -2    2.10    1.50
  -5 -13  -2    1.80    1.70
   5  13   2    0.10    1.50
  -5  13  -2    3.20    2.60
  -5  13  -2    3.90    2.10
  -5  13  -2    1.60    2.20
  -5 -14   2    8.00    2.80
  -5 -14   2    4.20    2.70
  -5 -14   2    2.40    1.60
  -5  14   2    9.60    2.60
   5  14  -2    6.20    1.80
  -4 -14   2   22.70    3.80
  -4 -14   2   15.40    6.90
  -4 -14   2   18.70    3.50
   4 -14  -2   22.00    4.50
  -4 -14   2   22.50    4.70
   4 -14  -2   33.50    4.60
  -4  14   2   13.50    4.70
   4  14  -2   30.90    4.90
   4  14  -2   27.90    3.70
  -4  14   2   34.10    5.50
   3 -14  -2   26.00    4.00
   3 -14  -2   31.20    5.30
  -3 -14   2   30.80    5.30
  -3 -14   2   41.80    5.60
  -3 -14   2   23.40    6.60
  -3 -14   2   23.60    4.60
   3  14  -2   27.40    5.30
   3  14  -2   28.90    5.10
  -3  14   2   29.50    3.60
   3  14  -2   26.50    4.60
  -2 -14   2   26.00    7.20
  -2 -14   2   44.40    5.70
  -2 -14   2   38.30    6.10
   2 -14  -2   29.30    5.10
   2  14  -2   32.60    4.60
  -2  14   2   29.30    3.80
  -2  14   2   43.20    7.00
   2  14  -2   31.20    6.20
   2  14  -2   31.10    6.60
  -1 -14   2   15.10    4.00
   1 -14  -2    3.50    6.90
   1 -14  -2   14.50    4.20
  -1 -14   2    1.70    7.10
   1 -14  -2   13.80    4.30
  -1 -14   2   15.30    4.00
  -1  14   2   15.20    4.00
   1  14  -2   15.70    3.10
  -1  14   2   25.30    5.00
   1  14  -2   14.00    4.10
  -1  14   2   11.00    3.10
   1  14  -2   18.80    4.50
   0 -14   2  170.98   14.90
   0 -14  -2  187.68   15.10
   0 -14   2  160.68   14.80
   0 -14  -2  190.98   15.50
   0 -14  -2  191.78   14.60
   0 -14   2  168.18   18.40
   0  14  -2  211.68   16.60
   0  14  -2  201.48   14.30
   0  14   2  159.28   16.40
   0  14   2  200.88   14.80
   0  14  -2  218.58   16.30
  -1 -14  -2   39.40    6.00
  -1 -14  -2   23.20    6.90
  -1 -14  -2   35.50    6.30
  -1 -14  -2   46.50    6.60
  -1  14  -2   62.19    7.40
   1  14   2   45.30    6.50
  -1  14  -2   52.69    7.10
  -1  14  -2   48.10    5.40
   1  14   2   43.90    5.70
  -2 -14  -2   38.60    6.40
  -2 -14  -2   43.80    5.90
   2 -14   2   41.60    8.80
  -2  14  -2   50.89    6.90
  -2  14  -2   47.00    6.10
  -2  14  -2   51.99    7.80
  -3 -14  -2   13.90    6.30
  -3 -14  -2   15.30    4.40
  -3 -14  -2   11.20    2.60
  -3  14  -2   14.70    2.70
  -3  14  -2   13.40    3.70
  -3  14  -2   14.00    3.50
  -4 -14  -2   35.90    6.10
  -4 -14  -2   46.00    4.70
  -4 -14  -2   44.70    5.10
  -4  14  -2   51.79    6.20
  -4  14  -2   45.50    4.40
  -3 -15   2   -0.90    2.40
   3 -15  -2   -3.80    3.10
   3 -15  -2   -1.60    2.10
  -3 -15   2    0.70    1.80
  -3  15   2   -1.80    2.10
   3  15  -2    0.80    2.20
   3  15  -2    0.90    1.40
  -3  15   2    0.80    2.20
  -2 -15   2    4.20    3.80
   2 -15  -2   13.00    3.70
  -2 -15   2    9.50    2.50
   2  15  -2    9.90    3.10
  -2  15   2    8.20    2.70
  -2  15   2   15.10    2.60
   2  15  -2    7.10    2.50
   2  15  -2   11.00    2.30
  -1 -15   2   39.00    7.00
   1 -15  -2   45.20    6.20
  -1 -15   2   42.40    6.70
   1 -15  -2   49.80    5.60
  -1  15   2   40.60    4.80
   1  15  -2   60.49    6.60
   1  15  -2   48.50    5.10
   1  15  -2   52.29    6.40
  -1  15   2   52.39    6.10
   0 -15  -2   27.70    4.00
   0 -15  -2   16.50    4.60
   0 -15   2   16.70    3.90
   0 -15  -2   22.70    5.10
   0 -15   2   13.40    5.60
   0  15   2   13.80    2.50
   0  15  -2   20.20    3.10
   0  15  -2   28.40    5.20
   0  15   2   25.30    5.00
  -1 -15  -2   46.70    6.90
   1 -15   2   44.40    8.00
  -1 -15  -2   59.79    6.00
  -1 -15  -2   55.89    7.50
   1  15   2   46.90    4.90
  -1  15  -2   52.49    5.10
  -1  15  -2   67.69    7.10
  -2 -15  -2    4.50    2.70
  -2 -15  -2    5.10    3.30
  -2 -15  -2    3.60    2.10
   2  15   2    3.20    1.90
  -2  15  -2   10.00    3.10
  -2  15  -2    3.40    1.70
  -2  15  -2    6.10    3.10
  -3 -15  -2   11.90    2.90
  -3 -15  -2    9.90    3.30
  -3  15  -2   20.70    4.40
  -3  15  -2    8.50    1.90
   3  15   2   13.80    2.30
  11   0  -3  164.08   11.30
  11   0  -3  138.09   11.60
  10   0  -3   -1.20    1.80
  10   0  -3   -1.70    2.40
 -10   0   3   -5.40    2.70
  10   0  -3   -2.70    2.00
 -10   0   3   -0.30    1.50
  10   0  -3   -2.00    4.30
   9   0  -3    9.90    4.60
   9   0  -3    4.90    2.60
  -9   0   3    5.20    2.70
   9   0  -3   10.30    3.50
  -9   0   3    8.80    3.70
   9   0  -3    2.80    2.60
  -8   0   3    1.10    3.00
  -8   0   3   -1.30    1.80
   8   0  -3   -0.20    2.30
   8   0  -3   -1.80    4.70
   8   0  -3   -0.20    2.90
   8   0  -3   -1.20    2.20
  -8   0   3   -2.30    2.60
   8   0  -3   -1.80    2.20
  -8   0   3    3.50    7.80
  -7   0   3   15.00    6.90
   7   0  -3   13.80    3.60
   7   0  -3   12.50    4.10
   7   0  -3   16.10    3.70
  -7   0   3   13.30    3.30
  -7   0   3   29.60    5.50
   7   0  -3   11.40    5.50
   6   0  -3   -0.80    2.00
   6   0  -3   -2.70    2.00
  -6   0   3    2.50    4.30
   6   0  -3    0.90    1.90
  -6   0   3    0.90    2.10
  -6   0   3    0.80    2.00
   6   0  -3    0.60    1.60
  -6   0   3    2.00    4.60
  -5   0   3   53.99    8.10
   5   0  -3   56.49    5.70
   5   0  -3   41.20    5.30
  -5   0   3   54.79    7.60
  -5   0   3   56.49    6.70
  -4   0   3   14.00    3.60
   4   0  -3    7.50    2.20
   4   0  -3    4.50    2.10
  -4   0   3   -1.70    2.10
  -4   0   3    1.40    3.80
  -3   0   3 8390.36  539.95
   2   0  -3   -0.40    1.00
  -2   0   3   -1.10    1.20
  -2   0   3   -0.20    1.20
   0   0   3    0.20    1.20
   0   0  -3   -0.60    0.80
   0   0  -3   -0.50    1.00
   0   0   3   -0.70    1.80
  -1   0  -3 1712.43  105.99
   1   0   3 1511.35  106.79
  -1   0  -3 1669.73  106.59
  -2   0  -3    1.00    1.60
  -2   0  -3    1.20    1.60
  -2   0  -3   -0.40    1.20
   2   0   3   -2.10    2.70
  -3   0  -3 2060.69  121.99
   3   0   3 1814.02  122.79
  -3   0  -3 1787.72  121.49
   3   0   3 1859.71  122.19
   4   0   3    1.40    2.50
   4   0   3    0.80    1.60
  -5   0  -3  639.84   42.10
   5   0   3  621.44   41.70
  -5   0  -3  579.14   42.00
   5   0   3  620.54   42.30
  -6   0  -3    0.60    3.10
   6   0   3    1.10    4.80
   6   0   3   -3.50    1.80
  -6   0  -3   -0.80    2.10
  -6   0  -3    1.00    1.90
   7   0   3    5.80    7.30
  -7   0  -3    5.50    2.80
   7   0   3    5.90    2.80
  -7   0  -3    0.40    3.40
  -7   0  -3    6.50    2.80
   7   0   3    7.20    3.50
   7   0   3    8.80    4.10
   8   0   3   -3.40    2.10
   8   0   3   -2.40    2.40
  -8   0  -3   -3.30    2.50
  -8   0  -3   -1.40    2.30
   8   0   3    5.80   13.20
   8   0   3    0.30    3.20
  -8   0  -3   -1.00    1.90
  -9   0  -3   81.89    7.10
   9   0   3   90.59    8.70
   9   0   3   79.49    7.80
  -9   0  -3   84.89    6.80
   9   0   3   70.19    7.60
  10   0   3    0.50    1.80
  10   0   3   -3.50    2.20
  11  -1  -3    5.90    3.40
  11  -1  -3    8.80    1.70
  11  -1  -3    9.10    2.50
 -11  -1   3    6.20    1.70
  11   1  -3   18.40    3.30
  10  -1  -3    7.50    3.00
 -10  -1   3    8.20    2.80
  10  -1  -3    7.10    2.30
  10  -1  -3   11.80    5.50
  10  -1  -3    5.10    2.70
 -10   1   3    9.40    2.70
  10   1  -3    6.00    2.20
  10   1  -3    9.50    5.20
  10   1  -3   13.50    3.40
 -10   1   3    3.80    2.50
  10   1  -3   10.90    3.30
   9  -1  -3   24.80    6.10
   9  -1  -3   26.20    4.30
  -9  -1   3   50.69   20.70
  -9  -1   3   19.10    4.20
  -9  -1   3   22.30    4.50
   9  -1  -3   32.50    5.20
   9  -1  -3   28.70    5.10
   9   1  -3   16.00    4.00
   9   1  -3   19.60    3.70
   9   1  -3   17.80    5.50
   9   1  -3   35.90    7.50
  -9   1   3   18.70    4.00
   9   1  -3   15.20    3.70
  -9   1   3   31.20    5.00
  -8  -1   3   42.80    6.00
   8  -1  -3   44.40    5.90
   8  -1  -3   48.60    6.40
  -8  -1   3   47.20    6.30
   8  -1  -3   66.79    7.70
  -8  -1   3   49.30    6.50
  -8  -1   3   61.49   13.10
  -8   1   3   50.79    7.10
   8   1  -3   42.40    7.40
   8   1  -3   47.20    6.30
  -8   1   3   42.50    6.10
  -8   1   3   67.59   13.00
   8   1  -3   39.20    7.50
   8   1  -3   49.30    6.40
   8   1  -3   41.30    6.10
  -7  -1   3    2.40    5.80
  -7  -1   3    1.50    2.20
   7  -1  -3    1.40    2.30
   7  -1  -3    0.60    2.50
   7  -1  -3    1.70    3.00
   7  -1  -3    2.40    2.10
  -7  -1   3    3.00    2.80
  -7   1   3   -0.40    2.90
  -7   1   3    0.70    2.70
  -7   1   3    2.20    2.30
   7   1  -3    0.70    2.30
   7   1  -3    6.70    3.70
   7   1  -3   -0.40    3.60
  -7   1   3   -2.50    5.20
   6  -1  -3  265.17   18.20
  -6  -1   3  198.68   18.20
   6  -1  -3  213.28   16.40
  -6  -1   3  228.78   20.40
  -6  -1   3  228.68   17.40
   6  -1  -3  192.18   17.20
  -6  -1   3  232.48   16.70
  -6  -1   3  202.18   18.50
   6   1  -3  244.88   16.80
  -6   1   3  242.78   17.20
  -6   1   3  225.88   20.00
   6   1  -3  242.18   18.00
  -6   1   3  212.48   16.40
   6   1  -3  225.08   16.90
  -6   1   3  231.98   18.70
   6   1  -3  218.18   20.00
  -5  -1   3  940.51   65.79
  -5  -1   3 1047.00   72.69
   5  -1  -3 1061.29   65.79
   5  -1  -3  954.00   64.59
  -5  -1   3 1028.20   65.19
  -5   1   3  977.50   67.19
   5   1  -3 1042.70   65.89
  -5   1   3  969.10   65.49
  -5   1   3  820.92   68.49
   5   1  -3  951.80   64.69
  -5   1   3  986.40   66.79
  -4  -1   3   58.69    7.00
   4  -1  -3   58.49    5.40
  -4  -1   3   57.29    5.60
   4   1  -3   58.29    5.40
  -4   1   3   50.59    7.00
   4   1  -3   65.59    5.90
  -4   1   3   52.89    6.10
   4   1  -3   55.49    5.20
  -4   1   3   54.99    6.60
  -3  -1   3  382.76   25.00
   3  -1  -3  330.07   23.60
  -3  -1   3  360.06   23.20
   3   1  -3  337.87   23.80
  -3   1   3  332.47   23.80
  -3   1   3  325.47   24.70
   3   1  -3  373.96   24.10
  -2  -1   3 1952.00  125.19
  -2  -1   3 1726.43  123.69
   2  -1  -3 1988.20  125.19
   2  -1  -3 1923.51  124.49
  -2   1   3 1980.90  124.89
  -2   1   3 1831.72  125.39
  -2   1   3 2045.90  125.29
   1  -1  -3  133.69    9.50
   1  -1  -3  111.49    8.60
  -1  -1   3  109.59    8.60
   1  -1  -3  120.09    9.30
  -1   1   3  117.39    9.00
  -1   1   3  104.69    9.40
   0  -1  -3 1135.99   70.69
   0  -1  -3 1221.88   70.89
   0  -1  -3 1100.99   69.99
   0   1   3  889.21   70.19
   0   1   3 1021.30   70.89
   0   1  -3 1053.69   69.79
   0   1  -3 1069.79   69.99
   1   1   3 5693.43  368.16
  -2  -1  -3   26.50    4.00
  -2  -1  -3   29.70    4.60
  -2  -1  -3   24.00    3.30
   2  -1   3   33.00    5.30
  -2  -1  -3   25.40    3.20
   2  -1   3   31.40    4.70
  -2   1  -3   29.40    4.30
  -2   1  -3   25.40    3.30
   2   1   3   28.50    5.20
  -2   1  -3   19.50    2.90
  -3  -1  -3  599.54   41.50
  -3  -1  -3  711.93   43.40
  -3  -1  -3  740.93   43.70
   3  -1   3  643.74   42.20
   3  -1   3  592.84   42.30
  -3  -1  -3  675.63   42.30
  -3  -1  -3  684.93   42.50
   3  -1   3  577.24   42.30
  -3   1  -3  608.84   42.00
   3   1   3  594.04   43.80
   3   1   3  600.64   42.40
   3   1   3  613.94   42.30
   4  -1   3  417.76   29.20
  -4  -1  -3  425.76   29.10
   4  -1   3  450.95   29.70
   4   1   3  431.26   29.80
   4   1   3  424.26   29.40
   5  -1   3   80.49    8.40
   5  -1   3   73.99    9.00
   5  -1   3   78.59    8.50
  -5  -1  -3   72.89    7.80
   5  -1   3   82.09    7.50
  -5   1  -3   79.19    8.10
  -5   1  -3   73.69    7.50
   5   1   3   76.89    7.70
  -5   1  -3   85.49    7.90
   5   1   3   87.79    8.60
   5   1   3   83.89    7.60
   5   1   3   81.29    8.40
  -6  -1  -3   70.39    7.40
  -6  -1  -3   69.69    7.60
   6  -1   3   73.19    7.40
   6  -1   3   76.09    8.70
   6   1   3   83.29    8.00
  -6   1  -3   68.69    7.90
  -6   1  -3   68.49    7.20
   6   1   3   79.09    7.70
  -6   1  -3   72.19    8.20
   6   1   3   59.39   10.00
   6   1   3   66.99    8.80
   7  -1   3  122.79   10.90
   7  -1   3  125.59   11.00
  -7  -1  -3  114.99   10.90
   7  -1   3  111.99   11.80
  -7  -1  -3  134.69   10.80
   7   1   3  129.09   11.20
   7   1   3  134.09   12.00
   7   1   3  107.89   13.00
   7   1   3  107.79   17.70
  -7   1  -3  121.09   10.90
  -7   1  -3  113.09   10.40
   7   1   3  118.89   10.70
  -7   1  -3  116.39   11.00
  -7   1  -3  120.59   10.60
  -8  -1  -3   -2.70    1.80
   8  -1   3   -3.30    2.20
   8  -1   3   -2.60    2.60
   8  -1   3    2.10    3.40
  -8  -1  -3   -2.90    2.50
   8  -1   3   -7.10   12.40
  -8   1  -3   -4.20    2.50
  -8   1  -3   -2.10    2.60
   8   1   3    0.80   13.60
   8   1   3   -2.40    2.40
  -8   1  -3    0.30    4.50
  -8   1  -3    1.20    2.10
   8   1   3   -0.20    2.80
   8   1   3   -2.10    2.30
  -8   1  -3   -1.70    1.70
   9  -1   3   20.80    4.00
  -9  -1  -3   35.60    5.40
   9  -1   3   31.90    4.90
  -9  -1  -3   27.80    4.80
   9   1   3   34.90    5.00
  -9   1  -3   29.50    4.00
   9   1   3   31.00    5.40
   9   1   3   27.70    4.70
  11  -2  -3   30.10    4.80
  11  -2  -3   29.60    3.40
 -11  -2   3   26.40    3.50
  11  -2  -3   24.20    4.30
  11   2  -3   28.70    4.40
  10  -2  -3   10.60    3.30
  10  -2  -3   12.30    2.80
  10  -2  -3    9.10    3.00
  10  -2  -3   11.60    7.20
 -10  -2   3    8.70    2.70
  10   2  -3   11.20    4.80
  10   2  -3    5.70    5.70
 -10   2   3    9.00    2.50
  10   2  -3   -0.70    4.40
  10   2  -3   16.00    3.80
  10   2  -3    2.70    2.40
 -10   2   3   10.80    3.00
   9  -2  -3   49.00    6.20
   9  -2  -3   60.69    7.90
  -9  -2   3   48.80    5.90
  -9  -2   3   26.90   11.20
   9  -2  -3   52.29    6.70
  -9  -2   3   38.40    6.80
  -9  -2   3   41.20    6.30
   9  -2  -3   51.39    6.30
   9   2  -3   48.70    6.60
   9   2  -3   44.10    8.10
   9   2  -3   45.00    5.90
  -9   2   3   48.70    5.90
  -9   2   3   49.20    6.10
   9   2  -3   49.70    7.80
  -9   2   3   55.39    6.80
   9   2  -3   43.00    6.20
  -8  -2   3   91.39    9.60
   8  -2  -3  101.89   10.40
  -8  -2   3   94.39   15.70
  -8  -2   3   91.49    8.90
   8  -2  -3  110.29    9.80
  -8  -2   3   88.79    9.50
   8  -2  -3   99.49    9.20
   8   2  -3  100.79    9.60
  -8   2   3   81.69    8.90
   8   2  -3  105.69   11.10
  -8   2   3  102.99   10.10
   8   2  -3   92.59    8.90
   8   2  -3   92.59    9.30
  -8   2   3   94.09    9.20
   8   2  -3   87.39   10.60
   7  -2  -3  501.15   32.90
  -7  -2   3  362.26   32.30
   7  -2  -3  429.86   32.00
   7  -2  -3  472.05   31.20
  -7  -2   3  468.15   36.40
  -7   2   3  410.76   30.90
   7   2  -3  498.85   32.40
   7   2  -3  401.86   31.50
  -7   2   3  437.16   33.80
  -7   2   3  419.26   35.10
   7   2  -3  485.15   33.20
   7   2  -3  461.45   31.10
   7   2  -3  422.86   32.40
  -6  -2   3  139.69   11.10
  -6  -2   3  147.59   14.80
  -6  -2   3  150.78   14.60
   6  -2  -3  154.18   12.30
  -6  -2   3  150.28   15.70
   6  -2  -3  110.49   11.40
  -6  -2   3  141.79   12.00
  -6  -2   3  142.19   11.20
   6  -2  -3  139.49   11.20
   6  -2  -3  115.59   10.80
   6   2  -3  144.79   11.20
  -6   2   3  140.59   11.40
  -6   2   3  139.89   11.70
   6   2  -3  150.98   12.50
   6   2  -3  132.59   11.30
  -6   2   3  123.99   13.00
  -6   2   3  123.59   13.70
   6   2  -3  144.19   11.10
  -5  -2   3  430.96   31.90
   5  -2  -3  432.96   28.90
  -5  -2   3  419.56   31.00
  -5  -2   3  442.26   29.00
  -5   2   3  392.06   28.10
  -5   2   3  430.66   31.40
   5   2  -3  403.26   28.60
  -5   2   3  407.06   30.40
   5   2  -3  425.36   28.90
  -5   2   3  412.66   29.40
   5   2  -3  463.25   30.30
   4  -2  -3 1938.41  130.89
  -4  -2   3 2183.78  133.39
  -4  -2   3 2168.98  130.99
   4   2  -3 1959.10  130.89
  -4   2   3 1917.71  131.79
  -4   2   3 1965.00  132.39
   4   2  -3 2016.80  131.19
  -4   2   3 1990.00  131.89
   3  -2  -3 1310.77   88.59
  -3  -2   3 1492.95   90.29
   3   2  -3 1391.96   89.19
  -3   2   3 1363.86   89.39
   3   2  -3 1367.66   88.99
  -3   2   3 1325.87   89.19
  -3   2   3 1272.37   89.79
   2  -2  -3   14.80    2.50
   2  -2  -3   18.30    3.40
   2  -2  -3   14.60    3.10
  -2  -2   3   19.90    3.50
   2  -2  -3   16.40    2.70
   2   2  -3   15.70    2.80
  -2   2   3   11.40    3.50
  -2   2   3   15.80    2.80
   2   2  -3   16.00    2.60
  -2   2   3   16.40    3.00
  -2   2   3   13.50    2.40
   1  -2  -3 2887.01  191.28
   1  -2  -3 2990.80  192.38
  -1  -2   3 2820.02  190.68
   1  -2  -3 2945.01  192.28
   1  -2  -3 2821.72  191.38
   1   2  -3 2994.70  191.58
  -1   2   3 3256.47  192.18
  -1   2   3 2956.40  192.68
   0  -2  -3 1926.51  126.09
   0  -2  -3 1998.20  126.29
   0  -2  -3 1917.41  125.19
   0  -2  -3 1703.13  124.89
   0   2   3 1907.41  126.39
   0   2  -3 2027.70  125.09
   0   2   3 1795.52  125.59
   0   2  -3 2126.69  125.29
  -1  -2  -3  957.10   67.59
  -1  -2  -3 1066.49   68.99
  -1  -2  -3 1027.30   68.89
  -1  -2  -3 1045.30   68.69
   1   2   3  997.30   69.19
  -1   2  -3 1135.89   67.89
   1   2   3  922.91   68.49
  -1   2  -3 1088.49   68.29
  -2  -2  -3  589.64   38.50
   2  -2   3  493.45   38.30
   2  -2   3  543.95   38.30
  -2  -2  -3  600.34   39.80
  -2  -2  -3  585.24   38.20
  -2  -2  -3  576.34   39.50
   2   2   3  629.04   41.60
  -2   2  -3  636.74   39.50
   2   2   3  541.25   39.80
  -2   2  -3  598.74   38.10
   2   2   3  483.25   37.70
  -3  -2  -3  465.65   30.40
   3  -2   3  411.36   29.00
  -3  -2  -3  460.55   31.50
   3  -2   3  428.16   29.50
  -3  -2  -3  432.66   29.90
   3  -2   3  419.16   28.90
  -3  -2  -3  476.15   31.70
   3   2   3  405.16   29.90
  -3   2  -3  428.46   29.60
   3   2   3  423.66   29.70
   3   2   3  449.76   32.90
  -3   2  -3  484.95   31.90
   4  -2   3  568.54   36.40
   4  -2   3  496.15   34.90
  -4  -2  -3  509.35   34.80
  -4  -2  -3  605.44   38.60
  -4  -2  -3  528.55   35.10
  -4  -2  -3  545.35   36.50
  -4  -2  -3  438.46   35.30
  -4   2  -3  522.35   35.90
  -4   2  -3  554.74   37.70
   4   2   3  472.95   34.80
   4   2   3  448.96   35.20
  -5  -2  -3  450.95   33.70
   5  -2   3  479.55   32.90
  -5  -2  -3  525.85   33.40
   5  -2   3  494.65   33.50
   5   2   3  458.15   33.80
   5   2   3  465.95   32.90
  -5   2  -3  485.95   33.60
  -5   2  -3  508.45   33.40
  -5   2  -3  474.55   33.80
  -5   2  -3  439.16   32.80
   5   2   3  496.95   33.30
   5   2   3  470.55   33.70
   6  -2   3  214.68   17.80
  -6  -2  -3  195.38   16.00
   6  -2   3  187.68   16.30
  -6  -2  -3  209.88   15.30
  -6  -2  -3  204.88   15.30
   6  -2   3  198.98   15.40
  -6   2  -3  201.38   16.10
  -6   2  -3  187.08   15.00
   6   2   3  159.18   16.20
   6   2   3  191.28   15.50
   6   2   3  194.68   16.10
  -6   2  -3  205.48   15.70
   6   2   3  196.88   15.20
  -6   2  -3  212.38   15.80
   6   2   3  179.38   25.90
  -7  -2  -3   99.09    9.90
   7  -2   3  110.69   10.00
   7  -2   3  109.09   10.00
   7  -2   3   95.69   10.90
  -7   2  -3  106.09    9.60
   7   2   3  110.29    9.80
  -7   2  -3  104.79    9.80
  -7   2  -3  101.29    9.70
   7   2   3   85.59   16.00
  -7   2  -3  106.49   10.00
   7   2   3  103.79   10.70
   7   2   3  109.29   10.10
  -7   2  -3   97.79    9.00
   8  -2   3  177.08   14.50
   8  -2   3  185.38   14.20
  -8  -2  -3  169.78   14.30
   8  -2   3  176.38   15.00
  -8  -2  -3  179.18   14.00
  -8   2  -3  174.68   12.80
   8   2   3  156.68   22.70
  -8   2  -3  177.28   14.00
   8   2   3  178.38   15.00
  -8   2  -3  180.18   13.80
  -8   2  -3  163.08   13.30
  -8   2  -3  182.88   13.90
   8   2   3  171.38   13.80
   8   2   3  179.28   14.30
   9  -2   3   20.80    4.00
   9  -2   3   15.30    2.90
  -9  -2  -3   10.20    2.50
  -9  -2  -3   14.80    2.40
   9  -2   3   21.70    4.20
  -9   2  -3    9.70    2.50
   9   2   3   13.60    3.30
  11  -3  -3    1.60    2.40
 -11  -3   3    0.10    1.50
  11  -3  -3   -1.20    2.70
  11  -3  -3   -0.30    1.20
  11   3  -3    2.50    1.70
  10  -3  -3    3.40    2.60
  10  -3  -3    3.60    3.30
 -10  -3   3    4.20    2.50
  10  -3  -3    0.50    1.90
  10  -3  -3    5.50    4.90
 -10   3   3    3.00    2.80
  10   3  -3    3.90    2.50
  10   3  -3    4.90    5.60
  10   3  -3    5.20    1.90
  10   3  -3   -0.50    3.40
   9  -3  -3  144.99   13.50
  -9  -3   3  136.89   11.30
  -9  -3   3  135.99   12.40
   9  -3  -3  150.78   12.10
   9  -3  -3  154.18   11.90
   9  -3  -3  155.58   12.50
  -9  -3   3  121.09   19.00
  -9   3   3  144.89   12.60
   9   3  -3  144.49   12.60
   9   3  -3  124.49   13.60
   9   3  -3  131.99   13.30
  -9   3   3  120.49   11.30
   9   3  -3  165.88   15.20
  -9   3   3  143.59   11.70
   9   3  -3  139.09   11.20
   8  -3  -3   25.20    4.10
  -8  -3   3   36.80   11.60
  -8  -3   3   36.60    5.90
   8  -3  -3   32.90    6.40
   8  -3  -3   39.10    5.50
   8  -3  -3   25.70    4.70
  -8  -3   3   37.00    5.50
  -8   3   3   29.10    5.00
   8   3  -3   24.00    4.80
   8   3  -3   31.80    6.60
  -8   3   3   44.60    6.50
   8   3  -3   45.90    8.50
  -8   3   3   36.80    5.20
   8   3  -3   35.20    4.90
   8   3  -3   34.80    5.80
   7  -3  -3   88.29    9.40
   7  -3  -3   65.89    8.70
  -7  -3   3   86.59    7.70
  -7  -3   3   85.69    8.40
  -7  -3   3   82.69    9.10
   7   3  -3   85.09    8.60
   7   3  -3   73.09    7.90
  -7   3   3   95.59   13.00
   7   3  -3   92.69    9.90
  -7   3   3  101.99    9.60
  -7   3   3   74.19   13.50
   7   3  -3   81.09    8.40
  -7   3   3  100.29    8.60
  -6  -3   3  111.29    9.60
  -6  -3   3  121.29   14.10
   6  -3  -3  115.29    9.50
  -6  -3   3  102.39   10.30
  -6  -3   3  117.79   13.60
   6  -3  -3  111.39    9.60
   6  -3  -3  110.49    9.40
  -6  -3   3  111.99    9.60
  -6  -3   3   96.19   15.30
  -6  -3   3  108.59    9.30
   6   3  -3  109.39    9.40
   6   3  -3  115.29    9.50
   6   3  -3  103.89    9.60
  -6   3   3  111.79   12.50
   6   3  -3  106.79   10.50
  -6   3   3  107.69   12.80
  -6   3   3  114.19    9.60
  -6   3   3  112.29    9.80
  -5  -3   3 1330.17   88.39
  -5  -3   3 1285.57   87.69
   5  -3  -3 1328.47   84.99
  -5  -3   3 1265.57   84.69
  -5  -3   3 1346.67   85.09
  -5  -3   3 1289.07   85.29
   5   3  -3 1298.87   84.89
   5   3  -3 1195.58   85.19
  -5   3   3 1277.47   85.69
  -5   3   3 1229.98   86.59
  -5   3   3 1202.78   86.79
  -5   3   3 1497.15   87.09
   5   3  -3 1371.56   86.59
   5   3  -3 1215.78   84.79
  -4  -3   3  448.76   30.90
  -4  -3   3  429.66   31.00
   4  -3  -3  414.06   28.30
  -4  -3   3  456.55   28.60
  -4   3   3  361.76   29.40
  -4   3   3  374.86   29.60
   4   3  -3  439.26   29.10
   4   3  -3  439.06   29.60
  -4   3   3  419.56   29.80
  -3  -3   3  273.37   19.50
   3  -3  -3  251.47   18.70
   3  -3  -3  249.28   17.80
   3  -3  -3  257.47   18.00
  -3   3   3  248.18   18.60
   3   3  -3  263.37   18.50
  -3   3   3  239.98   18.20
   3   3  -3  276.27   18.60
  -3   3   3  254.37   19.70
   2  -3  -3  642.74   44.30
   2  -3  -3  680.83   44.50
  -2  -3   3  661.53   44.00
   2  -3  -3  616.64   43.10
   2   3  -3  635.44   43.30
  -2   3   3  611.04   43.00
  -2   3   3  611.24   44.70
  -2   3   3  717.43   43.80
  -2   3   3  684.53   44.40
   2   3  -3  636.54   43.60
   1  -3  -3  827.72   57.99
   1  -3  -3  855.01   57.89
   1  -3  -3  903.91   59.09
   1  -3  -3  843.82   58.79
  -1   3   3  877.31   59.39
   1   3  -3  843.62   56.99
   1   3  -3  962.00   58.09
   0  -3  -3  640.14   45.90
   0  -3  -3  713.23   47.60
   0  -3  -3  681.73   46.30
   0  -3  -3  682.63   47.40
   0   3   3  721.13   46.90
   0   3  -3  697.33   46.20
   0   3  -3  689.63   45.90
  -1  -3  -3 1849.21  125.89
  -1  -3  -3 2045.20  127.89
  -1  -3  -3 2036.30  127.79
  -1  -3  -3 1959.70  126.39
  -1   3  -3 2000.20  126.09
   1   3   3 1851.51  126.99
  -1   3  -3 1932.01  126.39
   1   3   3 1791.72  127.79
  -2  -3  -3  661.53   44.40
  -2  -3  -3  639.44   44.00
  -2  -3  -3  683.33   46.10
  -2  -3  -3  708.83   46.00
   2  -3   3  670.33   44.00
  -2   3  -3  675.93   44.00
   2   3   3  592.74   43.30
   2   3   3  598.74   45.40
  -2   3  -3  668.43   45.10
  -3  -3  -3 2023.50  131.69
  -3  -3  -3 2154.48  134.09
  -3  -3  -3 2077.99  132.19
  -3  -3  -3 2051.89  133.69
   3  -3   3 2064.39  130.09
   3   3   3 1807.42  131.49
   3   3   3 1888.11  133.89
  -3   3  -3 2122.39  133.39
   3   3   3 1992.70  131.19
  -3   3  -3 1992.80  131.29
  -4  -3  -3    6.70    3.80
  -4  -3  -3    9.80    3.20
  -4  -3  -3    9.50    5.50
  -4  -3  -3   11.00    6.70
  -4  -3  -3    4.50    3.40
  -4  -3  -3    5.40    2.50
   4  -3   3    6.50    3.20
  -4   3  -3    9.80    2.70
   4   3   3    7.00    3.10
   4   3   3    5.40    4.30
   4   3   3    4.70    2.90
  -4   3  -3   10.00    3.20
  -4   3  -3    7.20    2.90
  -4   3  -3    5.90    2.10
  -4   3  -3   12.50    4.90
   4   3   3    9.70    2.40
   5  -3   3  137.19   11.40
  -5  -3  -3  118.79   16.60
  -5  -3  -3  148.89   16.30
  -5  -3  -3  113.39   13.70
  -5  -3  -3  120.09   11.20
  -5  -3  -3  129.39   10.70
  -5  -3  -3  130.89   12.00
   5  -3   3  124.19   10.30
   5   3   3  130.39   15.30
   5   3   3  126.69   10.60
  -5   3  -3  119.39   11.20
  -5   3  -3  128.49   10.50
   5   3   3  115.19   11.00
  -5   3  -3  114.29    9.90
  -5   3  -3  140.99   14.20
  -5   3  -3  130.49   11.10
   5   3   3  121.89   10.40
  -5   3  -3   98.09   11.60
  -5   3  -3  150.58   11.00
   5   3   3  120.39   11.30
   6  -3   3 1757.62  119.49
   6  -3   3 1960.10  119.09
   6  -3   3 1660.63  119.29
  -6  -3  -3 1802.02  120.09
  -6  -3  -3 2011.20  118.99
  -6   3  -3 1871.01  119.59
  -6   3  -3 1924.81  119.09
   6   3   3 1681.53  124.79
  -6   3  -3 1732.73  118.09
   6   3   3 1844.72  118.79
  -6   3  -3 1854.21  119.99
   6   3   3 1817.02  119.79
   6   3   3 1815.02  119.39
  -6   3  -3 1833.52  119.59
   6   3   3 1674.13  120.09
   6   3   3 1715.23  122.49
   7  -3   3  159.68   13.30
   7  -3   3  148.79   13.40
  -7  -3  -3  149.49   13.50
   7  -3   3  168.68   14.60
   7   3   3  164.18   13.00
  -7   3  -3  164.88   13.30
   7   3   3  138.19   15.30
   7   3   3  175.08   14.20
   7   3   3  155.18   13.20
  -7   3  -3  153.98   13.50
  -7   3  -3  144.29   11.60
   7   3   3  149.19   20.20
  -7   3  -3  170.88   13.20
  -8  -3  -3   89.49    9.20
   8  -3   3  121.19   10.90
   8  -3   3  104.99    9.30
   8  -3   3   80.09   10.40
  -8  -3  -3  104.09    9.10
  -8   3  -3   91.69    9.10
   8   3   3  102.79   10.20
  -8   3  -3   99.79    8.90
   8   3   3  129.29   13.10
   8   3   3   96.89    8.90
  -8   3  -3   85.49    8.60
   8   3   3  104.79   18.40
  -9  -3  -3   -0.60    1.80
  -9  -3  -3    0.30    1.50
   9  -3   3   -0.60    2.20
  -9  -3  -3    2.00    1.90
   9  -3   3   -1.70    1.80
  -9   3  -3   -0.30    1.60
   9   3   3   -0.60    1.50
  -9   3  -3   -3.60    3.00
   9   3   3    0.20    3.20
  -9   3  -3   -1.30    3.80
  10  -4  -3    4.30    2.60
 -10  -4   3    2.50    2.70
  10  -4  -3   -4.30    5.20
  10  -4  -3    1.60    2.40
  10  -4  -3    2.50    2.70
  10   4  -3    1.10    3.20
 -10   4   3    5.10    2.40
 -10   4   3   -0.90    2.60
  10   4  -3    2.00    4.80
  10   4  -3    4.40    4.60
 -10   4   3   -1.40    2.20
  -9  -4   3   30.70    4.90
   9  -4  -3   41.10    7.60
  -9  -4   3   15.80   11.00
  -9  -4   3   31.80    5.40
   9  -4  -3   34.30    5.30
   9  -4  -3   37.20    5.80
   9   4  -3   40.40    6.30
  -9   4   3   33.30    5.20
  -9   4   3   38.40    4.90
   9   4  -3   36.10    4.60
  -9   4   3   40.00    5.90
   9   4  -3   31.30    7.10
   9   4  -3   24.70    5.60
   8  -4  -3   94.19    9.20
   8  -4  -3   94.89   11.70
  -8  -4   3   96.89    9.00
  -8  -4   3   93.89    9.90
   8  -4  -3   99.49    9.10
  -8  -4   3  108.09   17.60
   8  -4  -3   92.99    8.90
   8   4  -3   86.69    9.50
  -8   4   3   77.49   21.70
   8   4  -3   87.29    8.30
  -8   4   3   84.69    9.10
   8   4  -3  105.09   12.80
  -8   4   3   93.09    9.90
  -8   4   3   99.49    8.90
   8   4  -3   84.09    9.40
   8   4  -3   78.09    9.90
   7  -4  -3   27.40    4.80
   7  -4  -3   29.20    4.80
   7  -4  -3   27.20    4.70
  -7  -4   3   25.10    3.80
  -7  -4   3   24.50    5.00
   7  -4  -3   30.30    5.90
  -7  -4   3   25.80    5.50
  -7  -4   3   23.90    8.60
  -7  -4   3   26.00    4.80
   7   4  -3   30.60    6.70
  -7   4   3   34.00    4.70
   7   4  -3   23.40    5.70
   7   4  -3   20.10    3.70
   7   4  -3   18.60    4.20
  -7   4   3   28.00    5.00
  -7   4   3   25.90    9.30
  -7   4   3   31.10    6.20
  -6  -4   3  293.67   20.90
  -6  -4   3  275.57   37.00
  -6  -4   3  277.87   21.90
  -6  -4   3  303.87   25.80
  -6  -4   3  276.77   24.90
  -6  -4   3  294.67   21.10
   6  -4  -3  277.77   20.60
  -6  -4   3  292.17   20.50
   6  -4  -3  269.77   20.90
   6  -4  -3  295.17   20.80
   6   4  -3  276.47   21.00
  -6   4   3  310.27   21.00
   6   4  -3  265.67   21.90
  -6   4   3  292.67   21.30
   6   4  -3  282.67   21.10
   6   4  -3  279.27   20.30
   6   4  -3  319.37   23.00
   5  -4  -3   70.99    6.40
  -5  -4   3   94.59   13.10
  -5  -4   3   66.29    9.20
  -5  -4   3   63.59    8.50
  -5   4   3   60.69    8.20
   5   4  -3   61.19    7.00
   5   4  -3   56.79    6.50
   5   4  -3   65.29    6.60
  -5   4   3   53.79    8.30
   5   4  -3   69.99    7.50
  -5   4   3   68.99    6.40
   5   4  -3   63.79    8.00
  -4  -4   3  767.02   56.29
  -4  -4   3  742.63   52.29
   4  -4  -3  722.93   49.10
  -4  -4   3  773.82   49.20
   4  -4  -3  728.23   49.10
  -4   4   3  683.03   50.49
  -4   4   3  755.92   50.89
   4   4  -3  726.43   49.80
   4   4  -3  755.22   50.39
  -3  -4   3    8.00    1.90
   3  -4  -3    6.20    3.20
   3  -4  -3    6.00    2.20
   3  -4  -3    4.30    3.20
   3  -4  -3    9.80    2.40
  -3  -4   3    4.50    2.70
   3   4  -3    8.90    2.60
  -3   4   3    5.70    2.80
   3   4  -3   12.60    3.50
  -3   4   3    6.90    2.30
   2  -4  -3  273.27   21.30
   2  -4  -3  282.97   21.60
   2  -4  -3  274.87   22.60
   2  -4  -3  287.87   22.70
  -2  -4   3  331.97   22.30
  -2   4   3  336.47   22.90
  -2   4   3  345.97   22.30
   2   4  -3  293.67   21.50
   2   4  -3  331.97   22.20
  -2   4   3  298.77   23.90
   1  -4  -3 3866.51  246.58
   1  -4  -3 3710.23  245.18
   1  -4  -3 3825.72  246.58
   1  -4  -3 3627.04  244.78
  -1   4   3 3756.12  246.98
   1   4  -3 3957.40  245.28
   1   4  -3 3736.03  244.18
   0  -4  -3 9228.58  596.64
  -1  -4  -3  152.28   14.10
  -1  -4  -3  150.08   12.00
  -1  -4  -3  158.58   12.60
  -1  -4  -3  150.18   13.90
   1   4   3  161.38   13.20
  -1   4  -3  144.59   12.20
  -1   4  -3  158.28   12.70
  -2  -4  -3 1790.42  114.29
  -2  -4  -3 1750.62  112.49
  -2  -4  -3 1734.33  114.39
   2  -4   3 1824.52  112.29
  -2  -4  -3 1662.63  111.89
  -2  -4  -3 1769.92  111.99
   2   4   3 1613.84  113.29
  -2   4  -3 1634.64  111.79
  -2   4  -3 1708.23  112.79
   2   4   3 1574.44  110.89
  -3  -4  -3    6.40    2.50
  -3  -4  -3    8.90    5.50
   3  -4   3    2.90    3.80
  -3  -4  -3    6.60    3.40
  -3  -4  -3    1.90    2.60
  -3  -4  -3    5.10    5.40
   3  -4   3    4.30    3.20
   3  -4   3    0.80    4.20
   3  -4   3    4.30    2.50
   3   4   3    3.90    2.00
  -3   4  -3    1.90    3.60
   3   4   3    0.60    3.20
  -4  -4  -3  314.97   24.90
   4  -4   3  368.16   24.30
  -4  -4  -3  328.27   23.50
  -4  -4  -3  351.86   24.90
  -4  -4  -3  347.27   24.40
  -4  -4  -3  345.77   28.90
  -4  -4  -3  353.06   24.00
   4   4   3  327.97   23.80
  -4   4  -3  382.16   27.40
   4   4   3  307.17   24.70
  -4   4  -3  389.76   25.50
   4   4   3  336.27   27.80
   4   4   3  301.87   25.30
   4   4   3  320.27   24.50
   4   4   3  346.67   24.10
  -4   4  -3  353.66   23.40
  -4   4  -3  341.67   24.60
  -4   4  -3  326.87   24.90
   5  -4   3   21.30    4.00
  -5  -4  -3   22.70    5.60
   5  -4   3   31.70    5.80
  -5  -4  -3   29.50    6.70
  -5  -4  -3   12.60   12.80
  -5  -4  -3   20.60   11.00
  -5  -4  -3   27.50    4.90
  -5  -4  -3   25.60    5.30
  -5   4  -3   23.20    4.40
   5   4   3   23.80    4.70
  -5   4  -3   26.90    4.70
  -5   4  -3   39.50    8.90
   5   4   3   28.30    4.40
  -5   4  -3   38.00    6.30
  -5   4  -3   26.70    5.10
   5   4   3   23.70    8.30
  -5   4  -3   34.10    5.40
   5   4   3   22.90    5.70
   5   4   3   27.10    4.70
  -5   4  -3   30.30    5.20
  -5   4  -3   19.00    4.40
  -6  -4  -3   62.49    7.20
   6  -4   3   72.19    9.00
  -6  -4  -3   55.49    7.60
  -6   4  -3   53.09    6.90
  -6   4  -3   62.99    7.60
   6   4   3   68.79    9.40
   6   4   3   55.69    6.90
  -6   4  -3   63.79    7.20
   6   4   3   66.69    8.00
   6   4   3   84.29    8.10
  -6   4  -3   72.39    7.60
   6   4   3   57.69   12.60
   7  -4   3  114.79   10.30
  -7   4  -3  120.29   13.70
   7   4   3  103.59   12.90
   7   4   3  113.69   10.30
   7   4   3   96.39   18.20
  -8  -4  -3    1.60    2.10
   8  -4   3    3.50    2.50
   8  -4   3    3.20    2.50
  -8   4  -3    2.20    2.30
   8   4   3    2.60    4.90
   8   4   3   -2.20   20.70
  -8   4  -3    4.40    2.50
   8   4   3    4.80    3.00
   8   4   3    1.70    2.10
  -8   4  -3   -1.20    1.90
  -9  -4  -3    9.30    2.30
   9  -4   3    4.00    2.00
  -9  -4  -3    7.90    2.30
   9  -4   3    3.10    2.50
  -9   4  -3   11.50    2.30
   9   4   3    6.30    1.70
  -9   4  -3    6.80    3.30
  10  -5  -3   -0.30    2.10
 -10  -5   3   -2.40    1.50
  10  -5  -3   -1.80    1.60
  10  -5  -3   -3.10    2.30
 -10   5   3   -4.40    2.30
  10   5  -3    0.70    2.30
  10   5  -3    0.50    2.50
 -10   5   3    1.10    2.00
  -9  -5   3    8.50    3.40
   9  -5  -3   10.30    5.30
  -9  -5   3   11.60   11.40
  -9  -5   3    3.90    2.20
   9  -5  -3    8.10    3.00
   9  -5  -3   14.40    3.20
  -9   5   3    7.80    2.70
   9   5  -3    8.00    4.90
   9   5  -3   14.70    4.00
   9   5  -3   14.20    4.50
  -9   5   3   10.50    2.40
  -9   5   3   10.70    3.70
   8  -5  -3    0.60    2.30
  -8  -5   3    8.00    8.60
   8  -5  -3    1.80    3.90
  -8   5   3    2.10   11.20
  -8   5   3   -2.80    4.20
   8   5  -3    0.00    3.80
  -7  -5   3  232.58   17.70
  -7  -5   3  237.88   17.00
   7  -5  -3  240.58   19.10
  -7  -5   3  208.08   18.50
  -7  -5   3  201.48   20.60
  -7  -5   3  232.78   23.30
  -7  -5   3  223.18   17.70
   7  -5  -3  237.18   17.60
   7  -5  -3  233.68   17.20
   7  -5  -3  252.07   17.90
  -7   5   3  230.98   18.00
  -7   5   3  237.78   17.30
   7   5  -3  239.28   20.10
   7   5  -3  211.58   16.40
  -7   5   3  247.68   19.00
  -7   5   3  197.18   21.70
   7   5  -3  224.38   18.00
   7   5  -3  219.98   18.90
  -6  -5   3  104.99   14.00
  -6  -5   3  106.19   18.60
  -6  -5   3  117.69   11.40
  -6  -5   3  101.89   10.60
  -6  -5   3  113.69   17.20
   6  -5  -3  110.49   10.50
   6  -5  -3  108.59   10.00
  -6  -5   3  117.39   10.20
   6  -5  -3  116.69   10.10
  -6  -5   3  125.29   10.30
  -6   5   3  143.39   12.00
  -6   5   3  130.59   11.40
  -6   5   3  121.09   10.80
   6   5  -3  121.49   10.50
   6   5  -3  107.99   11.00
  -6   5   3  131.49   10.10
  -6   5   3   91.19   13.10
   6   5  -3  130.39   12.10
   6   5  -3  107.49    9.50
   5  -5  -3    0.20    2.20
  -5  -5   3    5.70    3.40
  -5  -5   3   -0.80    4.10
  -5  -5   3   12.10    6.60
  -5  -5   3    4.50    2.50
  -5  -5   3    1.20    1.60
  -5  -5   3    0.40    1.90
   5   5  -3    2.60    2.70
   5   5  -3    3.00    2.40
  -5   5   3   -1.60    4.30
   5   5  -3    3.60    2.40
  -5   5   3   -0.40    1.70
  -5   5   3    2.20    2.10
  -5   5   3    0.70    2.70
   5   5  -3   -1.10    5.00
  -5   5   3    2.90    2.10
  -4  -5   3   -3.70    5.60
  -4  -5   3    3.80    1.80
   4  -5  -3   -0.90    1.90
  -4  -5   3    4.50    3.80
   4  -5  -3    0.60    2.60
   4  -5  -3    4.40    3.10
   4  -5  -3   -0.20    3.70
  -4   5   3    1.70    2.50
   4   5  -3    4.30    2.30
  -4   5   3    2.60    9.20
   4   5  -3    2.50    2.10
   4   5  -3    3.80    3.60
  -4   5   3    1.20    3.20
   3  -5  -3    1.40    3.70
   3  -5  -3    5.80    3.90
  -3  -5   3    4.00    4.70
   3  -5  -3    1.80    2.30
   3  -5  -3    1.80    2.20
   3  -5  -3    4.00    2.20
  -3  -5   3    0.30    2.60
  -3  -5   3   -1.00    1.20
   3   5  -3    0.50    2.80
   3   5  -3    0.10    1.80
  -3   5   3    1.10    2.50
  -2  -5   3  923.41   56.39
   2  -5  -3  751.82   55.19
   2  -5  -3  741.13   55.49
  -2  -5   3  943.61   58.69
   2  -5  -3  769.02   57.09
   2  -5  -3  767.42   56.99
   2   5  -3  859.91   56.09
  -2   5   3  964.20   56.49
   2   5  -3  731.33   53.79
  -2   5   3  960.30   57.29
   2   5  -3  738.43   55.29
   1  -5  -3  694.93   51.09
   1  -5  -3  729.53   51.39
   1  -5  -3  720.23   49.70
  -1  -5   3  793.42   49.60
   1  -5  -3  682.93   49.10
   1   5  -3  707.53   48.60
   1   5  -3  787.52   49.90
   0  -5  -3  144.49   13.30
   0  -5  -3  117.39   10.30
   0  -5  -3  123.79   13.10
   0  -5  -3  126.19   11.00
   0  -5  -3  133.69   11.50
   0   5   3  162.78   12.30
   0   5  -3  143.59   11.60
   0   5  -3  132.69   11.20
  -1  -5  -3 6677.23  433.36
  -1  -5  -3 6129.59  429.76
   1  -5   3 7251.07  432.26
  -1  -5  -3 6670.83  433.16
  -1  -5  -3 6659.63  431.26
  -1  -5  -3 6342.17  430.46
  -1   5  -3 6884.81  431.06
   1   5   3 7074.69  431.96
  -1   5  -3 6308.97  430.86
  -2  -5  -3 1779.42  119.49
  -2  -5  -3 1848.32  123.39
  -2  -5  -3 1790.72  120.29
  -2  -5  -3 1888.51  123.19
  -2  -5  -3 1928.31  121.09
   2  -5   3 1853.81  120.79
  -2   5  -3 1830.72  120.39
  -2   5  -3 1874.31  121.29
   2   5   3 1879.01  121.99
   2   5   3 1630.74  120.49
   3  -5   3    6.20    3.90
   3  -5   3    0.80    8.50
   3  -5   3    1.10    4.20
  -3  -5  -3   11.10    3.00
  -3  -5  -3    3.60    2.30
  -3  -5  -3    8.00    3.30
  -3  -5  -3    6.00    5.50
  -3  -5  -3    7.20    2.80
  -3  -5  -3    6.20    6.70
  -3  -5  -3    4.30    3.40
   3   5   3    3.50    2.30
   3   5   3    5.70    2.30
  -3   5  -3    9.70    2.80
   3   5   3    7.20    2.90
  -3   5  -3    9.00    2.90
  -3   5  -3    3.90    3.40
  -3   5  -3    6.40    4.60
  -3   5  -3    5.10    2.00
  -3   5  -3    4.80    2.50
   3   5   3    3.60    4.40
   3   5   3    4.90    3.00
  -4  -5  -3   42.80   14.40
  -4  -5  -3   75.79    8.10
  -4  -5  -3   86.09    8.30
  -4  -5  -3   87.29   14.00
  -4  -5  -3   83.49    8.40
  -4  -5  -3   88.59   10.10
  -4  -5  -3   82.29    8.90
  -4  -5  -3   84.19    8.80
   4   5   3   82.99    7.90
  -4   5  -3   87.79    8.30
   4   5   3   74.19    8.80
  -4   5  -3   88.89    8.40
   4   5   3   78.99   11.40
  -4   5  -3   86.09   12.10
  -4   5  -3   92.59    7.30
  -4   5  -3   99.29    8.70
  -4   5  -3   96.89    8.60
   4   5   3   80.69    8.30
   4   5   3   86.89    8.10
  -4   5  -3   83.09    8.70
  -5  -5  -3 1294.97   98.69
   5  -5   3 1377.16   91.99
  -5  -5  -3 1360.66   95.39
  -5  -5  -3 1397.66   93.39
  -5  -5  -3 1318.97   90.49
  -5  -5  -3 1304.67   93.99
  -5  -5  -3 1247.98   92.69
  -5  -5  -3 1236.28   95.89
  -5   5  -3 1485.15   91.19
  -5   5  -3 1412.96   95.69
  -5   5  -3 1444.06   91.39
   5   5   3 1258.77   93.19
  -5   5  -3 1358.56   92.29
   5   5   3 1323.37   96.19
  -5   5  -3 1404.16   92.99
  -5   5  -3 1458.85   90.89
   5   5   3 1423.76   91.69
   5   5   3 1524.65   92.09
  -5   5  -3 1537.25   91.89
   5   5   3 1331.97   92.19
  -5   5  -3 1565.54   92.79
  -6  -5  -3  286.07   20.80
   6  -5   3  284.17   20.40
  -6  -5  -3  264.67   21.60
   6   5   3  268.37   22.30
   6   5   3  287.67   21.50
   6   5   3  260.07   26.40
   6   5   3  272.37   20.10
  -6   5  -3  313.17   20.80
  -6   5  -3  289.07   21.30
   6   5   3  283.07   20.60
  -6   5  -3  242.28   22.10
  -6   5  -3  255.27   19.90
  -6   5  -3  266.37   21.50
  -7  -5  -3   57.29    7.60
   7  -5   3   55.69    8.10
  -7  -5  -3   63.69    6.80
   7  -5   3   64.09    7.40
  -7   5  -3   80.09    8.10
  -7   5  -3   67.09    7.50
   7   5   3   61.89   15.80
   7   5   3   64.29    7.40
   7   5   3   65.79    8.80
   7   5   3   58.89    6.70
  -7   5  -3   61.79    7.00
  -8  -5  -3  124.29   11.50
   8  -5   3  160.18   13.90
   8  -5   3  131.89   11.20
   8   5   3  133.09   10.20
   8   5   3  154.18   13.30
  -8   5  -3  133.79   11.10
  -8   5  -3  126.19   11.20
   8   5   3  112.99   11.90
   9  -5   3   80.09    7.60
   9  -5   3   88.09    8.10
  -9  -5  -3   89.59    7.40
  -9   5  -3   87.29    6.90
  -9   5  -3   63.99    7.10
 -10  -6   3    2.00    2.20
  10  -6  -3   -1.30    1.80
 -10  -6   3    0.10    3.50
  10  -6  -3    2.90    3.50
  10  -6  -3    1.80    1.60
 -10   6   3   -0.40    1.80
 -10   6   3    0.60    1.90
  10   6  -3   -1.00    2.10
   9  -6  -3   10.90    3.70
   9  -6  -3    4.80    2.30
  -9  -6   3    1.40    1.80
  -9  -6   3    6.80    3.00
   9  -6  -3    4.20    4.70
   9   6  -3    7.40    3.20
   9   6  -3    7.10    3.20
  -9   6   3   12.00    3.90
  -9   6   3    7.10    2.60
  -8  -6   3  134.19   18.20
   8  -6  -3  133.39   11.20
  -8  -6   3  111.49    9.20
  -8  -6   3  122.29   10.70
   8  -6  -3  121.69   12.10
   8  -6  -3  125.49   10.30
  -8  -6   3  119.39   11.60
   8   6  -3  132.39   11.30
   8   6  -3  110.79   11.80
   8   6  -3  112.59   12.70
  -8   6   3  111.79   10.90
  -8   6   3  129.79   11.70
  -8   6   3   80.79   18.50
  -8   6   3  108.79    9.40
  -7  -6   3   39.90    5.90
  -7  -6   3   55.39   12.60
  -7  -6   3   43.50    6.10
   7  -6  -3   39.80    6.20
   7  -6  -3   40.80    6.20
  -7  -6   3   53.09   10.80
   7  -6  -3   48.40    7.00
  -7  -6   3   40.90    7.10
  -7  -6   3   42.90    6.40
   7  -6  -3   52.69    6.90
  -7   6   3   52.79    7.10
  -7   6   3   48.10    5.60
  -7   6   3   47.20    6.70
   7   6  -3   45.10    6.80
   7   6  -3   38.90    7.10
   7   6  -3   52.99    8.80
  -6  -6   3   67.09    7.50
  -6  -6   3   65.29    7.20
   6  -6  -3   70.59    8.00
   6  -6  -3   70.69    8.10
  -6  -6   3   54.69   28.40
   6  -6  -3   69.79    7.20
  -6  -6   3   72.79    9.00
  -6  -6   3   64.39    6.90
  -6   6   3   67.79    8.00
   6   6  -3   59.39    7.70
   6   6  -3   63.19    8.70
   6   6  -3   65.79    7.90
  -6   6   3   58.79    7.40
  -6   6   3   79.09    8.70
  -6   6   3   60.79    6.80
  -6   6   3   59.19   11.60
  -5  -6   3  254.47   23.40
  -5  -6   3  227.28   17.60
  -5  -6   3  226.08   25.80
  -5  -6   3  217.78   20.80
  -5  -6   3  231.08   20.30
  -5  -6   3  229.28   17.10
  -5  -6   3  239.58   17.40
   5  -6  -3  235.38   17.20
  -5   6   3  241.08   17.00
   5   6  -3  215.68   19.10
   5   6  -3  204.78   17.90
  -5   6   3  243.18   18.00
   5   6  -3  229.28   19.10
  -5   6   3  227.38   16.30
  -5   6   3  234.68   18.30
  -5   6   3  220.28   20.30
  -5   6   3  272.97   19.10
   5   6  -3  213.78   17.40
  -4  -6   3    1.70    4.00
  -4  -6   3   -0.10    7.70
   4  -6  -3    3.90    3.50
  -4  -6   3    0.20    1.60
   4  -6  -3    1.50    5.20
  -4  -6   3    3.30    5.90
   4  -6  -3    1.10    2.10
  -4  -6   3    2.60    2.50
  -4  -6   3    0.30    2.30
   4  -6  -3   -1.70    3.10
  -4   6   3   -3.30    2.60
   4   6  -3    2.00    4.30
   4   6  -3    1.60    2.00
  -4   6   3    4.80    2.90
  -4   6   3   -4.40    3.40
   4   6  -3   -3.40    2.10
  -4   6   3   -3.60    3.90
   3  -6  -3  706.23   49.90
  -3  -6   3  795.22   54.09
  -3  -6   3  768.52   48.90
   3  -6  -3  752.22   51.89
   3  -6  -3  699.03   51.39
  -3  -6   3  757.12   51.39
   3  -6  -3  664.83   49.00
   3   6  -3  744.33   50.59
  -3   6   3  777.12   51.29
   3   6  -3  698.13   50.29
   2  -6  -3   35.90    5.00
   2  -6  -3   34.30    4.60
  -2  -6   3   26.20    3.60
   2  -6  -3   37.60    5.00
   2  -6  -3   41.80    8.30
  -2  -6   3   42.20    8.60
  -2  -6   3   33.10    5.70
   2  -6  -3   38.60    7.60
   2   6  -3   33.60    6.30
  -2   6   3   33.20    6.50
  -2   6   3   32.00    5.90
   1  -6  -3    8.80    3.30
  -1  -6   3    7.60    5.40
  -1  -6   3   10.40    3.50
   1  -6  -3    8.20    3.30
   1  -6  -3    5.40    2.30
   1  -6  -3    8.70    5.40
   1  -6  -3   12.30    4.80
  -1   6   3    6.10    3.60
   1   6  -3    7.20    3.70
  -1   6   3   18.40    4.30
   1   6  -3    5.80    3.30
   0  -6   3   37.80    8.20
   0  -6  -3   30.20    5.30
   0  -6  -3   21.90    5.00
   0  -6  -3   33.90    8.60
   0  -6  -3   22.90    4.00
   0  -6  -3   24.70    7.00
   0   6   3   43.50    6.30
   0   6  -3   33.90    6.00
   0   6  -3   30.00    5.40
  -1  -6  -3 5055.49  328.97
  -1  -6  -3 5084.19  332.47
   1  -6   3 5315.17  330.07
  -1  -6  -3 4858.81  327.87
  -1  -6  -3 5182.88  331.57
  -1  -6  -3 4822.92  326.97
  -1   6  -3 5160.58  328.47
  -1   6  -3 5011.80  328.37
  -2  -6  -3   39.50    5.10
   2  -6   3   61.39    9.20
  -2  -6  -3   45.30    6.60
   2  -6   3   40.80    7.50
  -2  -6  -3   36.80    8.40
  -2  -6  -3   35.50    5.50
  -2  -6  -3   40.50    5.50
  -2  -6  -3   42.40   10.60
  -2  -6  -3   39.60    5.50
  -2   6  -3   39.10    5.20
   2   6   3   44.30    7.70
  -2   6  -3   47.70    5.90
  -2   6  -3   33.50    5.30
  -2   6  -3   42.80    7.00
   2   6   3   35.80    5.20
  -2   6  -3   40.50    4.30
  -2   6  -3   46.60    5.60
  -2   6  -3   49.60    8.30
  -3  -6  -3 1295.67   87.49
   3  -6   3 1113.29   82.59
  -3  -6  -3 1286.77   84.49
  -3  -6  -3 1273.67   82.59
  -3  -6  -3 1268.07   88.19
  -3  -6  -3 1156.08   83.39
   3  -6   3 1098.99   83.19
  -3  -6  -3 1260.97   82.09
  -3  -6  -3 1303.87   83.69
  -3  -6  -3 1244.08   82.69
   3   6   3 1305.27   81.79
  -3   6  -3 1209.58   82.69
   3   6   3 1351.36   85.89
  -3   6  -3 1275.87   85.29
  -3   6  -3 1235.18   83.39
  -3   6  -3 1301.17   82.89
  -3   6  -3 1171.48   83.09
  -3   6  -3 1333.47   81.89
  -3   6  -3 1224.68   83.69
   3   6   3 1087.89   82.99
  -3   6  -3 1279.27   81.59
  -3   6  -3 1340.27   82.29
  -3   6  -3 1242.58   83.29
  -4  -6  -3   89.09   10.60
  -4  -6  -3  110.79   12.20
  -4  -6  -3  111.49   10.20
  -4  -6  -3  117.69   18.50
  -4  -6  -3  111.79    9.80
  -4  -6  -3  108.69   10.20
  -4  -6  -3   97.39   19.40
  -4   6  -3  114.19    9.00
  -4   6  -3  124.19   14.10
  -4   6  -3  104.89   10.40
   4   6   3  106.39   11.00
   4   6   3  114.99    9.60
  -4   6  -3  123.89   10.30
  -4   6  -3  120.39   10.00
  -4   6  -3  122.69   10.10
  -4   6  -3  117.19   10.80
   4   6   3  103.89    9.80
  -4   6  -3  116.99    9.90
  -4   6  -3  111.39   10.40
   4   6   3  117.69   14.50
  -5  -6  -3 1507.45  107.89
  -5  -6  -3 1510.45  109.49
  -5  -6  -3 1453.15  109.69
  -5  -6  -3 1667.63  108.59
  -5  -6  -3 1656.13  107.39
   5  -6   3 1429.66  108.29
  -5  -6  -3 1589.74  109.19
  -5  -6  -3 1517.25  117.49
  -5  -6  -3 1534.65  117.79
  -5   6  -3 1832.62  109.69
   5   6   3 1734.73  107.59
  -5   6  -3 1628.64  112.49
  -5   6  -3 1660.03  109.69
  -5   6  -3 1782.62  108.49
  -5   6  -3 1724.53  108.39
  -5   6  -3 1790.12  108.29
   5   6   3 1655.63  110.19
  -5   6  -3 1527.05  109.39
  -5   6  -3 1693.83  109.09
   5   6   3 1748.53  107.99
  -5   6  -3 1783.32  107.49
  -6  -6  -3   22.60    4.60
  -6  -6  -3   21.90    5.30
   6  -6   3   26.60    4.80
  -6   6  -3   22.30    4.20
   6   6   3   27.10    4.30
   6   6   3   18.10    5.10
   6   6   3   15.10   10.90
  -6   6  -3   35.00    5.80
   6   6   3   38.80    5.90
  -6   6  -3   25.70    5.40
  -6   6  -3   30.10    4.80
   7  -6   3  194.08   15.70
  -7  -6  -3  182.68   14.80
  -7  -6  -3  179.08   16.00
  -7   6  -3  200.88   16.20
   7   6   3  198.68   14.20
  -7   6  -3  207.48   16.00
   7   6   3  148.79   26.80
  -7   6  -3  210.78   15.00
   7   6   3  200.28   17.00
  -8  -6  -3   24.50    4.60
   8  -6   3   16.20    3.40
   8  -6   3   20.90    3.50
  -8   6  -3   12.30    2.90
  -8   6  -3   18.40    4.00
  -8   6  -3   20.30    3.50
   8   6   3   20.80    5.20
   9  -6   3   21.30    3.80
  -9  -6  -3   21.20    3.70
   9  -6   3   33.00    3.70
  -9  -6  -3   31.20    3.70
 -10  -7   3    1.80    2.00
  10  -7  -3    0.90    1.40
  10  -7  -3    2.80    2.10
 -10   7   3   -2.30    1.90
  10   7  -3    2.10    1.90
 -10   7   3    2.50    1.80
  -9  -7   3    1.50    2.60
   9  -7  -3    6.00    4.80
   9  -7  -3    4.40    2.50
   9  -7  -3   -0.10    3.20
  -9  -7   3    3.70    2.40
  -9   7   3    0.30    2.40
   9   7  -3    3.70    2.90
  -9   7   3    6.00    2.70
  -8  -7   3    1.10    1.80
   8  -7  -3   -4.60    3.20
   8  -7  -3   -3.40    2.20
  -8  -7   3    1.40    2.20
  -8  -7   3    2.40   11.00
   8  -7  -3   -0.70    4.10
  -8  -7   3    1.00    2.80
  -8   7   3    1.70    2.90
   8   7  -3   -1.30    3.30
  -8   7   3   -1.30    2.40
   8   7  -3   -0.80    2.30
  -7  -7   3  161.78   13.70
   7  -7  -3  176.88   13.60
  -7  -7   3  139.59   19.50
   7  -7  -3  188.08   16.10
  -7  -7   3  154.58   13.00
   7  -7  -3  187.08   17.20
  -7  -7   3  164.38   18.30
  -7  -7   3  158.38   15.10
  -7  -7   3  152.28   13.60
   7  -7  -3  185.78   13.80
   7   7  -3  164.58   13.90
   7   7  -3  152.78   14.60
  -7   7   3  163.38   12.40
  -7   7   3  182.38   14.50
  -7   7   3  170.88   14.70
   7   7  -3  131.49   15.00
  -6  -7   3   26.70    4.90
   6  -7  -3   25.30    4.40
  -6  -7   3   24.60    3.90
  -6  -7   3   13.70    3.60
  -6  -7   3    6.40   13.80
   6  -7  -3   16.60    4.40
  -6  -7   3   28.80    6.00
  -6  -7   3   21.80    8.90
  -6   7   3   18.90    4.80
  -6   7   3   18.00    3.20
   6   7  -3   21.90    4.80
   6   7  -3   23.00    4.80
  -6   7   3   36.50   10.10
   6   7  -3   27.30    6.70
  -6   7   3   24.10    5.40
  -6   7   3   20.10    4.50
   5  -7  -3  104.19   10.50
  -5  -7   3  108.99    9.70
  -5  -7   3  104.89   14.50
   5  -7  -3  108.79   10.40
   5  -7  -3  116.09    9.70
  -5  -7   3   98.79   17.20
  -5  -7   3  100.09   12.40
  -5  -7   3  162.88   35.50
  -5   7   3  102.79   13.90
   5   7  -3   95.09   11.10
  -5   7   3  111.39   11.30
   5   7  -3  109.79   10.00
  -5   7   3  113.09    8.50
  -5   7   3  120.49    9.40
   5   7  -3  102.89   13.80
  -4  -7   3    3.90    2.40
   4  -7  -3    2.10    2.30
  -4  -7   3   -0.90    7.00
   4  -7  -3    7.00    4.40
  -4  -7   3    6.10    2.80
   4  -7  -3    1.80    6.90
  -4  -7   3   -1.90   10.40
  -4  -7   3   -5.50    4.50
   4  -7  -3    3.20    4.20
  -4  -7   3    0.00    1.60
  -4   7   3   -1.00    2.40
  -4   7   3    3.40    5.60
  -4   7   3    0.40    2.60
  -4   7   3   -1.80    2.70
   4   7  -3    2.40    2.30
   4   7  -3    2.10    5.00
  -4   7   3    0.40    1.70
   3  -7  -3   -2.30    4.40
  -3  -7   3    0.50    8.40
   3  -7  -3    0.50    2.30
   3  -7  -3    4.30    3.10
  -3  -7   3    0.00    5.80
   3  -7  -3   -0.90    7.70
  -3  -7   3    3.50    4.20
   3   7  -3    2.70    4.20
   3   7  -3    0.80    2.00
   3   7  -3    0.60    2.90
  -3   7   3    0.60    4.60
  -3   7   3    0.30    2.40
  -3   7   3   -2.00    3.60
   3   7  -3    0.90    1.70
  -3   7   3    1.60    2.50
  -2  -7   3  222.18   15.20
   2  -7  -3  199.98   16.40
   2  -7  -3  190.78   15.60
   2  -7  -3  193.78   19.10
  -2  -7   3  224.18   17.50
  -2  -7   3  202.68   21.90
   2  -7  -3  206.48   17.10
   2  -7  -3  205.78   20.80
  -2   7   3  234.18   18.00
   2   7  -3  214.78   15.20
   2   7  -3  219.68   15.40
   2   7  -3  193.98   16.60
   2   7  -3  204.78   17.50
  -2   7   3  233.68   16.70
   2   7  -3  195.48   15.80
   1  -7  -3   30.70    6.10
   1  -7  -3   41.80    9.10
  -1  -7   3   42.50    9.90
   1  -7  -3   32.10    9.10
   1  -7  -3   31.30    4.40
  -1  -7   3   26.50    5.40
   1  -7  -3   36.60    5.90
   1   7  -3   29.70    6.30
   1   7  -3   40.20    6.50
  -1   7   3   20.50    5.30
   1   7  -3   30.10    5.60
  -1   7   3   33.80    6.60
   1   7  -3   30.80    4.30
   0  -7  -3  355.86   31.10
   0  -7  -3  375.76   27.40
   0  -7   3  387.46   27.00
   0  -7  -3  353.56   26.20
   0  -7  -3  351.36   27.80
   0  -7   3  427.36   31.50
   0  -7  -3  366.26   30.50
   0   7  -3  356.46   27.20
   0   7   3  343.17   26.20
   0   7  -3  339.27   25.60
   0   7  -3  417.56   28.40
   0   7  -3  428.06   28.20
   0   7  -3  384.76   26.40
   0   7  -3  362.56   25.70
   0   7  -3  368.06   27.50
  -1  -7  -3  263.97   21.60
  -1  -7  -3  296.97   21.40
   1  -7   3  330.27   26.00
  -1  -7  -3  324.27   26.40
  -1  -7  -3  324.37   22.60
  -1  -7  -3  274.67   20.90
   1  -7   3  295.27   27.10
  -1  -7  -3  327.37   23.50
  -1   7  -3  294.87   22.90
  -1   7  -3  284.57   21.40
  -1   7  -3  316.67   20.70
  -1   7  -3  270.47   20.10
  -1   7  -3  286.27   22.80
  -1   7  -3  269.07   21.30
  -1   7  -3  295.77   20.90
  -1   7  -3  245.18   21.70
  -1   7  -3  272.57   21.80
   1   7   3  307.37   21.40
  -2  -7  -3   40.20    5.20
  -2  -7  -3   49.70    8.20
   2  -7   3   34.20    9.70
  -2  -7  -3   50.69   11.30
  -2  -7  -3   42.60    6.30
  -2  -7  -3   31.60    5.20
  -2  -7  -3   34.60   11.20
   2  -7   3   65.29   10.70
  -2  -7  -3   39.60    5.50
  -2   7  -3   40.30    5.30
  -2   7  -3   52.99    9.00
  -2   7  -3   41.10    5.10
  -2   7  -3   39.60    7.90
  -2   7  -3   39.80    6.10
  -2   7  -3   42.40    5.70
  -2   7  -3   40.70    4.50
  -2   7  -3   57.79    8.70
   2   7   3   44.70    8.10
  -2   7  -3   58.19    6.10
   2   7   3   33.30    5.30
  -2   7  -3   43.80    5.50
  -3  -7  -3    3.20    4.20
  -3  -7  -3    3.60    3.70
  -3  -7  -3    3.90    3.00
  -3  -7  -3    8.00    7.70
  -3  -7  -3    0.70    2.50
  -3  -7  -3    7.00    4.80
  -3  -7  -3    1.70    2.30
  -3  -7  -3    0.70   12.10
  -3   7  -3    4.40    5.20
   3   7   3    1.50    2.70
  -3   7  -3    6.20    2.80
  -3   7  -3   -3.40    5.80
  -3   7  -3    3.70    2.60
   3   7   3   -0.10    5.10
  -3   7  -3    7.40    2.60
  -3   7  -3    3.40    2.60
  -3   7  -3   -1.20    2.60
  -3   7  -3    2.40    2.70
  -3   7  -3    5.30    2.90
  -3   7  -3    6.30    2.10
  -3   7  -3    5.10    2.70
  -4  -7  -3   74.69    9.10
  -4  -7  -3   79.69    8.30
  -4  -7  -3   85.39   10.00
  -4  -7  -3   30.50   18.90
  -4  -7  -3   71.99    7.90
  -4  -7  -3   73.49    8.10
  -4  -7  -3   75.69   10.50
  -4  -7  -3   81.39   23.20
  -4   7  -3  107.39   15.00
  -4   7  -3   75.59    8.30
   4   7   3   75.19    8.80
  -4   7  -3   90.09   10.60
  -4   7  -3   77.69    7.00
   4   7   3   84.89   13.20
  -4   7  -3   89.39    9.80
  -4   7  -3   82.89    8.40
  -4   7  -3   79.29    9.00
  -4   7  -3   72.79    7.80
  -4   7  -3   75.79    8.40
   4   7   3   70.69    7.20
   5  -7   3  312.77   26.00
  -5  -7  -3  235.68   36.20
  -5  -7  -3  331.27   24.60
  -5  -7  -3  311.77   25.60
  -5  -7  -3  316.87   23.50
  -5  -7  -3  327.67   25.70
  -5  -7  -3  299.87   26.60
  -5   7  -3  379.56   24.80
   5   7   3  334.17   23.00
  -5   7  -3  364.36   25.30
  -5   7  -3  340.57   29.60
  -5   7  -3  381.96   24.40
   5   7   3  333.67   29.60
   5   7   3  307.17   25.70
  -5   7  -3  307.77   23.50
  -5   7  -3  346.17   23.40
  -5   7  -3  364.76   24.10
  -5   7  -3  335.17   25.00
  -5   7  -3  316.27   25.30
   6  -7   3   28.90    4.80
   6   7   3   39.70    9.30
  -6   7  -3   31.20   11.70
  -6   7  -3   49.50    8.20
   6   7   3   48.20   22.80
  -6   7  -3   50.99   10.70
  -6   7  -3   26.10    4.80
   7  -7   3  260.77   19.70
  -7  -7  -3  283.07   19.50
  -7  -7  -3  248.58   20.50
   7   7   3  288.37   21.50
  -7   7  -3  270.87   20.60
  -7   7  -3  268.17   20.20
  -7   7  -3  250.17   18.90
   8  -7   3   44.50    7.50
  -8  -7  -3   48.10    6.00
  -8   7  -3   55.49    5.80
   8   7   3   52.99    6.60
  -8   7  -3   54.69    5.90
   9  -8  -3    3.70    3.00
  -9  -8   3    1.50    2.50
  -9  -8   3    0.40    1.70
   9   8  -3    0.60    2.10
  -9   8   3    0.00    1.80
  -9   8   3    1.20    1.90
  -8  -8   3   19.50    4.60
  -8  -8   3   14.50    3.20
   8  -8  -3   16.10    4.30
   8  -8  -3   19.80    3.60
   8  -8  -3   37.30    9.00
  -8  -8   3    9.20   13.00
  -8  -8   3   22.60    3.70
   8   8  -3   20.60    4.70
  -8   8   3   26.60    5.20
   8   8  -3   18.60    4.60
  -8   8   3   21.50    4.40
  -7  -8   3  172.88   14.40
  -7  -8   3  179.88   14.80
   7  -8  -3  161.08   14.50
  -7  -8   3  168.28   24.90
  -7  -8   3  187.18   14.00
   7  -8  -3  180.58   16.00
   7  -8  -3  188.58   14.30
  -7  -8   3  193.98   16.50
  -7  -8   3  136.99   18.60
   7  -8  -3  202.18   14.60
  -7   8   3  196.18   23.00
  -7   8   3  194.58   15.50
  -7   8   3  194.08   15.70
   7   8  -3  154.08   15.20
  -6  -8   3   22.70    6.10
   6  -8  -3   18.90    4.10
  -6  -8   3   16.50    3.80
  -6  -8   3   29.80    4.60
  -6  -8   3   19.40    4.30
   6  -8  -3   12.30    5.00
  -6  -8   3   16.70   10.20
   6  -8  -3   22.50    4.30
   6   8  -3   23.50    5.00
  -6   8   3   30.10   10.60
  -6   8   3   26.20    5.00
  -6   8   3   25.10    3.70
  -6   8   3   24.20    5.40
  -6   8   3   20.40    4.60
  -5  -8   3   15.40   11.50
  -5  -8   3   15.90   11.90
  -5  -8   3   13.20    3.90
   5  -8  -3   13.30    4.60
   5  -8  -3   12.70    3.40
  -5  -8   3   12.40    3.40
  -5   8   3   20.80    5.00
  -5   8   3    9.90    2.80
   5   8  -3    9.30    3.50
  -5   8   3   18.60    4.50
   5   8  -3   10.40    5.20
  -5   8   3   16.50    4.30
  -5   8   3   16.10    2.80
  -5   8   3   13.00    7.80
   4  -8  -3   17.10    4.70
   4  -8  -3   15.90    5.80
  -4  -8   3   29.20    8.30
  -4  -8   3   24.20   28.00
   4  -8  -3   23.90    4.00
  -4  -8   3   19.40    3.60
   4  -8  -3   23.40   10.80
  -4  -8   3   27.30    4.90
  -4  -8   3   25.50    4.40
   4  -8  -3   19.00    6.10
   4  -8  -3   18.50    4.70
  -4   8   3   33.20    8.40
  -4   8   3   29.60    5.30
   4   8  -3   14.40    7.00
   4   8  -3   20.60    4.40
  -4   8   3   20.80    5.30
  -4   8   3   19.40    3.00
   4   8  -3   18.90    5.10
  -4   8   3   17.20    4.00
  -4   8   3   24.30    4.90
  -3  -8   3    1.50    1.90
   3  -8  -3    3.00    7.60
  -3  -8   3   -2.90    5.40
   3  -8  -3   -1.20    3.60
  -3  -8   3   -1.50    2.90
   3  -8  -3   -2.70    3.90
  -3  -8   3   11.90    8.50
   3  -8  -3    2.60    2.60
   3  -8  -3   -3.40   11.60
   3  -8  -3    9.10    4.80
   3  -8  -3   -2.70    3.70
  -3  -8   3   -6.50   11.00
  -3  -8   3    1.20    2.50
   3   8  -3    1.10    5.30
  -3   8   3    1.10    3.20
   3   8  -3    3.30    2.10
  -3   8   3    2.50    2.80
  -3   8   3    5.40    2.80
   3   8  -3   -0.90    2.90
  -3   8   3   -0.40    1.70
   3   8  -3    4.10    3.20
   3   8  -3    2.40    3.40
  -3   8   3    6.30    5.40
   3   8  -3    1.90    2.20
   2  -8  -3  504.75   38.30
   2  -8  -3  513.85   37.60
   2  -8  -3  501.25   42.00
  -2  -8   3  530.65   43.70
  -2  -8   3  452.15   36.40
  -2  -8   3  600.94   43.80
   2  -8  -3  526.95   41.60
   2  -8  -3  565.04   37.40
  -2   8   3  571.64   38.00
   2   8  -3  553.94   39.20
   2   8  -3  475.25   36.20
   2   8  -3  569.54   36.20
  -2   8   3  496.95   35.60
   2   8  -3  571.84   36.30
   2   8  -3  531.85   38.00
   2   8  -3  546.75   36.40
   2   8  -3  479.35   38.40
  -2   8   3  615.84   39.80
   2   8  -3  546.55   37.30
   1  -8  -3   -3.60    6.20
  -1  -8   3    0.50    2.20
  -1  -8   3   -1.60    8.90
   1  -8  -3   -2.50    3.00
   1  -8  -3    1.10    3.20
  -1  -8   3   -2.90    7.30
  -1  -8   3   -3.90    4.50
   1  -8  -3    6.30    9.00
   1  -8  -3    1.00    3.00
  -1   8   3   -2.30    3.90
  -1   8   3    3.20    2.80
   1   8  -3    1.70    1.90
   1   8  -3   -0.20    5.30
   1   8  -3   -0.10    2.60
  -1   8   3    0.60    2.50
   1   8  -3   -0.30    2.60
   1   8  -3    4.70    2.20
   1   8  -3    0.70    1.90
  -1   8   3    0.90    1.70
   1   8  -3    8.70    3.60
  -1   8   3    4.60    4.20
   1   8  -3    1.50    4.20
   0  -8   3   60.39   11.50
   0  -8  -3   49.60   11.50
   0  -8   3   73.99    9.10
   0  -8  -3   74.89   17.70
   0  -8  -3   62.69    7.90
   0  -8  -3   60.59    6.70
   0  -8  -3   65.99    8.80
   0  -8  -3   58.69    7.30
   0  -8  -3   45.90    7.70
   0  -8   3   82.39   14.70
   0   8   3   54.49    5.50
   0   8  -3   66.39    7.70
   0   8  -3   64.29    9.00
   0   8  -3   62.89    6.80
   0   8   3   87.39    9.70
   0   8   3   54.39    7.10
   0   8  -3   63.89    5.80
   0   8   3   68.69    8.00
   0   8   3   67.49    9.30
   0   8  -3   53.39    7.40
   0   8  -3   55.09    6.00
   0   8  -3   58.79    6.70
   0   8  -3   61.99    6.50
   0   8  -3   57.99    6.00
   0   8  -3   71.29    9.90
   0   8   3   65.09    6.50
  -1  -8  -3    3.20    2.70
   1  -8   3    3.70   11.60
  -1  -8  -3    1.40    4.00
  -1  -8  -3    0.00    2.40
  -1  -8  -3    4.40    6.90
   1  -8   3    5.80    8.20
  -1  -8  -3   -2.60    3.50
  -1  -8  -3    1.70    2.30
  -1  -8  -3   -8.40    9.80
  -1   8  -3    2.00    1.80
  -1   8  -3    2.30    5.60
  -1   8  -3    1.80    2.30
   1   8   3   -0.50    2.00
  -1   8  -3    1.60    2.50
  -1   8  -3   -2.90    2.80
  -1   8  -3    1.50    4.70
  -1   8  -3    1.20    2.20
   1   8   3    1.00    1.70
   1   8   3    5.50    4.90
  -1   8  -3    4.30    3.20
  -1   8  -3   -2.40    1.80
  -2  -8  -3  568.94   40.60
   2  -8   3  579.24   46.50
  -2  -8  -3  598.04   49.40
  -2  -8  -3  524.55   41.60
   2  -8   3  540.55   45.00
  -2  -8  -3  611.14   43.40
  -2  -8  -3  574.74   40.70
  -2  -8  -3  597.64   47.10
  -2  -8  -3  579.14   40.20
  -2  -8  -3  614.04   42.40
  -2   8  -3  534.15   40.40
  -2   8  -3  554.14   41.20
  -2   8  -3  640.64   39.70
  -2   8  -3  582.34   39.60
   2   8   3  689.03   43.70
  -2   8  -3  652.93   40.60
   2   8   3  563.84   40.90
  -2   8  -3  575.84   42.50
  -2   8  -3  628.44   40.10
  -2   8  -3  558.14   41.50
  -2   8  -3  556.54   40.90
  -2   8  -3  603.84   41.10
  -3  -8  -3   96.89   17.60
  -3  -8  -3   87.79   10.20
  -3  -8  -3   88.89    9.00
  -3  -8  -3   83.49   10.00
  -3  -8  -3   84.49    9.00
  -3  -8  -3  101.39   10.10
  -3  -8  -3   81.29   11.00
  -3   8  -3   89.99   13.40
  -3   8  -3   79.79    9.60
  -3   8  -3  114.49   11.20
  -3   8  -3   95.59    8.00
  -3   8  -3   91.99   11.10
  -3   8  -3   90.79   11.60
  -3   8  -3   81.19    9.10
  -3   8  -3   89.89    7.70
  -3   8  -3   79.39    9.80
   3   8   3   82.19    9.10
   3   8   3   98.79   13.20
  -3   8  -3   89.59   11.30
  -4  -8  -3  280.27   23.50
  -4  -8  -3  289.77   22.30
  -4  -8  -3  238.18   32.10
  -4  -8  -3  276.37   24.70
  -4  -8  -3  280.57   23.20
  -4  -8  -3  299.67   21.80
  -4   8  -3  304.27   21.10
   4   8   3  279.07   23.00
  -4   8  -3  294.67   22.90
  -4   8  -3  312.87   21.80
  -4   8  -3  289.37   21.00
   4   8   3  298.67   26.70
  -4   8  -3  311.57   22.40
  -4   8  -3  273.07   22.10
  -4   8  -3  293.27   22.40
  -4   8  -3  303.47   27.10
  -4   8  -3  330.37   22.00
  -4   8  -3  327.57   23.30
  -5  -8  -3   53.89    7.40
  -5  -8  -3   40.30    7.30
  -5  -8  -3   52.69   10.90
  -5  -8  -3  -34.50   35.90
  -5  -8  -3   39.40    7.70
  -5  -8  -3   47.40    6.40
  -5  -8  -3   53.19    6.30
  -5   8  -3   56.29    6.30
  -5   8  -3   54.29    6.60
  -5   8  -3   59.89    7.50
   5   8   3   59.39   22.20
  -5   8  -3   55.59    5.50
   5   8   3   47.70    7.50
  -5   8  -3   44.00    6.80
  -5   8  -3   53.89    6.40
  -5   8  -3   40.20    7.40
  -5   8  -3   52.29    6.90
  -5   8  -3   30.30    7.50
  -5   8  -3   54.89   12.50
  -6  -8  -3  288.57   23.70
  -6  -8  -3  299.97   23.10
  -6  -8  -3  310.57   22.10
   6  -8   3  269.17   21.60
  -6   8  -3  299.57   22.90
   6   8   3  292.47   23.30
  -6   8  -3  321.57   21.50
  -6   8  -3  275.77   20.90
  -6   8  -3  308.27   22.60
  -7  -8  -3    0.30    2.00
   7  -8   3    1.90    5.50
  -7  -8  -3   -0.90    2.30
  -7   8  -3   -1.20    2.10
  -7   8  -3    2.10    2.20
  -7   8  -3    3.80    2.50
   7   8   3    0.70    2.80
  -8  -8  -3   14.20    3.00
  -8   8  -3   22.10    3.50
   8   8   3   26.90    4.30
  -8   8  -3   21.70    3.60
  -9  -9   3    5.50    1.80
   9  -9  -3   12.70    2.70
  -9  -9   3    8.50    2.90
   9   9  -3   11.10    2.00
   9   9  -3    6.70    2.30
  -9   9   3    6.20    2.20
  -9   9   3   14.00    2.80
  -8  -9   3   13.40    2.30
   8  -9  -3   22.10    3.50
   8  -9  -3   13.90    5.60
  -8  -9   3   19.20    3.50
  -8  -9   3   23.30    4.80
  -8   9   3   20.50    4.50
  -8   9   3   12.90    3.30
   8   9  -3   16.30    3.80
   8   9  -3   18.30    4.10
  -7  -9   3    7.70    3.30
   7  -9  -3    9.40    2.90
  -7  -9   3   -1.50    4.40
   7  -9  -3    9.30    4.30
   7  -9  -3    8.80    4.70
  -7  -9   3    2.90    4.10
  -7  -9   3    5.00   15.30
  -7  -9   3    6.70    2.60
  -7  -9   3   -8.70   11.50
   7   9  -3    5.50    3.10
  -7   9   3    3.70    3.00
  -7   9   3    8.70    3.60
   7   9  -3    7.10    3.60
  -6  -9   3    9.50   11.90
   6  -9  -3   12.80    4.00
  -6  -9   3   10.70    4.20
   6  -9  -3   12.30    3.70
  -6  -9   3   11.00    3.40
  -6  -9   3   12.40    8.10
   6  -9  -3    1.30    4.70
  -6   9   3   12.70   11.90
  -6   9   3   12.20    6.90
  -5  -9   3   76.29    8.10
   5  -9  -3   58.09    7.40
  -5  -9   3   70.19    7.40
  -5  -9   3   77.29   15.80
   5  -9  -3   60.19    8.10
  -5  -9   3   67.19    7.30
  -5  -9   3   42.40   20.40
   5  -9  -3   78.69    7.60
  -5   9   3   82.19   15.90
  -5   9   3   68.29    8.00
  -5   9   3   58.59    7.60
   5   9  -3   49.00    8.50
   5   9  -3   53.49    7.50
   5   9  -3   49.60    8.50
  -5   9   3   61.09    5.80
  -5   9   3   66.39    6.00
  -5   9   3   76.09    8.70
   4  -9  -3   62.09    8.10
  -4  -9   3   55.49    7.30
  -4  -9   3   77.59   14.30
   4  -9  -3   61.59    9.60
   4  -9  -3   71.59    7.30
  -4  -9   3   65.09    9.00
  -4  -9   3   81.89   18.10
   4  -9  -3   47.90    9.40
  -4  -9   3   57.69    6.90
  -4   9   3   72.09    8.50
   4   9  -3   62.99    7.80
  -4   9   3   57.69    7.20
   4   9  -3   58.59    7.10
  -4   9   3   62.69    7.30
  -4   9   3   57.49    5.60
  -4   9   3   46.40   11.20
   4   9  -3   46.90    8.40
  -3  -9   3   29.30    4.70
   3  -9  -3   29.00    4.80
   3  -9  -3   38.70   13.40
  -3  -9   3   26.10   17.20
   3  -9  -3   48.60    8.30
  -3  -9   3   16.20   11.80
  -3  -9   3   19.10    4.20
   3  -9  -3   26.10    4.90
   3  -9  -3   18.70   18.70
   3  -9  -3   19.70    5.00
  -3  -9   3   23.40    4.30
   3  -9  -3   31.90    6.30
  -3  -9   3   41.50   10.40
  -3   9   3   24.90    3.70
   3   9  -3   29.00    5.40
   3   9  -3   25.30    6.90
  -3   9   3   30.10    8.00
  -3   9   3   24.80    8.20
  -3   9   3   37.80    6.10
   3   9  -3   30.20    8.60
   3   9  -3   29.70    5.90
   3   9  -3   33.70    4.30
   3   9  -3   33.60    5.00
  -3   9   3   23.70    5.10
   2  -9  -3   43.00    7.50
   2  -9  -3   26.80    5.30
   2  -9  -3   29.00    5.10
  -2  -9   3   35.50    5.00
  -2  -9   3   39.70    8.00
  -2  -9   3   38.90   13.00
   2  -9  -3   26.40    6.70
   2  -9  -3   36.50    5.60
  -2  -9   3   33.30    8.70
  -2  -9   3   33.40   23.30
   2  -9  -3   29.40   10.60
   2  -9  -3   19.90   15.50
   2   9  -3   39.40    4.90
   2   9  -3   48.00    5.30
   2   9  -3   39.60    4.70
   2   9  -3   36.50    5.40
   2   9  -3   37.90    6.50
  -2   9   3   42.40    9.10
   2   9  -3   46.10    9.10
  -2   9   3   38.30    4.20
   2   9  -3   36.60    5.10
   2   9  -3   32.80    7.40
  -2   9   3   34.30    5.80
  -2   9   3   50.49    6.90
   1  -9  -3   12.90    4.10
   1  -9  -3   15.80    3.50
   1  -9  -3   25.10    7.10
   1  -9  -3   27.10    4.90
  -1  -9   3   24.00   10.80
   1  -9  -3   25.20    6.20
  -1  -9   3   14.70   11.00
   1  -9  -3   11.20   13.40
   1  -9  -3   28.40   11.30
  -1  -9   3   30.70   15.30
   1   9  -3   25.40    4.20
   1   9  -3   25.60    8.30
   1   9  -3   24.20    4.70
  -1   9   3   26.60    8.00
   1   9  -3   28.60    5.90
   1   9  -3   26.40    3.80
   1   9  -3   20.70    5.40
  -1   9   3   22.30    3.40
  -1   9   3   34.20    5.90
   1   9  -3   24.60    3.90
   1   9  -3   31.40    7.90
  -1   9   3   24.40    5.00
   1   9  -3   26.60    4.10
   0  -9   3  268.67   27.20
   0  -9  -3  243.78   30.30
   0  -9  -3  245.58   22.30
   0  -9  -3  252.37   19.80
   0  -9  -3  251.17   21.40
   0  -9  -3  252.07   26.50
   0  -9   3  241.18   30.00
   0  -9  -3  245.78   19.70
   0  -9  -3  255.67   20.00
   0   9  -3  260.87   19.20
   0   9   3  296.87   22.90
   0   9  -3  256.17   22.40
   0   9   3  296.67   20.00
   0   9  -3  261.07   19.00
   0   9  -3  243.18   22.50
   0   9  -3  241.08   21.20
   0   9  -3  274.17   19.80
   0   9  -3  282.87   19.70
   0   9  -3  271.17   19.10
   0   9   3  249.68   18.60
   0   9  -3  261.47   20.30
   0   9   3  255.67   20.60
   0   9   3  297.37   21.10
   0   9  -3  255.87   20.90
   0   9   3  298.67   22.80
  -1  -9  -3   20.30    4.50
   1  -9   3  -12.30   15.90
  -1  -9  -3   20.80    7.00
  -1  -9  -3   13.10    3.50
  -1  -9  -3   11.20    4.70
   1  -9   3    9.20   11.20
  -1  -9  -3   11.50    3.60
  -1   9  -3   11.20    3.70
  -1   9  -3   11.40    4.30
   1   9   3   12.90    6.90
   1   9   3   12.40    2.70
  -1   9  -3   11.00    2.70
  -1   9  -3    8.50    3.00
   1   9   3   15.70    3.70
   1   9   3   12.40    4.30
  -1   9  -3   14.80    4.60
  -1   9  -3    7.50    6.20
   1   9   3   12.70    4.30
   1   9   3    9.50    6.30
  -1   9  -3   18.20    4.40
  -1   9  -3   13.90    2.90
  -1   9  -3   11.40    2.90
  -1   9  -3   15.10    3.80
  -2  -9  -3   74.09   16.50
  -2  -9  -3   48.60    6.90
   2  -9   3   29.40   22.40
   2  -9   3   28.30   15.30
  -2  -9  -3   56.89    7.00
  -2  -9  -3   50.69    6.90
  -2  -9  -3   65.09   11.20
  -2  -9  -3   55.49    8.20
   2  -9   3   48.80    9.20
  -2  -9  -3   82.39   27.30
  -2   9  -3   56.69    7.70
  -2   9  -3   61.59    7.20
  -2   9  -3   45.00    6.60
  -2   9  -3   61.89    6.40
  -2   9  -3   66.79    6.70
   2   9   3   55.79    6.90
   2   9   3   52.79    8.30
  -2   9  -3   55.69    6.90
  -2   9  -3   49.80   12.00
   2   9   3   65.49   10.90
  -2   9  -3   57.89    7.40
   2   9   3   66.89   11.30
  -2   9  -3   70.69    6.30
   2   9   3   42.30    8.00
  -2   9  -3   56.09    5.90
  -2   9  -3   71.19   11.60
  -3  -9  -3   45.60   15.90
  -3  -9  -3   62.69    7.30
  -3  -9  -3   60.59    9.50
  -3  -9  -3   63.39    9.00
  -3  -9  -3   51.79   10.40
  -3  -9  -3   59.99    7.70
  -3  -9  -3   64.49   10.00
   3   9   3   57.99    7.80
  -3   9  -3   72.39    7.20
  -3   9  -3   61.99    7.60
  -3   9  -3   68.79   13.80
  -3   9  -3   77.19    7.50
  -3   9  -3   76.89    8.80
  -3   9  -3   64.19    6.90
  -3   9  -3   70.59    7.80
  -3   9  -3   70.49    6.60
   3   9   3   47.60   10.90
  -3   9  -3   60.99    7.50
  -3   9  -3   68.69    8.00
   3   9   3   87.69   12.80
  -4  -9  -3   82.49   13.00
  -4  -9  -3   71.49   10.00
  -4  -9  -3   70.09    9.40
  -4  -9  -3   68.89    8.00
  -4  -9  -3   69.99    8.50
  -4  -9  -3   72.99    8.40
  -4  -9  -3  117.99   24.00
  -4   9  -3   81.29    7.80
   4   9   3   78.59    9.00
  -4   9  -3   76.59    7.30
  -4   9  -3   78.59   16.30
  -4   9  -3   74.99    8.70
  -4   9  -3   75.89    8.50
  -4   9  -3   89.19    8.30
  -4   9  -3   88.99    9.40
  -4   9  -3   95.39    9.00
  -4   9  -3   76.69    7.90
  -4   9  -3   74.89    8.70
  -5  -9  -3   27.00    5.20
  -5  -9  -3   20.50   13.50
  -5  -9  -3   19.00    4.50
  -5  -9  -3   24.20    6.70
  -5  -9  -3   20.20    5.10
  -5  -9  -3   19.90    3.50
  -5   9  -3   12.80    3.60
  -5   9  -3   13.20    3.80
  -5   9  -3   27.00    4.50
  -5   9  -3   16.20    3.50
   5   9   3   14.90    4.00
  -5   9  -3   26.70    3.80
  -5   9  -3   21.80    4.40
  -5   9  -3   20.50   12.10
  -5   9  -3   13.20    4.20
  -6  -9  -3    4.70    2.40
  -6  -9  -3   10.70    3.60
  -6  -9  -3    8.30    8.60
   6   9   3   11.00    3.70
  -6   9  -3   10.50    3.50
  -6   9  -3    7.40    2.60
  -6   9  -3   11.90    3.50
  -7  -9  -3  119.79    9.50
  -7  -9  -3  120.99   10.60
  -7   9  -3  106.79   10.70
  -7   9  -3  124.99   11.90
   7   9   3  126.19   11.10
  -7   9  -3  118.99   12.60
  -8  -9  -3    4.40    1.80
   8   9   3    3.40    1.30
  -8   9  -3    8.40    2.10
  -8   9  -3    5.50    2.00
   8   9   3    2.30    2.20
   8 -10  -3   62.89    6.00
   8 -10  -3   44.80   12.50
   8 -10  -3   63.09    6.20
  -8 -10   3   60.89    6.10
   8  10  -3   64.39    5.70
   8  10  -3   65.69    9.20
  -8  10   3   65.09    6.60
   8  10  -3   59.19    6.60
  -8  10   3   58.09    6.30
   7 -10  -3   21.40    4.70
  -7 -10   3   16.40    3.50
  -7 -10   3    6.90    9.50
   7 -10  -3   11.00    4.90
  -7 -10   3   10.30    3.50
  -7 -10   3    9.50    2.40
   7 -10  -3   22.70    3.90
   7  10  -3   13.70    3.50
  -7  10   3   14.70    3.50
   7  10  -3   23.70    3.60
   7  10  -3   15.60    5.40
  -7  10   3   20.10    4.10
   6 -10  -3  251.87   19.60
  -6 -10   3  255.37   27.50
  -6 -10   3  261.27   19.30
  -6 -10   3  274.27   20.20
  -6 -10   3  270.37   20.00
   6 -10  -3  267.67   19.30
  -6 -10   3  208.48   33.40
  -6  10   3  285.77   20.50
   6  10  -3  229.78   20.90
   6  10  -3  252.77   20.30
  -6  10   3  254.67   20.10
  -6  10   3  279.47   29.10
  -5 -10   3  264.47   32.20
  -5 -10   3  360.76   25.70
  -5 -10   3  297.87   22.60
   5 -10  -3  300.87   21.60
  -5  10   3  288.17   23.10
   5  10  -3  250.67   22.00
   5  10  -3  310.37   21.20
  -5  10   3  304.27   29.40
  -5  10   3  240.38   22.60
  -5  10   3  335.57   24.80
   5  10  -3  257.47   27.50
   4 -10  -3  120.99   10.90
  -4 -10   3  108.79   10.40
  -4 -10   3   96.29   19.30
   4 -10  -3  111.09   10.80
  -4 -10   3  106.99   30.60
   4 -10  -3  120.39   10.40
  -4 -10   3  109.39   10.20
  -4 -10   3  114.39   10.90
  -4  10   3  139.19   12.10
  -4  10   3  104.59    8.80
  -4  10   3   99.19   10.40
   4  10  -3  112.49   11.30
  -4  10   3  113.69    8.60
   4  10  -3   91.19   11.80
   4  10  -3  121.39    9.80
   4  10  -3   95.09   10.20
  -4  10   3  111.79   10.90
   3 -10  -3  386.86   27.80
   3 -10  -3  388.56   30.70
  -3 -10   3  393.36   28.40
  -3 -10   3  388.76   39.60
   3 -10  -3  384.46   28.20
  -3 -10   3  392.76   28.00
   3 -10  -3  376.56   29.10
  -3 -10   3  405.36   28.70
  -3  10   3  339.77   27.80
  -3  10   3  396.16   33.10
   3  10  -3  408.46   27.60
  -3  10   3  389.86   26.90
  -3  10   3  426.76   28.70
  -3  10   3  454.45   30.10
   3  10  -3  403.86   28.20
   3  10  -3  371.36   27.90
   3  10  -3  352.16   30.20
   3  10  -3  401.56   31.80
   3  10  -3  399.16   29.50
  -2 -10   3  791.62   65.29
  -2 -10   3  852.21   56.09
   2 -10  -3  719.23   66.19
  -2 -10   3  800.62   56.39
   2 -10  -3  814.62   56.39
   2 -10  -3  775.42   57.49
   2  10  -3  850.41   55.69
  -2  10   3  900.31   60.69
  -2  10   3  802.12   54.89
  -2  10   3  899.01   57.79
   2  10  -3  883.41   55.69
   2  10  -3  846.12   59.49
   2  10  -3  863.31   56.49
   2  10  -3  832.92   57.69
  -2  10   3  829.52   56.19
   2  10  -3  757.02   58.29
   2  10  -3  825.92   55.39
   1 -10  -3  860.01   72.89
  -1 -10   3  969.20   63.79
  -1 -10   3 1194.28   80.99
   1 -10  -3  918.51   64.39
   1 -10  -3  806.52   73.49
   1 -10  -3  863.91   65.69
  -1  10   3  928.01   63.29
  -1  10   3  998.00   67.89
   1  10  -3  976.10   63.49
  -1  10   3  998.50   65.59
   1  10  -3  981.30   63.89
   1  10  -3  943.21   65.69
   1  10  -3 1009.80   63.59
   1  10  -3  995.70   64.79
   1  10  -3  879.01   66.19
   1  10  -3  960.30   67.59
   0 -10   3  161.78   13.10
   0 -10  -3  148.09   15.10
   0 -10  -3  135.49   16.10
   0 -10  -3  154.18   13.50
   0 -10   3  163.78   24.80
   0 -10  -3  147.29   13.50
   0  10   3  139.99   14.40
   0  10  -3  169.48   12.70
   0  10  -3  151.28   14.80
   0  10   3  169.48   17.30
   0  10  -3  173.28   12.70
   0  10  -3  166.98   13.20
   0  10  -3  170.68   13.90
   0  10  -3  174.18   13.20
   0  10  -3  154.08   16.80
   0  10  -3  155.08   14.50
   0  10  -3  171.38   12.80
   0  10  -3  129.59   18.70
   0  10   3  137.69   11.90
  -1 -10  -3  221.38   26.60
  -1 -10  -3  186.88   19.10
  -1 -10  -3  174.68   17.30
  -1 -10  -3  183.38   15.70
  -1 -10  -3  192.78   16.00
   1 -10   3  218.18   29.00
  -1  10  -3  206.78   16.40
  -1  10  -3  171.38   18.90
   1  10   3  231.58   16.90
  -1  10  -3  191.38   14.70
  -1  10  -3  196.18   15.10
  -1  10  -3  190.18   17.20
   1  10   3  193.78   16.60
  -1  10  -3  212.98   15.00
  -1  10  -3  156.18   15.40
  -1  10  -3  183.48   15.50
   1  10   3  187.28   14.40
  -1  10  -3  200.08   16.90
  -1  10  -3  219.08   15.70
   1  10   3  179.28   19.40
  -1  10  -3  179.48   20.60
   1  10   3  220.08   16.20
  -2 -10  -3    2.20    2.60
  -2 -10  -3    0.10    2.50
  -2 -10  -3    2.50    2.80
  -2 -10  -3   -6.80   14.60
  -2 -10  -3   -7.40    5.30
   2 -10   3    2.30   10.90
  -2 -10  -3   -0.90    3.60
  -2  10  -3    2.10    2.30
  -2  10  -3   -0.20    2.10
  -2  10  -3    0.70    2.30
  -2  10  -3  -13.10   10.20
  -2  10  -3   -0.90    2.40
  -2  10  -3    1.00    2.10
   2  10   3    3.40    2.50
  -2  10  -3    1.70    2.60
  -2  10  -3   -2.90    1.80
   2  10   3   -0.30    1.90
  -2  10  -3    0.00    2.70
   2  10   3   -0.90    3.70
  -2  10  -3   -0.40    2.60
   2  10   3   -4.10    4.00
  -3 -10  -3  122.39   13.70
  -3 -10  -3  130.89   12.30
  -3 -10  -3  107.09   24.50
  -3 -10  -3  129.09   11.80
  -3 -10  -3  119.19   14.00
  -3 -10  -3  112.69   15.30
  -3 -10  -3  132.29   12.50
  -3  10  -3  157.18   13.70
  -3  10  -3   91.39   20.20
  -3  10  -3  115.19   11.90
  -3  10  -3  139.79   12.40
  -3  10  -3  152.48   12.10
  -3  10  -3  140.89   11.50
  -3  10  -3  128.29   11.00
   3  10   3  143.19   12.80
  -3  10  -3  165.58   13.10
   3  10   3  142.69   11.10
  -3  10  -3  140.89   12.80
  -3  10  -3  146.09   11.20
  -4 -10  -3   54.69    7.40
  -4 -10  -3   70.89    8.90
  -4 -10  -3   60.29   11.90
  -4 -10  -3   35.00    8.00
  -4 -10  -3   60.59    8.90
  -4 -10  -3   57.39    7.70
  -4  10  -3   70.59    8.10
  -4  10  -3   58.89    7.50
  -4  10  -3   53.19    7.00
  -4  10  -3   62.39    6.70
  -4  10  -3   52.89    7.40
   4  10   3   60.69    8.30
  -4  10  -3   33.00   14.10
  -4  10  -3   43.80    7.30
  -4  10  -3   48.90    8.70
  -4  10  -3   73.29    8.40
  -4  10  -3   63.59    6.60
  -5 -10  -3   -1.30    1.90
  -5 -10  -3   -3.40    3.20
  -5 -10  -3   -3.90    8.90
  -5 -10  -3   -0.20    4.40
  -5 -10  -3    1.40    2.60
  -5 -10  -3   -1.20    5.50
  -5  10  -3    1.40    2.60
  -5  10  -3    0.90    2.30
  -5  10  -3    0.50    3.30
  -5  10  -3   -0.40    2.00
   5  10   3    0.90    2.40
  -5  10  -3    0.90    2.90
  -5  10  -3    0.60    2.30
  -5  10  -3    2.00    1.90
  -6 -10  -3   60.39    6.70
  -6 -10  -3   67.69    7.70
  -6  10  -3   63.69    7.10
  -6  10  -3   70.49    6.50
  -6  10  -3   66.89    7.20
   6  10   3   76.89    7.90
  -7 -10  -3   17.60    2.70
  -7 -10  -3   16.70    3.40
  -7  10  -3   11.30    2.70
   7  10   3   11.30    2.90
  -7  10  -3   19.70    3.30
   7  10   3   19.00    2.70
   8 -11  -3    5.60    2.60
   8 -11  -3    0.20    1.70
  -8 -11   3    6.10    2.10
  -8  11   3    2.00    1.90
  -8  11   3    2.10    2.20
   8  11  -3    1.90    1.70
   8  11  -3    1.60    1.50
  -7 -11   3    2.00    3.10
  -7 -11   3    0.60    1.90
   7 -11  -3    3.00    2.30
   7 -11  -3    2.10    5.00
  -7 -11   3    0.10    3.90
   7 -11  -3    2.80    3.60
   7  11  -3    1.00    2.80
  -7  11   3   -0.70    1.90
  -7  11   3   -0.90    2.30
   7  11  -3    1.60    2.20
   7  11  -3    1.50    2.40
  -6 -11   3  -13.10   11.00
  -6 -11   3   -0.10    2.00
  -6 -11   3    3.50    2.90
  -6 -11   3    1.20    2.50
   6 -11  -3    0.30    2.80
  -6  11   3    4.50    3.20
  -6  11   3    1.70    2.60
   6  11  -3    3.20    2.70
   6  11  -3    0.50    2.60
   6  11  -3    0.90    2.10
  -6  11   3    1.10    2.30
  -5 -11   3  193.88   16.00
  -5 -11   3  196.18   21.20
  -5 -11   3  211.68   16.80
   5 -11  -3  222.38   17.10
  -5 -11   3  201.28   16.60
   5 -11  -3  209.18   16.10
  -5  11   3  209.98   16.70
  -5  11   3  250.47   18.20
   5  11  -3  187.78   17.70
  -5  11   3  206.98   14.80
   5  11  -3  220.18   15.70
  -5  11   3  247.88   32.80
  -5  11   3  176.28   16.00
   5  11  -3  213.18   16.60
   5  11  -3  193.58   16.30
   4 -11  -3   31.50    5.20
  -4 -11   3   38.10    5.90
  -4 -11   3   50.29    7.50
  -4 -11   3   47.00    7.70
   4 -11  -3   39.80    6.10
  -4 -11   3   42.20   10.80
  -4  11   3   37.80    6.30
  -4  11   3   23.70    7.50
  -4  11   3   34.00    4.40
   4  11  -3   40.40    6.50
   4  11  -3   39.70   10.80
   4  11  -3   44.10    6.70
  -4  11   3   39.20   13.60
   3 -11  -3   31.60   10.60
  -3 -11   3   57.99    7.90
  -3 -11   3   49.00    6.70
  -3 -11   3   55.59    7.00
  -3 -11   3   68.49   31.20
   3 -11  -3   47.90    7.50
   3 -11  -3   58.59    7.90
   3 -11  -3   49.10    7.00
   3 -11  -3   58.39   12.70
   3  11  -3   54.99    8.00
   3  11  -3   50.09    6.00
   3  11  -3   46.70    6.80
  -3  11   3   57.69    5.50
   3  11  -3   51.89    8.40
   3  11  -3   49.70    6.10
  -3  11   3   27.40   12.00
  -3  11   3   73.59    8.70
  -3  11   3   52.09    6.80
  -3  11   3   63.09    8.10
  -2 -11   3   72.89   22.30
   2 -11  -3   29.30    8.80
   2 -11  -3   46.60    7.60
  -2 -11   3   46.20    7.20
   2 -11  -3   -7.40   23.40
   2 -11  -3   46.90    7.20
   2 -11  -3   63.89    9.60
  -2 -11   3   53.59    6.80
   2 -11  -3   50.19    7.00
  -2 -11   3   41.60    7.30
   2  11  -3   50.39    5.40
  -2  11   3   51.69    7.10
   2  11  -3   50.39    8.30
  -2  11   3   51.09    5.40
   2  11  -3   53.99    6.00
   2  11  -3   54.39    6.60
  -2  11   3   21.30   15.10
  -2  11   3   56.29    7.70
   2  11  -3   50.79    7.90
  -2  11   3   71.29    8.40
   1 -11  -3    0.30    3.10
   1 -11  -3    0.80    2.90
  -1 -11   3    0.00    2.60
   1 -11  -3   22.50   18.20
   1 -11  -3    2.20    6.90
   1 -11  -3   -3.60    4.20
   1 -11  -3   -2.90    3.00
  -1 -11   3   20.70   19.20
   1  11  -3    1.10    2.10
  -1  11   3    0.90    2.00
   1  11  -3   -1.60    2.30
   1  11  -3    2.60    3.30
   1  11  -3    1.20    3.00
   1  11  -3    6.10    2.60
  -1  11   3   -3.30    8.90
  -1  11   3   -0.50    2.80
  -1  11   3   -3.00    3.10
  -1  11   3    5.60    3.90
   0 -11  -3  124.49   13.80
   0 -11   3  164.88   36.70
   0 -11   3  134.19   12.30
   0 -11  -3  117.39   15.50
   0 -11  -3  166.98   36.30
   0 -11  -3  119.39   12.20
   0 -11  -3  122.69   12.20
   0 -11  -3  124.39   12.40
   0  11   3  127.59   10.70
   0  11  -3  139.39   11.40
   0  11  -3  137.29   11.30
   0  11  -3  140.39   14.00
   0  11  -3  136.39   13.30
   0  11   3  138.69   17.30
   0  11  -3  140.79   12.50
   0  11   3  151.48   13.40
   0  11   3  170.68   13.70
   0  11  -3  142.99   12.00
   0  11  -3  145.79   11.60
  -1 -11  -3  350.56   25.50
  -1 -11  -3  315.87   28.80
  -1 -11  -3  236.38   36.90
  -1 -11  -3  320.67   25.00
  -1 -11  -3  326.27   25.60
  -1 -11  -3  322.47   27.40
   1 -11   3  292.47   28.60
  -1  11  -3  362.06   25.00
   1  11   3  322.37   23.90
  -1  11  -3  352.66   27.30
  -1  11  -3  386.56   26.20
  -1  11  -3  345.67   24.30
  -1  11  -3  361.26   24.50
  -1  11  -3  361.66   25.10
   1  11   3  406.46   25.80
   1  11   3  323.67   25.80
  -1  11  -3  344.97   26.50
  -1  11  -3  291.77   37.50
  -2 -11  -3   59.59   11.80
  -2 -11  -3   46.70    6.90
  -2 -11  -3   49.20    7.20
  -2 -11  -3   51.69    7.20
   2  11   3   42.70    5.50
  -2  11  -3   57.89    6.80
  -2  11  -3   51.29    6.80
  -2  11  -3   55.39    6.80
  -2  11  -3   56.49    6.60
   2  11   3   42.10    7.80
  -2  11  -3   53.79    6.10
  -2  11  -3   58.99    8.10
  -2  11  -3   53.39    7.40
   2  11   3   64.39    7.20
   2  11   3   69.59   24.60
  -2  11  -3   50.09    6.10
  -2  11  -3   60.19    7.30
  -2  11  -3   40.80   24.10
  -3 -11  -3  188.68   16.10
  -3 -11  -3  184.78   16.50
  -3 -11  -3  210.08   16.80
  -3 -11  -3  187.08   18.20
  -3 -11  -3  146.59   19.60
  -3  11  -3  180.58   15.90
   3  11   3  225.78   17.20
  -3  11  -3  164.68   27.00
  -3  11  -3  211.48   15.70
  -3  11  -3  238.58   17.30
   3  11   3  202.38   15.20
  -3  11  -3  222.38   17.40
  -3  11  -3  200.38   16.50
  -3  11  -3  201.38   15.20
  -3  11  -3  225.38   16.40
  -3  11  -3  214.38   15.50
  -3  11  -3  232.38   18.10
  -4 -11  -3    9.40    8.80
  -4 -11  -3   12.10    3.20
  -4 -11  -3   11.40    5.70
  -4 -11  -3    6.70    4.00
  -4 -11  -3   17.00    4.00
  -4 -11  -3   18.80    5.10
   4  11   3   12.70    3.80
  -4  11  -3   10.70    2.80
  -4  11  -3   24.30    4.60
  -4  11  -3    8.50    3.00
  -4  11  -3   16.10    3.10
  -4  11  -3   15.00    3.70
   4  11   3   16.00    3.40
  -4  11  -3   14.30    4.30
  -4  11  -3   10.30    3.10
  -4  11  -3   14.40    4.30
  -5 -11  -3   12.80    6.70
  -5 -11  -3   21.90    3.20
  -5 -11  -3   21.80    4.10
  -5 -11  -3   11.90    6.70
  -5 -11  -3   18.40    5.00
   5  11   3   18.20    4.10
  -5  11  -3   29.90    3.80
  -5  11  -3   18.80    4.00
   5  11   3   21.20    3.60
  -5  11  -3   21.30    4.20
  -5  11  -3   30.70    5.80
  -5  11  -3   22.00    4.00
  -6 -11  -3   15.70    3.10
  -6 -11  -3   16.60    5.40
  -6  11  -3   15.10    3.20
   6  11   3   21.60    4.10
   6  11   3   13.30    2.50
  -6  11  -3   11.90    2.80
   7 -12  -3   -1.10    2.50
  -7 -12   3    1.40    1.30
  -7 -12   3   -0.80    1.50
  -7  12   3    1.40    2.30
   7  12  -3    1.90    1.80
   7  12  -3    2.40    1.70
  -7  12   3    1.70    2.10
  -6 -12   3    8.70    5.70
  -6 -12   3    6.50    2.90
  -6 -12   3    8.00    2.70
  -6 -12   3    8.50    2.70
   6 -12  -3   11.10    2.90
   6 -12  -3   12.80    3.70
  -6  12   3   10.20    2.90
   6  12  -3   12.80    4.50
   6  12  -3    9.40    2.60
   6  12  -3   13.00    3.70
  -6  12   3    8.30    2.90
  -5 -12   3    0.20    2.50
  -5 -12   3    3.20    2.50
   5 -12  -3    1.30    4.80
  -5 -12   3    5.20   10.70
   5 -12  -3    4.70    2.80
  -5 -12   3    5.50    2.80
   5  12  -3    6.60    2.60
  -5  12   3    6.60    3.40
   5  12  -3    5.90    2.70
  -5  12   3    5.10    2.70
  -5  12   3    8.00    3.80
   5  12  -3    3.20    3.10
  -4 -12   3   39.30    6.90
   4 -12  -3   55.59    6.90
   4 -12  -3   55.79    7.70
  -4 -12   3   46.30    6.70
  -4 -12   3   45.10    6.50
  -4 -12   3   57.09   14.10
   4  12  -3   53.39    7.30
   4  12  -3   41.90    7.40
  -4  12   3   65.29   30.80
  -4  12   3   46.20    6.60
   4  12  -3   55.79    5.90
  -4  12   3   51.09    5.10
  -4  12   3   69.09    7.90
   4  12  -3   53.79    5.90
   3 -12  -3   24.60   14.50
  -3 -12   3   45.40    7.20
  -3 -12   3   64.99   13.40
   3 -12  -3   41.50    9.30
  -3 -12   3   36.40    6.50
  -3 -12   3   51.09    6.90
   3 -12  -3   53.89    7.30
   3 -12  -3   51.09    7.00
   3  12  -3   50.89    5.90
   3  12  -3   50.39    7.20
   3  12  -3   44.00    7.70
  -3  12   3   52.69    5.10
  -3  12   3   36.00   17.90
  -3  12   3   71.49    8.30
   3  12  -3   48.60    5.30
  -3  12   3   44.70    6.80
  -3  12   3   61.89    7.80
  -2 -12   3    2.90    3.70
   2 -12  -3    3.10    3.30
   2 -12  -3    0.90    5.90
  -2 -12   3   -5.20    8.70
  -2 -12   3    1.20    2.60
   2 -12  -3   -1.20    2.70
  -2 -12   3   -0.20    2.80
   2 -12  -3   -3.30    3.20
   2  12  -3   -1.00    2.40
   2  12  -3    1.30    3.00
  -2  12   3  -14.60   12.30
   2  12  -3   -0.40    2.20
  -2  12   3    3.40    3.80
  -2  12   3    1.20    2.10
  -2  12   3    5.00    3.30
  -2  12   3   -1.10    2.70
   2  12  -3    0.20    2.80
  -1 -12   3   -6.20    8.60
   1 -12  -3    8.10    5.70
   1 -12  -3    5.30    3.70
   1 -12  -3    7.30    8.50
   1 -12  -3   10.00    4.00
  -1 -12   3    5.70    3.10
  -1 -12   3    3.30    3.50
  -1  12   3   15.90    6.60
  -1  12   3    6.10    3.00
  -1  12   3   -2.80   12.90
  -1  12   3    7.30    5.50
   1  12  -3    6.70    3.60
   0 -12   3   56.49   12.90
   0 -12  -3   60.79    8.10
   0 -12  -3   80.59   14.40
   0 -12  -3   64.29   10.00
   0 -12  -3   72.39    8.80
   0 -12  -3   56.79   10.10
   0 -12   3   73.49    8.50
   0  12   3   81.39   10.10
   0  12  -3   62.09    9.40
   0  12  -3   96.49   10.00
   0  12   3   64.99   15.60
   0  12   3   80.49    7.50
  -1 -12  -3   -3.50    8.50
   1 -12   3   15.00    4.70
  -1 -12  -3   15.60    4.20
  -1 -12  -3    5.80    5.30
  -1 -12  -3    6.80    3.50
   1 -12   3    7.60   12.50
  -1 -12  -3   10.40    3.80
  -1  12  -3    9.10    2.80
  -1  12  -3   13.90    4.00
  -1  12  -3    6.60    4.00
   1  12   3   14.20    2.90
   1  12   3   19.50   17.80
  -1  12  -3    9.00    3.20
  -1  12  -3    9.00    2.70
  -1  12  -3   11.40    4.40
   1  12   3    8.90    3.90
   1  12   3   13.00    4.30
  -2 -12  -3    3.20    2.70
  -2 -12  -3    3.00    2.90
  -2 -12  -3    3.20    3.50
  -2 -12  -3    2.70    8.00
  -2 -12  -3   -1.50    4.30
  -2  12  -3   25.70   36.10
  -2  12  -3    3.40    2.40
  -2  12  -3    3.40    2.70
  -2  12  -3    5.60    3.50
   2  12   3    3.80    2.20
  -2  12  -3    7.60    4.00
  -2  12  -3    7.20    2.70
   2  12   3    2.10    3.90
  -2  12  -3    4.00    2.50
  -2  12  -3    9.00    3.60
  -3 -12  -3   13.20    9.20
  -3 -12  -3   14.20    3.60
  -3 -12  -3   12.40    4.90
  -3 -12  -3    3.40    5.10
   3  12   3   11.30    3.50
  -3  12  -3   18.70    4.70
   3  12   3   15.50    3.30
  -3  12  -3   17.70    4.10
  -3  12  -3    9.50    2.80
  -3  12  -3    6.40    3.00
  -3  12  -3   14.80    4.60
  -3  12  -3   15.40    3.20
  -4 -12  -3  118.49   13.50
  -4 -12  -3  147.89   12.10
  -4 -12  -3  136.09   12.10
  -4 -12  -3  129.09   11.30
   4  12   3  163.68   12.50
  -4  12  -3  141.39   11.70
   4  12   3  126.49   10.80
  -4  12  -3  162.08   11.10
  -4  12  -3  123.29   12.50
  -4  12  -3  158.58   13.00
  -5 -12  -3   41.60    5.10
  -5 -12  -3   38.30    4.30
  -5  12  -3   31.90    4.70
   5  12   3   35.20    4.40
   5  12   3   49.30    5.70
  -5  12  -3   53.29    6.40
  -5  12  -3   38.20    5.10
  -5  12  -3   53.89    4.70
  -6 -12  -3   63.39    5.60
  -6  12  -3   62.79    6.00
  -6  12  -3   59.39    5.60
   6  12   3   59.79    5.40
   6 -13  -3   45.60    6.00
  -6 -13   3   48.10    6.00
  -6 -13   3   64.09    6.20
   6 -13  -3   43.10    5.60
  -6 -13   3   58.19    5.20
   6  13  -3   35.90    5.90
   6  13  -3   61.09    5.00
  -6  13   3   50.29    5.50
  -5 -13   3   -2.80    5.10
   5 -13  -3   -0.70    2.20
  -5 -13   3    1.00    1.90
   5 -13  -3   -0.60    4.00
  -5 -13   3   -2.10    2.10
  -5 -13   3    2.20    2.60
  -5  13   3   -0.40    2.10
   5  13  -3   -0.70    1.60
   5  13  -3    1.80    2.70
  -5  13   3    0.80    2.60
  -4 -13   3   22.90    4.30
  -4 -13   3   20.20   11.80
   4 -13  -3   15.10    3.80
  -4 -13   3   15.40    3.60
  -4 -13   3   14.10    3.60
   4 -13  -3   18.90    3.60
  -4  13   3   17.30    4.10
  -4  13   3   13.60    2.50
   4  13  -3   19.30    5.10
   4  13  -3   14.80    4.10
   4  13  -3   15.10    3.10
  -4  13   3   17.70    4.30
   3 -13  -3   15.40    3.50
  -3 -13   3    9.00    3.30
  -3 -13   3   29.10    5.40
   3 -13  -3   18.50    4.20
  -3 -13   3   39.20   11.90
  -3  13   3   10.00    3.30
   3  13  -3   23.80    5.20
  -3  13   3   21.10    4.80
   3  13  -3   16.60    4.80
  -3  13   3   29.70    3.70
   3  13  -3   23.40    3.80
  -2 -13   3   18.20    4.00
   2 -13  -3   15.40   16.90
  -2 -13   3   -1.10   10.40
   2 -13  -3   13.00    5.20
   2 -13  -3   18.50   11.80
  -2 -13   3   15.90    4.00
   2 -13  -3   17.20    4.20
   2 -13  -3   19.30    3.80
  -2  13   3   30.00    5.80
   2  13  -3   24.10    4.20
   2  13  -3   24.50    6.20
   2  13  -3   17.80    4.40
  -2  13   3   17.80    3.00
  -2  13   3    6.90    4.60
   1 -13  -3   20.80    7.00
   1 -13  -3   19.80    4.60
   1 -13  -3   13.10    4.10
  -1 -13   3   17.20    4.30
   1 -13  -3   15.60   11.10
   1 -13  -3    9.80    6.20
  -1 -13   3   23.90   12.00
  -1  13   3   16.80    4.40
  -1  13   3   18.70    3.20
  -1  13   3   17.50    4.20
   1  13  -3   22.00    5.80
   1  13  -3   18.50    3.70
   1  13  -3   14.80    4.70
   1  13  -3   13.10    3.50
   0 -13  -3    1.90    5.10
   0 -13  -3    3.40    5.10
   0 -13  -3   -2.00    2.60
   0 -13   3    2.30    3.50
   0 -13  -3   -3.90    9.20
   0 -13  -3   -1.50    2.60
   0 -13   3   -5.30   12.70
   0  13   3    1.00    3.00
   0  13  -3    1.90    2.50
   0  13  -3    3.40    2.30
   0  13  -3    1.70    2.90
   0  13  -3   -1.40    2.70
   0  13   3   -1.20    1.80
   1 -13   3   44.20   13.00
  -1 -13  -3   28.80    5.00
   1 -13   3   31.90    5.90
  -1 -13  -3   28.60    7.30
  -1 -13  -3   13.50    9.80
  -1 -13  -3   36.10    5.70
  -1  13  -3   38.00    5.50
  -1  13  -3   21.40    5.40
  -1  13  -3   22.80    5.30
   1  13   3   32.30    5.60
   1  13   3   28.00    4.10
  -1  13  -3   18.40    3.60
  -2 -13  -3   25.00    4.50
  -2 -13  -3   15.80    6.10
  -2 -13  -3   36.70    6.20
  -2 -13  -3   30.00   11.90
  -2 -13  -3   31.90    5.10
  -2  13  -3   34.90    4.70
  -2  13  -3   46.20    6.00
  -2  13  -3   43.40    6.90
  -2  13  -3   33.70    5.50
  -2  13  -3   38.30    6.50
   2  13   3   34.30    4.40
  -3 -13  -3   69.49    7.60
  -3 -13  -3   75.99    8.10
  -3 -13  -3   73.19    8.30
  -3  13  -3   86.49    7.30
  -3  13  -3   89.59    9.20
  -3  13  -3   66.39    9.60
   3  13   3   78.59    6.80
  -3  13  -3   90.19    9.20
  -3  13  -3   78.29    7.20
  -4 -13  -3   -1.00    5.00
  -4 -13  -3    2.10    3.70
  -4 -13  -3    3.30    1.90
  -4 -13  -3    2.90    1.90
  -4  13  -3    3.50    2.00
   4  13   3   -2.10    1.70
  -4  13  -3    5.60    3.10
  -4  13  -3    0.80    1.90
  -4  13  -3    2.30    2.80
  -4  13  -3    6.70    2.90
  -5 -13  -3    2.20    1.50
  -5  13  -3    2.50    1.80
   5  13   3    3.20    2.00
  -5  13  -3    1.60    2.30
   5 -14  -3   13.70    2.60
  -5 -14   3    6.60    2.80
   5 -14  -3   17.50    4.10
  -5 -14   3   16.90    3.90
  -5 -14   3   12.10    2.50
  -5  14   3    7.70    2.50
   5  14  -3    8.30    2.80
   5  14  -3   10.60    2.10
   4 -14  -3    0.90    3.60
  -4 -14   3   -1.30    1.70
  -4 -14   3    0.00    2.90
   4 -14  -3   -0.30    2.30
  -4 -14   3    0.90    2.90
  -4 -14   3   -5.20    5.50
  -4  14   3    0.40    2.40
   4  14  -3   -0.90    1.50
   4  14  -3   -0.30    2.30
  -4  14   3   -9.60    4.40
  -3 -14   3   83.69   11.70
   3 -14  -3  109.89    9.10
  -3 -14   3  106.89    9.50
  -3 -14   3   90.09    9.60
  -3 -14   3  108.99   10.90
   3 -14  -3  117.69    9.60
   3  14  -3  103.69   10.40
  -3  14   3  118.69   10.20
   3  14  -3  108.39    9.70
  -3  14   3  101.59    8.40
   2 -14  -3   51.39   11.60
   2 -14  -3   40.10    6.20
  -2 -14   3   44.00    6.10
   2 -14  -3   43.00    5.70
  -2 -14   3   42.40    6.10
  -2  14   3   48.70    8.20
   2  14  -3   39.30    6.50
  -2  14   3   46.50    4.60
   2  14  -3   44.10    5.10
   1 -14  -3    1.60    3.10
  -1 -14   3    7.50    3.30
  -1 -14   3   -3.40    6.30
   1 -14  -3    2.40    3.30
   1 -14  -3    8.20    3.30
  -1 -14   3    5.90    3.10
   1 -14  -3   13.50    6.20
  -1  14   3    4.30    2.30
   1  14  -3    5.20    3.30
   1  14  -3    6.40    3.20
  -1  14   3    6.60    3.10
   1  14  -3    2.80    2.20
   0 -14  -3  107.09    9.50
   0 -14  -3  125.89   17.20
   0 -14  -3   95.79   10.00
   0 -14  -3  112.49   10.70
   0 -14   3   88.89   11.90
   0  14   3   98.89    8.30
   0  14  -3  113.99   10.70
   0  14  -3  106.49   10.80
   0  14   3  104.39   10.00
   0  14  -3  105.99    8.80
   1 -14   3   -2.90    4.00
  -1 -14  -3   -0.70    3.00
  -1 -14  -3    0.40    2.30
  -1 -14  -3    5.70    3.40
  -1 -14  -3    1.10    6.90
   1  14   3    1.20    1.80
  -1  14  -3    1.70    1.90
  -1  14  -3    6.70    3.30
  -1  14  -3    2.70    3.00
   1  14   3   -6.70    5.20
  -2 -14  -3   -6.30    4.50
  -2 -14  -3    4.80    2.70
  -2 -14  -3    0.40    2.40
  -2 -14  -3    2.00    3.00
  -2  14  -3    3.70    3.30
   2  14   3   -0.70    1.80
  -2  14  -3    5.10    3.20
  -2  14  -3    1.90    2.00
  -3 -14  -3   -0.10    1.70
  -3 -14  -3    2.00    1.80
  -3 -14  -3   -2.10    4.70
  -3  14  -3    1.80    1.70
   3  14   3    1.50    2.30
  -3  14  -3    5.90    3.00
  -3  14  -3    4.40    2.80
  -4 -14  -3    3.50    1.60
  -4 -14  -3    3.40    1.50
  -4  14  -3    3.30    2.50
  -4  14  -3    5.20    1.60
   3 -15  -3    1.30    2.90
  -3 -15   3    1.80    2.40
  -3 -15   3   -2.10    2.10
   3 -15  -3    0.20    2.40
   3  15  -3   -1.70    1.20
  -3  15   3   -2.80    2.70
   3  15  -3    0.40    2.20
  -2 -15   3    1.50    2.60
   2 -15  -3    2.50    3.00
  -2 -15   3    0.40    2.40
   2 -15  -3   -0.10    1.90
   2  15  -3   -0.10    2.30
   2  15  -3    1.60    2.20
  -2  15   3   -1.40    2.30
   2  15  -3   -2.20    1.60
   1 -15  -3    7.30    3.10
  -1 -15   3    5.90    2.90
   1 -15  -3    7.20    2.40
   1  15  -3    4.20    1.90
  -1  15   3    7.90    4.60
   1  15  -3    7.50    2.80
   1  15  -3   10.00    3.60
   0 -15   3   -0.80    3.80
   0 -15  -3    3.00    3.00
   0 -15  -3    0.10    1.90
   0 -15  -3   -0.20    2.50
   0  15   3   -1.00    3.30
   0  15  -3    1.60    1.80
   0  15  -3    5.40    2.80
   0  15  -3    7.40    3.20
   0  15   3    0.80    2.50
  -1 -15  -3  131.39   12.70
  -1 -15  -3  132.39   13.10
  -1 -15  -3  167.18   12.00
  -1  15  -3  143.79   11.30
  -1  15  -3  174.18   13.30
  -1  15  -3  177.88   13.00
  -2 -15  -3  180.38   12.70
  -2 -15  -3  153.58   11.90
  -2  15  -3  160.38   11.60
  11   0  -4   -1.70    2.20
 -11   0   4    0.00    1.30
  11   0  -4   -1.50    1.80
 -10   0   4   -0.60    1.70
 -10   0   4    1.40    2.30
  10   0  -4    0.50    4.90
  10   0  -4   -1.70    1.90
  10   0  -4   -1.30    1.70
  10   0  -4    1.20    2.70
  -9   0   4    0.50    2.10
   9   0  -4    0.20    2.60
  -9   0   4    0.20    2.70
   9   0  -4    0.80    3.90
   9   0  -4    0.10    2.30
   9   0  -4   -5.50    4.30
  -9   0   4   -2.10   16.10
   8   0  -4  140.69   11.70
   8   0  -4  132.39   11.40
  -8   0   4  119.39   16.60
  -8   0   4  120.99   11.60
   8   0  -4  111.79   12.70
  -8   0   4  126.29   10.80
   8   0  -4  152.28   13.50
   8   0  -4  139.89   11.30
   7   0  -4   -2.20    3.70
  -7   0   4   -1.20    2.20
   7   0  -4   -3.90    2.90
   7   0  -4    2.50    2.70
  -7   0   4   -1.20    2.00
  -7   0   4   -4.70    5.30
   7   0  -4   -2.70    2.00
   6   0  -4  227.48   17.40
  -6   0   4  198.08   18.80
   6   0  -4  221.88   16.90
   6   0  -4  247.28   17.30
  -6   0   4  242.28   17.80
  -6   0   4  245.28   20.80
   6   0  -4  252.47   18.60
  -5   0   4    1.10    3.30
  -5   0   4   -0.50    2.20
   5   0  -4    3.20    2.80
   5   0  -4    0.00    1.90
  -5   0   4    3.20    3.50
  -5   0   4    0.40    8.60
   4   0  -4 3171.38  197.18
  -4   0   4 3054.49  198.48
   4   0  -4 2879.81  196.28
  -4   0   4 3236.78  198.38
  -4   0   4 2841.02  196.38
  -3   0   4    1.80    4.40
   3   0  -4    2.90    1.80
  -2   0   4    1.60    3.10
   2   0  -4    0.10    1.10
  -2   0   4    0.60    1.40
   1   0  -4    0.40    1.20
   1   0  -4    0.90    1.20
  -1   0   4   -1.10    2.60
   0   0   4 1541.45  111.89
   0   0  -4 1754.32  110.89
   0   0  -4 1710.53  110.69
   0   0  -4 1800.52  111.79
  -1   0  -4   -1.00    1.30
   1   0   4    1.20    1.90
  -1   0  -4    0.00    1.10
   1   0   4   -0.90    3.40
  -1   0  -4    0.20    1.70
  -2   0  -4  170.78   13.00
  -2   0  -4  175.28   13.00
   2   0   4  168.88   15.00
  -2   0  -4  187.78   13.90
  -3   0  -4    3.30    2.60
  -3   0  -4   -2.80    2.10
   3   0   4   -1.60    3.20
  -3   0  -4    0.90    2.40
   3   0   4    2.40    2.00
   3   0   4   -4.10    5.70
  -4   0  -4  476.85   35.90
  -4   0  -4  580.44   36.30
   4   0   4  486.35   35.70
   4   0   4  550.74   35.70
  -5   0  -4    2.20    3.20
  -5   0  -4  -12.30    6.60
   5   0   4    2.70    5.10
   5   0   4   -0.80    3.20
   5   0   4    1.60    2.40
   5   0   4    0.20    2.10
  -5   0  -4    0.10    1.80
  -5   0  -4   -0.70    1.90
  -6   0  -4  463.65   31.40
   6   0   4  440.16   32.00
  -6   0  -4  404.46   31.20
  -6   0  -4  487.15   31.80
   6   0   4  429.46   31.10
  -7   0  -4   -3.10    3.00
   7   0   4   -0.90    4.10
   7   0   4    0.10    9.10
  -7   0  -4   -1.00    2.00
   7   0   4   -3.20    2.40
   8   0   4   66.79    7.20
  -8   0  -4   68.49    6.90
  -8   0  -4   48.40    7.30
   8   0   4   75.29    8.20
   8   0   4   78.79   16.80
  -8   0  -4   68.99    6.60
   8   0   4   69.99    7.50
  -8   0  -4   62.69    6.70
   9   0   4   -1.20    2.10
  -9   0  -4   -0.40    1.70
   9   0   4   -2.50    1.60
  11  -1  -4    0.70    1.80
 -11  -1   4    2.40    1.50
  11  -1  -4    0.70    1.30
 -11   1   4    2.60    1.40
  11   1  -4    1.80    2.10
 -10  -1   4    1.90    2.00
  10  -1  -4   -1.20    4.90
  10  -1  -4   -1.10    2.40
  10  -1  -4    1.60    2.30
 -10  -1   4    0.80    3.30
  10  -1  -4    2.60    1.90
  10   1  -4   -0.60    1.70
  10   1  -4    5.20    3.40
  10   1  -4   -2.30    4.80
 -10   1   4    2.20    1.90
 -10   1   4    1.50    2.60
  10   1  -4   -1.60    2.10
  10   1  -4   -1.30    5.30
  -9  -1   4  163.08   14.30
   9  -1  -4  187.88   14.20
  -9  -1   4  171.08   14.10
   9  -1  -4  171.88   15.70
  -9  -1   4  241.28   37.80
   9  -1  -4  189.28   14.50
   9  -1  -4  184.08   13.70
  -9  -1   4  160.08   13.10
   9   1  -4  163.78   13.50
   9   1  -4  173.38   14.40
  -9   1   4  169.48   14.10
   9   1  -4  173.58   16.10
  -9   1   4  170.48   14.40
   9   1  -4  143.89   15.30
   9   1  -4  171.38   14.00
  -8  -1   4   -0.80    2.20
   8  -1  -4    0.90    2.50
   8  -1  -4   -2.10    2.90
  -8  -1   4   -2.30    6.90
   8  -1  -4   -1.60    2.00
  -8  -1   4   -1.00    2.40
   8   1  -4   -1.60    3.20
   8   1  -4    0.20    2.10
  -8   1   4   -2.10    7.30
  -8   1   4   -4.90    2.80
   8   1  -4   -0.50    2.70
  -8   1   4   -2.80    3.30
   8   1  -4    2.10    3.50
  -8   1   4   -0.90    2.10
   7  -1  -4  116.19   11.80
   7  -1  -4   85.79   10.20
  -7  -1   4   96.19   13.60
   7  -1  -4  138.19   11.40
   7  -1  -4  112.69    9.50
  -7  -1   4   97.79    9.20
   7   1  -4  109.19   10.70
   7   1  -4  114.59    9.70
  -7   1   4   92.89   13.20
  -7   1   4   98.99   13.50
  -7   1   4   83.89    9.40
   7   1  -4  103.39   10.70
  -7   1   4  106.09    9.10
   6  -1  -4  108.49    9.60
  -6  -1   4  111.29    9.40
  -6  -1   4  103.59   13.00
   6  -1  -4  113.19   10.30
   6  -1  -4   73.79   11.20
   6  -1  -4  109.29    9.20
  -6  -1   4  108.29    9.90
  -6  -1   4  116.89   12.70
  -6  -1   4  107.99    9.30
   6   1  -4  113.39    9.30
   6   1  -4  126.39   10.70
  -6   1   4  105.19   10.50
  -6   1   4  110.49   11.50
   6   1  -4  108.49    9.60
  -6   1   4  109.69   12.50
   6   1  -4  100.09   10.20
  -6   1   4  113.99    9.80
  -5  -1   4  913.11   59.79
  -5  -1   4  879.41   56.69
   5  -1  -4  850.61   56.79
   5  -1  -4  885.51   57.89
   5   1  -4  915.71   58.09
  -5   1   4  775.82   57.49
   5   1  -4  830.42   56.69
   5   1  -4  805.62   56.89
  -5   1   4  865.31   59.29
  -4  -1   4  294.77   19.80
  -4  -1   4  309.07   22.00
  -4  -1   4  271.57   19.50
  -4   1   4  266.17   20.40
   4   1  -4  275.37   20.40
   4   1  -4  304.67   20.90
  -4   1   4  322.77   21.90
   4   1  -4  266.57   19.90
   3  -1  -4 1548.45  110.89
   3  -1  -4 1700.73  111.19
  -3  -1   4 1898.91  112.49
  -3  -1   4 1629.04  110.19
   3   1  -4 1704.63  111.39
  -3   1   4 1703.63  112.09
  -3   1   4 1560.84  112.59
   3   1  -4 1832.32  111.39
  -3   1   4 1641.94  110.99
  -3   1   4 1844.92  111.99
   2  -1  -4 3766.12  231.38
  -2  -1   4 3584.54  230.98
   2  -1  -4 3454.95  230.98
   2  -1  -4 3585.44  231.98
  -2   1   4 3763.22  231.68
  -2   1   4 3280.97  232.28
   1  -1  -4 1485.25   88.09
  -1  -1   4 1163.48   86.69
   1  -1  -4 1470.55   87.19
  -1   1   4 1198.08   88.19
   1   1  -4 1402.66   87.09
  -1   1   4 1264.87   87.39
   0  -1  -4  460.55   30.10
   0  -1  -4  446.36   29.00
   0  -1  -4  472.75   30.20
   0  -1   4  416.16   29.90
   0  -1  -4  455.55   29.30
   0   1  -4  406.26   29.00
   0   1  -4  407.26   28.80
   0   1  -4  396.56   28.60
   0   1   4  368.96   30.20
  -1  -1  -4  278.97   18.90
  -1  -1  -4  263.27   17.40
   1  -1   4  224.18   18.60
  -1  -1  -4  257.67   17.50
  -1  -1  -4  269.07   18.60
  -1   1  -4  223.68   17.00
  -1   1  -4  247.48   17.30
  -1   1  -4  233.08   17.50
   1   1   4  234.88   18.60
   1   1   4  223.48   19.20
  -2  -1  -4  658.13   40.70
  -2  -1  -4  657.03   40.50
  -2  -1  -4  701.23   42.10
   2  -1   4  548.85   41.50
  -2  -1  -4  685.13   41.90
  -2   1  -4  572.34   40.10
   2   1   4  517.15   42.10
  -2   1  -4  607.74   40.50
  -2   1  -4  560.74   40.00
   2   1   4  527.35   42.30
  -3  -1  -4   23.50    3.90
  -3  -1  -4   29.40    4.20
  -3  -1  -4   32.40    5.50
  -3  -1  -4   23.10    3.90
   3  -1   4   21.90    6.10
   3  -1   4   28.00    3.60
   3   1   4   23.80    4.20
   3   1   4   20.80    3.40
  -3   1  -4   20.40    3.70
   3   1   4   31.80    8.80
   4  -1   4  754.22   46.90
   4  -1   4  632.34   46.90
  -4  -1  -4  686.73   47.10
  -4   1  -4  749.62   48.10
  -4   1  -4  706.13   47.20
   4   1   4  666.53   47.20
   5  -1   4  290.17   22.10
   5  -1   4  273.17   21.10
  -5  -1  -4  308.37   21.20
   5  -1   4  293.47   21.00
  -5  -1  -4  277.87   21.40
   5   1   4  290.17   21.70
  -5   1  -4  313.87   21.50
  -5   1  -4  314.97   21.50
  -5   1  -4  257.77   23.30
   5   1   4  311.07   21.30
  -5   1  -4  276.47   20.90
  -5   1  -4  287.27   21.50
   5   1   4  244.68   21.40
   5   1   4  291.67   21.00
   6  -1   4  195.48   15.90
  -6  -1  -4  224.08   16.10
  -6  -1  -4  199.98   16.30
   6  -1   4  195.78   16.90
  -6   1  -4  195.58   15.70
  -6   1  -4  217.38   16.50
  -6   1  -4  209.88   16.30
   6   1   4  210.28   16.90
   6   1   4  208.18   16.00
  -6   1  -4  213.88   16.20
   6   1   4  201.38   16.90
   6   1   4  182.58   21.60
   7  -1   4    4.20    2.80
   7  -1   4   -7.20    8.50
  -7  -1  -4    4.20    3.90
  -7  -1  -4    5.20    3.50
  -7   1  -4    5.90    3.80
   7   1   4    8.50    8.90
  -7   1  -4    2.00    3.40
  -7   1  -4    7.10    3.80
  -7   1  -4    9.20    4.30
   7   1   4    4.70    2.80
  -8  -1  -4   24.30    4.10
   8  -1   4   18.10   12.40
  -8  -1  -4   32.00    4.60
   8  -1   4   24.50    4.90
   8  -1   4   21.00    3.60
   8  -1   4   27.80    5.40
  -8  -1  -4   22.00    3.90
  -8   1  -4   29.60    3.60
   8   1   4   20.90   11.90
  -8   1  -4   15.90    2.90
  -8   1  -4   22.70    3.40
  -8   1  -4   31.10    4.90
   8   1   4   14.70    3.20
   8   1   4   16.10    3.70
  -9  -1  -4    7.30    2.20
   9  -1   4    8.50    2.80
   9  -1   4    8.80    2.50
  -9  -1  -4   10.20    1.90
  -9  -1  -4    8.00    2.20
   9   1   4   16.00    4.10
   9   1   4   12.60    2.40
 -11  -2   4    4.40    1.70
  11  -2  -4    9.90    2.50
  11  -2  -4    5.90    3.20
  11  -2  -4    7.80    1.70
  11   2  -4    7.90    2.40
 -11   2   4    7.40    2.20
 -11   2   4    7.20    2.20
  10  -2  -4   -0.60    2.20
 -10  -2   4    1.40    1.80
  10  -2  -4   -0.50    2.40
  10  -2  -4    2.60    4.30
  10  -2  -4   -1.00    1.80
 -10   2   4    1.70    2.70
  10   2  -4   -1.00    2.00
  10   2  -4    6.10    4.70
 -10   2   4    0.60    1.80
  10   2  -4    1.70    2.20
  10   2  -4    3.00    3.90
   9  -2  -4   -0.90    2.40
  -9  -2   4   -1.40    2.30
  -9  -2   4   -0.70    2.20
  -9  -2   4   -4.80    3.10
   9  -2  -4    1.20    2.20
   9  -2  -4   -1.10    2.10
  -9  -2   4    2.80    9.00
   9  -2  -4    0.20    4.00
   9   2  -4   -2.20    3.10
   9   2  -4   -0.90    3.90
  -9   2   4    1.90    2.80
   9   2  -4   -2.10    2.40
  -9   2   4   -0.80    1.90
   9   2  -4    0.80    2.20
  -9   2   4    1.30    2.80
   9   2  -4   -2.30    3.40
   8  -2  -4   59.89    7.40
   8  -2  -4   70.19    7.30
  -8  -2   4   58.99    6.80
   8  -2  -4   63.89    8.40
  -8  -2   4   57.29    7.50
  -8  -2   4   57.29   12.50
   8  -2  -4   61.69    7.10
   8   2  -4   67.59    8.80
   8   2  -4   56.69    8.40
  -8   2   4   69.59    8.20
  -8   2   4   49.40    7.00
  -8   2   4   48.60   11.80
   8   2  -4   60.39    7.10
   8   2  -4   66.19    7.40
   8   2  -4   59.39    6.80
  -8   2   4   70.29    7.30
  -7  -2   4  196.48   14.50
   7  -2  -4  222.58   15.70
   7  -2  -4  205.98   16.80
  -7  -2   4  191.08   20.00
   7   2  -4  196.68   15.60
  -7   2   4  209.68   15.70
   7   2  -4  182.28   16.40
   7   2  -4  191.08   17.70
   7   2  -4  217.78   17.30
  -7   2   4  177.78   15.20
   7   2  -4  197.78   15.40
  -7   2   4  187.18   15.00
  -7   2   4  192.88   19.90
  -6  -2   4  194.18   16.40
  -6  -2   4  225.58   15.60
  -6  -2   4  219.88   15.90
  -6  -2   4  207.18   15.30
   6  -2  -4  214.78   15.70
   6  -2  -4  223.98   16.90
   6  -2  -4  202.98   15.70
  -6  -2   4  225.88   19.60
   6  -2  -4  194.08   15.40
   6   2  -4  215.88   17.10
   6   2  -4  203.78   15.90
  -6   2   4  207.38   16.00
  -6   2   4  211.48   17.90
   6   2  -4  211.98   15.60
  -6   2   4  198.68   18.60
   6   2  -4  211.48   15.50
   6   2  -4  189.98   16.50
  -6   2   4  199.88   15.40
  -5  -2   4   23.20    3.60
   5  -2  -4   25.90    3.90
  -5  -2   4   30.70    6.80
  -5   2   4   24.40    5.30
   5   2  -4   24.10    3.80
  -5   2   4   28.50    6.00
   5   2  -4   26.60    4.80
  -5   2   4    7.90    8.60
  -4  -2   4 1458.15   87.59
   4  -2  -4 1240.58   84.99
   4  -2  -4 1191.48   84.99
  -4  -2   4 1352.26   84.89
  -4   2   4 1190.28   85.59
   4   2  -4 1413.16   86.09
   4   2  -4 1286.37   85.59
  -4   2   4 1279.07   86.39
   3  -2  -4 1753.32  115.49
   3  -2  -4 1777.62  115.79
  -3  -2   4 1937.11  117.09
   3  -2  -4 1741.13  116.59
   3   2  -4 1732.03  116.09
  -3   2   4 1754.22  115.89
   3   2  -4 1788.62  115.99
  -3   2   4 1728.23  116.89
   2  -2  -4 3797.02  241.18
   2  -2  -4 3927.61  240.28
   2  -2  -4 3579.84  239.88
  -2  -2   4 3344.27  239.48
   2   2  -4 3602.04  239.78
  -2   2   4 4120.79  241.28
   2   2  -4 3629.34  240.38
  -1  -2   4   66.09    5.70
   1  -2  -4   76.29    6.10
   1  -2  -4   66.89    7.00
   1  -2  -4   72.99    7.30
   1  -2  -4   66.09    6.10
  -1   2   4   73.09    6.70
   1   2  -4   61.69    6.20
   0  -2  -4 1551.94  100.19
   0  -2  -4 1511.55   98.79
   0  -2  -4 1578.24   99.09
   0  -2  -4 1596.54  100.39
   0   2   4 1374.86   99.59
   0   2  -4 1527.85   99.09
   0   2   4 1442.76  100.69
  -1  -2  -4 1014.20   65.39
  -1  -2  -4 1000.00   64.19
  -1  -2  -4 1006.40   65.39
   1  -2   4  964.40   64.69
  -1  -2  -4  974.30   63.79
   1   2   4  868.21   65.69
  -1   2  -4 1021.10   64.59
   1   2   4  856.21   64.89
  -1   2  -4  979.80   64.09
  -2  -2  -4   50.49    6.80
  -2  -2  -4   48.30    5.00
   2  -2   4   44.60    7.10
  -2  -2  -4   50.69    5.30
  -2  -2  -4   50.09    6.70
  -2   2  -4   43.90    6.10
   2   2   4   41.50    6.40
   2   2   4   45.60    4.60
  -2   2  -4   44.80    5.40
   3  -2   4   48.40    9.50
   3  -2   4   49.60    7.50
  -3  -2  -4   48.30    5.30
  -3  -2  -4   44.60    7.40
  -3  -2  -4   54.19    7.30
  -3  -2  -4   47.70    5.50
  -3  -2  -4   46.30    5.30
   3   2   4   40.70    4.80
  -3   2  -4   41.50    5.50
   3   2   4   34.30    7.50
  -4  -2  -4  423.66   26.70
  -4  -2  -4  422.36   28.50
  -4  -2  -4  421.26   26.50
   4  -2   4  378.16   25.90
  -4  -2  -4  338.97   26.70
  -4   2  -4  359.06   26.80
   4   2   4  346.67   30.00
   4   2   4  375.76   26.30
  -4   2  -4  336.37   25.80
   4   2   4  333.77   26.50
  -4   2  -4  385.26   26.50
  -4   2  -4  391.16   26.80
   5  -2   4  477.75   31.30
   5  -2   4  407.46   31.70
   5  -2   4  407.96   33.80
  -5  -2  -4  459.35   31.00
  -5  -2  -4  440.66   32.00
  -5  -2  -4  504.95   31.60
   5   2   4  404.36   36.00
   5   2   4  412.06   31.90
   5   2   4  433.96   31.10
  -5   2  -4  466.15   32.10
  -5   2  -4  454.45   31.60
   5   2   4  446.06   32.10
  -5   2  -4  434.06   30.90
  -5   2  -4  487.05   31.70
  -5   2  -4  482.05   31.90
   5   2   4  445.86   31.50
  -6  -2  -4  451.15   34.90
  -6  -2  -4  555.54   34.50
   6  -2   4  477.85   35.10
   6  -2   4  477.25   34.30
   6  -2   4  517.15   35.50
  -6   2  -4  528.45   34.20
   6   2   4  437.56   40.00
   6   2   4  507.45   34.80
  -6   2  -4  525.25   34.70
  -6   2  -4  497.95   34.70
   6   2   4  464.55   34.10
   6   2   4  489.15   35.30
  -6   2  -4  466.75   33.70
  -6   2  -4  494.45   34.90
   7  -2   4   33.30    6.20
   7  -2   4   42.20    6.20
   7  -2   4   23.40    5.90
   7   2   4   45.40   12.90
  -7   2  -4   23.70    6.80
   7   2   4   38.90    5.80
  -7   2  -4   39.70    8.40
  -7   2  -4   38.30    7.10
  -7   2  -4   41.00    5.80
   8  -2   4  154.88   12.60
  -8  -2  -4  153.28   12.60
  -8  -2  -4  169.58   12.80
   8  -2   4  155.68   22.40
   8  -2   4  210.68   19.40
   8  -2   4  144.59   12.70
  -8   2  -4  125.49   11.70
  -8   2  -4  156.88   12.30
   8   2   4  156.88   12.30
   8   2   4  100.99   21.20
  -8   2  -4  168.48   12.50
  -8   2  -4  164.48   12.20
   8   2   4  148.39   12.70
  -9  -2  -4    2.80    2.70
   9  -2   4   -0.90    1.70
   9  -2   4   -4.30    2.20
  -9  -2  -4    3.30    1.60
  -9  -2  -4    1.90    1.80
  -9   2  -4   -1.40    1.80
   9   2   4   -0.70    2.60
   9   2   4    0.20    1.50
  11  -3  -4   20.60    3.70
  11  -3  -4   31.20    3.30
 -11  -3   4   30.00    3.70
  11  -3  -4   17.00    3.30
  11   3  -4   30.40    3.80
 -11   3   4   23.70    3.10
  10  -3  -4   35.60    4.80
  10  -3  -4   48.20    7.00
  10  -3  -4   46.20   10.50
  10  -3  -4   37.00    5.10
 -10  -3   4   34.60    5.10
 -10   3   4   31.10    5.10
  10   3  -4   27.10    5.50
  10   3  -4   39.60    5.70
  10   3  -4   37.40    8.20
 -10   3   4   32.50    5.10
  -9  -3   4   -1.10    1.90
  -9  -3   4    3.60    9.20
   9  -3  -4    1.50    3.70
   9  -3  -4    1.00    2.40
   9  -3  -4   -0.80    2.20
  -9  -3   4    0.80    2.60
   9   3  -4    0.50    3.30
   9   3  -4    1.70    2.30
   9   3  -4   -3.60    3.80
  -9   3   4   -1.40    1.70
  -9   3   4   -0.60    2.50
   9   3  -4    2.40    2.70
  -9   3   4    0.50    2.70
   8  -3  -4   68.79    7.10
  -8  -3   4   61.49    7.20
  -8  -3   4   64.69    7.80
   8  -3  -4   66.39    7.70
  -8  -3   4   47.00   11.80
   8  -3  -4   71.59    8.70
   8  -3  -4   66.09    7.30
   8   3  -4   58.49    7.50
  -8   3   4   64.19    7.10
   8   3  -4   67.59    9.00
  -8   3   4   69.49    8.10
   8   3  -4   54.49    6.80
  -8   3   4   55.69    6.90
   8   3  -4   59.19    7.50
   8   3  -4   53.49    8.00
  -7  -3   4  397.36   28.60
  -7  -3   4  403.46   29.70
  -7  -3   4  389.36   28.20
   7  -3  -4  409.96   29.10
   7  -3  -4  413.86   28.30
   7  -3  -4  408.06   30.10
   7   3  -4  442.06   31.00
   7   3  -4  405.26   28.00
   7   3  -4  382.56   28.80
  -7   3   4  376.66   31.70
   7   3  -4  401.36   28.40
  -7   3   4  356.36   31.90
   7   3  -4  393.16   30.00
  -7   3   4  455.55   29.10
   6  -3  -4  220.38   16.40
   6  -3  -4  197.08   15.00
   6  -3  -4  184.68   14.90
  -6  -3   4  207.98   15.20
  -6  -3   4  208.68   18.90
  -6  -3   4  178.18   20.60
   6  -3  -4  181.88   14.60
  -6  -3   4  192.48   14.60
  -6  -3   4  198.48   14.90
  -6  -3   4  208.08   16.20
  -6   3   4  202.68   15.30
   6   3  -4  212.48   16.70
   6   3  -4  173.28   15.00
  -6   3   4  183.38   16.80
   6   3  -4  196.08   15.30
   6   3  -4  200.68   16.20
   6   3  -4  191.28   14.60
  -6   3   4  181.58   17.60
  -6   3   4  209.88   15.30
  -5  -3   4   -2.30    1.60
  -5  -3   4   -2.10    2.90
  -5  -3   4    0.00    1.50
  -5  -3   4    3.60    5.40
   5  -3  -4   -0.90    1.80
   5   3  -4   -2.40    2.00
   5   3  -4   -1.50    2.30
   5   3  -4   -1.30    1.90
  -5   3   4    2.00    3.70
  -5   3   4   -6.10    8.60
   5   3  -4   -2.20    3.70
  -5   3   4    0.90    3.60
   5   3  -4    5.70    2.60
   4  -3  -4   41.50    4.70
  -4  -3   4   43.20    6.20
   4  -3  -4   43.90    4.90
   4  -3  -4   48.10    4.80
  -4  -3   4   45.70    4.50
   4   3  -4   47.40    5.10
   4   3  -4   46.10    5.80
  -4   3   4   37.00    6.10
  -4   3   4   38.70    5.80
  -4   3   4   43.70    9.30
  -3  -3   4  345.17   24.30
   3  -3  -4  310.47   23.90
  -3  -3   4  326.77   22.30
   3  -3  -4  319.57   22.90
   3  -3  -4  305.57   22.60
   3  -3  -4  329.47   22.80
   3   3  -4  349.96   23.60
   3   3  -4  339.37   23.20
  -3   3   4  344.67   24.30
  -3   3   4  329.77   24.40
  -3   3   4  303.67   25.60
  -3   3   4  338.67   23.10
   2  -3  -4  368.86   25.60
   2  -3  -4  361.16   25.30
   2  -3  -4  350.76   26.50
  -2  -3   4  382.66   26.10
   2  -3  -4  399.06   27.00
  -2   3   4  409.96   26.70
   2   3  -4  335.27   25.10
   2   3  -4  362.36   25.90
  -2   3   4  335.87   27.70
  -2   3   4  361.36   25.00
   1  -3  -4  129.39   11.80
   1  -3  -4  123.09   11.20
   1  -3  -4  132.49   10.20
  -1  -3   4  116.49    8.90
   1  -3  -4  116.49    9.80
  -1   3   4  131.79   13.30
  -1   3   4  135.99   10.80
   1   3  -4  122.49   10.20
   0  -3  -4   -0.30    1.50
   0  -3   4   -0.20    1.60
   0  -3  -4   -2.30    2.60
   0  -3  -4   -1.70    2.30
   0  -3  -4   -0.90    1.60
   0   3   4    1.10    1.90
   0   3  -4    0.30    2.00
   0   3  -4    0.60    2.00
  -1  -3  -4  230.08   17.40
  -1  -3  -4  256.37   19.50
  -1  -3  -4  242.98   19.60
  -1  -3  -4  227.18   17.70
   1   3   4  217.98   18.60
  -1   3  -4  255.07   18.20
  -1   3  -4  253.17   17.90
   1   3   4  235.98   17.00
  -2  -3  -4   61.79    8.40
  -2  -3  -4   49.10    7.60
  -2  -3  -4   50.69    5.50
  -2  -3  -4   55.59    6.00
   2  -3   4   44.00    7.20
   2   3   4   46.40    5.00
  -2   3  -4   54.59    6.90
   2   3   4   50.39    7.10
  -2   3  -4   61.99    6.30
  -3  -3  -4   42.90    5.80
  -3  -3  -4   56.49    9.00
  -3  -3  -4   61.59    9.30
  -3  -3  -4   51.19    5.90
   3   3   4   44.90    5.10
   3   3   4   46.50    7.80
  -3   3  -4   43.90    7.00
  -3   3  -4   48.90    6.30
  -4  -3  -4  364.16   29.30
  -4  -3  -4  337.57   26.20
  -4  -3  -4  401.76   26.50
  -4  -3  -4  402.66   29.00
  -4  -3  -4  395.76   26.00
   4  -3   4  354.36   25.10
  -4   3  -4  376.76   26.00
  -4   3  -4  383.76   24.90
  -4   3  -4  313.77   25.30
  -4   3  -4  409.26   26.50
  -4   3  -4  344.27   26.20
  -4   3  -4  350.06   26.00
  -4   3  -4  378.86   25.80
   4   3   4  333.57   25.20
   4   3   4  335.27   25.90
   4   3   4  358.66   25.60
   4   3   4  340.47   29.40
   5  -3   4  448.16   30.30
  -5  -3  -4  443.26   30.40
  -5  -3  -4  466.55   30.70
  -5   3  -4  467.85   30.40
  -5   3  -4  419.96   31.30
  -5   3  -4  454.75   30.80
  -5   3  -4  408.66   29.60
   5   3   4  410.26   30.60
  -5   3  -4  412.76   30.40
   5   3   4  406.26   35.40
   5   3   4  384.86   32.60
   5   3   4  513.45   33.00
   6  -3   4   79.09   10.60
   6  -3   4   93.19    8.80
   6  -3   4   99.89    9.80
  -6  -3  -4   79.79    8.40
  -6  -3  -4   90.79    9.40
  -6   3  -4   87.69    8.50
   6   3   4   92.89    8.70
  -6   3  -4   97.39    9.20
   6   3   4   91.79    9.70
  -6   3  -4   87.29    7.40
  -6   3  -4   99.59    9.30
   6   3   4   74.69   12.10
   6   3   4   77.79   14.50
  -6   3  -4   90.89    9.10
   6   3   4   89.49    9.10
   7  -3   4  398.86   30.50
   7  -3   4  439.46   30.30
   7  -3   4  432.26   30.00
  -7  -3  -4  417.26   30.70
  -7   3  -4  419.46   30.30
  -7   3  -4  360.36   29.00
   7   3   4  455.55   31.20
   7   3   4  395.86   29.60
   7   3   4  424.26   30.20
  -7   3  -4  438.66   30.20
   7   3   4  490.45   46.70
  -7   3  -4  458.35   30.10
   8  -3   4  199.08   15.50
   8  -3   4  212.98   16.10
   8  -3   4  187.98   28.10
  -8  -3  -4  215.88   15.70
  -8  -3  -4  209.88   15.90
   8   3   4  196.38   15.60
   8   3   4  206.78   15.30
  -8   3  -4  201.98   15.30
  -8   3  -4  216.48   15.90
   8   3   4  165.58   24.10
  -8   3  -4  202.88   15.40
   9  -3   4    4.90    2.30
  -9  -3  -4   11.10    2.30
   9  -3   4    6.80    2.00
  -9  -3  -4   11.40    2.40
  -9  -3  -4    8.10    2.00
  -9   3  -4    4.60    2.30
  -9   3  -4   13.90    3.40
   9   3   4   10.80    3.40
   9   3   4    9.10    1.90
  10  -4  -4    2.10    4.70
  10  -4  -4    5.40    2.50
 -10  -4   4    6.40    2.60
  10  -4  -4    2.30    3.10
 -10  -4   4    6.20    3.90
  10  -4  -4    6.00    2.80
 -10   4   4    5.70    1.90
  10   4  -4    6.70    3.00
  10   4  -4    6.10    3.70
 -10   4   4    8.00    3.10
 -10   4   4    4.20    2.70
  10   4  -4    5.70    4.70
   9  -4  -4    4.40    2.80
  -9  -4   4   20.30   13.20
   9  -4  -4    9.00    3.40
   9  -4  -4    0.90    4.20
  -9  -4   4    3.00    2.20
  -9  -4   4    5.50    2.90
   9   4  -4    6.20    3.30
  -9   4   4    8.40    3.40
   9   4  -4    1.60    2.50
   9   4  -4   12.30    4.30
  -9   4   4    7.80    2.50
  -9   4   4    3.30    2.70
   9   4  -4    7.10    4.60
   8  -4  -4   53.69    6.50
  -8  -4   4   38.50    5.40
   8  -4  -4   57.09    7.00
  -8  -4   4   28.20   10.30
  -8  -4   4   54.59    6.50
   8  -4  -4   50.49    6.30
  -8  -4   4   46.20    7.00
   8  -4  -4   68.99   10.80
  -8   4   4   54.09    7.40
   8   4  -4   52.99   11.40
  -8   4   4   52.89    6.20
  -8   4   4   26.20   16.10
   8   4  -4   40.30    7.30
   8   4  -4   53.99    6.00
  -8   4   4   42.00    6.00
   8   4  -4   49.80    7.00
  -7  -4   4  121.89   10.30
  -7  -4   4  136.39   16.50
  -7  -4   4  118.59   10.80
   7  -4  -4  125.89   11.30
   7  -4  -4  121.29   11.90
   7  -4  -4  123.99   10.60
  -7  -4   4  128.59   11.00
  -7  -4   4  117.59   11.80
   7  -4  -4  135.49   10.90
   7   4  -4  122.59   11.20
   7   4  -4  137.19   13.00
  -7   4   4  137.09   10.90
  -7   4   4  120.59   11.00
   7   4  -4  106.19   11.10
  -7   4   4   96.49   15.40
   7   4  -4  115.29   11.90
   7   4  -4  120.89   10.10
   6  -4  -4    2.50    2.30
  -6  -4   4    0.10    1.90
  -6  -4   4   -7.30    7.40
  -6  -4   4   -5.10   10.90
  -6  -4   4    0.40    1.90
  -6  -4   4    0.60    2.00
  -6  -4   4   -4.20    4.00
   6  -4  -4   -0.10    2.40
  -6  -4   4   -1.10    2.40
   6  -4  -4    1.20    2.30
   6   4  -4   -2.20    2.00
  -6   4   4   -1.00    6.40
   6   4  -4   -1.90    3.60
  -6   4   4   -0.90    2.10
   6   4  -4    2.00    2.50
   6   4  -4   -0.80    1.90
  -6   4   4   -4.40    7.20
  -6   4   4   -0.10    1.80
   6   4  -4   -0.60    2.40
   5  -4  -4  187.58   15.80
   5  -4  -4  186.68   15.10
  -5  -4   4  224.18   14.90
  -5  -4   4  209.48   14.60
  -5  -4   4  204.88   19.80
  -5  -4   4  211.38   18.10
  -5   4   4  160.28   16.00
   5   4  -4  180.88   15.80
  -5   4   4  198.88   16.70
  -5   4   4  231.98   16.70
   5   4  -4  170.18   15.70
   5   4  -4  188.58   16.30
   5   4  -4  199.48   16.10
   4  -4  -4  225.58   18.00
   4  -4  -4  222.28   16.80
  -4  -4   4  240.08   16.50
   4  -4  -4  237.78   16.80
  -4  -4   4  241.18   19.10
   4  -4  -4  215.08   16.50
   4   4  -4  219.48   17.60
  -4   4   4  234.98   18.30
   4   4  -4  243.88   17.90
  -3  -4   4  367.66   25.80
   3  -4  -4  358.96   25.80
   3  -4  -4  288.87   25.60
   3  -4  -4  364.66   24.60
   3  -4  -4  345.77   24.20
   3  -4  -4  359.56   26.00
  -3   4   4  370.16   25.30
   3   4  -4  363.56   25.20
  -3   4   4  313.87   23.80
  -3   4   4  350.76   26.10
   3   4  -4  351.96   24.80
   2  -4  -4  603.64   43.30
   2  -4  -4  645.04   43.70
   2  -4  -4  670.53   45.80
  -2  -4   4  661.03   44.50
   2  -4  -4  633.64   45.40
   2  -4  -4  644.74   44.10
   2   4  -4  579.44   43.50
   2   4  -4  671.63   44.50
  -2   4   4  745.73   45.50
   1  -4  -4 1160.58   78.69
   1  -4  -4 1225.28   79.09
   1  -4  -4 1117.59   77.09
   1  -4  -4 1172.28   76.79
   1  -4  -4 1079.09   76.19
   1   4  -4 1137.19   75.99
   1   4  -4 1247.38   77.39
   0  -4  -4 1471.35  102.99
   0  -4  -4 1510.05  104.69
   0  -4  -4 1487.75  104.79
   0  -4  -4 1439.76  101.89
   0  -4  -4 1526.35  102.69
   0   4  -4 1584.74  102.69
   0   4   4 1779.82  104.29
   0   4  -4 1702.13  103.29
  -1  -4  -4  238.38   18.70
  -1  -4  -4  280.07   22.00
  -1  -4  -4  265.87   20.00
  -1  -4  -4  261.17   22.10
   1   4   4  269.07   20.90
   1   4   4  265.47   18.50
  -1   4  -4  291.47   20.10
  -1   4  -4  258.17   20.00
  -2  -4  -4  233.58   18.20
  -2  -4  -4  259.87   21.60
  -2  -4  -4  258.07   19.60
  -2  -4  -4  242.18   21.60
  -2  -4  -4  250.17   18.90
   2  -4   4  313.57   27.80
   2   4   4  256.97   21.00
   2   4   4  258.37   18.10
  -2   4  -4  248.98   19.90
  -2   4  -4  259.27   19.30
  -3  -4  -4  695.03   47.60
  -3  -4  -4  721.13   48.60
  -3  -4  -4  704.63   48.00
  -3  -4  -4  735.83   51.89
   3  -4   4  682.13   47.60
  -3  -4  -4  657.33   48.60
   3   4   4  713.63   51.39
   3   4   4  727.13   47.80
  -3   4  -4  732.63   47.90
  -3   4  -4  755.12   47.20
   3   4   4  673.73   47.40
  -3   4  -4  701.03   48.50
  -3   4  -4  716.33   48.40
   3   4   4  695.83   48.20
  -3   4  -4  716.03   48.80
  -3   4  -4  780.02   50.69
  -4  -4  -4    4.60    4.00
  -4  -4  -4   -0.20    9.00
  -4  -4  -4   -0.30    3.50
  -4  -4  -4    5.50    7.80
  -4  -4  -4    0.80    2.30
  -4  -4  -4   -0.10    2.60
  -4  -4  -4   -1.10    2.90
  -4   4  -4    0.70    2.00
   4   4   4    0.30    2.50
  -4   4  -4    3.60    2.70
  -4   4  -4    4.10    2.10
  -4   4  -4    9.00    5.10
  -4   4  -4   -1.80    2.80
  -4   4  -4    1.20    2.70
   4   4   4   -1.60    3.50
  -4   4  -4    5.30    2.70
  -4   4  -4    2.30    5.00
  -4   4  -4    8.00    2.70
   4   4   4   -0.40    4.50
   4   4   4    0.40    2.10
   4   4   4   -0.30    2.10
  -5  -4  -4  118.99   11.00
  -5  -4  -4  107.79   12.20
   5  -4   4  100.99    9.80
  -5  -4  -4  111.59   11.80
  -5  -4  -4   90.29   21.20
   5   4   4  103.09   11.70
  -5   4  -4  117.49   10.90
  -5   4  -4  108.49   10.40
   5   4   4  119.79   10.40
   5   4   4  109.49    9.80
  -5   4  -4  116.39   10.60
   5   4   4  110.09   10.70
  -5   4  -4  124.99   10.00
  -5   4  -4  110.09   10.10
   5   4   4  104.59   15.00
  -5   4  -4  123.29   10.50
  -6  -4  -4  632.74   43.20
   6  -4   4  624.14   43.90
  -6  -4  -4  616.54   44.80
   6  -4   4  664.43   43.80
  -6   4  -4  644.14   44.80
   6   4   4  645.54   46.10
   6   4   4  659.73   44.20
  -6   4  -4  569.04   44.30
  -6   4  -4  659.63   44.40
   6   4   4  613.24   43.40
   6   4   4  587.44   49.50
  -6   4  -4  658.33   43.30
   6   4   4  670.23   44.90
  -6   4  -4  689.93   44.10
   7  -4   4   -1.10    2.50
   7  -4   4   -1.60    3.00
  -7  -4  -4   -0.80    2.20
   7   4   4   -1.20    4.80
  -7   4  -4    0.70    2.50
   7   4   4   -3.00    9.30
   7   4   4   -0.20    2.70
  -7   4  -4    0.10    2.10
  -7   4  -4    1.70    2.70
  -7   4  -4    1.50    2.20
   7   4   4   -1.00    2.10
   8  -4   4   22.00   14.30
   8  -4   4   12.80    3.10
  -8  -4  -4   13.60    3.50
  -8  -4  -4   13.70    3.10
   8   4   4   12.40    2.70
   8   4   4   20.30    3.80
  -8   4  -4   13.30    2.80
  -8   4  -4    9.00    2.70
  -8   4  -4    7.80    2.90
  -9  -4  -4   40.20    4.90
   9  -4   4   51.19    6.50
  -9  -4  -4   46.20    4.60
  -9  -4  -4   38.90    4.30
   9  -4   4   41.20    5.00
  -9   4  -4   39.30    4.90
  10  -5  -4   -0.40    2.20
 -10  -5   4    2.00    2.10
  10  -5  -4   -1.00    1.90
  10  -5  -4    4.40    5.40
  10  -5  -4   -2.70    1.60
 -10  -5   4    1.00    2.00
 -10   5   4    0.50    2.50
  10   5  -4   -4.50    2.20
 -10   5   4    0.50    2.20
  10   5  -4   -0.70    2.30
  -9  -5   4  113.29   17.70
   9  -5  -4  134.29   10.60
  -9  -5   4  106.19    9.60
  -9  -5   4  104.99   10.60
   9  -5  -4  130.39   11.90
   9  -5  -4  120.19   10.20
  -9   5   4  110.39    9.80
   9   5  -4  120.09   10.50
   9   5  -4   89.59   11.50
  -9   5   4  117.09    9.40
  -9   5   4  127.79   11.20
   9   5  -4   93.59   10.70
   8  -5  -4   61.49    8.30
  -8  -5   4   74.79   15.00
  -8   5   4   60.79   11.00
  -8   5   4   54.89   15.10
   8   5  -4   57.49    8.80
   7  -5  -4   84.49    9.50
  -7  -5   4   81.09    8.20
  -7  -5   4   84.29   13.60
  -7  -5   4   73.99    9.00
   7  -5  -4   84.99    8.30
   7  -5  -4   80.59    8.00
   7  -5  -4   87.79    8.40
  -7  -5   4   82.09    7.80
  -7   5   4   72.79    8.50
  -7   5   4   95.49    9.60
   7   5  -4   70.19    9.70
  -7   5   4   82.69   13.50
  -7   5   4   89.89    8.10
   7   5  -4   69.99    8.50
   7   5  -4   73.19    9.10
  -6  -5   4  -15.40   13.50
  -6  -5   4    5.00    2.60
   6  -5  -4    6.90    2.70
  -6  -5   4    6.70    5.70
  -6  -5   4    5.80    9.10
  -6  -5   4    5.50    3.30
   6  -5  -4    5.60    2.80
   6  -5  -4    9.10    3.00
  -6   5   4    9.30    3.30
  -6   5   4    2.90    6.50
   6   5  -4    6.80    2.90
   6   5  -4    5.00    2.50
   6   5  -4    6.80    4.20
  -6   5   4    5.90    2.40
  -5  -5   4   11.90    2.90
  -5  -5   4    5.40    8.30
  -5  -5   4    6.20    2.10
  -5  -5   4    7.30    2.20
  -5  -5   4    7.70    4.70
   5  -5  -4   10.90    2.80
   5  -5  -4   13.80    5.40
   5   5  -4    9.90    2.90
   5   5  -4   11.20    4.30
   5   5  -4    9.00    5.80
  -5   5   4   17.50    4.20
  -5   5   4   18.50    6.00
   5   5  -4   11.90    3.60
   4  -5  -4   -0.80    2.60
  -4  -5   4   -1.50    5.90
  -4  -5   4    1.10    1.50
  -4  -5   4    2.70    3.50
   4  -5  -4   -0.70    1.90
   4  -5  -4    2.40    2.70
   4  -5  -4    3.60    4.30
   4   5  -4    3.10    3.80
   4   5  -4    0.70    1.80
  -4   5   4    1.10    3.30
  -4   5   4    1.40    2.40
   4   5  -4   -0.10    2.00
   3  -5  -4   14.10    3.20
   3  -5  -4   25.00    6.70
   3  -5  -4   21.20    5.60
  -3  -5   4   16.40    2.70
   3  -5  -4   21.90    4.20
   3  -5  -4   27.40    4.40
  -3  -5   4   17.70    4.40
   3   5  -4   28.00    5.20
   3   5  -4   15.60    3.70
  -3   5   4   14.30    4.40
   2  -5  -4   45.40    5.80
   2  -5  -4   49.10    7.40
  -2  -5   4   50.49    6.20
   2  -5  -4   45.00    5.10
   2  -5  -4   58.69    9.60
   2   5  -4   54.29    6.40
  -2   5   4   46.20    6.10
  -2   5   4   56.49    7.00
   2   5  -4   36.30    5.00
   1  -5  -4 3249.48  209.88
   1  -5  -4 3201.48  209.58
   1  -5  -4 3053.59  206.38
   1  -5  -4 3011.10  207.08
   1  -5  -4 3173.58  207.68
   1   5  -4 3470.85  208.08
   1   5  -4 3155.58  206.38
   0  -5  -4   71.09   11.20
   0  -5  -4   47.50    5.50
   0  -5  -4   67.29    7.00
   0  -5   4   43.50    5.70
   0  -5  -4   64.89    8.80
   0  -5  -4   54.09    6.10
   0   5  -4   68.49    7.20
   0   5   4   69.09    7.60
   0   5  -4   55.69    6.70
  -1  -5  -4 8941.50  600.44
  -1  -5  -4 8750.62  597.64
  -1  -5  -4 8930.31  600.64
  -1  -5  -4 9085.39  598.34
   1   5   4 9999.00  599.64
  -1   5  -4 9240.18  598.24
   1   5   4 9502.55  596.24
  -1   5  -4 9648.13  598.34
  -2  -5  -4 1933.11  132.39
   2  -5   4 2065.59  130.49
  -2  -5  -4 1663.23  130.99
  -2  -5  -4 1979.10  130.19
  -2  -5  -4 1972.10  129.49
  -2  -5  -4 2065.39  133.29
  -2  -5  -4 1944.31  128.49
  -2   5  -4 2041.60  129.79
  -2   5  -4 2016.70  130.59
   2   5   4 2043.80  131.69
  -2   5  -4 1840.32  129.19
   2   5   4 2050.89  128.09
  -3  -5  -4  276.37   20.70
  -3  -5  -4  289.77   21.60
  -3  -5  -4  282.27   24.90
  -3  -5  -4  249.18   21.30
  -3  -5  -4  289.17   22.30
  -3  -5  -4  272.97   20.20
   3  -5   4  253.27   21.30
  -3  -5  -4  266.57   20.40
  -3   5  -4  287.57   21.90
  -3   5  -4  317.17   20.80
  -3   5  -4  280.77   21.40
  -3   5  -4  303.07   19.90
   3   5   4  289.37   24.20
   3   5   4  289.37   22.50
   3   5   4  285.27   20.10
  -3   5  -4  312.27   23.70
  -3   5  -4  287.07   20.90
  -3   5  -4  275.37   20.90
  -3   5  -4  289.77   20.80
  -4  -5  -4  249.58   18.80
  -4  -5  -4  224.08   16.90
  -4  -5  -4  208.58   17.60
  -4  -5  -4  215.78   18.40
  -4  -5  -4  225.78   23.40
  -4  -5  -4  248.28   17.90
  -4  -5  -4  242.48   19.40
   4   5   4  222.58   17.10
   4   5   4  208.58   18.70
  -4   5  -4  253.07   17.80
  -4   5  -4  230.88   17.70
  -4   5  -4  247.68   18.40
  -4   5  -4  222.58   18.30
  -4   5  -4  236.28   21.00
  -4   5  -4  202.68   18.50
  -4   5  -4  223.68   18.00
  -4   5  -4  242.08   17.30
   4   5   4  236.48   22.00
  -4   5  -4  253.57   17.90
   4   5   4  236.68   17.50
  -4   5  -4  251.27   16.80
   5  -5   4 1577.74  104.29
  -5  -5  -4 1615.84  104.89
  -5  -5  -4 1458.05  105.69
  -5  -5  -4 1526.85  105.99
  -5  -5  -4 1707.13  105.59
  -5   5  -4 1699.23  105.49
   5   5   4 1557.44  104.29
   5   5   4 1613.34  104.89
  -5   5  -4 1650.53  104.89
  -5   5  -4 1694.73  104.69
  -5   5  -4 1593.24  105.49
  -5   5  -4 1548.65  105.89
  -5   5  -4 1653.13  104.29
   5   5   4 1351.56  110.19
   5   5   4 1572.14  106.79
   6  -5   4  734.63   48.80
  -6  -5  -4  690.33   49.99
  -6  -5  -4  747.93   48.60
   6   5   4  716.23   48.40
   6   5   4  738.83   51.09
  -6   5  -4  752.72   50.19
  -6   5  -4  716.33   48.20
  -6   5  -4  788.32   49.20
  -6   5  -4  739.23   49.60
   6   5   4  647.54   54.29
  -6   5  -4  604.54   47.90
   6   5   4  732.13   48.90
  -7  -5  -4   21.50    4.80
   7  -5   4   23.10    4.20
  -7  -5  -4   16.30    3.30
   7  -5   4   17.50    4.90
  -7   5  -4   16.30    3.60
   7   5   4   23.20   12.80
  -7   5  -4   18.40    3.90
   7   5   4    7.10    4.10
   7   5   4   14.20    4.90
  -7   5  -4   17.10    4.10
  -8  -5  -4  112.59    9.80
   8  -5   4  111.19    9.60
   8  -5   4  114.49    9.50
  -8   5  -4   86.89    8.60
  -8   5  -4  101.49   11.60
   8   5   4   91.59   11.40
  -8   5  -4  115.49    9.40
   8   5   4  133.39    8.90
  -9  -5  -4   11.00    2.20
   9  -5   4    6.30    1.70
   9  -5   4    7.80    2.80
  -9  -5  -4    8.50    1.80
 -10  -6   4   -1.60    2.40
 -10  -6   4   -2.70    1.70
  10  -6  -4   -2.90    2.80
  10  -6  -4   -1.40    1.40
  10  -6  -4   -0.60    2.20
  10   6  -4    1.20    3.20
 -10   6   4   -0.80    2.00
  10   6  -4   -1.40    2.00
 -10   6   4    0.10    1.90
  -9  -6   4    6.80    3.30
  -9  -6   4    3.40    2.00
   9  -6  -4    4.30    2.40
   9  -6  -4    8.00    3.60
  -9  -6   4   -4.20   11.40
   9  -6  -4    2.90    4.50
   9  -6  -4    3.40    2.60
  -9   6   4    9.70    3.60
   9   6  -4    7.60    3.30
  -9   6   4    3.90    2.10
  -9   6   4    3.20    2.60
   9   6  -4    4.80    3.10
   9   6  -4    2.90    5.20
  -8  -6   4    3.60    2.50
  -8  -6   4    3.60    2.00
  -8  -6   4    3.60   11.70
   8  -6  -4    0.30    2.50
   8  -6  -4    1.30    2.80
  -8  -6   4    3.40    3.20
   8  -6  -4    3.70    4.10
   8   6  -4    2.00    2.70
  -8   6   4    3.10    2.70
  -8   6   4   16.50   15.40
  -8   6   4    3.60    3.00
   8   6  -4    2.00    4.10
   8   6  -4    6.70    3.20
  -8   6   4    0.30    1.80
   7  -6  -4   20.30    4.20
  -7  -6   4   27.30    4.80
  -7  -6   4   11.00    3.30
   7  -6  -4   25.30    6.50
   7  -6  -4   14.20    3.30
  -7  -6   4   45.80   36.00
  -7  -6   4   20.60    5.00
   7  -6  -4   19.10    4.20
  -7  -6   4   15.90    3.10
  -7  -6   4   23.60    9.60
  -7   6   4   22.80    5.20
   7   6  -4   15.10    4.70
  -7   6   4   21.50    3.80
  -7   6   4   16.70   12.50
   7   6  -4   28.40    7.20
  -7   6   4   16.60    4.00
   7   6  -4    9.20    3.40
  -6  -6   4  411.56   38.00
  -6  -6   4  420.86   30.50
  -6  -6   4  327.67   41.50
  -6  -6   4  421.16   30.30
  -6  -6   4  415.56   31.90
  -6  -6   4  427.86   29.80
   6  -6  -4  438.86   30.30
  -6   6   4  491.75   32.30
   6   6  -4  394.96   31.10
  -6   6   4  411.26   33.60
  -6   6   4  465.85   30.20
   6   6  -4  435.16   30.90
  -6   6   4  431.76   31.40
   6   6  -4  421.16   32.60
  -6   6   4  447.46   31.00
   5  -6  -4  177.98   13.20
  -5  -6   4  152.08   15.60
  -5  -6   4  179.88   22.70
   5  -6  -4  162.28   13.40
  -5  -6   4  180.38   13.60
  -5  -6   4  167.58   16.90
  -5  -6   4  187.28   13.40
   5  -6  -4  162.68   13.30
  -5  -6   4  163.18   12.80
  -5  -6   4  192.78   20.10
  -5   6   4  153.18   12.10
   5   6  -4  163.28   13.80
   5   6  -4  166.28   16.10
  -5   6   4  169.78   16.40
   5   6  -4  167.88   15.00
   5   6  -4  149.88   15.10
   5   6  -4  156.98   13.40
  -4  -6   4  343.47   22.10
  -4  -6   4  330.47   25.20
  -4  -6   4  330.27   28.20
   4  -6  -4  268.67   24.50
   4  -6  -4  323.57   22.40
   4  -6  -4  302.57   24.70
   4  -6  -4  299.17   22.60
   4  -6  -4  280.87   22.60
  -4   6   4  322.37   24.60
   4   6  -4  300.27   23.30
   4   6  -4  291.97   22.50
   4   6  -4  326.97   24.00
   4   6  -4  321.67   21.90
   4   6  -4  297.17   23.50
  -3  -6   4   18.70    7.90
   3  -6  -4    4.10    5.10
   3  -6  -4    6.30    3.60
   3  -6  -4   12.60    3.70
  -3  -6   4   15.10    4.70
   3  -6  -4   10.40    2.90
   3  -6  -4    2.40    5.70
  -3  -6   4   16.70    2.70
  -3   6   4   16.00    4.90
   3   6  -4   12.40    4.50
  -3   6   4   12.10    3.50
   3   6  -4   10.60    2.80
   3   6  -4   14.40    3.80
   3   6  -4   11.10    2.40
   2  -6  -4  177.58   15.50
   2  -6  -4  176.38   14.30
   2  -6  -4  182.08   18.20
  -2  -6   4  164.98   14.60
  -2  -6   4  216.28   16.20
   2  -6  -4  176.48   14.90
   2  -6  -4  190.38   17.90
  -2  -6   4  206.38   19.00
   2   6  -4  198.48   16.10
  -2   6   4  213.98   17.50
  -2   6   4  227.98   17.70
   1  -6  -4  176.38   15.10
   1  -6  -4  183.38   18.70
   1  -6  -4  173.78   14.40
  -1  -6   4  241.58   19.70
  -1  -6   4  215.98   15.90
   1   6  -4  207.68   16.40
   1   6  -4  183.88   14.90
   0  -6  -4   26.90    5.50
   0  -6  -4   22.30    4.50
   0  -6  -4   18.20    3.50
   0  -6  -4   23.90    8.30
   0  -6   4   34.90    8.10
   0  -6  -4   28.20    6.90
   0   6  -4   24.70    5.20
   0   6  -4   23.90    5.60
   0   6   4   30.20    6.20
  -1  -6  -4  559.94   39.70
  -1  -6  -4  584.24   43.90
   1  -6   4  619.34   42.40
  -1  -6  -4  555.24   38.80
  -1  -6  -4  587.44   40.70
  -1  -6  -4  590.44   43.30
  -1  -6  -4  538.45   41.40
  -1   6  -4  571.64   39.40
   1   6   4  497.15   39.40
   1   6   4  587.64   42.70
  -1   6  -4  565.14   38.40
  -1   6  -4  577.84   38.80
  -1   6  -4  579.04   40.40
  -1   6  -4  558.54   40.30
  -2  -6  -4  524.35   42.10
  -2  -6  -4  557.34   39.00
  -2  -6  -4  610.84   41.50
  -2  -6  -4  577.64   44.80
  -2  -6  -4  555.54   39.60
  -2  -6  -4  577.74   44.20
   2  -6   4  590.24   42.30
  -2  -6  -4  552.84   40.30
  -2   6  -4  583.64   41.60
  -2   6  -4  531.85   39.30
   2   6   4  591.84   38.30
  -2   6  -4  569.84   42.30
  -2   6  -4  604.24   41.00
  -2   6  -4  581.24   39.40
  -2   6  -4  505.25   39.90
   2   6   4  653.03   43.00
  -2   6  -4  540.25   39.80
   2   6   4  608.64   38.60
  -2   6  -4  608.44   38.80
  -3  -6  -4   37.90    5.70
  -3  -6  -4   43.30    5.90
  -3  -6  -4   42.60   13.90
  -3  -6  -4   35.00    6.20
  -3  -6  -4   35.80    5.50
  -3  -6  -4   21.50    9.50
  -3  -6  -4   40.60    6.90
  -3  -6  -4   41.30    7.70
  -3   6  -4   41.80    5.70
   3   6   4   41.10    6.10
  -3   6  -4   46.90    5.70
   3   6   4   48.40    9.80
  -3   6  -4   41.10    5.60
   3   6   4   35.20    5.30
  -3   6  -4   37.50    5.60
   3   6   4   46.30    6.40
  -3   6  -4   32.90    5.90
  -3   6  -4   45.40    4.60
  -3   6  -4   42.90    5.40
  -3   6  -4   48.10    6.10
  -3   6  -4   54.89    8.70
  -4  -6  -4   74.09    9.40
  -4  -6  -4   50.49   19.80
  -4  -6  -4   79.19    7.90
  -4  -6  -4   66.29    8.20
  -4  -6  -4   69.39    9.60
  -4  -6  -4   67.09    8.50
  -4  -6  -4   67.29   15.30
  -4   6  -4   77.39    6.90
  -4   6  -4   74.49    8.50
   4   6   4   79.29    7.90
   4   6   4   81.39    9.90
  -4   6  -4   83.59    7.90
  -4   6  -4   76.19    8.10
  -4   6  -4   84.69    8.70
  -4   6  -4   79.29    8.10
  -4   6  -4   84.99    8.20
   4   6   4   76.29   13.00
  -4   6  -4   90.69   12.50
  -5  -6  -4  168.48   14.20
  -5  -6  -4  172.28   15.50
  -5  -6  -4  223.98   29.70
  -5  -6  -4  178.98   15.30
  -5  -6  -4  184.08   17.30
  -5  -6  -4  142.39   14.80
  -5   6  -4  187.58   19.40
  -5   6  -4  180.88   14.80
  -5   6  -4  167.98   13.60
  -5   6  -4  188.18   14.30
  -5   6  -4  162.08   14.90
  -5   6  -4  162.88   14.50
   5   6   4  186.18   14.70
   5   6   4  163.78   13.50
   5   6   4  175.08   20.20
  -5   6  -4  179.48   13.80
   5   6   4  159.78   15.60
  -5   6  -4  204.28   13.50
  -5   6  -4  179.78   14.30
   6  -6   4   27.30    4.80
  -6   6  -4   30.30    6.20
  -6   6  -4   15.90    4.70
  -6   6  -4   30.20    6.70
  -6   6  -4   19.20    4.00
   6   6   4   20.50   11.90
   6   6   4   21.70    4.50
   6   6   4   23.00    6.40
  -7  -6  -4    4.80    2.40
  -7  -6  -4    6.70    2.90
   7  -6   4   11.40    3.90
   7  -6   4    2.60    3.00
   7   6   4    6.10    3.70
   7   6   4   13.10   19.70
   7   6   4    4.90    2.10
  -7   6  -4    5.50    2.90
  -7   6  -4    4.70    2.60
  -7   6  -4    2.30    2.50
  -8  -6  -4    9.20    2.70
   8  -6   4    9.90    3.60
  -8   6  -4    9.00    2.40
   8   6   4   24.70    8.20
  -8   6  -4   12.80    2.70
  -8   6  -4    6.40    2.60
  10  -7  -4    3.30    4.40
 -10  -7   4    1.30    1.60
 -10  -7   4    3.80    2.00
  10  -7  -4    6.20    2.10
  10  -7  -4    5.00    1.60
  10   7  -4    4.50    2.20
 -10   7   4    5.30    2.30
 -10   7   4    3.80    2.00
  -9  -7   4   57.99    7.20
   9  -7  -4   56.09    6.20
   9  -7  -4   68.59    6.90
   9  -7  -4   65.69    9.50
  -9  -7   4   46.70    6.00
   9   7  -4   55.79    7.60
  -9   7   4   58.89    6.80
  -8  -7   4  198.28   19.90
   8  -7  -4  260.07   18.10
  -8  -7   4  245.48   19.20
   8  -7  -4  191.08   18.60
   8  -7  -4  238.78   17.40
  -8  -7   4  240.88   18.00
  -8  -7   4  238.28   16.70
  -8  -7   4  220.98   25.50
   8   7  -4  238.18   17.70
  -8   7   4  250.37   18.40
   8   7  -4  201.08   18.50
  -8   7   4  223.58   16.30
  -8   7   4  254.17   19.00
   7  -7  -4    5.60    2.80
  -7  -7   4    2.00    2.30
  -7  -7   4   -0.40    2.10
   7  -7  -4   -2.70    3.50
  -7  -7   4   -4.20    2.20
   7  -7  -4   -1.10    3.10
  -7  -7   4    1.00    3.70
  -7  -7   4   -6.20    8.60
   7  -7  -4   -1.40    2.70
   7   7  -4    2.70    3.10
  -7   7   4   -0.40    2.70
  -7   7   4    1.70    2.20
   7   7  -4   -4.40    3.60
   7   7  -4    0.20    3.50
  -7   7   4    0.60    2.50
  -6  -7   4   15.90    3.70
  -6  -7   4    5.80   13.50
   6  -7  -4   15.90    3.60
   6  -7  -4   12.50    3.70
  -6  -7   4   14.30    3.30
  -6  -7   4   17.80    5.50
  -6  -7   4   12.70    3.40
  -6  -7   4   19.20    9.00
   6  -7  -4   15.60    3.40
   6   7  -4   18.30    4.70
  -6   7   4   19.30    4.50
  -6   7   4   11.50    8.70
   6   7  -4    9.30    3.80
  -6   7   4   18.50    4.80
  -6   7   4   19.30    3.60
   6   7  -4   11.40    5.30
  -6   7   4   20.80    5.00
   5  -7  -4  186.48   13.60
  -5  -7   4  154.08   17.60
   5  -7  -4  154.78   13.30
  -5  -7   4  177.98   13.50
  -5  -7   4  141.09   24.60
   5  -7  -4  154.48   13.30
  -5  -7   4  242.48   35.10
  -5   7   4  184.58   17.40
   5   7  -4  168.18   22.30
  -5   7   4  198.28   15.90
   5   7  -4  155.58   13.60
   5   7  -4  161.18   15.30
   5   7  -4  153.58   14.00
  -5   7   4  164.48   12.20
   5   7  -4  153.78   14.70
  -4  -7   4   23.20    4.60
  -4  -7   4   24.80    6.90
   4  -7  -4   24.80    4.10
   4  -7  -4   20.10    3.60
  -4  -7   4   19.60    3.40
  -4  -7   4   14.20    8.10
   4  -7  -4   20.10    8.50
   4  -7  -4   21.80    4.30
  -4  -7   4   23.90    3.60
   4  -7  -4   31.70    5.90
   4  -7  -4   10.30    4.50
  -4  -7   4   18.90   12.70
   4   7  -4   17.70    4.00
   4   7  -4   11.80    4.60
   4   7  -4   25.00    7.20
  -4   7   4   17.90    3.10
  -4   7   4   22.10    4.90
  -4   7   4   32.90    5.40
   4   7  -4   17.70    3.20
  -4   7   4   26.10    7.00
   3  -7  -4   39.20    5.30
   3  -7  -4   48.20    7.20
   3  -7  -4   21.10    6.20
   3  -7  -4   20.10    9.10
   3  -7  -4   35.60    5.40
   3  -7  -4   43.10    5.80
  -3  -7   4   45.30    5.00
   3  -7  -4   37.40    8.90
  -3  -7   4   35.60    7.30
  -3   7   4   39.90    6.10
  -3   7   4   42.30    7.90
   3   7  -4   32.40    6.10
   3   7  -4   35.90    4.90
   3   7  -4   36.50    4.70
   3   7  -4   45.80    8.00
   3   7  -4   38.20    6.10
  -3   7   4   42.70    6.00
  -3   7   4   43.20    6.00
   2  -7  -4  119.59   10.70
  -2  -7   4  142.59   17.60
  -2  -7   4  134.49   10.00
   2  -7  -4  116.79   12.00
   2  -7  -4  101.49   14.00
   2  -7  -4  122.59   16.70
  -2  -7   4  136.39   12.60
   2  -7  -4  125.49   11.50
  -2   7   4  126.19   11.50
   2   7  -4  125.69   10.00
   2   7  -4  159.18   11.40
  -2   7   4  147.49   13.10
  -2   7   4  143.79   13.60
   2   7  -4  122.29   11.30
   2   7  -4  104.89   11.00
   2   7  -4  148.69   13.10
   1  -7  -4   70.69    8.40
  -1  -7   4   74.99    8.40
   1  -7  -4   75.39   11.70
  -1  -7   4   59.09   12.60
   1  -7  -4   63.89    6.60
   1  -7  -4   69.49    7.60
   1  -7  -4   55.19   13.00
  -1   7   4   68.09    7.30
   1   7  -4   61.59    5.80
   1   7  -4   61.39    7.00
   1   7  -4   55.29    8.00
   1   7  -4   61.39    6.40
   1   7  -4   53.99    7.30
  -1   7   4   71.99    9.20
   1   7  -4   46.30    7.20
  -1   7   4   75.39    8.70
   1   7  -4   71.09    8.90
   1   7  -4   67.29    6.10
   1   7  -4   59.99    6.00
   0  -7  -4   34.80    6.50
   0  -7  -4   41.20    5.80
   0  -7  -4   58.39    6.30
   0  -7   4   44.90   11.00
   0  -7   4   45.80    7.10
   0  -7  -4   41.00   11.40
   0  -7  -4   38.80    7.10
   0  -7  -4   32.50    8.90
   0   7  -4   35.40    6.00
   0   7  -4   41.70    5.40
   0   7  -4   42.40    4.70
   0   7  -4   38.40    7.50
   0   7   4   49.60    8.60
   0   7  -4   32.20    5.80
   0   7  -4   38.70    7.40
  -1  -7  -4  291.87   27.10
  -1  -7  -4  277.37   21.90
  -1  -7  -4  320.37   24.30
  -1  -7  -4  289.87   21.80
  -1  -7  -4  307.77   28.80
  -1  -7  -4  284.57   22.00
  -1  -7  -4  289.17   23.20
   1  -7   4  307.77   27.10
  -1   7  -4  282.27   22.80
  -1   7  -4  321.77   21.70
  -1   7  -4  323.87   22.10
  -1   7  -4  322.57   23.30
  -1   7  -4  334.97   24.40
  -1   7  -4  306.17   21.20
  -1   7  -4  294.87   22.30
   1   7   4  286.97   22.20
  -1   7  -4  300.07   24.00
  -1   7  -4  319.77   22.80
  -2  -7  -4  141.19   11.80
  -2  -7  -4  153.78   12.20
  -2  -7  -4  162.28   14.60
   2  -7   4  145.79   19.50
  -2  -7  -4  168.98   18.60
   2  -7   4  156.08   19.90
  -2  -7  -4  153.48   21.10
  -2  -7  -4  145.39   12.20
  -2   7  -4  151.48   12.00
  -2   7  -4  140.79   11.00
  -2   7  -4  142.29   12.30
  -2   7  -4  129.99   11.90
  -2   7  -4  128.19   12.10
   2   7   4  171.68   15.80
  -2   7  -4  127.69   12.40
  -2   7  -4  146.39   15.00
  -2   7  -4  119.99   12.20
   2   7   4  137.39   12.30
  -2   7  -4  130.69   13.70
  -2   7  -4  153.88   11.70
  -3  -7  -4   19.10    4.50
  -3  -7  -4   10.10    3.20
  -3  -7  -4   14.60    6.00
  -3  -7  -4   13.30   10.00
  -3  -7  -4   24.50    5.90
  -3  -7  -4   30.40   16.60
  -3  -7  -4   17.30    3.90
  -3  -7  -4   21.60    5.20
  -3   7  -4   18.00    3.80
  -3   7  -4   14.10    3.70
  -3   7  -4   14.40    3.10
  -3   7  -4   17.90    4.60
  -3   7  -4   16.90    4.30
  -3   7  -4   17.90    3.70
  -3   7  -4   21.60    4.70
   3   7   4   14.40    6.80
  -3   7  -4   17.50    3.60
  -3   7  -4   15.20    3.20
  -3   7  -4   12.30    6.30
  -3   7  -4   17.60    7.80
   3   7   4   14.70    4.30
   3   7   4   12.10    3.00
  -4  -7  -4  108.19   11.40
  -4  -7  -4  100.39   10.10
  -4  -7  -4  106.69    9.80
  -4  -7  -4  106.69   11.30
  -4  -7  -4   99.39   10.50
  -4  -7  -4  118.59   17.00
  -4   7  -4  112.39   10.80
  -4   7  -4  120.39   10.30
  -4   7  -4  101.59    9.60
  -4   7  -4  113.09   10.10
   4   7   4  113.79   11.10
  -4   7  -4  116.19   15.10
   4   7   4  129.89   21.80
  -4   7  -4  109.59    9.10
   4   7   4  111.99    9.30
  -4   7  -4  108.29   10.50
  -4   7  -4  107.79   10.70
   4   7   4  113.09   11.50
  -4   7  -4  125.59   10.10
  -5  -7  -4  225.78   19.60
  -5  -7  -4  233.48   18.70
  -5  -7  -4  228.08   19.70
  -5  -7  -4  212.48   21.30
  -5  -7  -4  247.08   17.50
  -5   7  -4  255.37   24.30
  -5   7  -4  255.27   19.20
   5   7   4  236.78   20.10
  -5   7  -4  238.28   19.60
  -5   7  -4  234.08   19.10
  -5   7  -4  261.77   18.40
  -5   7  -4  272.47   18.80
   5   7   4  251.57   25.50
  -5   7  -4  226.48   17.80
  -5   7  -4  248.38   18.60
  -5   7  -4  256.67   17.70
   5   7   4  245.78   17.40
   6  -7   4  182.78   18.90
  -6  -7  -4  237.38   16.60
  -6  -7  -4  193.28   17.20
   6   7   4  232.18   18.40
   6   7   4  147.29   30.20
  -6   7  -4  217.28   15.70
  -6   7  -4  213.68   17.00
  -6   7  -4  216.28   17.40
   6   7   4  219.78   14.90
  -6   7  -4  185.38   16.70
  -6   7  -4  222.78   16.20
   7  -7   4  118.29   10.60
  -7  -7  -4  115.79   11.00
  -7   7  -4  123.29   10.80
  -7   7  -4  143.29   11.40
  -7   7  -4  126.59   11.00
   8  -7   4   40.60    6.60
  -8  -7  -4   50.89    5.60
  -8   7  -4   48.80    5.20
   8   7   4   66.49    8.10
  -8   7  -4   58.99    5.70
   9  -8  -4    8.40    3.90
  -9  -8   4    2.90    1.80
  -9  -8   4    3.80    2.80
   9  -8  -4    7.30    2.50
   9  -8  -4    4.60    2.00
   9  -8  -4   11.70    7.80
   9   8  -4    3.90    2.70
  -9   8   4    0.80    2.00
  -9   8   4    5.30    2.50
   9   8  -4    6.00    2.70
  -8  -8   4  214.78   15.70
  -8  -8   4  243.38   17.20
   8  -8  -4  211.98   18.10
  -8  -8   4  193.58   18.80
  -8  -8   4  204.08   20.20
   8  -8  -4  243.78   16.60
   8  -8  -4  266.97   20.80
  -8  -8   4  152.58   27.00
  -8   8   4  235.58   17.60
   8   8  -4  212.68   17.80
  -8   8   4  222.18   17.70
  -7  -8   4   26.60   10.40
  -7  -8   4   60.79    6.90
  -7  -8   4   50.39    6.60
  -7  -8   4   48.90    8.10
   7  -8  -4   65.59    6.80
   7  -8  -4   46.50    6.90
  -7  -8   4   44.30    6.10
   7  -8  -4   53.89    6.50
  -7  -8   4   54.69   16.80
  -7   8   4   50.59    6.80
  -7   8   4   44.40    4.90
  -7   8   4   36.40   13.80
   7   8  -4   42.50    6.70
  -7   8   4   52.39    7.10
   6  -8  -4  231.98   17.60
   6  -8  -4  216.68   17.80
  -6  -8   4  246.28   18.50
  -6  -8   4  224.28   18.00
   6  -8  -4  247.88   18.00
  -6  -8   4  212.88   24.30
  -6  -8   4  228.98   17.60
  -6   8   4  247.08   17.10
  -6   8   4  243.18   18.70
   6   8  -4  204.58   18.60
  -6   8   4  209.68   22.90
  -6   8   4  263.37   19.80
  -6   8   4  234.08   18.90
  -5  -8   4  119.99   10.80
   5  -8  -4  114.09   10.60
  -5  -8   4  123.89   21.40
   5  -8  -4  120.79   12.40
  -5  -8   4  116.19   16.00
   5  -8  -4  116.49   10.70
  -5  -8   4  116.79   10.30
  -5   8   4  108.99   15.20
  -5   8   4  111.39    9.10
   5   8  -4  113.79   11.70
   5   8  -4  123.49   16.80
  -5   8   4  142.59   12.30
  -5   8   4  120.59   11.10
   5   8  -4  103.09   10.90
  -5   8   4  124.29   11.30
  -4  -8   4  279.17   23.80
   4  -8  -4  283.67   20.90
  -4  -8   4  258.77   19.70
  -4  -8   4  271.07   20.00
   4  -8  -4  252.27   19.70
   4  -8  -4  275.97   21.40
   4  -8  -4  258.87   20.00
  -4  -8   4  254.97   32.90
   4  -8  -4  304.27   26.50
  -4  -8   4  279.57   20.40
   4  -8  -4  297.17   20.40
  -4  -8   4  275.77   28.70
  -4   8   4  277.97   24.20
   4   8  -4  327.57   23.20
   4   8  -4  245.38   21.10
   4   8  -4  242.08   22.50
  -4   8   4  257.07   20.60
  -4   8   4  254.87   18.80
   3  -8  -4    5.80    3.90
  -3  -8   4   -0.80    3.10
   3  -8  -4   -2.10    3.20
   3  -8  -4   -0.70    4.00
  -3  -8   4    1.00    2.80
   3  -8  -4   -1.90    8.10
   3  -8  -4   -0.60    2.50
  -3  -8   4    1.10    1.70
  -3  -8   4    5.90    5.60
  -3  -8   4   -5.70    8.50
  -3  -8   4   -4.80   12.70
[truncated: 659,010 more chars]
