# Supplementary material for: Conformational tuning improves the stability of spirocyclic nitroxides with long paramagnetic relaxation times
Source: Commun Chem. 2023 Jun 5;6:111. doi: 10.1038/s42004-023-00912-7 (PMC10241799; doi:10.1038/s42004-023-00912-7)
Supplement: Supplementary file 11 — Supplementary Data 8 [file 42004_2023_912_MOESM11_ESM.txt]

44
11 (open: oh, ax), G=-791.478631 Hartree
Note: Acronyms 'ax' and 'eq' denotes axial and euatorial positions on cyclohexane.
O        3.736364000      5.019989000      5.531862000
N        2.274562000      5.001004000      2.357883000
O        1.870258000      5.665376000      1.355637000
C        4.071126000      3.760171000      3.525787000
H        3.866076000      2.765556000      3.120209000
C        1.809895000      3.876869000      4.513103000
H        1.563318000      2.883077000      4.126844000
C        3.294372000      3.874510000      4.815270000
H        3.510469000      2.979467000      5.411972000
H        3.252620000      5.058722000      6.359654000
C        1.332259000      4.921103000      3.506458000
C       -0.028601000      4.490978000      2.944237000
H       -0.274432000      5.156825000      2.115839000
H        0.061782000      3.481358000      2.533564000
C        1.192559000      6.327816000      4.117982000
H        0.989276000      7.012060000      3.289320000
H        2.136956000      6.627301000      4.570510000
C        0.065404000      6.427154000      5.136901000
H        0.304518000      5.833075000      6.025230000
H       -0.012063000      7.462457000      5.479300000
C       -1.138327000      4.556765000      3.983158000
H       -2.079951000      4.252602000      3.519155000
H       -0.950551000      3.842059000      4.791221000
C       -1.261188000      5.959211000      4.559271000
H       -2.042123000      5.992159000      5.323283000
H       -1.568025000      6.646413000      3.762224000
C        3.745127000      4.795461000      2.450854000
C        4.411330000      6.160175000      2.705947000
H        4.001349000      6.853481000      1.965954000
H        4.135226000      6.524159000      3.694222000
C        4.212724000      4.265077000      1.089363000
H        3.831936000      4.936438000      0.318494000
H        3.760459000      3.284121000      0.917864000
C        5.728483000      4.190165000      0.980200000
H        6.129509000      3.465796000      1.696666000
H        5.997014000      3.819241000     -0.012190000
C        5.927110000      6.118429000      2.568393000
H        6.322491000      7.129108000      2.700550000
H        6.361343000      5.516758000      3.373580000
C        6.358475000      5.552940000      1.224043000
H        7.448177000      5.486107000      1.170857000
H        6.043708000      6.238442000      0.428557000
H        5.138504000      3.792649000      3.742632000
H        1.244541000      3.988905000      5.439655000

44
11 (semi-open: oh, ax), G=-791.475176 Hartree
O        2.641616000      3.919325000      6.687732000
N        1.456613000      4.574694000      3.441464000
O        1.077797000      5.331661000      2.495650000
C        3.488021000      5.700418000      4.353947000
H        2.944215000      5.891389000      5.275871000
H        4.511183000      5.445065000      4.652567000
C        3.540160000      6.935115000      3.470615000
H        2.528337000      7.228933000      3.178348000
H        3.961155000      7.765199000      4.044923000
C        2.918315000      4.449791000      3.657790000
C        3.199258000      3.188540000      4.477460000
H        3.067236000      2.320583000      3.824703000
C        0.864597000      3.000797000      5.257778000
H        0.692603000      2.110854000      4.644613000
C        2.318381000      2.967021000      5.682965000
H        2.528554000      1.961397000      6.068463000
C        3.812718000      5.501998000      1.437143000
H        4.483031000      5.249631000      0.610000000
H        2.856353000      5.792423000      1.003469000
C        3.623231000      4.262319000      2.302399000
H        4.612562000      3.858720000      2.544948000
H        3.099222000      3.481230000      1.745108000
C        4.377719000      6.670416000      2.229773000
H        5.405713000      6.443579000      2.538812000
H        4.429089000      7.562200000      1.599392000
H        2.088592000      3.743630000      7.451971000
C        0.424482000      4.227146000      4.459174000
C       -0.862920000      3.886407000      3.697776000
H       -1.078981000      4.708532000      3.014984000
H       -0.687135000      2.996599000      3.086643000
C        0.161531000      5.462791000      5.340191000
H        0.001199000      6.306635000      4.662170000
H        1.042092000      5.683370000      5.941197000
C       -1.053610000      5.307370000      6.245484000
H       -0.857841000      4.547352000      7.009206000
H       -1.212940000      6.243667000      6.786836000
C       -2.054317000      3.684691000      4.622268000
H       -2.936438000      3.452087000      4.020389000
H       -1.893825000      2.821524000      5.276540000
C       -2.301036000      4.927020000      5.464186000
H       -3.142551000      4.769510000      6.143700000
H       -2.578176000      5.756203000      4.802861000
H        4.248258000      3.202786000      4.779398000
H        0.222747000      2.892389000      6.133609000

44
11 (closed: oh, ax), G=-791.472769 Hartree
O        2.894138000      3.749337000      6.718999000
N        1.458087000      4.537556000      3.532653000
O        0.968576000      4.447835000      2.365038000
C        3.575470000      5.629021000      4.359383000
H        3.167066000      5.775908000      5.353626000
H        4.631403000      5.376856000      4.508498000
C        0.513188000      5.504232000      5.662524000
H       -0.099246000      5.185743000      6.513875000
H        1.501387000      5.697697000      6.066875000
C        3.493846000      6.897783000      3.527179000
H        2.446000000      7.161700000      3.352942000
H        3.935788000      7.726649000      4.086186000
C        0.534303000      4.314841000      4.689965000
C        2.943385000      4.407783000      3.674409000
C        3.245877000      3.113345000      4.441382000
H        3.050241000      2.272912000      3.768833000
C        0.954185000      3.020256000      5.396691000
H        0.670266000      2.178560000      4.756638000
C        2.434473000      2.875849000      5.695059000
H        2.610044000      1.839612000      6.011337000
C        3.594372000      5.537302000      1.440967000
H        4.156386000      5.344075000      0.522856000
H        2.572086000      5.780570000      1.145515000
C       -0.101390000      6.760421000      5.068153000
H       -0.059008000      7.567270000      5.804328000
H        0.488538000      7.091027000      4.207624000
C        3.579457000      4.271636000      2.286646000
H        4.613088000      3.959027000      2.472048000
H        3.092957000      3.458660000      1.746988000
C       -0.893954000      4.111525000      4.173458000
H       -0.895575000      3.320347000      3.423250000
H       -1.461906000      3.738502000      5.032975000
C        4.195511000      6.714107000      2.192189000
H        5.262151000      6.532984000      2.371579000
H        4.126416000      7.623929000      1.590051000
C       -1.582266000      5.357902000      3.634959000
H       -1.094447000      5.661811000      2.706884000
H       -2.618705000      5.112089000      3.387094000
C       -1.533698000      6.506318000      4.629743000
H       -1.969644000      7.407617000      4.190822000
H       -2.138086000      6.258562000      5.510690000
H        2.358697000      3.598405000      7.500958000
H        0.374237000      2.919810000      6.318797000
H        4.310724000      3.088423000      4.683447000

44
11 (open: oh, eq), G=-791.482303 Hartree
O        3.691415000      2.925644000      5.689273000
N        2.270147000      5.011015000      2.350204000
O        1.878748000      5.711961000      1.368857000
C        4.046638000      3.733856000      3.505196000
H        3.793877000      2.740282000      3.121487000
C        1.805027000      3.848156000      4.480149000
H        1.611465000      2.852302000      4.069239000
C        3.282040000      3.940852000      4.786156000
H        3.520716000      4.922449000      5.213224000
H        3.209751000      3.043418000      6.511120000
C        1.322384000      4.906902000      3.494432000
C       -0.037812000      4.497295000      2.920183000
H       -0.275506000      5.180883000      2.103723000
H        0.049447000      3.495442000      2.490809000
C        1.196020000      6.295007000      4.148174000
H        1.013912000      7.010150000      3.341461000
H        2.139194000      6.578335000      4.619033000
C        0.063896000      6.378297000      5.163111000
H        0.292952000      5.757473000      6.035417000
H       -0.004867000      7.404611000      5.532742000
C       -1.150683000      4.549443000      3.956125000
H       -2.092994000      4.264573000      3.481647000
H       -0.971967000      3.814550000      4.747952000
C       -1.262907000      5.939168000      4.564101000
H       -2.048371000      5.962594000      5.323629000
H       -1.556715000      6.648564000      3.781816000
C        3.739134000      4.780606000      2.440458000
C        4.423767000      6.127746000      2.734655000
H        4.017337000      6.851910000      2.023516000
H        4.156387000      6.477074000      3.733774000
C        4.202169000      4.271415000      1.071239000
H        3.825653000      4.959491000      0.312965000
H        3.741189000      3.297573000      0.884660000
C        5.716935000      4.185709000      0.960097000
H        6.111276000      3.442851000      1.661152000
H        5.981715000      3.833570000     -0.039966000
C        5.938888000      6.073893000      2.592122000
H        6.344488000      7.076751000      2.748638000
H        6.369481000      5.447244000      3.379899000
C        6.358741000      5.537362000      1.232492000
H        7.447541000      5.463325000      1.173917000
H        6.046531000      6.244076000      0.454896000
H        5.117047000      3.733602000      3.709311000
H        1.223926000      3.931775000      5.399878000

44
11 (semi-open: oh, eq), G=-791.478795 Hartree
O        2.526837000      1.837832000      6.386916000
N        1.430973000      4.575153000      3.423011000
O        1.062268000      5.358770000      2.495924000
C        3.484220000      5.634793000      4.366931000
H        2.939268000      5.822820000      5.291670000
H        4.501626000      5.353050000      4.660813000
C        3.559242000      6.894471000      3.521263000
H        2.552748000      7.214646000      3.239028000
H        3.996185000      7.699206000      4.118669000
C        2.891737000      4.417250000      3.631911000
C        3.140256000      3.144222000      4.437979000
H        2.939935000      2.270506000      3.809054000
C        0.831270000      2.997896000      5.236797000
H        0.695548000      2.101059000      4.623990000
C        2.273105000      3.037316000      5.671195000
H        2.445706000      3.895288000      6.331894000
C        3.804786000      5.513553000      1.446145000
H        4.470232000      5.274171000      0.611494000
H        2.853704000      5.833685000      1.021933000
C        3.594058000      4.251983000      2.274496000
H        4.575691000      3.824482000      2.506099000
H        3.055887000      3.496401000      1.696497000
C        4.391361000      6.647631000      2.272743000
H        5.414860000      6.392973000      2.574536000
H        4.459149000      7.556402000      1.669027000
H        3.440352000      1.851863000      6.681182000
C        0.394271000      4.221600000      4.437011000
C       -0.891715000      3.892252000      3.670847000
H       -1.097629000      4.717440000      2.988463000
H       -0.717909000      3.002253000      3.059824000
C        0.141573000      5.447535000      5.333593000
H        0.004409000      6.305804000      4.669424000
H        1.018392000      5.655519000      5.948568000
C       -1.081545000      5.297800000      6.229217000
H       -0.898569000      4.528573000      6.986518000
H       -1.233543000      6.231107000      6.777472000
C       -2.088388000      3.697064000      4.589336000
H       -2.969832000      3.474721000      3.982796000
H       -1.937220000      2.829950000      5.240568000
C       -2.326957000      4.937976000      5.435456000
H       -3.174924000      4.787198000      6.108249000
H       -2.589117000      5.774021000      4.776741000
H        4.199121000      3.116659000      4.707074000
H        0.186596000      2.888226000      6.108616000

44
11 (closed: oh, eq), G=-791.476113 Hartree
O        2.779170000      1.720740000      6.291493000
N        1.444484000      4.539044000      3.519694000
O        0.955645000      4.481564000      2.350721000
C        3.576126000      5.589627000      4.366308000
H        3.167411000      5.736987000      5.362943000
H        4.628704000      5.323317000      4.512407000
C        0.494643000      5.484359000      5.657629000
H       -0.120349000      5.159678000      6.504137000
H        1.481563000      5.683347000      6.067891000
C        3.508976000      6.874123000      3.557466000
H        2.464271000      7.152552000      3.388020000
H        3.961258000      7.687746000      4.129899000
C        0.515845000      4.305587000      4.672308000
C        2.929304000      4.388422000      3.659533000
C        3.215276000      3.094312000      4.427076000
H        2.966621000      2.240808000      3.787429000
C        0.945290000      3.016789000      5.380871000
H        0.713443000      2.163103000      4.735525000
C        2.422891000      2.963813000      5.704039000
H        2.687877000      3.774872000      6.392866000
C        3.596620000      5.544053000      1.448364000
H        4.158868000      5.360145000      0.528666000
H        2.578033000      5.803809000      1.154564000
C       -0.113646000      6.748313000      5.073419000
H       -0.071033000      7.548555000      5.816409000
H        0.478488000      7.083955000      4.216476000
C        3.566013000      4.264188000      2.272428000
H        4.595237000      3.936135000      2.454181000
H        3.069653000      3.465676000      1.720585000
C       -0.910593000      4.106361000      4.152322000
H       -0.909513000      3.323120000      3.393919000
H       -1.479493000      3.723711000      5.006686000
C        4.209595000      6.701642000      2.220046000
H        5.273871000      6.506162000      2.397744000
H        4.151135000      7.621876000      1.633057000
C       -1.597598000      5.359247000      3.626545000
H       -1.111322000      5.671045000      2.700462000
H       -2.634884000      5.117428000      3.378817000
C       -1.546103000      6.498795000      4.631648000
H       -1.979584000      7.404822000      4.200404000
H       -2.151103000      6.245250000      5.510403000
H        2.290902000      1.626864000      7.112559000
H        0.351775000      2.909466000      6.293184000
H        4.284777000      3.042364000      4.642269000

50
cis,cis-9 (open: oh, ax), G=-869.977435 Hartree
O        3.798341000      4.813743000      5.683605000
N        2.344478000      4.838183000      2.518685000
O        1.948543000      5.539336000      1.541317000
C        4.152921000      3.578020000      3.647888000
H        3.807158000      2.636973000      3.204991000
C        1.853439000      3.686715000      4.657076000
H        1.680490000      2.730954000      4.148477000
C        3.350796000      3.696598000      4.929224000
H        3.561735000      2.782801000      5.503184000
C        5.623982000      3.400032000      3.995503000
H        6.238796000      3.183111000      3.125801000
H        5.721612000      2.558724000      4.685553000
H        6.025548000      4.279880000      4.495140000
C        1.108578000      3.625180000      5.983336000
H        0.039699000      3.471169000      5.861346000
H        1.243010000      4.532251000      6.574661000
H        1.494909000      2.786777000      6.568121000
H        3.402040000      4.765792000      6.555405000
C        1.374713000      4.769771000      3.673593000
C        0.028649000      4.359723000      3.038120000
H       -0.011143000      4.845076000      2.063660000
H        0.044184000      3.281158000      2.857248000
C        1.292814000      6.199619000      4.256309000
H        1.378263000      6.876282000      3.402561000
H        2.157155000      6.375517000      4.895634000
C        0.002864000      6.554238000      4.987447000
H       -0.070643000      6.029512000      5.942362000
H        0.031580000      7.620902000      5.227256000
C       -1.234238000      4.756966000      3.791701000
H       -2.093942000      4.526183000      3.156525000
H       -1.366657000      4.166887000      4.701380000
C       -1.221887000      6.232161000      4.150500000
H       -2.134518000      6.502487000      4.687825000
H       -1.203458000      6.829930000      3.231620000
C        3.841199000      4.658023000      2.595955000
C        4.433418000      6.055452000      2.889783000
H        3.803609000      6.768230000      2.351786000
H        4.333416000      6.269926000      3.952621000
C        4.255048000      4.169495000      1.190376000
H        3.599883000      4.678046000      0.484193000
H        4.035765000      3.100494000      1.115826000
C        5.688878000      4.450912000      0.758755000
H        6.403639000      3.820089000      1.291877000
H        5.782351000      4.184379000     -0.297728000
C        5.869214000      6.282527000      2.431009000
H        6.113364000      7.336841000      2.589320000
H        6.573888000      5.710838000      3.038688000
C        6.055107000      5.908551000      0.971877000
H        7.085391000      6.093303000      0.656935000
H        5.412411000      6.541124000      0.348242000

50
cis,cis-9 (semi-open: oh, ax), G=-869.974126 Hartree
O        2.716268000      3.649150000      6.736397000
N        1.528439000      4.231302000      3.413729000
O        1.228118000      3.677974000      2.310234000
C        3.388302000      5.635985000      4.404937000
H        2.946347000      5.709977000      5.391738000
H        4.468382000      5.579639000      4.568142000
C        3.100559000      6.874741000      3.568703000
H        2.025356000      6.958009000      3.381731000
H        3.389664000      7.765754000      4.132202000
C        2.998936000      4.331576000      3.699660000
C        3.356356000      3.055481000      4.497512000
H        3.179518000      2.233952000      3.792765000
C        0.936606000      2.783836000      5.252514000
H        0.853236000      1.996149000      4.493539000
C        2.413703000      2.772200000      5.658604000
H        2.629479000      1.743138000      5.980755000
C        3.489889000      5.540896000      1.495011000
H        4.080365000      5.462593000      0.577996000
H        2.439439000      5.558936000      1.194539000
C        3.745454000      4.315467000      2.360147000
H        4.810604000      4.281617000      2.601892000
H        3.507132000      3.402571000      1.816727000
C        3.832250000      6.822828000      2.237594000
H        4.912760000      6.860230000      2.420463000
H        3.584468000      7.696254000      1.628556000
C        4.804397000      2.969081000      4.956395000
H        5.502902000      3.046801000      4.123867000
H        4.974984000      2.003746000      5.438704000
H        5.043552000      3.744221000      5.682852000
C        0.085778000      2.353279000      6.438384000
H       -0.950801000      2.175981000      6.161705000
H        0.088673000      3.087941000      7.244962000
H        0.479670000      1.416316000      6.840924000
H        2.222540000      3.359804000      7.505760000
C        0.502015000      4.076420000      4.516408000
C       -0.844487000      3.902842000      3.789032000
H       -0.839200000      4.604399000      2.951531000
H       -0.885421000      2.908358000      3.344296000
C        0.458216000      5.348960000      5.384367000
H        0.601890000      6.198822000      4.712860000
H        1.283238000      5.346085000      6.089211000
C       -0.833795000      5.594529000      6.158365000
H       -0.945273000      4.869747000      6.968425000
H       -0.753477000      6.574732000      6.636007000
C       -2.107636000      4.171321000      4.596260000
H       -2.959493000      4.108829000      3.913606000
H       -2.271317000      3.403220000      5.355262000
C       -2.057415000      5.528765000      5.268330000
H       -2.966827000      5.709423000      5.847021000
H       -2.000885000      6.314439000      4.505569000

50
cis,cis-9 (closed: oh, ax), G=-869.972744 Hartree
O        2.895234000      3.729260000      6.722639000
N        1.465066000      4.464278000      3.559878000
O        0.991113000      4.162875000      2.420596000
C        3.570822000      5.611119000      4.380096000
H        3.185234000      5.738892000      5.385840000
H        4.636650000      5.396459000      4.499431000
C        0.534696000      5.512670000      5.669355000
H       -0.109574000      5.247915000      6.512723000
H        1.518375000      5.682158000      6.094325000
C        3.440219000      6.890149000      3.566509000
H        2.385969000      7.147932000      3.439529000
H        3.897922000      7.714247000      4.120154000
C        0.531099000      4.299366000      4.729085000
C        2.962108000      4.378263000      3.698375000
C        3.263591000      3.056198000      4.448486000
H        2.931150000      2.266262000      3.764110000
C        0.933073000      2.979911000      5.433601000
H        0.712488000      2.190114000      4.704616000
C        2.429299000      2.855324000      5.703352000
H        2.602209000      1.818638000      6.026555000
C        3.465090000      5.559470000      1.464864000
H        3.965491000      5.401911000      0.505276000
H        2.415329000      5.767454000      1.246478000
C       -0.025192000      6.778918000      5.038319000
H        0.014585000      7.590343000      5.769795000
H        0.600403000      7.086696000      4.197012000
C        3.569300000      4.287133000      2.292696000
H        4.629514000      4.064159000      2.433033000
H        3.130416000      3.443783000      1.761080000
C       -0.895961000      4.146082000      4.187987000
H       -0.930076000      3.316557000      3.483046000
H       -1.517271000      3.869195000      5.043051000
C        4.077666000      6.742254000      2.196105000
H        5.156376000      6.583044000      2.313454000
H        3.954419000      7.659362000      1.613907000
C       -1.486866000      5.403950000      3.568536000
H       -0.928846000      5.662216000      2.665834000
H       -2.515908000      5.199214000      3.260111000
C       -1.445449000      6.568726000      4.543450000
H       -1.826601000      7.478228000      4.071555000
H       -2.099131000      6.356332000      5.398033000
C        4.733448000      2.808219000      4.759901000
H        5.361505000      2.855796000      3.871331000
H        4.845091000      1.808110000      5.185191000
H        5.114662000      3.518278000      5.492211000
C        0.149688000      2.657658000      6.699624000
H       -0.924463000      2.614881000      6.525684000
H        0.320090000      3.387447000      7.493375000
H        0.456604000      1.678935000      7.076180000
H        2.455658000      3.496097000      7.542172000

50
cis,cis-9 (open: oh, eq), G=-869.969861 Hartree
O        3.634128000      2.856670000      5.629033000
N        2.198875000      4.845641000      2.262711000
O        1.789906000      5.487933000      1.248187000
C        4.035905000      3.606529000      3.408233000
H        5.063895000      3.806225000      3.722223000
C        1.686354000      3.715849000      4.423272000
H        1.226647000      3.987184000      5.379381000
C        3.193828000      3.796433000      4.662261000
H        3.407208000      4.800747000      5.043125000
C        4.020816000      2.180349000      2.864651000
H        3.145385000      1.969885000      2.253745000
H        4.038440000      1.468615000      3.688711000
H        4.899972000      1.995306000      2.247790000
C        1.188326000      2.313268000      4.088682000
H        1.315164000      2.059722000      3.038260000
H        0.128561000      2.213632000      4.322362000
H        1.729528000      1.576999000      4.682090000
H        3.159373000      3.025942000      6.445786000
C        1.255597000      4.809758000      3.425842000
C       -0.145501000      4.547105000      2.862466000
H       -0.322468000      5.279672000      2.074957000
H       -0.175359000      3.565198000      2.388620000
C        1.240055000      6.207219000      4.083535000
H        1.124646000      6.934219000      3.274538000
H        2.193321000      6.418889000      4.565703000
C        0.119234000      6.399116000      5.097174000
H        0.292847000      5.765234000      5.973122000
H        0.150335000      7.429674000      5.460525000
C       -1.241797000      4.683318000      3.908777000
H       -2.205762000      4.465475000      3.442224000
H       -1.112843000      3.946390000      4.708124000
C       -1.243538000      6.079041000      4.509477000
H       -2.019189000      6.169813000      5.274065000
H       -1.481567000      6.807185000      3.725653000
C        3.685332000      4.694334000      2.373697000
C        4.284063000      6.064241000      2.761475000
H        3.829714000      6.804876000      2.097111000
H        4.002990000      6.336146000      3.777969000
C        4.207831000      4.339207000      0.976955000
H        3.810811000      5.080103000      0.283034000
H        3.806817000      3.373641000      0.666469000
C        5.726847000      4.354757000      0.889255000
H        6.164216000      3.605169000      1.556662000
H        6.025963000      4.076327000     -0.124360000
C        5.800172000      6.134162000      2.632056000
H        6.123643000      7.151866000      2.865965000
H        6.270934000      5.488380000      3.380667000
C        6.274204000      5.726076000      1.248855000
H        7.366173000      5.730225000      1.203286000
H        5.921530000      6.457813000      0.513009000

50
cis,cis-9 (semi-open: oh, eq), G=-869.970877 Hartree
O        2.703788000      1.799921000      6.337692000
N        1.521565000      4.323151000      3.280188000
O        1.171090000      4.128595000      2.075129000
C        3.439547000      5.575342000      4.357821000
H        2.994073000      5.633696000      5.345943000
H        4.512986000      5.440478000      4.527944000
C        3.234441000      6.869889000      3.590839000
H        2.172507000      7.002199000      3.359720000
H        3.527573000      7.715744000      4.217735000
C        2.987199000      4.323813000      3.583539000
C        3.311925000      3.053568000      4.407916000
H        4.286747000      3.234385000      4.873353000
C        0.848582000      2.868191000      5.152083000
H        0.283164000      2.917879000      6.088860000
C        2.323624000      2.927817000      5.564953000
H        2.446615000      3.819723000      6.188217000
C        3.677637000      5.629096000      1.473239000
H        4.333341000      5.554839000      0.601149000
H        2.659048000      5.737555000      1.095609000
C        3.771657000      4.331704000      2.267449000
H        4.816421000      4.156405000      2.546532000
H        3.463552000      3.497757000      1.641340000
C        4.040668000      6.849474000      2.302848000
H        5.107678000      6.822068000      2.553813000
H        3.875145000      7.763314000      1.726235000
C        3.445918000      1.788970000      3.565870000
H        4.395497000      1.787126000      3.030952000
H        2.652610000      1.694408000      2.825943000
H        3.420913000      0.907867000      4.205637000
C        0.456253000      1.565665000      4.464669000
H        0.704845000      1.564003000      3.404680000
H       -0.616481000      1.391830000      4.549699000
H        0.968345000      0.726445000      4.934579000
H        2.139844000      1.768206000      7.113726000
C        0.478293000      4.135946000      4.342135000
C       -0.872601000      3.993305000      3.636386000
H       -1.002771000      4.865494000      2.990876000
H       -0.862048000      3.128912000      2.977007000
C        0.386147000      5.384179000      5.242731000
H        0.316413000      6.256578000      4.586549000
H        1.282457000      5.512701000      5.841690000
C       -0.809102000      5.375914000      6.189802000
H       -0.684417000      4.587725000      6.939461000
H       -0.815767000      6.318815000      6.742567000
C       -2.045808000      3.921056000      4.602383000
H       -2.966287000      3.790960000      4.027823000
H       -1.959118000      3.041019000      5.248229000
C       -2.122837000      5.170954000      5.460459000
H       -2.949942000      5.105360000      6.171813000
H       -2.322170000      6.036434000      4.818129000

50
cis,cis-9 (closed: oh, eq), G=-869.97686
O        2.870846000      1.730069000      6.267238000
N        1.433255000      4.437145000      3.463934000
O        0.930353000      4.275411000      2.308838000
C        3.555852000      5.532242000      4.322341000
H        3.188398000      5.616937000      5.340881000
H        4.620272000      5.291340000      4.413294000
C        0.558851000      5.387079000      5.651013000
H       -0.068024000      5.063078000      6.488542000
H        1.550150000      5.534723000      6.069621000
C        3.432599000      6.862263000      3.597098000
H        2.379742000      7.130066000      3.479577000
H        3.888612000      7.646919000      4.206173000
C        0.521359000      4.226730000      4.638915000
C        2.928310000      4.340327000      3.575822000
C        3.283959000      3.022242000      4.312505000
H        4.317250000      3.139766000      4.655150000
C        0.933312000      2.908417000      5.345024000
H        0.477210000      2.953497000      6.341498000
C        2.445596000      2.896538000      5.579680000
H        2.681226000      3.763065000      6.206472000
C        3.468026000      5.658231000      1.425594000
H        3.977534000      5.548826000      0.464212000
H        2.423158000      5.889785000      1.206606000
C        0.000526000      6.698428000      5.122847000
H        0.082048000      7.462285000      5.900325000
H        0.598309000      7.047786000      4.277527000
C        3.539971000      4.333216000      2.171205000
H        4.592779000      4.064583000      2.311854000
H        3.087163000      3.547885000      1.571550000
C       -0.924972000      4.124082000      4.144201000
H       -1.002723000      3.358304000      3.376825000
H       -1.505182000      3.776430000      5.006131000
C        4.081442000      6.793209000      2.226421000
H        5.158176000      6.622529000      2.344316000
H        3.966701000      7.742640000      1.696992000
C       -1.530907000      5.425535000      3.638728000
H       -1.009679000      5.733677000      2.729475000
H       -2.573180000      5.244413000      3.361846000
C       -1.440310000      6.532022000      4.674741000
H       -1.828917000      7.470051000      4.269819000
H       -2.061666000      6.278024000      5.541807000
C        3.250987000      1.782822000      3.423034000
H        2.371645000      1.749652000      2.782000000
H        3.258235000      0.882759000      4.036357000
H        4.128546000      1.753983000      2.777575000
C        0.401857000      1.648256000      4.670669000
H        0.515938000      1.674172000      3.588291000
H       -0.658047000      1.515710000      4.886425000
H        0.931298000      0.773134000      5.046580000
H        2.409012000      1.696219000      7.107856000

50
trans,trans-9 (open) substituents on axial positions, G=-869.975021 Hartree
O        3.697125000      4.855595000      5.433232000
N        2.214324000      4.837351000      2.256557000
O        1.783249000      5.432616000      1.221992000
C        4.076535000      3.646901000      3.409476000
H        5.097637000      3.871337000      3.727085000
C        1.729492000      3.761607000      4.449188000
H        1.290007000      4.050236000      5.409336000
C        3.242239000      3.733949000      4.684417000
H        3.456114000      2.828921000      5.265936000
C        4.094273000      2.218857000      2.865545000
H        3.193697000      1.966988000      2.308695000
H        4.190430000      1.504796000      3.684942000
H        4.940914000      2.064733000      2.198267000
C        1.199828000      2.360099000      4.147265000
H        1.360596000      2.063297000      3.112631000
H        0.130283000      2.293974000      4.341303000
H        1.693845000      1.625729000      4.785669000
H        3.197155000      4.886655000      6.251881000
C        1.288996000      4.834503000      3.431374000
C       -0.121121000      4.557931000      2.893196000
H       -0.309626000      5.275993000      2.095255000
H       -0.159523000      3.568392000      2.436028000
C        1.273938000      6.252710000      4.044102000
H        1.128683000      6.949626000      3.213110000
H        2.235478000      6.475277000      4.497648000
C        0.171161000      6.465408000      5.072881000
H        0.362675000      5.854938000      5.962061000
H        0.203858000      7.504961000      5.409992000
C       -1.203327000      4.715944000      3.951641000
H       -2.173199000      4.484298000      3.504165000
H       -1.062357000      3.999562000      4.767594000
C       -1.201275000      6.125337000      4.519679000
H       -1.963810000      6.229852000      5.295784000
H       -1.457273000      6.833788000      3.723542000
C        3.701581000      4.714648000      2.359199000
C        4.281080000      6.104095000      2.705763000
H        3.817320000      6.816181000      2.016369000
H        3.999717000      6.384698000      3.716091000
C        4.219149000      4.341741000      0.963591000
H        3.811122000      5.069588000      0.262408000
H        3.825445000      3.369082000      0.665888000
C        5.737590000      4.373393000      0.863966000
H        6.190711000      3.643092000      1.542273000
H        6.032626000      4.078669000     -0.146363000
C        5.795431000      6.188702000      2.568707000
H        6.108397000      7.214827000      2.780152000
H        6.275450000      5.564413000      3.329811000
C        6.271545000      5.757576000      1.193215000
H        7.363402000      5.771756000      1.143225000
H        5.908734000      6.469981000      0.443381000

50
trans,trans-9 (semi-open) substituents on axial positions, G=-869.971709 Hartree
O        2.673192000      3.759059000      6.603865000
N        1.499211000      4.318637000      3.287767000
O        1.132861000      4.040245000      2.103016000
C        3.422424000      5.612214000      4.305239000
H        3.006691000      5.664896000      5.303468000
H        4.502301000      5.492371000      4.447042000
C        3.181874000      6.889678000      3.520318000
H        2.112636000      7.006234000      3.315566000
H        3.480819000      7.750183000      4.124622000
C        2.968310000      4.340830000      3.565945000
C        3.320260000      3.083405000      4.404089000
H        4.285627000      3.288370000      4.877404000
C        0.858956000      2.894400000      5.189137000
H        0.321267000      2.949787000      6.141392000
C        2.348170000      2.843552000      5.561884000
H        2.543076000      1.829222000      5.931317000
C        3.583687000      5.616613000      1.416221000
H        4.212464000      5.535674000      0.524987000
H        2.551952000      5.700795000      1.068460000
C        3.723855000      4.336655000      2.231623000
H        4.778497000      4.189188000      2.488803000
H        3.418973000      3.486853000      1.626084000
C        3.951452000      6.858613000      2.210786000
H        5.025651000      6.851141000      2.430937000
H        3.756030000      7.758401000      1.621279000
C        3.493209000      1.822660000      3.559939000
H        4.406669000      1.874126000      2.969183000
H        2.665874000      1.664160000      2.869408000
H        3.566089000      0.943627000      4.202601000
C        0.420916000      1.595990000      4.516308000
H        0.697736000      1.561002000      3.463600000
H       -0.659602000      1.469765000      4.574148000
H        0.878506000      0.738349000      5.012631000
H        2.093616000      3.577214000      7.346841000
C        0.481120000      4.158509000      4.375420000
C       -0.887173000      4.020563000      3.700064000
H       -1.020235000      4.888977000      3.049253000
H       -0.902496000      3.151313000      3.047823000
C        0.416790000      5.422597000      5.254792000
H        0.326600000      6.281952000      4.583626000
H        1.329137000      5.544196000      5.825609000
C       -0.754532000      5.434267000      6.230974000
H       -0.618828000      4.653940000      6.987379000
H       -0.740639000      6.383367000      6.773134000
C       -2.040861000      3.972268000      4.691165000
H       -2.974673000      3.844610000      4.137791000
H       -1.949898000      3.098653000      5.345418000
C       -2.087995000      5.231530000      5.537515000
H       -2.898611000      5.179376000      6.268851000
H       -2.296415000      6.091649000      4.890824000

50
trans,trans-9 (closed) substituents on axial positions, G=-869.97038 Hartree
O        2.830407000      3.698545000      6.615752000
N        1.388117000      4.489810000      3.468722000
O        0.888999000      4.306264000      2.314475000
C        3.523267000      5.561887000      4.321110000
H        3.154116000      5.654192000      5.335486000
H        4.582668000      5.301110000      4.421003000
C        0.529667000      5.502484000      5.631734000
H       -0.106194000      5.206770000      6.473756000
H        1.524011000      5.619107000      6.046516000
C        3.430801000      6.880484000      3.571196000
H        2.384381000      7.168395000      3.443354000
H        3.898987000      7.666288000      4.169976000
C        0.467032000      4.325030000      4.640972000
C        2.878249000      4.367521000      3.593725000
C        3.203764000      3.048730000      4.349095000
H        4.226246000      3.157143000      4.723570000
C        0.834562000      3.001478000      5.364493000
H        0.385057000      3.066386000      6.362643000
C        2.341376000      2.837161000      5.592977000
H        2.500980000      1.801350000      5.917675000
C        3.449091000      5.641957000      1.422625000
H        3.956489000      5.506095000      0.463345000
H        2.408794000      5.889453000      1.198914000
C        0.002284000      6.817790000      5.082159000
H        0.098217000      7.589851000      5.850175000
H        0.612556000      7.142881000      4.236086000
C        3.495500000      4.328409000      2.190280000
H        4.543721000      4.046201000      2.338626000
H        3.032408000      3.543033000      1.598757000
C       -0.979611000      4.255053000      4.137064000
H       -1.075665000      3.480714000      3.380688000
H       -1.576063000      3.939526000      5.000415000
C        4.083225000      6.778191000      2.204799000
H        5.156033000      6.587555000      2.328814000
H        3.989359000      7.720431000      1.658375000
C       -1.546312000      5.563565000      3.605581000
H       -1.007043000      5.844688000      2.697944000
H       -2.589545000      5.404166000      3.318754000
C       -1.438835000      6.682109000      4.626387000
H       -1.802270000      7.623321000      4.205447000
H       -2.073015000      6.454399000      5.491574000
C        3.187224000      1.811576000      3.452965000
H        4.044071000      1.807104000      2.781011000
H        2.290216000      1.748333000      2.838800000
H        3.241318000      0.906032000      4.059589000
C        0.241993000      1.758776000      4.702215000
H        0.404548000      1.741959000      3.625626000
H       -0.832119000      1.701009000      4.871999000
H        0.690473000      0.856836000      5.122436000
H        2.287818000      3.566326000      7.396258000

50
trans,trans-9 (open) substituents on equatorial positions, G=-869.971375 Hartree
O        3.745873000      3.049275000      6.001073000
N        2.320174000      4.907423000      2.523833000
O        1.917300000      5.574589000      1.526321000
C        4.155658000      3.741056000      3.717293000
H        3.843531000      2.763241000      3.325571000
C        1.853957000      3.836394000      4.709905000
H        1.714494000      2.854377000      4.237524000
C        3.346117000      3.959754000      4.988461000
H        3.568301000      4.945377000      5.409699000
C        5.638511000      3.656077000      4.049588000
H        5.808983000      2.837133000      4.745635000
H        5.989133000      4.570538000      4.531273000
H        6.248826000      3.477048000      3.168438000
C        1.075906000      3.836712000      6.018088000
H        1.403759000      3.003563000      6.636611000
H        0.005513000      3.733834000      5.861431000
H        1.254424000      4.752193000      6.584818000
H        3.572723000      2.157656000      5.685465000
C        1.358748000      4.870602000      3.684292000
C        0.011315000      4.428637000      3.071949000
H       -0.013299000      4.837916000      2.062959000
H        0.018917000      3.339456000      2.974488000
C        1.284056000      6.315286000      4.232705000
H        1.413985000      6.975464000      3.372548000
H        2.128521000      6.500099000      4.900254000
C       -0.017675000      6.715076000      4.918033000
H       -0.123096000      6.222529000      5.886687000
H        0.023826000      7.788591000      5.121808000
C       -1.259185000      4.891925000      3.774219000
H       -2.108191000      4.646101000      3.130497000
H       -1.425990000      4.353086000      4.709683000
C       -1.223673000      6.382369000      4.059097000
H       -2.144590000      6.698335000      4.555530000
H       -1.164321000      6.934773000      3.114010000
C        3.817745000      4.763448000      2.618231000
C        4.374795000      6.182014000      2.887481000
H        3.704008000      6.875652000      2.376380000
H        4.306514000      6.407968000      3.953997000
C        4.254863000      4.236160000      1.233183000
H        3.563818000      4.668139000      0.510670000
H        4.101467000      3.153639000      1.213854000
C        5.663638000      4.583414000      0.768180000
H        6.422169000      4.010388000      1.306378000
H        5.753671000      4.289686000     -0.281226000
C        5.786421000      6.464297000      2.385661000
H        5.983179000      7.532164000      2.514794000
H        6.532746000      5.939920000      2.985752000
C        5.951121000      6.064505000      0.931188000
H        6.960416000      6.298461000      0.583394000
H        5.257015000      6.643072000      0.310434000

50
trans,trans-9 (semi-open) substituents on equatorial positions, G=-869.972768 Hartree
O        2.792995000      1.740946000      6.410879000
N        1.506175000      4.267368000      3.429950000
O        1.192987000      3.670381000      2.353609000
C        3.363172000      5.727216000      4.335127000
H        2.944893000      5.845475000      5.330340000
H        4.447234000      5.696046000      4.471596000
C        3.035020000      6.925675000      3.456174000
H        1.955827000      6.979752000      3.281491000
H        3.314984000      7.844324000      3.977879000
C        2.976746000      4.389638000      3.691785000
C        3.369894000      3.163994000      4.549818000
H        3.256171000      2.299522000      3.880302000
C        0.943147000      2.852253000      5.300525000
H        0.867561000      2.050368000      4.552857000
C        2.415134000      2.922727000      5.718493000
H        2.542866000      3.717515000      6.460810000
C        3.424209000      5.512222000      1.433399000
H        4.008903000      5.405950000      0.515620000
H        2.371532000      5.501321000      1.140733000
C        3.705192000      4.325264000      2.343927000
H        4.774228000      4.307460000      2.569118000
H        3.464618000      3.389659000      1.842095000
C        3.751081000      6.829753000      2.118626000
H        4.832547000      6.895480000      2.286593000
H        3.479231000      7.672149000      1.477252000
C        4.808323000      3.197784000      5.048416000
H        4.943152000      3.965113000      5.813558000
H        5.517953000      3.391744000      4.244573000
H        5.067306000      2.240059000      5.497083000
C        0.082788000      2.464880000      6.492993000
H       -0.964565000      2.356090000      6.221463000
H        0.156507000      3.200571000      7.295768000
H        0.424471000      1.512072000      6.894204000
H        2.716710000      1.003231000      5.799066000
C        0.502861000      4.134629000      4.553266000
C       -0.859799000      3.973637000      3.851638000
H       -0.844812000      4.644880000      2.990086000
H       -0.930055000      2.965943000      3.441662000
C        0.499873000      5.402310000      5.429578000
H        0.688474000      6.253312000      4.772335000
H        1.317321000      5.373016000      6.147619000
C       -0.785031000      5.697110000      6.198781000
H       -0.924760000      4.978690000      7.009630000
H       -0.669875000      6.675667000      6.672207000
C       -2.109404000      4.303982000      4.656764000
H       -2.963929000      4.261245000      3.976038000
H       -2.300762000      3.557318000      5.430515000
C       -2.006049000      5.670126000      5.303914000
H       -2.908322000      5.897837000      5.876850000
H       -1.914596000      6.440219000      4.528826000

50
trans,trans-9 (closed) substituents on equatorial positions, G=-869.979304 Hartree
O        2.684454000      1.639744000      6.084568000
N        1.378966000      4.565327000      3.483849000
O        0.863049000      4.338722000      2.346377000
C        3.501176000      5.695324000      4.215383000
H        3.118986000      5.874083000      5.217519000
H        4.566626000      5.484810000      4.335391000
C        0.579788000      5.493925000      5.714914000
H       -0.076727000      5.197744000      6.537956000
H        1.575164000      5.560193000      6.147536000
C        3.369456000      6.945456000      3.357110000
H        2.314926000      7.193042000      3.209026000
H        3.819607000      7.790605000      3.883949000
C        0.476144000      4.372834000      4.671033000
C        2.872253000      4.446730000      3.580544000
C        3.205819000      3.141731000      4.351161000
H        2.955613000      2.324861000      3.662252000
C        0.846345000      2.997705000      5.272077000
H        0.647171000      2.259751000      4.484934000
C        2.338548000      2.923896000      5.580265000
H        2.589167000      3.679635000      6.337557000
C        3.382153000      5.555806000      1.298987000
H        3.886287000      5.354850000      0.349585000
H        2.340475000      5.785669000      1.065663000
C        0.114915000      6.850833000      5.210701000
H        0.209472000      7.584147000      6.015686000
H        0.763956000      7.191140000      4.401095000
C        3.442505000      4.304497000      2.162452000
H        4.492365000      4.027406000      2.283649000
H        2.948669000      3.471642000      1.663386000
C       -0.970549000      4.359502000      4.168247000
H       -1.088088000      3.585746000      3.411153000
H       -1.593982000      4.078154000      5.019414000
C        4.017607000      6.744872000      1.998825000
H        5.091599000      6.567521000      2.131605000
H        3.917915000      7.646551000      1.388973000
C       -1.462579000      5.704495000      3.652135000
H       -0.895223000      5.982322000      2.761172000
H       -2.508073000      5.608584000      3.346667000
C       -1.318587000      6.786716000      4.710116000
H       -1.627358000      7.756391000      4.311027000
H       -1.984144000      6.564382000      5.552734000
C        4.676463000      3.010847000      4.731718000
H        4.928791000      3.673236000      5.562463000
H        5.343805000      3.241351000      3.901793000
H        4.882687000      1.991368000      5.052020000
C        0.037175000      2.610019000      6.504124000
H        0.328518000      3.194853000      7.379771000
H        0.191559000      1.555730000      6.738318000
H       -1.033649000      2.739287000      6.356213000
H        2.298486000      1.543778000      6.956591000

50
cis,trans-9 (open: oh, ax), G=-869.975261 Hartree
O        3.583890000      4.899701000      5.638178000
N        2.363179000      4.848979000      2.376705000
O        1.998401000      5.499180000      1.351221000
C        4.137605000      3.651039000      3.657739000
H        3.897165000      2.674354000      3.227411000
C        1.757919000      3.710748000      4.484320000
H        1.184941000      3.886886000      5.399064000
C        3.230741000      3.757548000      4.872897000
H        3.428437000      2.862344000      5.478200000
C        5.583715000      3.581989000      4.129882000
H        6.279998000      3.367830000      3.323172000
H        5.673599000      2.778519000      4.864633000
H        5.889522000      4.505906000      4.617669000
C        1.409297000      2.306324000      3.996313000
H        1.763479000      2.127698000      2.979418000
H        0.333875000      2.133827000      4.005665000
H        1.867148000      1.557768000      4.646131000
H        3.049983000      4.899355000      6.435268000
C        1.372430000      4.814691000      3.487437000
C       -0.005622000      4.546808000      2.868654000
H       -0.172524000      5.302837000      2.101340000
H       -0.009292000      3.580966000      2.361855000
C        1.314956000      6.218772000      4.125032000
H        1.157232000      6.921931000      3.301573000
H        2.267422000      6.460763000      4.588967000
C        0.185794000      6.372991000      5.135110000
H        0.373676000      5.743995000      6.011654000
H        0.177698000      7.403076000      5.501522000
C       -1.125377000      4.634746000      3.895557000
H       -2.077397000      4.417604000      3.404604000
H       -1.001071000      3.873074000      4.672646000
C       -1.164648000      6.014052000      4.536007000
H       -1.945945000      6.061738000      5.298951000
H       -1.424154000      6.753142000      3.769366000
C        3.855221000      4.673698000      2.533274000
C        4.441190000      6.083842000      2.775823000
H        3.826572000      6.771581000      2.189935000
H        4.314804000      6.347950000      3.825333000
C        4.323412000      4.110776000      1.174090000
H        3.709213000      4.594009000      0.414733000
H        4.088786000      3.042988000      1.141408000
C        5.778685000      4.351347000      0.797582000
H        6.459269000      3.752794000      1.407583000
H        5.923166000      4.014830000     -0.232817000
C        5.891857000      6.290614000      2.352538000
H        6.123489000      7.355298000      2.447474000
H        6.575606000      5.768530000      3.024873000
C        6.140762000      5.819575000      0.931062000
H        7.184787000      5.984014000      0.652241000
H        5.528822000      6.408264000      0.237455000

50
cis,trans-9 (semi-open1: oh, ax): more stable, G=-869.977632 Hartree
O        2.618959000      3.805041000      6.660524000
N        1.567325000      4.378106000      3.318943000
O        1.228084000      4.137378000      2.118709000
C        3.459941000      5.700290000      4.330509000
H        2.998496000      5.799178000      5.306331000
H        4.533857000      5.609607000      4.518149000
C        3.233897000      6.932852000      3.470919000
H        2.170515000      7.027228000      3.226339000
H        3.506521000      7.826838000      4.037783000
C        3.034254000      4.400736000      3.631924000
C        3.343505000      3.133291000      4.468115000
H        3.191108000      2.296219000      3.777708000
C        0.903739000      2.887122000      5.146622000
H        0.290934000      2.849868000      6.052594000
C        2.362738000      2.884780000      5.608140000
H        2.573955000      1.872680000      5.979100000
C        3.705091000      5.570642000      1.430817000
H        4.371675000      5.451556000      0.571823000
H        2.689796000      5.646983000      1.038723000
C        3.809032000      4.329215000      2.309610000
H        4.858174000      4.188415000      2.579992000
H        3.499185000      3.444469000      1.753067000
C        4.048335000      6.842389000      2.190812000
H        5.113955000      6.842284000      2.449894000
H        3.877750000      7.717835000      1.558487000
C        4.772256000      3.040410000      4.986396000
H        5.508503000      3.124721000      4.187803000
H        4.918478000      2.069177000      5.464733000
H        4.979943000      3.806668000      5.731478000
C        0.623611000      1.616262000      4.350420000
H        1.040744000      1.668803000      3.343146000
H       -0.445543000      1.430023000      4.256147000
H        1.064044000      0.752205000      4.852112000
H        2.060344000      3.566526000      7.403006000
C        0.524670000      4.172804000      4.372571000
C       -0.825155000      4.030467000      3.662508000
H       -0.970184000      4.922555000      3.047233000
H       -0.805763000      3.189722000      2.974087000
C        0.417057000      5.409278000      5.284859000
H        0.309255000      6.282945000      4.634283000
H        1.320141000      5.539860000      5.868335000
C       -0.765940000      5.355351000      6.245523000
H       -0.612620000      4.558526000      6.980794000
H       -0.791601000      6.288139000      6.814971000
C       -1.990846000      3.908530000      4.632545000
H       -2.913621000      3.780449000      4.061051000
H       -1.884209000      3.008713000      5.247989000
C       -2.084869000      5.130599000      5.529415000
H       -2.899995000      5.023337000      6.249700000
H       -2.316984000      6.007612000      4.914197000

50
cis,trans-9 (semi-open2: oh, ax): less stable, G=-869.969376 Hartree
O       -2.825569000     -3.722535000     -6.624951000
N       -1.533602000     -4.302701000     -3.358053000
O       -1.162716000     -3.989542000     -2.185078000
C       -3.435546000     -5.631045000     -4.356400000
H       -2.995434000     -5.667801000     -5.344055000
H       -4.513693000     -5.525545000     -4.519251000
C       -3.187299000     -6.919312000     -3.589221000
H       -2.115624000     -7.041123000     -3.399896000
H       -3.493628000     -7.769600000     -4.204317000
C       -3.006398000     -4.366126000     -3.597323000
C       -3.407815000     -3.085873000     -4.377955000
H       -4.412554000     -3.256192000     -4.774982000
C       -1.028840000     -2.804045000     -5.211146000
H       -0.934156000     -2.029279000     -4.444939000
C       -2.508350000     -2.815912000     -5.576009000
H       -2.744685000     -1.800977000     -5.924525000
C       -3.541600000     -5.691263000     -1.456983000
H       -4.134413000     -5.633092000     -0.539924000
H       -2.495162000     -5.774906000     -1.152655000
C       -3.726936000     -4.402283000     -2.244576000
H       -4.790854000     -4.268362000     -2.473082000
H       -3.417082000     -3.556856000     -1.636562000
C       -3.931257000     -6.916575000     -2.265198000
H       -5.010000000     -6.900248000     -2.461054000
H       -3.725802000     -7.830175000     -1.700666000
C       -3.448452000     -1.850012000     -3.487534000
H       -2.477189000     -1.663051000     -3.020405000
H       -3.719734000     -0.968881000     -4.073347000
H       -4.182729000     -1.954507000     -2.691422000
C       -0.195280000     -2.362649000     -6.416520000
H        0.675359000     -1.782209000     -6.112750000
H        0.158963000     -3.189985000     -7.022494000
H       -0.788807000     -1.715605000     -7.071022000
H       -2.279087000     -3.498953000     -7.382239000
C       -0.540461000     -4.087438000     -4.487031000
C        0.818974000     -3.841746000     -3.815670000
H        0.909047000     -4.545699000     -2.987347000
H        0.818213000     -2.848208000     -3.362502000
C       -0.472555000     -5.371612000     -5.343622000
H       -0.601076000     -6.203284000     -4.647623000
H       -1.306167000     -5.402937000     -6.038258000
C        0.814163000     -5.634522000     -6.127693000
H        0.857125000     -5.012630000     -7.024870000
H        0.774095000     -6.665548000     -6.489777000
C        2.045248000     -4.022661000     -4.698025000
H        2.929006000     -3.871401000     -4.072117000
H        2.095759000     -3.267837000     -5.485693000
C        2.068239000     -5.411034000     -5.306920000
H        2.958502000     -5.550145000     -5.925669000
H        2.119698000     -6.154594000     -4.502868000

50
cis,trans-9 (closed: oh, ax), G=-869.976443 Hartree
O        2.807364000      3.721399000      6.722430000
N        1.461792000      4.478526000      3.522964000
O        0.980368000      4.331649000      2.357008000
C        3.538402000      5.660719000      4.312555000
H        3.128719000      5.821397000      5.304786000
H        4.605961000      5.473678000      4.457981000
C        0.550942000      5.403700000      5.699552000
H       -0.087320000      5.069694000      6.525757000
H        1.538362000      5.527824000      6.127558000
C        3.396734000      6.902482000      3.445573000
H        2.339428000      7.118549000      3.266753000
H        3.806051000      7.763091000      3.981046000
C        0.527847000      4.258285000      4.672238000
C        2.956377000      4.394729000      3.667531000
C        3.291636000      3.098934000      4.455666000
H        3.051077000      2.283582000      3.764922000
C        0.925311000      2.920406000      5.341294000
H        0.378026000      2.868597000      6.290246000
C        2.414636000      2.847224000      5.674315000
H        2.618390000      1.815467000      5.992779000
C        3.520920000      5.504078000      1.393804000
H        4.072889000      5.309274000      0.469813000
H        2.486249000      5.707699000      1.112708000
C        0.005629000      6.721971000      5.176832000
H        0.073333000      7.475071000      5.966439000
H        0.626423000      7.080450000      4.351178000
C        3.570321000      4.257531000      2.266710000
H        4.619884000      3.996761000      2.421351000
H        3.104675000      3.415703000      1.754127000
C       -0.908490000      4.164257000      4.144709000
H       -0.970091000      3.415961000      3.358904000
H       -1.506365000      3.799049000      4.987664000
C        4.095523000      6.714230000      2.110508000
H        5.168843000      6.569391000      2.283247000
H        3.992416000      7.608786000      1.490569000
C       -1.503111000      5.474559000      3.648257000
H       -0.965288000      5.791335000      2.751589000
H       -2.541104000      5.300393000      3.351043000
C       -1.426416000      6.569575000      4.697373000
H       -1.803785000      7.513371000      4.294776000
H       -2.065778000      6.309423000      5.549553000
C        4.757141000      2.944930000      4.842065000
H        5.427387000      3.053042000      3.990078000
H        4.913965000      1.946253000      5.256211000
H        5.049117000      3.664674000      5.604884000
C        0.534321000      1.700269000      4.511720000
H        0.859776000      1.794297000      3.474048000
H       -0.543699000      1.547830000      4.508002000
H        0.992579000      0.800061000      4.926351000
H        2.255900000      3.534840000      7.485000000

50
cis,trans-9 (open: oh, eq), G=-869.977723 Hartree
O        3.495005000      2.917558000      5.910223000
N        2.355260000      4.847096000      2.360996000
O        2.007214000      5.516976000      1.343280000
C        4.133233000      3.641548000      3.666499000
H        3.942714000      2.645890000      3.250155000
C        1.732147000      3.665074000      4.421487000
H        1.134276000      3.790268000      5.326339000
C        3.186020000      3.807417000      4.850026000
H        3.334051000      4.796761000      5.289035000
C        5.572717000      3.656538000      4.163267000
H        6.291866000      3.503851000      3.363087000
H        5.711020000      2.858196000      4.890509000
H        5.809479000      4.597106000      4.664205000
C        1.426576000      2.283633000      3.852047000
H        1.810182000      2.160640000      2.837844000
H        0.352728000      2.101972000      3.823265000
H        1.855211000      1.493361000      4.471856000
H        3.479553000      2.019802000      5.569800000
C        1.360989000      4.804317000      3.466289000
C       -0.022455000      4.591330000      2.842333000
H       -0.176849000      5.379628000      2.105420000
H       -0.044645000      3.646488000      2.297787000
C        1.341390000      6.178158000      4.166868000
H        1.207891000      6.925853000      3.379641000
H        2.298762000      6.393060000      4.641054000
C        0.218935000      6.312595000      5.187653000
H        0.399124000      5.641866000      6.033788000
H        0.234187000      7.325757000      5.597682000
C       -1.135648000      4.658564000      3.877178000
H       -2.094136000      4.485991000      3.381488000
H       -1.025255000      3.859575000      4.617972000
C       -1.140232000      6.009109000      4.577566000
H       -1.916988000      6.041611000      5.345666000
H       -1.385698000      6.786563000      3.845068000
C        3.844774000      4.648500000      2.524478000
C        4.442087000      6.055002000      2.767387000
H        3.815236000      6.751453000      2.206762000
H        4.341099000      6.319405000      3.822546000
C        4.308108000      4.073763000      1.169801000
H        3.694106000      4.552870000      0.407421000
H        4.070127000      3.006709000      1.147927000
C        5.762820000      4.308823000      0.790002000
H        6.443644000      3.718684000      1.408160000
H        5.907127000      3.958455000     -0.235620000
C        5.884574000      6.270426000      2.319192000
H        6.103930000      7.339129000      2.393899000
H        6.583839000      5.768005000      2.989654000
C        6.119948000      5.780269000      0.901705000
H        7.160593000      5.946348000      0.612053000
H        5.499332000      6.356457000      0.205531000

50
cis,trans-9 (semi-open1: oh, eq): more stable, G=-869.980582 Hartree
O        2.711500000      1.809428000      6.298371000
N        1.502580000      4.520499000      3.381868000
O        1.118726000      5.229999000      2.402479000
C        3.504894000      5.702001000      4.269408000
H        2.983209000      5.883501000      5.208421000
H        4.549831000      5.518593000      4.530546000
C        3.467520000      6.931633000      3.377462000
H        2.438586000      7.165007000      3.092424000
H        3.848818000      7.788561000      3.939527000
C        2.975389000      4.422732000      3.596211000
C        3.300275000      3.157545000      4.431841000
H        3.167432000      2.305358000      3.757375000
C        0.890965000      2.862386000      5.081228000
H        0.259579000      2.744916000      5.966908000
C        2.326306000      2.972775000      5.581078000
H        2.409842000      3.836975000      6.251342000
C        3.799031000      5.497433000      1.350715000
H        4.486870000      5.264739000      0.532162000
H        2.837897000      5.748760000      0.905007000
C        3.647819000      4.252690000      2.220220000
H        4.646858000      3.857340000      2.418314000
H        3.111326000      3.472116000      1.674724000
C        4.310912000      6.696272000      2.134350000
H        5.349317000      6.522147000      2.442489000
H        4.317881000      7.584191000      1.496616000
C        4.732981000      3.114241000      4.950974000
H        5.460919000      3.383621000      4.185484000
H        4.965896000      2.107037000      5.291862000
H        4.870290000      3.786733000      5.799937000
C        0.693539000      1.632770000      4.201646000
H        1.071963000      1.790464000      3.189999000
H       -0.360704000      1.368672000      4.122215000
H        1.220032000      0.780960000      4.631871000
H        2.099432000      1.698446000      7.029237000
C        0.470967000      4.172976000      4.399499000
C       -0.867257000      4.019454000      3.669527000
H       -1.055858000      4.943963000      3.123880000
H       -0.794435000      3.228651000      2.922287000
C        0.316144000      5.337060000      5.399391000
H        0.179651000      6.246984000      4.806645000
H        1.223106000      5.476492000      5.985367000
C       -0.864820000      5.166656000      6.347798000
H       -0.675341000      4.331829000      7.030238000
H       -0.942094000      6.057746000      6.976172000
C       -2.023525000      3.770422000      4.626128000
H       -2.942499000      3.645129000      4.048145000
H       -1.878154000      2.835808000      5.178097000
C       -2.167666000      4.925618000      5.604248000
H       -2.978820000      4.734866000      6.311440000
H       -2.437806000      5.830173000      5.047442000

50
cis,trans-9 (semi-open2: oh, eq): less stable, G=-869.972091 Hartree
O       -2.986919000     -1.805364000     -6.374424000
N       -1.526806000     -4.267915000     -3.348973000
O       -1.154492000     -3.955510000     -2.176488000
C       -3.435989000     -5.573583000     -4.378577000
H       -2.989658000     -5.601767000     -5.367451000
H       -4.512591000     -5.456511000     -4.541991000
C       -3.197663000     -6.888644000     -3.653549000
H       -2.127093000     -7.024736000     -3.470497000
H       -3.512767000     -7.715646000     -4.294840000
C       -3.002782000     -4.334677000     -3.577892000
C       -3.397704000     -3.045371000     -4.329169000
H       -4.430394000     -3.178234000     -4.668062000
C       -1.043541000     -2.802418000     -5.269858000
H       -0.906172000     -1.951701000     -4.591079000
C       -2.540237000     -2.896194000     -5.584459000
H       -2.705342000     -3.762487000     -6.229168000
C       -3.539709000     -5.723494000     -1.482120000
H       -4.128458000     -5.692935000     -0.561239000
H       -2.492511000     -5.819464000     -1.184461000
C       -3.723211000     -4.409706000     -2.228435000
H       -4.786362000     -4.269164000     -2.453929000
H       -3.416124000     -3.583369000     -1.593511000
C       -3.938673000     -6.919837000     -2.328364000
H       -5.017915000     -6.891935000     -2.519533000
H       -3.735523000     -7.851982000     -1.794790000
C       -3.344221000     -1.802974000     -3.447861000
H       -2.392607000     -1.711872000     -2.922185000
H       -3.497183000     -0.894893000     -4.034386000
H       -4.135814000     -1.820848000     -2.700200000
C       -0.279952000     -2.500276000     -6.551618000
H        0.789547000     -2.405889000     -6.385535000
H       -0.445971000     -3.273860000     -7.303684000
H       -0.633628000     -1.560718000     -6.973174000
H       -2.787677000     -0.990003000     -5.908170000
C       -0.539787000     -4.044569000     -4.482326000
C        0.811799000     -3.780895000     -3.794652000
H        0.864291000     -4.457627000     -2.941281000
H        0.803838000     -2.774102000     -3.373182000
C       -0.449708000     -5.328962000     -5.336253000
H       -0.583087000     -6.174357000     -4.657752000
H       -1.269944000     -5.371257000     -6.051177000
C        0.850548000     -5.552681000     -6.105217000
H        0.924429000     -4.861031000     -6.946701000
H        0.810665000     -6.556350000     -6.536824000
C        2.074410000     -4.008088000     -4.614144000
H        2.929887000     -3.884027000     -3.944630000
H        2.196354000     -3.260032000     -5.399934000
C        2.077178000     -5.392854000     -5.230852000
H        2.986598000     -5.557293000     -5.814106000
H        2.066009000     -6.146775000     -4.434873000

50
cis,trans-9 (closed: oh, eq), G=-869.979304 Hartree
O        2.711784000      1.622902000      6.237134000
N        1.432172000      4.481325000      3.500830000
O        0.947406000      4.449008000      2.328727000
C        3.500533000      5.649072000      4.266894000
H        3.071240000      5.844257000      5.247024000
H        4.566060000      5.474318000      4.433272000
C        0.555586000      5.299687000      5.736502000
H       -0.092644000      4.935422000      6.541169000
H        1.546439000      5.380862000      6.174043000
C        3.365930000      6.866861000      3.365727000
H        2.311179000      7.065365000      3.152112000
H        3.752503000      7.745475000      3.888221000
C        0.494636000      4.225087000      4.636774000
C        2.921434000      4.368907000      3.644261000
C        3.270545000      3.089497000      4.460685000
H        3.116804000      2.250461000      3.773329000
C        0.871553000      2.849090000      5.222338000
H        0.276932000      2.726727000      6.135751000
C        2.339417000      2.857583000      5.639702000
H        2.500256000      3.655518000      6.373414000
C        3.548187000      5.423020000      1.348871000
H        4.138115000      5.198205000      0.455671000
H        2.530857000      5.635294000      1.017690000
C        0.058797000      6.665758000      5.295486000
H        0.148992000      7.367405000      6.128668000
H        0.694597000      7.050281000      4.492967000
C        3.537510000      4.193423000      2.248066000
H        4.572458000      3.884222000      2.414253000
H        3.037120000      3.363960000      1.747189000
C       -0.944088000      4.201121000      4.113926000
H       -1.026970000      3.501734000      3.285628000
H       -1.548780000      3.802157000      4.936161000
C        4.106746000      6.644790000      2.058556000
H        5.172774000      6.500030000      2.271431000
H        4.029078000      7.525150000      1.415245000
C       -1.498768000      5.557409000      3.700239000
H       -0.957368000      5.907727000      2.818571000
H       -2.544429000      5.436298000      3.404089000
C       -1.378188000      6.587190000      4.810405000
H       -1.722546000      7.565049000      4.463861000
H       -2.024112000      6.302330000      5.649484000
C        4.718402000      3.042605000      4.934753000
H        5.424116000      3.291041000      4.142001000
H        4.954138000      2.040185000      5.288114000
H        4.885764000      3.731583000      5.765296000
C        0.553217000      1.690583000      4.285471000
H        0.903140000      1.882190000      3.269508000
H       -0.519526000      1.506953000      4.237333000
H        1.033520000      0.780043000      4.643465000
H        2.150872000      1.485970000      7.003752000

30
12 (oh, eq), G=-558.315269 Hartree
O        3.667978000      2.758232000      5.463051000
N        2.155332000      4.984547000      2.253994000
O        1.722144000      5.674648000      1.283528000
C        3.959264000      3.659940000      3.304784000
H        3.677821000      2.684670000      2.895447000
C        1.759423000      3.788760000      4.378251000
H        1.518131000      2.811321000      3.949304000
C        3.251786000      3.825583000      4.626119000
H        3.535986000      4.778612000      5.087912000
H        3.235786000      2.857593000      6.314294000
C        1.268623000      4.890168000      3.442490000
C        3.622466000      4.751166000      2.293236000
H        5.041299000      3.651470000      3.451606000
H        1.208977000      3.876463000      5.318962000
C        1.223913000      6.246556000      4.148642000
H        0.966588000      7.026823000      3.431910000
H        0.459278000      6.224583000      4.926748000
H        2.172982000      6.504545000      4.617060000
C       -0.127961000      4.535204000      2.950535000
H       -0.108386000      3.609934000      2.372579000
H       -0.781853000      4.391448000      3.811916000
H       -0.537647000      5.328835000      2.328591000
C        4.054079000      4.288107000      0.908324000
H        5.117456000      4.045325000      0.930524000
H        3.501350000      3.395343000      0.611647000
H        3.888162000      5.066505000      0.166231000
C        4.332384000      6.064143000      2.628300000
H        4.142824000      6.391461000      3.649869000
H        5.409282000      5.933949000      2.510417000
H        4.000970000      6.846785000      1.945385000

30
12 (oh, ax), G=-558.311959 Hartree
O        3.827090000      5.091667000      5.349374000
N        2.173904000      4.968054000      2.246195000
O        1.700131000      5.547750000      1.222987000
C        4.036205000      3.778075000      3.360290000
H        3.809667000      2.771466000      2.998793000
C        1.835287000      3.944651000      4.470349000
H        1.555701000      2.942350000      4.132142000
C        3.335780000      3.932370000      4.690983000
H        3.576766000      3.050557000      5.297818000
H        3.374425000      5.168718000      6.192227000
C        1.315156000      4.962877000      3.456492000
C        3.646144000      4.780670000      2.273753000
H        5.118117000      3.828997000      3.500119000
H        1.312492000      4.108366000      5.416817000
C        1.249010000      6.377275000      4.036082000
H        0.922656000      7.074021000      3.263027000
H        0.521765000      6.399532000      4.850002000
H        2.209809000      6.699233000      4.429741000
C       -0.084370000      4.538880000      3.026939000
H       -0.057581000      3.572106000      2.521362000
H       -0.714154000      4.447675000      3.913357000
H       -0.528685000      5.272488000      2.357054000
C        4.061448000      4.207313000      0.924000000
H        5.129105000      3.983281000      0.948057000
H        3.519374000      3.284091000      0.712285000
H        3.871717000      4.917072000      0.121262000
C        4.325450000      6.137490000      2.466697000
H        4.141203000      6.544531000      3.457394000
H        5.403724000      6.019400000      2.343425000
H        3.966480000      6.837010000      1.710845000

42
13 (oh, ax), G=-715.315036 Hartree
O        3.643235000      4.988481000      5.345238000
N        2.091821000      5.136386000      2.181276000
O        1.600637000      5.661931000      1.135100000
C        3.936871000      3.877662000      3.234938000
H        3.743567000      2.899327000      2.786303000
C        1.709931000      3.890282000      4.284562000
H        1.485616000      2.913498000      3.852207000
C        3.199498000      3.894538000      4.553859000
H        3.444778000      2.961956000      5.077922000
H        3.136668000      4.990330000      6.160235000
C        1.187881000      4.983786000      3.349969000
C        3.562155000      4.959742000      2.212370000
H        5.013766000      3.938010000      3.407994000
H        1.151377000      3.947287000      5.222784000
C        1.086277000      6.322829000      4.115148000
H        0.608126000      6.104363000      5.075039000
H        2.097794000      6.650141000      4.355849000
C       -0.197339000      4.574949000      2.833098000
H       -0.842165000      4.486518000      3.713253000
H       -0.595667000      5.391381000      2.234375000
C        4.016328000      4.398106000      0.846853000
H        4.960261000      3.880769000      1.045531000
C        4.298128000      6.270003000      2.575088000
H        4.306080000      6.360946000      3.660848000
H        5.341434000      6.116768000      2.278850000
C        3.783964000      7.571287000      1.984277000
H        3.728950000      7.555220000      0.898214000
H        2.789360000      7.809663000      2.357544000
H        4.448332000      8.387619000      2.277181000
C        0.322556000      7.443563000      3.427942000
H        0.654957000      7.588119000      2.399774000
H       -0.750682000      7.250044000      3.404570000
H        0.473392000      8.380418000      3.968202000
C       -0.257634000      3.298366000      2.011637000
H       -0.004089000      2.408321000      2.589444000
H       -1.268747000      3.152352000      1.626921000
H        0.418146000      3.352604000      1.156982000
C        4.241775000      5.331586000     -0.329230000
H        4.572944000      4.747283000     -1.191044000
H        3.333460000      5.863348000     -0.604257000
H        5.023746000      6.063580000     -0.120148000
H        3.299733000      3.620467000      0.567479000

42
13 (oh: eq) 1st conformer, G=-715.319026 Hartree
O        3.633615000      2.883967000      5.385073000
N        2.079290000      5.112168000      2.199062000
O        1.595895000      5.658066000      1.160476000
C        3.910308000      3.837299000      3.249802000
H        3.677893000      2.855242000      2.825726000
C        1.698795000      3.840306000      4.282789000
H        1.533644000      2.860227000      3.830900000
C        3.179369000      3.948543000      4.562543000
H        3.409765000      4.902337000      5.050669000
H        3.180536000      2.943562000      6.229128000
C        1.169215000      4.940378000      3.362876000
C        3.550416000      4.926726000      2.235643000
H        4.989778000      3.873321000      3.412663000
H        1.123672000      3.871832000      5.211810000
C        1.076996000      6.262605000      4.157378000
H        0.599080000      6.027465000      5.112931000
H        2.089257000      6.590523000      4.402870000
C       -0.215147000      4.547628000      2.837701000
H       -0.868031000      4.467802000      3.712452000
H       -0.598297000      5.367775000      2.233819000
C        4.012908000      4.390644000      0.864460000
H        4.952334000      3.864372000      1.059532000
C        4.292283000      6.222070000      2.636255000
H        4.306271000      6.291118000      3.727049000
H        5.335776000      6.071658000      2.341633000
C        3.789619000      7.543844000      2.083927000
H        3.751937000      7.559028000      0.997153000
H        2.790269000      7.773894000      2.448818000
H        4.452646000      8.347731000      2.410928000
C        0.321749000      7.402540000      3.493517000
H        0.657889000      7.568250000      2.469858000
H       -0.751387000      7.210611000      3.462607000
H        0.473146000      8.326220000      4.055366000
C       -0.278570000      3.269039000      2.020055000
H       -0.044712000      2.380044000      2.607282000
H       -1.284809000      3.134231000      1.619136000
H        0.411906000      3.310441000      1.176256000
C        4.249284000      5.350200000     -0.288378000
H        4.579226000      4.784316000     -1.162657000
H        3.345602000      5.894605000     -0.553747000
H        5.035815000      6.071440000     -0.059627000
H        3.293960000      3.623332000      0.564488000

42
13 (oh: eq) 2nd conformer, G=-715.318866 Hartree
O        3.511355000      2.856246000      5.386230000
N        1.982039000      5.149673000      2.234022000
O        1.504553000      5.712260000      1.201522000
C        3.804374000      3.829524000      3.260221000
H        3.542030000      2.859329000      2.833242000
C        1.596114000      3.863800000      4.299323000
H        1.398369000      2.890266000      3.839923000
C        3.080412000      3.939662000      4.575733000
H        3.334000000      4.882746000      5.073007000
H        3.059990000      2.915704000      6.231251000
C        1.065780000      4.974387000      3.386862000
C        3.455187000      4.947172000      2.278766000
H        4.884852000      3.835611000      3.416016000
H        1.027631000      3.903777000      5.232880000
C        0.928328000      6.264555000      4.226770000
H        0.031910000      6.127475000      4.839982000
H        1.759921000      6.308896000      4.934724000
C       -0.295819000      4.472555000      2.862544000
H       -0.756767000      3.947415000      3.704768000
H       -0.084384000      3.708129000      2.109852000
C        3.930376000      4.561091000      0.874704000
H        5.018680000      4.460817000      0.931663000
C        4.150766000      6.251191000      2.730494000
H        3.698407000      6.578078000      3.669153000
H        5.185774000      5.992173000      2.972084000
C        4.147608000      7.402310000      1.737655000
H        4.807962000      7.206757000      0.891999000
H        3.150058000      7.592563000      1.341310000
H        4.499961000      8.313949000      2.224042000
C        0.852809000      7.595321000      3.499855000
H        1.777565000      7.811462000      2.968063000
H        0.042567000      7.634135000      2.775461000
H        0.696155000      8.395696000      4.226217000
C       -1.313278000      5.459755000      2.318659000
H       -2.208038000      4.915969000      2.006996000
H       -1.625081000      6.178824000      3.078168000
H       -0.928400000      6.006428000      1.460525000
C        3.319592000      3.300063000      0.288153000
H        3.604680000      2.399432000      0.833468000
H        2.230305000      3.361571000      0.278918000
H        3.653393000      3.171024000     -0.743054000
H        3.726059000      5.392865000      0.203688000

42
13 (oh: eq) 3rd conformer, G=-715.324984 Hartree
O        3.801578000      2.830768000      5.385148000
N        2.120510000      5.116507000      2.306477000
O        1.641441000      5.885331000      1.419822000
C        3.958399000      3.757718000      3.224205000
H        3.656775000      2.794843000      2.799201000
C        1.811460000      3.787013000      4.386058000
H        1.605846000      2.798111000      3.969519000
C        3.307834000      3.886993000      4.575915000
H        3.573919000      4.847517000      5.033537000
H        3.386242000      2.894777000      6.248103000
C        1.237783000      4.871908000      3.479867000
C        3.584828000      4.873908000      2.252753000
H        5.043631000      3.732330000      3.325810000
H        1.295875000      3.840010000      5.347581000
C        1.102003000      6.212581000      4.230866000
H        0.884216000      6.972804000      3.477620000
H        2.069085000      6.471809000      4.668278000
C       -0.130898000      4.430320000      2.943011000
H       -0.730057000      4.129645000      3.805689000
H       -0.625517000      5.298730000      2.503767000
C        3.958485000      4.371059000      0.843888000
H        4.939625000      3.897590000      0.942833000
C        4.286098000      6.199308000      2.597753000
H        3.969550000      6.518394000      3.593101000
H        3.907195000      6.951639000      1.903721000
C        5.803974000      6.164484000      2.549567000
H        6.177956000      5.832386000      1.579911000
H        6.203892000      7.163574000      2.731401000
H        6.223403000      5.505574000      3.311544000
C        0.040399000      6.256421000      5.316727000
H        0.063480000      7.227515000      5.814468000
H       -0.963077000      6.119927000      4.912262000
H        0.199350000      5.496901000      6.084847000
C       -0.097612000      3.302069000      1.927676000
H        0.379472000      2.402877000      2.322212000
H       -1.113554000      3.028602000      1.637432000
H        0.439865000      3.600284000      1.026962000
C        4.012298000      5.363619000     -0.305090000
H        4.351700000      4.852947000     -1.209050000
H        3.036897000      5.802429000     -0.500612000
H        4.714198000      6.176600000     -0.110983000
H        3.263216000      3.562282000      0.601010000

42
13 (oh: eq) 4th conformer, G=-715.319505 Hartree
O        3.516508000      2.606212000      5.455020000
N        2.481884000      5.455546000      2.634152000
O        2.287978000      6.524832000      1.979686000
C        4.009496000      3.621284000      3.393655000
H        3.762977000      2.649161000      2.957647000
C        1.734991000      3.771751000      4.296161000
H        1.517706000      2.854067000      3.743188000
C        3.203815000      3.740246000      4.660568000
H        3.482245000      4.650135000      5.198638000
H        3.020849000      2.670071000      6.274609000
C        1.345334000      5.001406000      3.480653000
C        3.752272000      4.727702000      2.357122000
H        5.075281000      3.598702000      3.629089000
H        1.114748000      3.752630000      5.196430000
C        0.911313000      6.166814000      4.391578000
H        0.779484000      7.036139000      3.745788000
H       -0.081856000      5.901861000      4.764401000
C        0.119773000      4.701649000      2.595279000
H       -0.656082000      4.330885000      3.271185000
H       -0.241363000      5.654977000      2.202109000
C        3.699364000      4.038297000      0.976742000
H        4.640300000      3.485009000      0.890158000
C        4.898796000      5.747329000      2.353535000
H        5.791584000      5.194299000      2.047907000
H        4.701810000      6.484991000      1.577116000
C        5.164451000      6.466674000      3.660943000
H        6.041849000      7.108500000      3.563522000
H        4.323579000      7.103722000      3.935216000
H        5.355625000      5.776754000      4.485357000
C        1.787978000      6.536045000      5.573059000
H        1.351688000      7.389334000      6.095959000
H        1.869802000      5.723446000      6.297385000
H        2.794529000      6.821341000      5.268937000
C        0.298026000      3.727470000      1.448772000
H        0.717472000      2.772304000      1.771512000
H       -0.669947000      3.516233000      0.990871000
H        0.943127000      4.137514000      0.672571000
C        3.515855000      4.908512000     -0.252270000
H        3.478009000      4.277836000     -1.143118000
H        2.593064000      5.486137000     -0.204604000
H        4.339300000      5.611600000     -0.384051000
H        2.915094000      3.280237000      1.011585000

42
13 (oh: eq) 5th conformer, G=-715.309944 Hartree
O        3.517712000      2.866624000      5.349931000
N        2.105212000      5.195297000      2.169361000
O        1.659463000      5.722252000      1.104088000
C        3.876258000      3.842324000      3.235612000
H        3.621977000      2.876732000      2.787134000
C        1.644171000      3.898014000      4.217281000
H        1.451896000      2.926494000      3.751659000
C        3.119406000      3.956539000      4.531233000
H        3.368724000      4.895270000      5.038729000
H        3.046216000      2.930233000      6.183613000
C        1.141364000      5.009428000      3.286230000
C        3.571945000      4.963480000      2.238683000
H        4.952383000      3.841093000      3.422503000
H        1.052176000      3.939065000      5.135339000
C        1.016171000      6.308386000      4.109035000
H        0.347417000      6.085523000      4.945839000
H        1.993889000      6.496938000      4.559020000
C       -0.189632000      4.475467000      2.716103000
H       -0.684590000      3.971068000      3.551558000
H        0.082552000      3.684586000      2.011757000
C        4.052192000      4.440513000      0.867733000
H        4.967959000      3.879286000      1.077399000
C        4.349193000      6.221793000      2.685149000
H        4.325410000      6.277228000      3.776483000
H        5.395334000      6.029315000      2.426264000
C        3.925565000      7.571538000      2.134855000
H        3.892545000      7.593513000      1.048101000
H        2.941529000      7.856936000      2.499242000
H        4.632303000      8.335181000      2.466765000
C        0.546718000      7.578856000      3.407764000
H        0.889479000      7.621328000      2.375043000
H       -0.537819000      7.663368000      3.394656000
H        0.934879000      8.455518000      3.929775000
C       -1.204897000      5.399338000      2.063842000
H       -1.990728000      4.791921000      1.608443000
H       -1.688736000      6.050637000      2.791368000
H       -0.756962000      6.015293000      1.287917000
C        4.354121000      5.411602000     -0.259841000
H        4.688250000      4.849167000     -1.134818000
H        3.477740000      5.991728000     -0.540598000
H        5.158958000      6.100175000      0.003058000
H        3.316762000      3.704502000      0.532733000

42
10 (open): central ring, chair, G=-790.299864 Hartree
O        3.778784000      4.192562000      5.783132000
N        2.234564000      4.965616000      2.305952000
O        1.815665000      5.628718000      1.311245000
C        4.062711000      3.741994000      3.454280000
H        3.821985000      2.742054000      3.080859000
C        1.801691000      3.860484000      4.483801000
H        1.275402000      3.975976000      5.427994000
C        3.276194000      3.957616000      4.706592000
C        1.309975000      4.903628000      3.473215000
C       -0.068607000      4.498811000      2.944888000
H       -0.318227000      5.169439000      2.121777000
H       -0.004566000      3.487976000      2.533371000
C        1.229605000      6.299264000      4.115051000
H        1.056511000      7.012278000      3.304732000
H        2.187173000      6.556811000      4.572618000
C        0.116892000      6.422279000      5.147934000
H        0.352419000      5.816856000      6.029097000
H        0.074819000      7.457194000      5.496190000
C       -1.152253000      4.588794000      4.008530000
H       -2.109353000      4.305944000      3.564108000
H       -0.963363000      3.869513000      4.812310000
C       -1.228991000      5.993849000      4.585616000
H       -1.996915000      6.047657000      5.361054000
H       -1.528029000      6.689884000      3.793588000
C        3.710730000      4.771564000      2.373530000
C        4.374936000      6.128055000      2.664969000
H        3.938007000      6.850994000      1.971184000
H        4.124100000      6.458356000      3.675210000
C        4.167737000      4.257297000      1.005719000
H        3.769013000      4.932023000      0.247226000
H        3.722538000      3.273779000      0.833315000
C        5.682341000      4.202158000      0.878080000
H        6.101781000      3.474693000      1.580897000
H        5.941028000      3.845337000     -0.121594000
C        5.888132000      6.106185000      2.491986000
H        6.271862000      7.119171000      2.635983000
H        6.348070000      5.495607000      3.275658000
C        6.296485000      5.570553000      1.128831000
H        7.385413000      5.521100000      1.053473000
H        5.955460000      6.263429000      0.351123000
H        5.126728000      3.777763000      3.674261000
H        1.590067000      2.861299000      4.091367000

42
10 (semi-open): central ring, chair, G=-790.296697 Hartree
O        2.866041000      3.067926000      6.753269000
N        1.430647000      4.524742000      3.407623000
O        1.024851000      5.216003000      2.426267000
C        3.510567000      5.584862000      4.301915000
H        3.011766000      5.744156000      5.258457000
H        4.544105000      5.310913000      4.541089000
C        3.526095000      6.852352000      3.466753000
H        2.503465000      7.148300000      3.215781000
H        3.958860000      7.665005000      4.055502000
C        2.898020000      4.378347000      3.571993000
C        3.169215000      3.106333000      4.384832000
H        2.872511000      2.237471000      3.789202000
C        0.895051000      3.138326000      5.409865000
H        0.642154000      2.181534000      4.940172000
C        2.371197000      3.104236000      5.648375000
C        3.747980000      5.486414000      1.375312000
H        4.404736000      5.258784000      0.530955000
H        2.786519000      5.792459000      0.965016000
C        3.565952000      4.216509000      2.199735000
H        4.554402000      3.793190000      2.406519000
H        3.016435000      3.462794000      1.630606000
C        4.329336000      6.629186000      2.194389000
H        5.365755000      6.398340000      2.468814000
H        4.359438000      7.541353000      1.593232000
C        0.430426000      4.274654000      4.486508000
C       -0.878814000      3.867266000      3.802869000
H       -1.113147000      4.622456000      3.052187000
H       -0.719583000      2.923126000      3.275018000
C        0.207394000      5.578483000      5.273459000
H        0.055841000      6.371738000      4.536163000
H        1.102058000      5.834133000      5.843377000
C       -0.990544000      5.521351000      6.213112000
H       -0.785166000      4.835757000      7.041637000
H       -1.126917000      6.506659000      6.665600000
C       -2.039344000      3.759999000      4.779677000
H       -2.938678000      3.469826000      4.231423000
H       -1.856537000      2.966197000      5.511714000
C       -2.258162000      5.081462000      5.499390000
H       -3.083263000      4.999602000      6.211046000
H       -2.544944000      5.844095000      4.766368000
H        4.232228000      3.034825000      4.608597000
H        0.374966000      3.187507000      6.363481000

42
10 (closed): central ring, chair, G=-790.294348 Hartree
O        2.990742000      2.711871000      6.700583000
N        1.469841000      4.495363000      3.494966000
O        1.004862000      4.329174000      2.327975000
C        3.580746000      5.464254000      4.515553000
H        3.178818000      5.471865000      5.527672000
H        4.634769000      5.187723000      4.626317000
C        0.448312000      5.584453000      5.515648000
H       -0.151156000      5.315360000      6.391473000
H        1.424949000      5.870752000      5.897763000
C        3.501435000      6.836023000      3.869501000
H        2.455351000      7.132000000      3.752199000
H        3.964520000      7.575179000      4.527399000
C        0.529706000      4.321714000      4.644415000
C        2.950678000      4.355612000      3.664040000
C        3.207609000      2.997950000      4.340606000
H        2.850043000      2.204251000      3.677205000
C        0.976896000      3.107036000      5.488546000
H        0.617678000      2.202903000      4.982829000
C        2.456449000      2.921536000      5.633127000
C        3.596156000      5.741519000      1.618722000
H        4.148129000      5.684921000      0.677000000
H        2.563612000      5.993558000      1.366402000
C       -0.220713000      6.754875000      4.812615000
H       -0.215530000      7.622739000      5.476322000
H        0.353568000      7.035452000      3.924048000
C        3.625159000      4.377350000      2.294452000
H        4.665464000      4.084842000      2.469864000
H        3.179148000      3.617631000      1.653836000
C       -0.878757000      4.011638000      4.125536000
H       -0.824509000      3.169530000      3.434796000
H       -1.439159000      3.669771000      5.002521000
C        4.183093000      6.825934000      2.509786000
H        5.254924000      6.643545000      2.650193000
H        4.089635000      7.802789000      2.028947000
C       -1.623691000      5.177608000      3.492203000
H       -1.147810000      5.435612000      2.544438000
H       -2.644321000      4.859778000      3.262906000
C       -1.637698000      6.397426000      4.398371000
H       -2.114547000      7.240461000      3.892253000
H       -2.232180000      6.187696000      5.295424000
H        4.273472000      2.858808000      4.517893000
H        0.513499000      3.145772000      6.473617000

42
10 (open): central ring, twist boat, G=-790.302523 Hartree
O        7.111712000      7.570736000      1.925777000
O        7.688538000     12.034524000      4.852268000
N        7.248558000      8.622799000      2.615651000
C        8.544203000      8.847034000      3.300502000
C        8.325480000      9.775722000      4.492210000
H        7.756541000      9.243043000      5.262594000
H        9.272654000     10.051462000      4.952287000
C        7.560561000     11.028642000      4.190605000
C        6.627764000     10.959544000      3.020007000
H        7.182728000     11.346541000      2.157911000
H        5.807872000     11.655135000      3.189350000
C        6.104951000      9.563375000      2.691965000
C        5.126011000      9.044576000      3.759053000
H        4.933593000      7.992977000      3.527305000
H        5.594608000      9.069954000      4.745578000
C        3.808867000      9.807924000      3.783000000
H        3.145785000      9.348329000      4.519885000
H        3.975861000     10.834815000      4.124151000
C        3.150489000      9.827580000      2.412497000
H        2.231449000     10.417774000      2.441950000
H        2.863152000      8.806327000      2.137405000
C        4.100780000     10.376780000      1.359322000
H        4.294893000     11.436337000      1.555065000
H        3.639267000     10.330407000      0.370123000
C        5.402517000      9.588698000      1.331679000
H        6.090119000      9.994095000      0.584349000
H        5.191454000      8.557602000      1.047072000
C        9.073962000      7.498522000      3.796183000
H        8.387656000      7.102461000      4.549677000
H        9.060207000      6.805712000      2.954446000
C       10.490768000      7.591349000      4.344299000
H       10.516291000      8.211256000      5.246338000
H       10.815965000      6.594665000      4.651769000
C       11.443831000      8.161230000      3.304723000
H       12.451319000      8.249050000      3.718346000
H       11.507410000      7.467072000      2.458975000
C       10.959260000      9.513064000      2.804659000
H       11.610741000      9.883122000      2.009332000
H       11.022246000     10.247291000      3.614461000
C        9.532457000      9.435656000      2.279095000
H        9.502981000      8.785997000      1.399552000
H        9.196099000     10.422820000      1.953685000

42
10 (semi-open): central ring, twist boat, G=-790.300478 Hartree
O        0.802122000      6.472509000      3.034466000
N        1.881079000      6.644200000      3.673641000
O        4.585631000      7.727486000      6.552019000
C        2.833126000      6.273853000      5.877336000
H        1.965739000      6.720023000      6.378258000
C        3.827822000      7.378398000      5.674669000
C        2.497937000      7.991464000      3.583429000
C        2.704000000      8.313995000      2.099800000
H        3.447988000      7.626085000      1.688240000
H        1.759715000      8.113617000      1.589950000
C        1.513784000      8.998388000      4.202399000
H        0.534908000      8.796971000      3.761320000
H        1.424063000      8.814799000      5.276905000
C        3.835145000      8.018840000      4.317525000
H        4.189482000      9.042513000      4.424078000
C        1.898356000     10.448283000      3.944366000
H        1.121281000     11.098439000      4.353633000
H        2.817390000     10.699831000      4.483993000
C        3.109133000      9.760741000      1.860253000
H        4.097246000      9.957013000      2.289649000
H        3.204913000      9.930302000      0.785148000
C        2.092266000     10.719612000      2.460485000
H        1.133943000     10.595185000      1.943406000
H        2.404956000     11.754630000      2.302770000
C        1.233900000      4.624448000      4.953121000
H        1.589150000      4.070393000      5.828349000
H        0.368671000      5.205928000      5.278353000
C        2.368263000      5.589461000      4.591654000
C        0.831712000      3.624515000      3.876017000
H        0.141513000      2.898616000      4.314457000
H        0.293629000      4.146534000      3.084713000
C        3.521830000      4.803811000      3.946369000
H        4.309777000      5.481123000      3.616061000
H        3.960339000      4.175158000      4.729089000
C        3.066181000      3.920753000      2.797668000
H        2.637130000      4.540823000      2.003485000
H        3.932762000      3.412525000      2.368166000
C        2.034656000      2.912821000      3.277427000
H        1.717353000      2.265867000      2.455811000
H        2.496690000      2.263634000      4.030863000
H        4.598506000      7.498514000      3.730231000
H        3.253604000      5.544097000      6.570342000

42
10 (closed): central ring, twist boat, G=-790.297229 Hartree
O        1.422559000      5.933930000      2.345435000
N        2.139915000      6.383136000      3.288463000
O        4.427013000      7.859214000      6.362188000
C        2.705749000      6.372821000      5.670856000
H        1.793873000      6.897442000      5.977476000
C        3.755236000      7.421504000      5.454963000
C        3.917380000      7.891707000      4.040707000
H        4.260925000      8.926196000      4.048547000
C        1.172492000      4.651720000      4.776515000
H        1.331652000      4.281439000      5.794810000
H        0.299559000      5.308139000      4.816565000
C        2.408408000      5.503663000      4.449637000
C        0.906455000      3.457700000      3.868006000
H        0.123225000      2.844246000      4.322176000
H        0.528922000      3.809267000      2.908521000
C        3.609543000      4.587206000      4.155519000
H        4.464825000      5.182981000      3.831157000
H        3.896013000      4.120709000      5.104626000
C        3.303900000      3.493507000      3.146750000
H        3.043308000      3.940052000      2.182998000
H        4.202161000      2.891406000      2.988560000
C        2.157651000      2.623808000      3.638464000
H        1.948305000      1.823884000      2.923810000
H        2.457167000      2.139105000      4.575709000
C        3.070258000      8.067276000      1.724747000
H        3.717939000      8.948731000      1.778513000
H        3.691811000      7.245779000      1.359441000
C        2.664516000      7.763482000      3.175148000
C        1.939284000      8.362715000      0.747332000
H        2.374387000      8.738710000     -0.182919000
H        1.413072000      7.438600000      0.510402000
C        1.602723000      8.775016000      3.643077000
H        1.239964000      8.503574000      4.636365000
H        2.107336000      9.741826000      3.748377000
C        0.444147000      8.932929000      2.673284000
H       -0.094435000      7.985704000      2.581073000
H       -0.260920000      9.664877000      3.075314000
C        0.950016000      9.372670000      1.308480000
H        0.116171000      9.505438000      0.614564000
H        1.436064000     10.350878000      1.408434000
H        2.999831000      5.745986000      6.512851000
H        4.727576000      7.298744000      3.602000000

45
5 (open, chair : me, eq), G=-829.546474 Hartree
O        3.687169000      4.250659000      5.885189000
N        2.322272000      4.887890000      2.358426000
O        1.952241000      5.557399000      1.350066000
C        4.081386000      3.634880000      3.600368000
H        3.690399000      2.689433000      3.207462000
C        1.768578000      3.847655000      4.533295000
H        1.209218000      3.995163000      5.453641000
C        3.231712000      3.943703000      4.806081000
C        1.347383000      4.879867000      3.485767000
C       -0.021086000      4.504696000      2.911616000
H       -0.221108000      5.165641000      2.067641000
H        0.028119000      3.484201000      2.522489000
C        1.285761000      6.291444000      4.093465000
H        1.159088000      6.989568000      3.262015000
H        2.235134000      6.533212000      4.575971000
C        0.141897000      6.467340000      5.083484000
H        0.328665000      5.874778000      5.984779000
H        0.116875000      7.510291000      5.408748000
C       -1.139197000      4.647271000      3.933292000
H       -2.087746000      4.384146000      3.459353000
H       -1.001298000      3.938432000      4.756408000
C       -1.195001000      6.065076000      4.481316000
H       -1.988165000      6.155735000      5.227381000
H       -1.445642000      6.753526000      3.666200000
C        3.814372000      4.682336000      2.486533000
C        4.429733000      6.065066000      2.793640000
H        3.813276000      6.797883000      2.268290000
H        4.335722000      6.277426000      3.861576000
C        4.265791000      4.143624000      1.115365000
H        3.634098000      4.634527000      0.375524000
H        4.038737000      3.075151000      1.071075000
C        5.713207000      4.403900000      0.720280000
H        6.406994000      3.786676000      1.295542000
H        5.836673000      4.104494000     -0.323758000
C        5.873529000      6.272860000      2.349092000
H        6.121931000      7.327843000      2.491564000
H        6.564177000      5.707396000      2.977935000
C        6.078273000      5.865817000      0.901673000
H        7.114092000      6.040925000      0.601094000
H        5.447939000      6.484213000      0.252171000
H        1.554199000      2.845342000      4.152803000
C        5.530242000      3.436625000      4.000490000
H        5.587363000      2.636668000      4.739419000
H        6.151470000      3.154719000      3.154711000
H        5.944949000      4.331347000      4.461275000

45
5 (semi-open1, chair : me, eq), G=-829.542881 Hartree
O        3.011667000      3.192159000      6.778876000
N        1.417764000      4.460305000      3.494513000
O        0.975227000      5.184105000      2.554347000
C        3.476821000      5.620455000      4.300613000
H        2.987416000      5.777983000      5.262227000
H        4.523229000      5.386953000      4.525806000
C        3.435234000      6.876584000      3.448587000
H        2.398942000      7.143390000      3.223447000
H        3.863471000      7.706723000      4.016115000
C        2.895263000      4.379431000      3.602684000
C        3.248530000      3.129588000      4.411843000
H        2.979971000      2.243044000      3.830735000
C        0.989996000      3.019455000      5.500576000
H        0.858185000      2.115387000      4.893929000
C        2.482785000      3.121243000      5.691957000
C        3.630471000      5.495668000      1.365516000
H        4.264034000      5.279558000      0.500592000
H        2.646951000      5.770265000      0.986250000
C        3.517083000      4.229578000      2.207011000
H        4.525656000      3.839880000      2.380570000
H        2.972054000      3.452470000      1.665570000
C        4.206418000      6.661142000      2.155491000
H        5.256170000      6.458962000      2.400503000
H        4.195287000      7.567882000      1.545512000
C        0.446734000      4.182080000      4.622398000
C       -0.861412000      3.760518000      3.926321000
H       -0.931280000      4.364068000      3.021984000
H       -0.764773000      2.719263000      3.607851000
C        0.272049000      5.504991000      5.400531000
H        0.363510000      6.307086000      4.663996000
H        1.095774000      5.626926000      6.107537000
C       -1.055135000      5.691852000      6.129220000
H       -1.107390000      5.054724000      7.014033000
H       -1.098190000      6.722689000      6.490579000
C       -2.149172000      3.968698000      4.710187000
H       -2.988305000      3.750164000      4.044583000
H       -2.235097000      3.267788000      5.543804000
C       -2.242545000      5.390507000      5.233743000
H       -3.176523000      5.537107000      5.781596000
H       -2.254401000      6.089115000      4.389090000
H        4.318543000      3.113649000      4.611581000
C        0.300527000      2.812414000      6.835511000
H       -0.768072000      2.651885000      6.723833000
H        0.723765000      1.932457000      7.320252000
H        0.461940000      3.657041000      7.503697000

45
5 (closed, chair : me, eq), G=-829.547037 Hartree
O        3.059710000      2.743008000      6.678909000
N        1.457789000      4.481229000      3.514639000
O        0.988286000      4.246803000      2.361013000
C        3.576892000      5.440796000      4.536990000
H        3.178432000      5.431770000      5.550711000
H        4.629162000      5.154484000      4.639638000
C        0.451009000      5.651808000      5.481170000
H       -0.162306000      5.454096000      6.363223000
H        1.426822000      5.952330000      5.854608000
C        3.504581000      6.826784000      3.920228000
H        2.461208000      7.140081000      3.831100000
H        3.990869000      7.544767000      4.584940000
C        0.527999000      4.343610000      4.680991000
C        2.939291000      4.351282000      3.667732000
C        3.183696000      2.981170000      4.316788000
H        2.784147000      2.205477000      3.657227000
C        0.979782000      3.127659000      5.561457000
H        0.646104000      2.248988000      4.991571000
C        2.476588000      2.935058000      5.634265000
C        3.550326000      5.775772000      1.646607000
H        4.076888000      5.742264000      0.689447000
H        2.510054000      6.028832000      1.426951000
C       -0.200934000      6.785453000      4.703219000
H       -0.184408000      7.691893000      5.313086000
H        0.375248000      7.003406000      3.798605000
C        3.603016000      4.399520000      2.294520000
H        4.648307000      4.117483000      2.457066000
H        3.160645000      3.645793000      1.645060000
C       -0.879064000      4.018292000      4.160487000
H       -0.819083000      3.150261000      3.503554000
H       -1.459024000      3.715666000      5.036359000
C        4.157769000      6.841333000      2.546596000
H        5.231749000      6.652885000      2.659655000
H        4.057230000      7.828286000      2.088318000
C       -1.615699000      5.156959000      3.468720000
H       -1.138570000      5.364880000      2.509611000
H       -2.638160000      4.833472000      3.255584000
C       -1.621822000      6.421154000      4.310902000
H       -2.092344000      7.240688000      3.761971000
H       -2.216590000      6.263215000      5.218378000
H        4.249925000      2.811674000      4.463451000
C        0.356618000      3.073352000      6.943884000
H       -0.722911000      3.213887000      6.905894000
H        0.551758000      2.101120000      7.395763000
H        0.782576000      3.829524000      7.602666000

45
5 (open, chair : me, ax), G=-829.552758 Hartree
O        3.994234000      4.277342000      5.727995000
N        2.230807000      4.898309000      2.301643000
O        1.766066000      5.452222000      1.261395000
C        4.062862000      3.673390000      3.417980000
H        5.135314000      3.720546000      3.602976000
C        1.891915000      4.059859000      4.629778000
H        1.489384000      4.385475000      5.585747000
C        3.385014000      4.040128000      4.708075000
C        1.331669000      4.924806000      3.491011000
C       -0.023791000      4.369376000      3.041818000
H       -0.326627000      4.913800000      2.146434000
H        0.101965000      3.320769000      2.758219000
C        1.160867000      6.385511000      3.945499000
H        0.936923000      6.970893000      3.050173000
H        2.100757000      6.763343000      4.351985000
C        0.047302000      6.573532000      4.967614000
H        0.326878000      6.112542000      5.920512000
H       -0.062484000      7.641386000      5.172149000
C       -1.097751000      4.521905000      4.107456000
H       -2.036795000      4.112445000      3.727928000
H       -0.843001000      3.934312000      4.996004000
C       -1.270095000      5.983044000      4.491831000
H       -2.033061000      6.088506000      5.266875000
H       -1.624251000      6.542915000      3.618734000
C        3.710919000      4.740585000      2.362988000
C        4.344137000      6.095642000      2.728951000
H        3.909588000      6.842311000      2.058384000
H        4.069680000      6.380635000      3.746419000
C        4.197639000      4.331315000      0.972506000
H        3.822600000      5.070767000      0.264673000
H        3.752630000      3.375834000      0.690557000
C        5.715260000      4.284082000      0.882472000
H        6.121066000      3.521243000      1.555585000
H        6.001040000      3.982937000     -0.128019000
C        5.862078000      6.108460000      2.593412000
H        6.222271000      7.121208000      2.790387000
H        6.311689000      5.473613000      3.363286000
C        6.316549000      5.639693000      1.220842000
H        7.407560000      5.597566000      1.178419000
H        5.997286000      6.367506000      0.466290000
H        1.574467000      3.023316000      4.479047000
C        3.693773000      2.248214000      3.007888000
H        3.772659000      1.571151000      3.860025000
H        2.677791000      2.186802000      2.615267000
H        4.374078000      1.887359000      2.237385000

45
5 (semi-open1, chair : me, ax), more stable conformer, G=-829.551861 Hartree
O        3.034295000      2.920746000      6.660085000
N        1.431850000      4.490000000      3.352153000
O        0.995825000      5.010041000      2.282843000
C        3.487779000      5.479728000      4.351104000
H        2.970275000      5.563726000      5.308795000
H        4.518368000      5.195871000      4.591320000
C        3.502274000      6.808298000      3.618498000
H        2.479925000      7.109267000      3.368363000
H        3.907811000      7.580257000      4.276862000
C        2.893529000      4.329966000      3.520225000
C        3.131899000      3.009512000      4.278548000
C        0.987374000      3.427799000      5.578124000
H        0.512078000      2.445354000      5.472707000
C        2.456002000      3.119245000      5.614189000
C        3.764319000      5.613703000      1.440213000
H        4.422975000      5.459297000      0.581139000
H        2.800579000      5.944320000      1.052959000
C        3.583548000      4.277673000      2.154260000
H        4.571527000      3.843521000      2.342042000
H        3.050265000      3.581960000      1.505702000
C        4.330661000      6.692447000      2.349222000
H        5.363935000      6.447126000      2.622145000
H        4.362609000      7.648381000      1.820642000
C        0.457205000      4.354995000      4.467822000
C       -0.828269000      3.760734000      3.877042000
H       -1.108970000      4.361529000      3.011579000
H       -0.617649000      2.750420000      3.515172000
C        0.146100000      5.761359000      5.013074000
H       -0.075780000      6.391664000      4.147631000
H        1.028481000      6.180011000      5.499518000
C       -1.034502000      5.788440000      5.974352000
H       -0.779761000      5.262402000      6.900518000
H       -1.230276000      6.824563000      6.261135000
C       -1.976023000      3.750775000      4.874387000
H       -2.857264000      3.314359000      4.398491000
H       -1.737994000      3.107151000      5.728424000
C       -2.276146000      5.157901000      5.365599000
H       -3.090356000      5.144573000      6.094179000
H       -2.615302000      5.767664000      4.520420000
H        4.203645000      2.920414000      4.465594000
H        0.700022000      3.795034000      6.561396000
C        2.642946000      1.766938000      3.538053000
H        3.242822000      1.596663000      2.644950000
H        2.733242000      0.884842000      4.173555000
H        1.600609000      1.861828000      3.231127000

45
5 (semi-open2, chair : me, ax), less stable conformer, G=-829.548678 Hartree
O        2.584499000      3.237592000      6.896083000
N        1.450497000      4.524710000      3.400530000
O        1.066789000      5.123568000      2.351575000
C        3.448429000      5.789820000      4.225818000
H        2.916304000      6.045425000      5.141059000
H        4.486048000      5.596969000      4.519239000
C        3.437867000      6.944688000      3.239577000
H        2.413675000      7.158163000      2.921661000
H        3.812778000      7.842523000      3.737562000
C        2.916053000      4.470690000      3.637830000
C        3.232506000      3.316901000      4.603003000
H        3.193046000      2.376351000      4.045541000
C        0.828895000      3.043723000      5.285965000
H        0.220456000      3.026963000      6.189596000
C        2.256706000      3.208008000      5.729940000
C        3.804982000      5.343138000      1.345088000
H        4.506686000      5.044479000      0.561051000
H        2.848900000      5.545681000      0.864407000
C        3.648126000      4.180189000      2.318281000
H        4.646261000      3.838442000      2.612604000
H        3.161002000      3.332251000      1.830069000
C        4.298382000      6.607973000      2.031472000
H        5.333365000      6.467148000      2.365914000
H        4.308168000      7.438614000      1.321244000
C        0.418295000      4.277376000      4.453021000
C       -0.918057000      4.050162000      3.745415000
H       -1.098218000      4.910341000      3.100800000
H       -0.846889000      3.181861000      3.089000000
C        0.288803000      5.517261000      5.357972000
H        0.201779000      6.388966000      4.702679000
H        1.193382000      5.650410000      5.952511000
C       -0.909526000      5.462029000      6.299454000
H       -0.745632000      4.696339000      7.064202000
H       -0.974444000      6.412319000      6.835148000
C       -2.077616000      3.916204000      4.720186000
H       -2.995874000      3.739595000      4.155314000
H       -1.944218000      3.044672000      5.369934000
C       -2.208575000      5.171741000      5.567588000
H       -3.029812000      5.072197000      6.281438000
H       -2.455083000      6.016834000      4.914901000
H        4.241165000      3.434288000      4.995095000
C        0.660178000      1.713124000      4.552305000
H       -0.394891000      1.453690000      4.473770000
H        1.074273000      1.749117000      3.543846000
H        1.157410000      0.908928000      5.097307000

45
5 (closed, chair : me, ax), G=-829.548186 Hartree
O        2.487833000      2.779642000      7.042861000
N        1.423554000      4.465982000      3.588488000
O        1.038844000      4.297813000      2.392677000
C        3.342276000      5.873579000      4.362410000
H        2.801355000      6.162455000      5.260327000
H        4.390994000      5.767941000      4.658947000
C        0.439606000      5.294187000      5.761659000
H       -0.247382000      4.941041000      6.537975000
H        1.411727000      5.364255000      6.250075000
C        3.246115000      6.958542000      3.302116000
H        2.207751000      7.068571000      2.972208000
H        3.539420000      7.915579000      3.740199000
C        0.434580000      4.209711000      4.675732000
C        2.891020000      4.493490000      3.855725000
C        3.254691000      3.393507000      4.878824000
H        3.454691000      2.471290000      4.320107000
C        0.815609000      2.865392000      5.339824000
H        0.150709000      2.709910000      6.192149000
C        2.210928000      3.007874000      5.885129000
C        3.702419000      5.282353000      1.517351000
H        4.391604000      4.983996000      0.722660000
H        2.714015000      5.380405000      1.066692000
C       -0.033711000      6.650063000      5.269753000
H       -0.003603000      7.366108000      6.094466000
H        0.647194000      7.027108000      4.501525000
C        3.666814000      4.182275000      2.569048000
H        4.691775000      3.977619000      2.897065000
H        3.281568000      3.255496000      2.140181000
C       -0.971182000      4.144291000      4.084220000
H       -1.003410000      3.420726000      3.272752000
H       -1.617195000      3.767424000      4.884234000
C        4.120136000      6.619234000      2.107001000
H        5.166652000      6.573913000      2.430920000
H        4.057305000      7.403113000      1.348140000
C       -1.495585000      5.491542000      3.604882000
H       -0.902037000      5.818671000      2.747782000
H       -2.521895000      5.366931000      3.250097000
C       -1.438326000      6.548192000      4.696531000
H       -1.762393000      7.515713000      4.305259000
H       -2.134295000      6.282507000      5.500750000
H        4.173918000      3.653600000      5.402292000
C        0.728211000      1.662562000      4.403594000
H       -0.311221000      1.448031000      4.158262000
H        1.265967000      1.833565000      3.470299000
H        1.146236000      0.775589000      4.882366000

45
5 (open, twist-boat : me, eq), G=-829.548221 Hartree
O        7.074195000      7.759121000      1.822946000
O        7.483905000     11.890392000      5.169633000
N        7.240454000      8.792970000      2.531351000
C        8.526425000      8.916356000      3.265045000
C        8.328606000      9.790309000      4.498305000
H        7.841623000      9.206956000      5.286723000
H        9.289715000     10.094654000      4.911412000
C        7.499025000     11.027713000      4.320390000
C        6.694364000     11.112094000      3.051282000
H        7.443375000     11.284144000      2.266861000
C        6.084277000      9.731894000      2.704397000
C        5.192072000      9.119337000      3.805016000
H        5.194177000      8.039998000      3.627293000
H        5.647489000      9.272379000      4.786115000
C        3.742782000      9.584438000      3.824207000
H        3.205196000      9.001949000      4.576801000
H        3.670782000     10.629125000      4.136620000
C        3.101581000      9.417904000      2.458796000
H        2.059235000      9.744712000      2.482715000
H        3.097223000      8.355814000      2.187462000
C        3.877243000     10.208279000      1.419874000
H        3.776207000     11.272095000      1.642071000
H        3.444031000     10.061218000      0.427182000
C        5.340762000      9.784026000      1.360908000
H        5.901406000     10.425277000      0.674379000
H        5.380622000      8.775592000      0.950459000
C        8.969461000      7.517826000      3.710193000
H        8.234431000      7.121917000      4.416242000
H        8.957612000      6.866751000      2.836148000
C       10.365389000      7.514410000      4.315914000
H       10.388096000      8.102859000      5.238954000
H       10.624686000      6.491786000      4.600071000
C       11.385306000      8.064820000      3.330986000
H       12.381045000      8.082395000      3.780554000
H       11.440246000      7.397207000      2.463550000
C       10.992915000      9.457776000      2.864998000
H       11.687269000      9.815894000      2.101027000
H       11.076450000     10.159663000      3.701296000
C        9.579746000      9.486817000      2.298279000
H        9.538331000      8.877106000      1.391082000
H        9.317870000     10.505964000      2.006385000
C        5.773741000     12.316850000      3.053819000
H        5.347784000     12.488747000      2.068247000
H        4.964548000     12.220421000      3.775584000
H        6.351321000     13.198680000      3.328820000

45
5 (semi-open1, twist-boat : me, eq) more stable conformer, G=-829.552816 Hartree
O        0.699197000      6.508646000      3.238471000
N        1.844961000      6.636170000      3.760878000
O        4.904440000      7.453843000      6.336450000
C        2.874702000      6.256105000      5.927711000
H        2.028743000      6.872625000      6.263011000
C        3.963890000      7.251063000      5.602131000
C        2.485394000      7.966136000      3.616858000
C        2.631553000      8.248068000      2.117016000
H        3.337949000      7.530312000      1.690388000
H        1.659689000      8.061082000      1.655345000
C        1.552104000      9.012602000      4.250756000
H        0.549610000      8.822588000      3.862244000
H        1.510449000      8.862567000      5.333142000
C        3.850903000      7.981497000      4.292578000
H        4.170571000      9.008564000      4.465018000
C        1.955723000     10.445853000      3.934689000
H        1.210447000     11.123482000      4.358380000
H        2.901840000     10.693730000      4.427524000
C        3.063155000      9.676741000      1.823694000
H        4.071239000      9.857695000      2.212009000
H        3.122573000      9.817302000      0.741788000
C        2.093107000     10.674416000      2.437533000
H        1.111935000     10.558298000      1.963118000
H        2.421403000     11.697665000      2.239691000
C        1.282659000      4.554496000      4.957838000
H        1.674455000      3.928360000      5.761648000
H        0.421299000      5.090625000      5.361476000
C        2.388108000      5.560888000      4.627962000
C        0.858902000      3.632559000      3.819509000
H        0.180210000      2.875731000      4.222320000
H        0.303852000      4.202634000      3.074952000
C        3.537665000      4.831487000      3.913720000
H        4.309345000      5.535546000      3.602869000
H        4.006023000      4.160780000      4.640386000
C        3.068310000      4.012469000      2.722662000
H        2.620389000      4.674795000      1.974221000
H        3.932290000      3.540468000      2.248899000
C        2.053768000      2.967715000      3.155582000
H        1.726319000      2.371655000      2.300103000
H        2.533399000      2.275952000      3.858438000
H        4.611642000      7.551558000      3.634374000
C        3.275317000      5.345863000      7.074265000
H        2.415804000      4.821486000      7.486486000
H        4.018125000      4.608317000      6.767284000
H        3.719402000      5.944634000      7.868055000

45
5 (semi-open2, twist-boat : me, eq) less stable conformer, G=-829.54668 Hartree
O        0.982836000      6.550937000      2.926361000
N        2.026819000      6.695054000      3.625044000
O        4.378002000      7.826028000      6.744597000
C        2.815573000      6.276397000      5.884745000
H        1.925108000      6.683242000      6.377432000
C        3.789685000      7.411817000      5.770938000
C        2.638140000      8.068436000      3.631972000
C        2.855168000      8.437845000      2.152426000
H        3.774872000      7.958235000      1.804882000
H        2.030661000      7.979382000      1.605622000
C        1.601978000      8.993352000      4.307348000
H        0.621636000      8.613201000      4.011648000
H        1.666972000      8.886257000      5.393873000
C        3.980264000      7.993830000      4.392246000
C        1.660836000     10.465794000      3.921750000
H        0.798081000     10.969228000      4.365768000
H        2.546425000     10.950029000      4.339782000
C        2.861351000      9.923679000      1.814008000
H        3.773256000     10.411770000      2.164375000
H        2.861490000     10.022962000      0.725410000
C        1.663440000     10.637842000      2.413848000
H        0.738930000     10.221964000      1.996783000
H        1.682923000     11.698249000      2.151046000
C        1.193701000      4.718675000      4.872158000
H        1.469604000      4.154258000      5.769443000
H        0.347291000      5.351541000      5.147167000
C        2.401952000      5.617235000      4.572638000
C        0.789793000      3.731281000      3.784404000
H        0.040723000      3.048645000      4.195082000
H        0.319360000      4.273109000      2.964180000
C        3.535607000      4.750446000      3.997845000
H        4.391500000      5.362610000      3.715020000
H        3.877419000      4.096120000      4.807289000
C        3.090442000      3.893113000      2.825464000
H        2.741900000      4.535190000      2.009804000
H        3.947627000      3.333660000      2.443268000
C        1.978227000      2.948384000      3.249542000
H        1.666781000      2.318422000      2.412565000
H        2.361932000      2.275780000      4.026039000
H        4.574571000      7.241445000      3.860530000
H        3.230743000      5.534273000      6.568582000
C        4.817383000      9.257532000      4.441626000
H        4.307639000     10.068428000      4.959123000
H        5.736080000      9.050432000      4.988951000
H        5.089012000      9.591888000      3.443498000

45
5 (closed, twist-boat : me, eq), G=-829.548797 Hartree
O        1.857498000      5.844326000      2.150309000
N        2.286821000      6.394654000      3.207637000
O        4.177842000      8.051552000      6.429873000
C        2.669795000      6.420899000      5.627860000
H        1.731490000      6.891513000      5.938727000
C        3.665588000      7.531686000      5.464126000
C        3.967329000      7.960279000      4.047255000
C        1.133535000      4.749230000      4.657652000
H        1.197719000      4.394374000      5.692183000
H        0.290872000      5.444959000      4.619668000
C        2.428576000      5.540329000      4.406066000
C        0.887191000      3.549356000      3.753506000
H        0.026976000      2.994596000      4.138834000
H        0.630209000      3.892557000      2.751510000
C        3.607644000      4.562462000      4.232684000
H        4.507781000      5.110669000      3.946469000
H        3.805582000      4.136026000      5.222060000
C        3.343069000      3.421083000      3.264376000
H        3.212122000      3.812329000      2.253232000
H        4.217464000      2.764978000      3.246091000
C        2.105251000      2.641160000      3.679636000
H        1.919877000      1.819411000      2.983260000
H        2.283118000      2.187300000      4.662394000
C        3.049549000      8.207475000      1.715852000
H        3.580708000      9.158835000      1.777391000
H        3.755721000      7.475941000      1.316182000
C        2.702506000      7.822530000      3.159865000
C        1.877323000      8.402375000      0.759017000
H        2.258757000      8.847881000     -0.164141000
H        1.449508000      7.434836000      0.501317000
C        1.561836000      8.721469000      3.665948000
H        1.242445000      8.411766000      4.661203000
H        1.959078000      9.735697000      3.769346000
C        0.372833000      8.762129000      2.720372000
H       -0.052558000      7.758835000      2.616401000
H       -0.406766000      9.394135000      3.152564000
C        0.794793000      9.285977000      1.357825000
H       -0.062925000      9.339332000      0.682595000
H        1.170609000     10.309862000      1.473125000
H        2.983073000      5.801612000      6.468765000
H        4.670060000      7.201122000      3.677545000
C        4.678141000      9.301699000      4.013743000
H        5.459108000      9.308626000      4.772560000
H        5.144839000      9.484683000      3.048328000
H        4.001226000     10.127742000      4.234919000

45
5 (open, twist-boat : me, ax), G=-829.553203 Hartree
O        7.492227000      8.045484000      1.346813000
O        7.807091000     12.161106000      4.637347000
N        7.448036000      8.879262000      2.298569000
C        8.626900000      8.923661000      3.195350000
C        8.383495000      9.885247000      4.356737000
H        7.827186000      9.380958000      5.153151000
H        9.328503000     10.185431000      4.805527000
C        7.612238000     11.129719000      4.032950000
C        6.569008000     11.061812000      2.940023000
H        5.688033000     11.553717000      3.357763000
C        6.192003000      9.617436000      2.563969000
C        5.407374000      8.909367000      3.687247000
H        5.315173000      7.858862000      3.395114000
H        5.960364000      8.924348000      4.626183000
C        4.018351000      9.495917000      3.909096000
H        3.505907000      8.905654000      4.672677000
H        4.100674000     10.508715000      4.316171000
C        3.204442000      9.527384000      2.625962000
H        2.243868000     10.018723000      2.798283000
H        2.984325000      8.500046000      2.314454000
C        3.971306000     10.225172000      1.513096000
H        4.083179000     11.288225000      1.751875000
H        3.408006000     10.180204000      0.578172000
C        5.330080000      9.573613000      1.302315000
H        5.863900000     10.028097000      0.467691000
H        5.183122000      8.525911000      1.037302000
C        8.878887000      7.506562000      3.726221000
H        8.041173000      7.211951000      4.364342000
H        8.885695000      6.833246000      2.866758000
C       10.199083000      7.385532000      4.471943000
H       10.182673000      7.999405000      5.378861000
H       10.328127000      6.352635000      4.804033000
C       11.362221000      7.809935000      3.588777000
H       12.304662000      7.736796000      4.136848000
H       11.435194000      7.122540000      2.738246000
C       11.162126000      9.226513000      3.073224000
H       11.966882000      9.501663000      2.387191000
H       11.227407000      9.929178000      3.910541000
C        9.829358000      9.382383000      2.354609000
H        9.831702000      8.776715000      1.445649000
H        9.685164000     10.422095000      2.048961000
C        7.051127000     11.909734000      1.760420000
H        7.840056000     11.405653000      1.200265000
H        6.231829000     12.120900000      1.074803000
H        7.438553000     12.860273000      2.125547000

45
5 (semi-open1, twist-boat : me, ax) more stable conformer, G=-829.552442 Hartree
O        0.576196000      6.618035000      3.423485000
N        1.739666000      6.744208000      3.906023000
O        4.629804000      7.758636000      6.557131000
C        2.919171000      6.225924000      5.964607000
H        3.531363000      5.459396000      6.448327000
C        3.843221000      7.394938000      5.710984000
C        2.436945000      8.025728000      3.638361000
C        2.650776000      8.133623000      2.122919000
H        3.347306000      7.353286000      1.804500000
H        1.689997000      7.926494000      1.645221000
C        1.519798000      9.164848000      4.113206000
H        0.524269000      8.963443000      3.714246000
H        1.442317000      9.138539000      5.203515000
C        3.774099000      8.086413000      4.378234000
H        4.070533000      9.122586000      4.532490000
C        1.981507000     10.540713000      3.653887000
H        1.242742000     11.281958000      3.968171000
H        2.915978000     10.818164000      4.153113000
C        3.143098000      9.506706000      1.692581000
H        4.138986000      9.699014000      2.106345000
H        3.254294000      9.523120000      0.605775000
C        2.182900000     10.594408000      2.147642000
H        1.217777000     10.452348000      1.648043000
H        2.551790000     11.578994000      1.850289000
C        1.309552000      4.564476000      4.984017000
H        1.759564000      3.937294000      5.761529000
H        0.434263000      5.039076000      5.426202000
C        2.358015000      5.632061000      4.658834000
C        0.876932000      3.675853000      3.823673000
H        0.246238000      2.874455000      4.217964000
H        0.262481000      4.260892000      3.138131000
C        3.492474000      4.979571000      3.847216000
H        4.232946000      5.718973000      3.545725000
H        4.008562000      4.289635000      4.523471000
C        3.000258000      4.206310000      2.636365000
H        2.484792000      4.883702000      1.947150000
H        3.858977000      3.801386000      2.095604000
C        2.056941000      3.095436000      3.063649000
H        1.706191000      2.530700000      2.196273000
H        2.602892000      2.390317000      3.701675000
H        4.571545000      7.647467000      3.770905000
C        1.846366000      6.669915000      6.962172000
H        1.116528000      7.334213000      6.497173000
H        1.313974000      5.809616000      7.364037000
H        2.312725000      7.197602000      7.793756000

45
5 (semi-open2, twist-boat : me, ax) less stable conformer, G=-829.548894 Hartree
O        1.516118000      6.170479000      2.378436000
N        2.225624000      6.526927000      3.365898000
O        4.808960000      7.461698000      6.356179000
C        2.852867000      6.283479000      5.729107000
H        2.004535000      6.821170000      6.164097000
C        3.945334000      7.285271000      5.525585000
C        2.606975000      7.961932000      3.466099000
C        2.742629000      8.514456000      2.045345000
H        3.528082000      7.978046000      1.511547000
H        1.811758000      8.301986000      1.519743000
C        1.460316000      8.729568000      4.157168000
H        0.540449000      8.455615000      3.631865000
H        1.338671000      8.406903000      5.191326000
C        3.931555000      8.083787000      4.239821000
C        1.632713000     10.243060000      4.118733000
H        0.751799000     10.707783000      4.568511000
H        2.481193000     10.539845000      4.743893000
C        2.986339000     10.016264000      2.027709000
H        3.928980000     10.264665000      2.526959000
H        3.093017000     10.345779000      0.991560000
C        1.842499000     10.755578000      2.703858000
H        0.925936000     10.599815000      2.123759000
H        2.032222000     11.831583000      2.714543000
C        1.075914000      4.842361000      4.788172000
H        1.216260000      4.389129000      5.775549000
H        0.295172000      5.599027000      4.901693000
C        2.402562000      5.550781000      4.465727000
C        0.635677000      3.754064000      3.817600000
H       -0.213083000      3.221164000      4.255532000
H        0.288960000      4.210982000      2.891156000
C        3.466419000      4.509095000      4.079770000
H        4.381399000      5.015435000      3.766529000
H        3.714622000      3.958822000      4.993797000
C        3.004374000      3.513669000      3.029243000
H        2.791610000      4.032418000      2.091299000
H        3.813093000      2.805819000      2.829857000
C        1.761376000      2.778821000      3.507196000
H        1.432775000      2.054069000      2.758033000
H        2.012225000      2.207548000      4.409389000
H        4.035511000      9.123306000      4.560377000
H        3.175450000      5.560478000      6.477521000
C        5.184931000      7.740023000      3.430600000
H        5.089458000      6.779905000      2.922826000
H        5.379498000      8.499686000      2.675192000
H        6.047091000      7.696696000      4.095142000

45
5 (closed, twist-boat : me, ax), G=-829.548566 Hartree
O        2.669224000      5.683742000      2.037939000
N        2.626626000      6.293852000      3.147649000
O        4.557125000      7.760847000      6.384612000
C        2.844862000      6.324965000      5.611823000
H        1.946680000      6.830526000      5.979571000
C        3.874876000      7.404315000      5.449212000
C        4.023290000      8.047843000      4.089545000
C        1.064216000      4.964865000      4.534723000
H        0.980541000      4.573333000      5.555095000
H        0.378557000      5.813287000      4.469458000
C        2.504917000      5.477680000      4.377689000
C        0.678403000      3.867876000      3.557619000
H       -0.345546000      3.547821000      3.767889000
H        0.690485000      4.259209000      2.537518000
C        3.475886000      4.281228000      4.319471000
H        4.476689000      4.639192000      4.064658000
H        3.536832000      3.898894000      5.343020000
C        3.070367000      3.125847000      3.413063000
H        3.182016000      3.417177000      2.369461000
H        3.753454000      2.290932000      3.593837000
C        1.635249000      2.690434000      3.667831000
H        1.352097000      1.901207000      2.966781000
H        1.556380000      2.261063000      4.674182000
C        3.090349000      8.287580000      1.767935000
H        3.461398000      9.310029000      1.899872000
H        3.896141000      7.710624000      1.317516000
C        2.812033000      7.765222000      3.179267000
C        1.892998000      8.311531000      0.826290000
H        2.189730000      8.808084000     -0.101474000
H        1.624891000      7.285434000      0.568740000
C        1.559184000      8.477930000      3.718975000
H        1.288960000      8.113897000      4.708366000
H        1.829015000      9.531442000      3.848429000
C        0.363307000      8.387135000      2.786304000
H        0.077636000      7.338494000      2.648991000
H       -0.491158000      8.886949000      3.248709000
C        0.688336000      9.004993000      1.437969000
H       -0.169986000      8.937536000      0.764882000
H        0.901128000     10.071730000      1.575563000
H        3.161490000      5.673348000      6.425378000
H        4.072302000      9.126023000      4.268868000
C        5.363887000      7.603923000      3.499834000
H        6.148253000      7.712699000      4.248352000
H        5.334158000      6.560799000      3.180422000
H        5.630582000      8.214758000      2.639148000

48
cis-8 (open, both me-eq): central ring, chair, G=-868.793332 Hartree
O        3.803870000      4.182676000      5.929166000
N        2.329048000      4.796873000      2.491572000
O        1.934331000      5.494721000      1.513747000
C        4.151911000      3.565874000      3.645568000
H        3.774683000      2.621457000      3.239163000
C        1.845721000      3.674731000      4.655328000
H        1.728109000      2.716820000      4.137789000
C        3.324643000      3.844383000      4.870361000
C        5.613195000      3.391436000      4.010668000
H        6.221741000      3.142320000      3.145511000
H        5.702969000      2.575532000      4.728827000
H        6.018556000      4.283665000      4.483804000
C        1.114002000      3.606070000      5.981636000
H        0.048682000      3.436720000      5.850421000
H        1.259281000      4.511048000      6.568308000
H        1.515312000      2.775668000      6.563837000
C        1.360313000      4.749009000      3.652206000
C        0.006242000      4.348274000      3.036694000
H       -0.033129000      4.819007000      2.055028000
H        0.006015000      3.267174000      2.874029000
C        1.319319000      6.169878000      4.254456000
H        1.441750000      6.860272000      3.417191000
H        2.179712000      6.312621000      4.912949000
C        0.035227000      6.553433000      4.981701000
H       -0.050879000      6.027894000      5.934721000
H        0.088846000      7.618500000      5.222172000
C       -1.240964000      4.779243000      3.797139000
H       -2.109901000      4.559596000      3.171333000
H       -1.375538000      4.201415000      4.714270000
C       -1.193089000      6.257063000      4.141071000
H       -2.099207000      6.554328000      4.674480000
H       -1.157798000      6.846636000      3.217591000
C        3.830418000      4.634739000      2.573375000
C        4.408945000      6.026459000      2.908949000
H        3.765566000      6.753544000      2.408983000
H        4.321036000      6.209351000      3.982726000
C        4.265880000      4.153087000      1.176132000
H        3.607089000      4.648985000      0.464212000
H        4.067985000      3.080433000      1.102349000
C        5.698332000      4.466148000      0.763882000
H        6.419089000      3.849710000      1.305833000
H        5.809981000      4.204180000     -0.291506000
C        5.839151000      6.286781000      2.449174000
H        6.061662000      7.343341000      2.620215000
H        6.555729000      5.721476000      3.048247000
C        6.028387000      5.930901000      0.986381000
H        7.053595000      6.142756000      0.673292000
H        5.370419000      6.552682000      0.368225000

48
cis-8 (semi-open, both me-eq): central ring, chair, G=-868.794944 Hartree
O        2.658106000      2.805718000      6.817130000
N        1.520030000      4.227255000      3.399598000
O        1.214235000      3.674471000      2.299836000
C        3.376695000      5.661495000      4.350297000
H        2.946060000      5.768989000      5.341470000
H        4.458559000      5.619517000      4.500214000
C        3.067647000      6.868515000      3.477312000
H        1.991609000      6.925899000      3.283523000
H        3.340008000      7.781057000      4.012984000
C        2.987796000      4.337173000      3.684325000
C        3.366801000      3.102479000      4.556353000
H        3.249362000      2.243803000      3.882466000
C        0.912882000      2.731258000      5.187876000
H        0.921970000      1.998324000      4.372646000
C        2.346480000      2.877062000      5.648896000
C        3.497564000      5.470806000      1.448925000
H        4.108486000      5.368284000      0.548248000
H        2.454241000      5.470219000      1.125217000
C        3.742286000      4.270077000      2.352979000
H        4.805421000      4.231234000      2.602544000
H        3.496046000      3.343367000      1.837378000
C        3.812799000      6.780404000      2.155042000
H        4.890053000      6.841438000      2.348837000
H        3.558494000      7.628586000      1.514451000
C        4.778667000      3.111157000      5.109055000
H        5.514624000      3.273146000      4.322605000
H        4.995672000      2.151089000      5.577661000
H        4.905581000      3.880036000      5.870095000
C        0.027488000      2.209001000      6.300701000
H       -0.982863000      2.018594000      5.945685000
H       -0.017643000      2.893044000      7.145748000
H        0.434961000      1.266820000      6.669682000
C        0.497501000      4.066267000      4.498642000
C       -0.861340000      3.964311000      3.786575000
H       -0.839619000      4.694791000      2.974217000
H       -0.941519000      2.987777000      3.309607000
C        0.522747000      5.274036000      5.451308000
H        0.719725000      6.162038000      4.847235000
H        1.345508000      5.179870000      6.159629000
C       -0.753600000      5.533304000      6.246626000
H       -0.893341000      4.768608000      7.013988000
H       -0.626203000      6.480038000      6.777417000
C       -2.098675000      4.248785000      4.626705000
H       -2.962377000      4.252191000      3.956849000
H       -2.279510000      3.454340000      5.353966000
C       -1.980068000      5.570239000      5.359193000
H       -2.876641000      5.765947000      5.952153000
H       -1.889090000      6.387923000      4.634633000

48
cis-8 (closed, both me-eq): central ring, chair, G=-868.800225 Hartree
O        3.116956000      2.685432000      6.626444000
N        1.478359000      4.442275000      3.511574000
O        1.006233000      4.136936000      2.375529000
C        3.593160000      5.369814000      4.565125000
H        3.204727000      5.315127000      5.581767000
H        4.650752000      5.104548000      4.647269000
C        0.485335000      5.668525000      5.449097000
H       -0.121936000      5.497335000      6.340634000
H        1.462918000      5.981823000      5.806486000
C        3.495703000      6.782387000      4.011516000
H        2.450295000      7.096034000      3.970932000
H        4.001443000      7.470151000      4.693655000
C        0.557617000      4.337626000      4.686719000
C        2.962595000      4.308501000      3.658008000
C        3.175904000      2.885563000      4.249145000
H        2.598041000      2.215134000      3.602816000
C        1.017114000      3.142795000      5.588281000
H        0.630940000      2.254417000      5.068638000
C        2.507886000      2.892646000      5.600351000
C        3.480351000      5.834050000      1.694478000
H        3.966408000      5.858893000      0.715890000
H        2.425232000      6.067250000      1.530229000
C       -0.172820000      6.778004000      4.641216000
H       -0.151169000      7.702704000      5.222974000
H        0.396771000      6.967745000      3.725890000
C        3.605359000      4.434345000      2.279206000
H        4.666096000      4.206595000      2.407229000
H        3.189137000      3.687107000      1.605661000
C       -0.854889000      3.998996000      4.190174000
H       -0.803312000      3.108499000      3.563509000
H       -1.425754000      3.728426000      5.083021000
C        4.100219000      6.870761000      2.618783000
H        5.180716000      6.697406000      2.683351000
H        3.965663000      7.875830000      2.211341000
C       -1.594328000      5.114602000      3.465714000
H       -1.120402000      5.292027000      2.498648000
H       -2.617532000      4.784973000      3.265995000
C       -1.596254000      6.404029000      4.268409000
H       -2.068589000      7.207141000      3.697202000
H       -2.186599000      6.274101000      5.183148000
C        4.607959000      2.394952000      4.317850000
H        5.036406000      2.293935000      3.321975000
H        4.634017000      1.414786000      4.794887000
H        5.242596000      3.057008000      4.906152000
C        0.453585000      3.154444000      6.996978000
H       -0.624211000      3.314444000      6.995747000
H        0.919004000      3.928630000      7.606465000
H        0.650238000      2.197356000      7.479138000

48
cis-8 (open, both me-ax): central ring, chair, G=-868.798747 Hartree
O        3.739479000      3.888735000      5.755252000
N        2.228867000      4.793336000      2.239088000
O        1.796458000      5.367074000      1.195076000
C        4.110091000      3.663169000      3.422023000
H        5.118484000      3.907323000      3.757340000
C        1.748717000      3.777862000      4.468589000
H        1.342990000      4.101057000      5.427687000
C        3.246218000      3.800919000      4.651172000
C        4.133580000      2.207546000      2.944399000
H        3.247076000      1.938952000      2.374586000
H        4.214275000      1.527710000      3.793438000
H        5.000743000      2.040583000      2.307046000
C        1.267282000      2.341049000      4.238494000
H        1.422146000      2.004571000      3.216163000
H        0.202570000      2.266724000      4.454631000
H        1.786776000      1.653859000      4.907464000
C        1.295027000      4.803343000      3.409183000
C       -0.105193000      4.488754000      2.875127000
H       -0.295067000      5.170231000      2.046301000
H       -0.123417000      3.480014000      2.459982000
C        1.281259000      6.220204000      4.019890000
H        1.186888000      6.926412000      3.190525000
H        2.231583000      6.426576000      4.512556000
C        0.152484000      6.453905000      5.016322000
H        0.321951000      5.861649000      5.921710000
H        0.180699000      7.499825000      5.331995000
C       -1.197996000      4.675026000      3.917301000
H       -2.161019000      4.424064000      3.466422000
H       -1.062718000      3.986185000      4.757614000
C       -1.206116000      6.102137000      4.438193000
H       -1.985376000      6.233018000      5.192890000
H       -1.441308000      6.785172000      3.614150000
C        3.718465000      4.698776000      2.348832000
C        4.279499000      6.085614000      2.725356000
H        3.790980000      6.817265000      2.076095000
H        4.009769000      6.334514000      3.751945000
C        4.253595000      4.315172000      0.966498000
H        3.830557000      5.018204000      0.249384000
H        3.884145000      3.326872000      0.689100000
C        5.770891000      4.381716000      0.876341000
H        6.237565000      3.667810000      1.563165000
H        6.077515000      4.085562000     -0.129607000
C        5.791342000      6.202498000      2.575210000
H        6.081245000      7.234753000      2.786846000
H        6.292197000      5.588494000      3.330942000
C        6.266612000      5.781985000      1.196487000
H        7.356905000      5.827536000      1.140587000
H        5.878845000      6.480879000      0.446755000

48
cis-8 (semi-open, both me-ax): central ring, chair, G=-868.795779 Hartree
O        2.573878000      2.676015000      6.733368000
N        1.515508000      4.298054000      3.295278000
O        1.180394000      3.957779000      2.118961000
C        3.426134000      5.599571000      4.328834000
H        2.987619000      5.690072000      5.318186000
H        4.500683000      5.474833000      4.498209000
C        3.213559000      6.857229000      3.505058000
H        2.150765000      6.977636000      3.271952000
H        3.508677000      7.731327000      4.090415000
C        2.976532000      4.317276000      3.609029000
C        3.299150000      3.099886000      4.515470000
H        4.220261000      3.327621000      5.056358000
C        0.787952000      2.908868000      5.188279000
H        0.240324000      2.965021000      6.129946000
C        2.248552000      2.894002000      5.585448000
C        3.657594000      5.514808000      1.446316000
H        4.308589000      5.405291000      0.574884000
H        2.635787000      5.594462000      1.069491000
C        3.770239000      4.258032000      2.301716000
H        4.816020000      4.113919000      2.593167000
H        3.475386000      3.389014000      1.718403000
C        4.013711000      6.777132000      2.215175000
H        5.082048000      6.770077000      2.460896000
H        3.837912000      7.659863000      1.595201000
C        3.522616000      1.785010000      3.760513000
H        2.736872000      1.581838000      3.035671000
H        3.568290000      0.949185000      4.460144000
H        4.470939000      1.821451000      3.226424000
C        0.398999000      1.599611000      4.498944000
H        0.707615000      1.576737000      3.455251000
H       -0.682850000      1.473727000      4.529437000
H        0.844970000      0.745545000      5.010235000
C        0.467550000      4.177247000      4.359512000
C       -0.886865000      4.087783000      3.654957000
H       -0.967578000      4.954653000      2.993449000
H       -0.915703000      3.212980000      3.010436000
C        0.451199000      5.405881000      5.285617000
H        0.477375000      6.303060000      4.662118000
H        1.337144000      5.424787000      5.916088000
C       -0.761381000      5.468838000      6.209876000
H       -0.700804000      4.670669000      6.956809000
H       -0.714152000      6.406998000      6.768011000
C       -2.066287000      4.090644000      4.614825000
H       -2.988807000      4.006956000      4.035550000
H       -2.032856000      3.212369000      5.268741000
C       -2.074174000      5.350048000      5.461312000
H       -2.912941000      5.344204000      6.161550000
H       -2.207062000      6.221577000      4.810269000

48
cis-8 (closed, both me-ax): central ring, chair, G=-868.79437 Hartree
O        3.061373000      2.439578000      6.440583000
N        1.452589000      4.458365000      3.408712000
O        0.975267000      4.298191000      2.244520000
C        3.566130000      5.343742000      4.513159000
H        3.170131000      5.241887000      5.523539000
H        4.618681000      5.051092000      4.589742000
C        0.461774000      5.586760000      5.410006000
H       -0.159669000      5.353654000      6.280775000
H        1.439411000      5.852917000      5.803871000
C        3.499516000      6.781704000      4.031137000
H        2.459764000      7.111388000      3.975094000
H        3.993625000      7.429093000      4.759691000
C        0.524889000      4.295889000      4.570637000
C        2.933385000      4.327065000      3.552588000
C        3.202221000      2.916610000      4.117967000
H        4.268152000      2.842163000      4.345313000
C        1.003717000      3.119388000      5.486403000
H        0.811536000      3.417327000      6.519153000
C        2.486279000      2.809841000      5.439186000
C        3.534293000      5.940448000      1.676488000
H        4.048809000      5.997235000      0.713870000
H        2.490605000      6.209187000      1.492803000
C       -0.162517000      6.763058000      4.676980000
H       -0.128685000      7.645499000      5.320617000
H        0.422349000      7.002425000      3.783382000
C        3.594868000      4.508130000      2.188769000
H        4.641537000      4.212598000      2.318155000
H        3.152711000      3.830280000      1.462967000
C       -0.894702000      4.028259000      4.055841000
H       -0.891419000      3.168317000      3.388107000
H       -1.477785000      3.747660000      4.937905000
C        4.148492000      6.920656000      2.663096000
H        5.222629000      6.721137000      2.753178000
H        4.047221000      7.944935000      2.295908000
C       -1.596758000      5.203365000      3.386821000
H       -1.107544000      5.425731000      2.437545000
H       -2.623425000      4.905237000      3.157061000
C       -1.587220000      6.443611000      4.262478000
H       -2.034263000      7.288245000      3.732220000
H       -2.194561000      6.272766000      5.159177000
C        2.827261000      1.782221000      3.166817000
H        1.833670000      1.916438000      2.740523000
H        2.858063000      0.821094000      3.681552000
H        3.540615000      1.740317000      2.344337000
C        0.288909000      1.772824000      5.282035000
H        0.346178000      1.416254000      4.255573000
H       -0.760921000      1.846991000      5.558062000
H        0.748550000      1.023650000      5.927804000

48
cis-8 (open): central ring, twist boat, G=-868.798803 Hartree
O        1.826289000      6.054179000      2.352532000
N        2.336056000      6.532780000      3.406428000
O        5.059830000      7.502384000      6.178771000
C        2.502195000      5.583535000      4.554182000
C        3.004424000      6.368217000      5.785560000
H        2.173376000      7.012199000      6.092617000
C        4.113620000      7.334810000      5.442037000
C        3.512201000      4.516662000      4.079012000
H        3.342856000      4.395340000      3.007369000
H        4.527932000      4.904559000      4.198366000
C        1.102726000      4.980038000      4.804024000
H        0.628133000      4.916623000      3.824031000
H        0.518097000      5.688351000      5.397819000
C        2.658778000      7.978000000      3.451292000
C        1.052065000      3.589145000      5.422335000
H        1.323695000      3.607346000      6.480321000
H        0.017376000      3.238488000      5.382121000
C        3.386886000      5.538276000      6.997642000
H        2.572154000      4.892770000      7.313951000
H        3.629862000      6.205110000      7.823450000
H        4.267596000      4.927089000      6.804983000
C        2.711111000      8.501882000      2.014061000
H        3.462493000      7.956658000      1.443623000
H        1.752001000      8.280722000      1.544747000
C        1.529075000      8.747435000      4.168953000
H        0.593904000      8.462011000      3.677545000
H        1.435481000      8.447644000      5.211449000
C        3.396844000      3.141419000      4.725537000
H        4.064866000      2.459101000      4.193456000
H        3.740507000      3.161326000      5.761840000
C        1.969176000      2.626828000      4.689122000
H        1.912886000      1.631437000      5.136290000
H        1.640154000      2.528674000      3.648096000
C        4.020450000      8.118860000      4.150610000
H        4.154328000      9.162277000      4.446567000
C        1.694817000     10.261145000      4.101321000
H        0.832421000     10.729169000      4.582334000
H        2.568434000     10.566788000      4.686120000
C        2.952042000     10.003152000      1.955985000
H        3.918249000     10.259869000      2.403208000
H        3.007549000     10.312216000      0.909586000
C        1.841953000     10.755305000      2.672467000
H        0.899868000     10.594132000      2.136438000
H        2.033925000     11.830885000      2.660335000
C        5.214596000      7.732720000      3.274079000
H        6.119484000      7.715994000      3.879835000
H        5.078314000      6.746539000      2.827248000
H        5.359193000      8.452091000      2.469841000

48
cis-8 (semi-open1): central ring, twist boat (more stable conformer), G=-868.80048 Hartree
O       -1.618149000     -6.172072000     -2.400240000
N       -2.328147000     -6.556353000     -3.377109000
O       -5.016744000     -7.525190000     -6.221939000
C       -3.010807000     -6.337580000     -5.751555000
H       -2.158444000     -6.943427000     -6.080725000
C       -4.096870000     -7.342952000     -5.455740000
C       -2.674567000     -7.999020000     -3.447493000
C       -3.417916000     -5.458942000     -6.924958000
H       -2.677966000     -4.688829000     -7.133806000
H       -3.520360000     -6.074124000     -7.817600000
H       -4.380430000     -4.979286000     -6.752346000
C       -2.755888000     -8.536280000     -2.015776000
H       -3.525492000     -7.999661000     -1.460027000
H       -1.808975000     -8.311796000     -1.525192000
C       -1.535339000     -8.761449000     -4.157612000
H       -0.606451000     -8.470559000     -3.657710000
H       -1.439709000     -8.454076000     -5.198623000
C       -4.018969000     -8.140944000     -4.173259000
H       -4.125510000     -9.181384000     -4.489996000
C       -1.690189000    -10.276362000     -4.097386000
H       -0.817210000    -10.736621000     -4.566853000
H       -2.552560000    -10.587768000     -4.695897000
C       -2.986475000    -10.039607000     -1.972798000
H       -3.940767000    -10.302465000     -2.441600000
H       -3.060155000    -10.357027000     -0.929978000
C       -1.855696000    -10.776713000     -2.672578000
H       -0.924783000    -10.607114000     -2.119877000
H       -2.036081000    -11.854390000     -2.667422000
C       -5.244014000     -7.803863000     -3.318831000
H       -6.131765000     -7.781467000     -3.949338000
H       -5.140459000     -6.834207000     -2.830344000
H       -5.397937000     -8.554057000     -2.545034000
C       -1.176746000     -4.912463000     -4.807911000
H       -1.277647000     -4.463074000     -5.797450000
H       -0.417617000     -5.693789000     -4.898771000
C       -2.526055000     -5.584748000     -4.486157000
C       -0.710402000     -3.822437000     -3.849025000
H        0.138099000     -3.303856000     -4.304796000
H       -0.355537000     -4.273755000     -2.923491000
C       -3.561156000     -4.531057000     -4.063082000
H       -4.473441000     -5.029530000     -3.728136000
H       -3.829107000     -3.962238000     -4.956751000
C       -3.060177000     -3.543861000     -3.021392000
H       -2.835109000     -4.061615000     -2.086524000
H       -3.853906000     -2.822597000     -2.809467000
C       -1.817620000     -2.829518000     -3.529786000
H       -1.465814000     -2.101047000     -2.794811000
H       -2.078159000     -2.264464000     -4.433306000

48
cis-8 (semi-open2): central ring, twist boat (less stable conformer), G=-868.797615 Hartree
O       -0.729937000     -6.728379000     -3.436655000
N       -1.888526000     -6.809106000     -3.937273000
O       -4.603931000     -7.793689000     -6.721454000
C       -2.985358000     -6.229640000     -6.011642000
H       -3.591838000     -5.453427000     -6.488260000
C       -3.917549000     -7.403605000     -5.803381000
C       -2.615626000     -8.102655000     -3.718587000
C       -1.903963000     -6.658460000     -7.007218000
H       -1.181384000     -7.333015000     -6.544814000
H       -2.366717000     -7.172988000     -7.848439000
H       -1.365087000     -5.795144000     -7.392934000
C       -2.776256000     -8.218497000     -2.187008000
H       -3.617629000     -7.593391000     -1.875050000
H       -1.874476000     -7.775471000     -1.760120000
C       -1.702502000     -9.211893000     -4.283095000
H       -0.678390000     -8.873832000     -4.119251000
H       -1.846651000     -9.279502000     -5.365344000
C       -3.982885000     -8.056611000     -4.437862000
H       -4.617235000     -7.381133000     -3.854474000
C       -1.845449000    -10.591334000     -3.648918000
H       -1.038155000    -11.223062000     -4.028727000
H       -2.777710000    -11.071757000     -3.951923000
C       -2.904239000     -9.622792000     -1.614480000
H       -3.874328000    -10.067051000     -1.849870000
H       -2.861358000     -9.551171000     -0.524444000
C       -1.797173000    -10.523293000     -2.132819000
H       -0.826529000    -10.127193000     -1.812587000
H       -1.888404000    -11.525184000     -1.706359000
C       -4.732504000     -9.374886000     -4.530443000
H       -4.219959000    -10.084007000     -5.179399000
H       -5.716222000     -9.194180000     -4.960285000
H       -4.869010000     -9.828273000     -3.552644000
C       -1.320143000     -4.649546000     -4.991517000
H       -1.723938000     -3.993683000     -5.770832000
H       -0.465165000     -5.167260000     -5.424090000
C       -2.433438000     -5.661632000     -4.693960000
C       -0.854344000     -3.792298000     -3.820121000
H       -0.175763000     -3.024999000     -4.202853000
H       -0.281003000     -4.414149000     -3.131811000
C       -3.539303000     -4.930066000     -3.908795000
H       -4.350189000     -5.601732000     -3.636219000
H       -3.973362000     -4.195164000     -4.595420000
C       -3.025820000     -4.206743000     -2.676142000
H       -2.569716000     -4.925764000     -1.987204000
H       -3.869118000     -3.756077000     -2.147388000
C       -2.007741000     -3.150832000     -3.068476000
H       -1.636270000     -2.622560000     -2.186794000
H       -2.498664000     -2.403201000     -3.702778000

48
cis-8 (closed): central ring, twist boat, G=-868.798904 Hartree
O        2.649473000      5.762406000      2.040910000
N        2.675424000      6.369061000      3.153322000
O        4.826027000      7.738424000      6.242553000
C        2.960239000      6.400676000      5.626063000
H        2.064435000      6.997581000      5.828284000
C        4.026306000      7.441992000      5.382697000
C        3.248169000      5.624030000      6.901978000
H        2.522916000      4.826031000      7.056233000
H        3.191749000      6.296794000      7.756392000
H        4.247447000      5.190734000      6.895065000
C        4.072314000      8.136468000      4.038086000
H        4.089360000      9.208652000      4.257935000
C        5.401473000      7.769527000      3.373542000
H        6.210263000      7.879470000      4.094718000
H        5.395329000      6.737906000      3.016244000
H        5.609670000      8.421163000      2.527140000
C        1.181232000      5.006893000      4.553642000
H        1.096552000      4.611795000      5.569983000
H        0.490556000      5.851531000      4.490597000
C        2.617065000      5.535828000      4.381721000
C        0.789283000      3.906896000      3.581218000
H       -0.220786000      3.565426000      3.823370000
H        0.761517000      4.301557000      2.563271000
C        3.608057000      4.364835000      4.254367000
H        4.586167000      4.753106000      3.957909000
H        3.731513000      3.951657000      5.256456000
C        3.186344000      3.215990000      3.344880000
H        3.247078000      3.522116000      2.301552000
H        3.892163000      2.392264000      3.485902000
C        1.772573000      2.749142000      3.654715000
H        1.478986000      1.954272000      2.964330000
H        1.742125000      2.317846000      4.663034000
C        3.072038000      8.355443000      1.743355000
H        3.439026000      9.381413000      1.858875000
H        3.870567000      7.781645000      1.276719000
C        2.836459000      7.842651000      3.168251000
C        1.854402000      8.365396000      0.827380000
H        2.128192000      8.862053000     -0.107486000
H        1.591151000      7.336211000      0.578630000
C        1.589881000      8.559011000      3.722119000
H        1.341773000      8.224422000      4.726722000
H        1.857269000      9.616953000      3.816517000
C        0.372191000      8.440422000      2.821383000
H        0.097849000      7.386489000      2.702840000
H       -0.477070000      8.933707000      3.300171000
C        0.655061000      9.048847000      1.459689000
H       -0.217697000      8.962825000      0.807540000
H        0.855837000     10.119726000      1.582393000

48
trans-8 (open): central ring, chair, G=-868.798684 Hartree
O        3.431207000      4.098196000      5.961483000
N        2.310271000      4.844328000      2.352490000
O        1.961276000      5.485103000      1.318001000
C        4.092413000      3.690067000      3.697942000
H        3.888439000      2.689215000      3.301878000
C        1.663708000      3.683139000      4.424356000
H        1.075165000      3.813483000      5.331704000
C        3.100697000      3.856057000      4.821721000
C        5.507771000      3.700336000      4.244751000
H        6.245363000      3.493304000      3.474606000
H        5.595703000      2.929460000      5.010364000
H        5.748370000      4.652006000      4.716282000
C        1.402397000      2.287392000      3.861907000
H        1.776390000      2.180097000      2.842776000
H        0.333141000      2.078320000      3.850005000
H        1.879263000      1.527300000      4.483014000
C        1.311992000      4.825463000      3.456853000
C       -0.074034000      4.626632000      2.841799000
H       -0.214501000      5.404118000      2.090970000
H       -0.112535000      3.671904000      2.315037000
C        1.340185000      6.185810000      4.177207000
H        1.260013000      6.955565000      3.404647000
H        2.299607000      6.332656000      4.676482000
C        0.209970000      6.355095000      5.185054000
H        0.361603000      5.681354000      6.034090000
H        0.253147000      7.368017000      5.592963000
C       -1.182856000      4.732442000      3.877841000
H       -2.144988000      4.578263000      3.383822000
H       -1.092512000      3.938289000      4.626624000
C       -1.151765000      6.089999000      4.563476000
H       -1.933272000      6.153857000      5.324461000
H       -1.367052000      6.867042000      3.821285000
C        3.801688000      4.666086000      2.521615000
C        4.395988000      6.074838000      2.740131000
H        3.785007000      6.755809000      2.143735000
H        4.271031000      6.368094000      3.784954000
C        4.277421000      4.060356000      1.187501000
H        3.687846000      4.540870000      0.406795000
H        4.018725000      2.998192000      1.176142000
C        5.744466000      4.264563000      0.841135000
H        6.398567000      3.681152000      1.493610000
H        5.910824000      3.885006000     -0.170355000
C        5.850765000      6.265746000      2.321157000
H        6.077302000      7.334059000      2.372504000
H        6.527958000      5.776512000      3.023121000
C        6.117819000      5.734141000      0.924349000
H        7.168134000      5.879089000      0.660095000
H        5.524712000      6.298859000      0.195719000

48
trans-8 (semi-open1): central ring, chair : more stable conformer, G=-868.801626 Hartree
O        2.553085000      2.897707000      6.789344000
N        1.466880000      4.441192000      3.418495000
O        1.082264000      5.082482000      2.395228000
C        3.473576000      5.644483000      4.291978000
H        2.964350000      5.836067000      5.235452000
H        4.521895000      5.462739000      4.541533000
C        3.423050000      6.857618000      3.378770000
H        2.391233000      7.075274000      3.090407000
H        3.794554000      7.728279000      3.925287000
C        2.939241000      4.360525000      3.637842000
C        3.259119000      3.111588000      4.513692000
H        3.099339000      2.254463000      3.849605000
C        0.821855000      2.826239000      5.157599000
H        0.216428000      2.730559000      6.058404000
C        2.247862000      2.943643000      5.617867000
C        3.773170000      5.387126000      1.379745000
H        4.469508000      5.141194000      0.572732000
H        2.814017000      5.619874000      0.920266000
C        3.624242000      4.159395000      2.273844000
H        4.624215000      3.777945000      2.493051000
H        3.098857000      3.362785000      1.741176000
C        4.269480000      6.607186000      2.140461000
H        5.309502000      6.452652000      2.452653000
H        4.265242000      7.481856000      1.485063000
C        4.675236000      3.044025000      5.055024000
H        5.416638000      3.231993000      4.279444000
H        4.861079000      2.048377000      5.458478000
H        4.828999000      3.755735000      5.864513000
C        0.628849000      1.578053000      4.298112000
H        1.027531000      1.710371000      3.291410000
H       -0.430040000      1.336693000      4.211040000
H        1.126101000      0.718975000      4.751851000
C        0.434133000      4.140988000      4.452221000
C       -0.915643000      4.016667000      3.745287000
H       -1.081726000      4.937462000      3.186303000
H       -0.876557000      3.212236000      3.009782000
C        0.349670000      5.296276000      5.467292000
H        0.275694000      6.226075000      4.895433000
H        1.265042000      5.353518000      6.057091000
C       -0.836680000      5.183441000      6.418780000
H       -0.681787000      4.345663000      7.105846000
H       -0.869623000      6.080901000      7.041451000
C       -2.065730000      3.821338000      4.721098000
H       -2.995423000      3.721900000      4.156023000
H       -1.947560000      2.889439000      5.284166000
C       -2.152641000      4.994755000      5.683894000
H       -2.966623000      4.849139000      6.398155000
H       -2.385824000      5.903013000      5.116734000

48
trans-8 (semi-open3): central ring, chair : less stable conformer, G=-868.796677 Hartree
O       -3.218443000     -2.589446000     -6.524025000
N       -1.480657000     -4.341091000     -3.443204000
O       -1.027395000     -5.006197000     -2.466176000
C       -3.519839000     -5.289036000     -4.507887000
H       -3.004304000     -5.261745000     -5.469548000
H       -4.558121000     -5.007159000     -4.715155000
C       -3.498578000     -6.687481000     -3.919204000
H       -2.467712000     -6.992006000     -3.713371000
H       -3.896802000     -7.392921000     -4.652536000
C       -2.948458000     -4.216270000     -3.565184000
C       -3.233764000     -2.828672000     -4.163713000
H       -4.309553000     -2.754029000     -4.332411000
C       -1.076743000     -2.967267000     -5.530711000
H       -0.738502000     -2.009436000     -5.111618000
C       -2.581398000     -2.792370000     -5.514217000
C       -3.754275000     -5.741926000     -1.622151000
H       -4.403291000     -5.695833000     -0.743247000
H       -2.778357000     -6.091209000     -1.285232000
C       -3.613301000     -4.333341000     -2.189906000
H       -4.613875000     -3.905001000     -2.313955000
H       -3.084374000     -3.698805000     -1.478138000
C       -4.312270000     -6.727211000     -2.636115000
H       -5.353774000     -6.474832000     -2.868634000
H       -4.318807000     -7.735426000     -2.214520000
C       -2.778091000     -1.665038000     -3.287988000
H       -3.401793000     -1.593947000     -2.397675000
H       -1.742697000     -1.780011000     -2.964901000
H       -2.864636000     -0.722112000     -3.830155000
C       -0.585437000     -3.029014000     -6.966713000
H        0.495058000     -2.943538000     -7.032237000
H       -0.892705000     -3.953110000     -7.456873000
H       -1.023883000     -2.203810000     -7.525240000
C       -0.510980000     -4.052426000     -4.556849000
C        0.751255000     -3.514052000     -3.859987000
H        0.918331000     -4.138318000     -2.982228000
H        0.547991000     -2.502097000     -3.498991000
C       -0.196458000     -5.411527000     -5.222177000
H       -0.173151000     -6.133408000     -4.402243000
H       -1.015592000     -5.708235000     -5.879450000
C        1.128767000     -5.515140000     -5.972994000
H        1.074948000     -4.997318000     -6.930906000
H        1.297242000     -6.569413000     -6.208878000
C        2.012863000     -3.547342000     -4.705875000
H        2.843433000     -3.172811000     -4.102210000
H        1.936197000     -2.875110000     -5.564838000
C        2.297074000     -4.965600000     -5.171697000
H        3.210984000     -5.000457000     -5.769729000
H        2.468448000     -5.597510000     -4.292638000

48
trans-8 (closed): central ring, chair, G=-868.80088 Hartree
O        2.576890000      2.602366000      6.797897000
N        1.398975000      4.448691000      3.505270000
O        0.925181000      4.334638000      2.334844000
C        3.416200000      5.736079000      4.202725000
H        2.961264000      5.994254000      5.155800000
H        4.482839000      5.607923000      4.399670000
C        0.605209000      5.222262000      5.780005000
H       -0.048320000      4.861821000      6.581505000
H        1.608605000      5.215555000      6.205521000
C        3.259279000      6.873967000      3.205390000
H        2.202333000      7.019919000      2.960229000
H        3.606759000      7.801888000      3.666003000
C        0.468876000      4.199493000      4.643757000
C        2.884241000      4.397276000      3.668466000
C        3.267106000      3.188291000      4.588069000
H        3.209705000      2.317129000      3.920722000
C        0.817829000      2.803940000      5.208314000
H        0.213199000      2.643590000      6.103687000
C        2.253255000      2.854317000      5.657534000
C        3.527775000      5.287872000      1.309416000
H        4.144454000      5.011551000      0.449729000
H        2.512461000      5.440701000      0.941626000
C        0.174776000      6.626152000      5.394329000
H        0.293314000      7.289963000      6.254119000
H        0.826394000      7.013950000      4.606787000
C        3.533820000      4.132593000      2.301820000
H        4.573181000      3.868034000      2.515439000
H        3.068937000      3.251041000      1.858027000
C       -0.974008000      4.241725000      4.147792000
H       -1.102716000      3.561788000      3.308918000
H       -1.586584000      3.862934000      4.972916000
C        4.032438000      6.578275000      1.932422000
H        5.098151000      6.486943000      2.173628000
H        3.937904000      7.403347000      1.221997000
C       -1.446918000      5.638624000      3.768411000
H       -0.885686000      5.978468000      2.894417000
H       -2.497440000      5.589834000      3.470540000
C       -1.265390000      6.629582000      4.907081000
H       -1.558060000      7.632957000      4.587962000
H       -1.925509000      6.356396000      5.738575000
C        4.668788000      3.244642000      5.166884000
H        5.410029000      3.472023000      4.401378000
H        4.923698000      2.279917000      5.604186000
H        4.744520000      3.991344000      5.956889000
C        0.581642000      1.656765000      4.230167000
H        1.031853000      1.850981000      3.256233000
H       -0.486208000      1.500178000      4.081210000
H        1.000894000      0.728885000      4.622905000

48
trans-8 (open, both me-eq): central ring, twist boat, G=-868.799013 Hartree
O       -1.392717000     -6.282582000     -2.643920000
N       -2.095052000     -6.651628000     -3.626611000
O       -4.568286000     -7.797367000     -6.649801000
C       -2.400092000     -5.615773000     -4.672438000
C       -2.808716000     -6.355936000     -5.959294000
H       -1.920676000     -6.931494000     -6.252029000
C       -3.860171000     -7.422144000     -5.742451000
C       -3.502143000     -4.709484000     -4.076159000
H       -3.304770000     -4.659312000     -3.002297000
H       -4.477896000     -5.187129000     -4.193030000
C       -1.089010000     -4.833623000     -4.900865000
H       -0.582276000     -4.805403000     -3.937438000
H       -0.453204000     -5.413426000     -5.576258000
C       -2.602369000     -8.065688000     -3.650066000
C       -1.217288000     -3.396119000     -5.389549000
H       -1.527127000     -3.348431000     -6.435688000
H       -0.226041000     -2.937260000     -5.345475000
C       -3.176289000     -5.488209000     -7.151687000
H       -3.404231000     -6.131964000     -7.998982000
H       -4.059701000     -4.882225000     -6.953089000
H       -2.357576000     -4.832644000     -7.435301000
C       -2.763738000     -8.516948000     -2.188921000
H       -3.672269000     -8.064316000     -1.780791000
H       -1.929322000     -8.085198000     -1.638907000
C       -1.525307000     -8.913508000     -4.361875000
H       -0.560956000     -8.525937000     -4.020103000
H       -1.560818000     -8.745672000     -5.439574000
C       -3.566134000     -3.280486000     -4.601398000
H       -4.292757000     -2.729900000     -3.998262000
H       -3.937840000     -3.255369000     -5.628441000
C       -2.206690000     -2.609522000     -4.549921000
H       -2.275627000     -1.579208000     -4.907138000
H       -1.857510000     -2.565904000     -3.511730000
C       -3.973683000     -8.003391000     -4.355976000
H       -4.529887000     -7.238936000     -3.796337000
C       -1.554046000    -10.409723000     -4.079299000
H       -0.683056000    -10.864135000     -4.558453000
H       -2.431647000    -10.874982000     -4.534902000
C       -2.752953000    -10.021112000     -1.940257000
H       -3.661436000    -10.499862000     -2.309511000
H       -2.741400000    -10.181020000     -0.858988000
C       -1.552876000    -10.687244000     -2.588083000
H       -0.629420000    -10.295894000     -2.145640000
H       -1.566371000    -11.763211000     -2.398323000
C       -4.832696000     -9.254371000     -4.352907000
H       -5.755222000     -9.047431000     -4.893032000
H       -5.094974000     -9.548778000     -3.339862000
H       -4.345748000    -10.092744000     -4.848733000

48
trans-8 (semi-open, both me-eq): central ring, twist boat, G=-868.798173 Hartree
O       -0.658156000     -6.710641000     -3.553317000
N       -1.778698000     -6.807608000     -4.130607000
O       -3.546823000     -8.101375000     -7.163139000
C       -2.914758000     -6.065206000     -6.134100000
H       -2.063229000     -6.075768000     -6.821685000
C       -3.430067000     -7.482769000     -6.128872000
C       -2.544122000     -8.077612000     -3.889656000
C       -3.992172000     -5.168789000     -6.742861000
H       -3.663545000     -4.129516000     -6.775716000
H       -4.197445000     -5.492236000     -7.762772000
H       -4.924586000     -5.213166000     -6.178053000
C       -2.881010000     -8.100039000     -2.385602000
H       -3.724961000     -7.432157000     -2.196925000
H       -2.013397000     -7.670640000     -1.878744000
C       -1.587353000     -9.222333000     -4.271385000
H       -0.590973000     -8.892064000     -3.975717000
H       -1.576065000     -9.330035000     -5.360009000
C       -3.808407000     -8.056715000     -4.788156000
H       -4.499187000     -7.332136000     -4.347659000
C       -1.851603000    -10.567785000     -3.604704000
H       -1.017463000    -11.233112000     -3.842473000
H       -2.746453000    -11.042895000     -4.010637000
C       -3.137346000     -9.470386000     -1.775254000
H       -4.084516000     -9.889229000     -2.124075000
H       -3.239211000     -9.349211000     -0.693592000
C       -2.007141000    -10.430691000     -2.100150000
H       -1.074331000    -10.051888000     -1.666511000
H       -2.194016000    -11.407983000     -1.648541000
C       -4.553051000     -9.367301000     -4.951366000
H       -3.954042000    -10.107460000     -5.478322000
H       -5.449348000     -9.192468000     -5.547202000
H       -4.862689000     -9.779602000     -3.994308000
C       -1.261509000     -4.576391000     -5.049595000
H       -1.694758000     -3.874401000     -5.769330000
H       -0.443798000     -5.085611000     -5.563520000
C       -2.367500000     -5.602520000     -4.764181000
C       -0.725347000     -3.783561000     -3.863854000
H       -0.092493000     -2.976748000     -4.243824000
H       -0.093848000     -4.431284000     -3.255916000
C       -3.416596000     -4.954625000     -3.843216000
H       -4.192174000     -5.664656000     -3.559631000
H       -3.916809000     -4.170184000     -4.417111000
C       -2.807652000     -4.319312000     -2.603664000
H       -2.287884000     -5.076554000     -2.008322000
H       -3.610462000     -3.922045000     -1.977810000
C       -1.837268000     -3.218584000     -2.996073000
H       -1.415389000     -2.739656000     -2.108943000
H       -2.384141000     -2.442682000     -3.545035000

48
trans-8 (closed, both me-eq): central ring, twist boat, G=-868.800834 Hartree
O        3.143754000      5.819812000      2.106497000
N        2.847779000      6.395235000      3.195198000
O        5.415547000      7.186506000      5.810169000
C        3.167916000      6.391111000      5.648012000
H        2.360821000      7.098307000      5.860385000
C        4.340356000      7.249955000      5.257215000
C        3.432524000      5.606366000      6.918593000
H        2.620181000      4.913615000      7.137697000
H        3.516951000      6.296793000      7.758365000
H        4.364543000      5.046880000      6.862430000
C        4.104282000      8.239504000      4.139183000
H        4.986852000      8.156095000      3.496643000
C        4.091813000      9.646124000      4.735087000
H        3.304030000      9.763091000      5.480777000
H        5.048238000      9.843830000      5.218212000
H        3.941318000     10.397811000      3.959680000
C        1.229617000      5.160593000      4.608511000
H        1.135453000      4.710041000      5.601316000
H        0.611155000      6.058619000      4.615895000
C        2.701996000      5.554089000      4.417355000
C        0.733121000      4.164249000      3.575535000
H       -0.320368000      3.944528000      3.766114000
H        0.790342000      4.604957000      2.575301000
C        3.564977000      4.291592000      4.275562000
H        4.576834000      4.579265000      3.979451000
H        3.640553000      3.861452000      5.275347000
C        3.028704000      3.199915000      3.353364000
H        3.144997000      3.505147000      2.314799000
H        3.634297000      2.301000000      3.500084000
C        1.564537000      2.892581000      3.623876000
H        1.194806000      2.162472000      2.899485000
H        1.456640000      2.436308000      4.615423000
C        3.149159000      8.440261000      1.852812000
H        3.374483000      9.502335000      1.992542000
H        4.048660000      7.973573000      1.451195000
C        2.884198000      7.882394000      3.254360000
C        1.999076000      8.305335000      0.864825000
H        2.265587000      8.823841000     -0.060015000
H        1.867857000      7.250911000      0.614007000
C        1.548501000      8.461616000      3.746907000
H        1.283860000      8.099015000      4.738590000
H        1.685677000      9.540857000      3.851580000
C        0.404381000      8.218634000      2.774472000
H        0.246265000      7.143352000      2.641794000
H       -0.517714000      8.621368000      3.200391000
C        0.698771000      8.854269000      1.427023000
H       -0.122582000      8.674591000      0.728878000
H        0.776928000      9.940572000      1.552816000

48
trans-8 (open, both me-ax): central ring, twist boat, G=-868.79425 Hartree
O       -1.246877000     -6.282831000     -2.575567000
N       -1.994998000     -6.629678000     -3.536644000
O       -4.547464000     -7.682798000     -6.533693000
C       -2.269095000     -5.600536000     -4.577616000
C       -2.795260000     -6.245657000     -5.871868000
H       -3.383162000     -5.481547000     -6.385742000
C       -3.785286000     -7.367888000     -5.645832000
C       -3.317755000     -4.629532000     -3.996874000
H       -2.988862000     -4.377078000     -2.985160000
H       -4.279997000     -5.133891000     -3.904773000
C       -0.971625000     -4.820834000     -4.822110000
H       -0.589876000     -4.519151000     -3.847009000
H       -0.221976000     -5.481916000     -5.260184000
C       -2.521919000     -8.020158000     -3.525112000
C       -1.173167000     -3.576200000     -5.674314000
H       -1.522588000     -3.839102000     -6.678207000
H       -0.209084000     -3.079059000     -5.805646000
C       -1.739375000     -6.704928000     -6.885869000
H       -0.972553000     -7.336097000     -6.441429000
H       -2.225730000     -7.262524000     -7.685784000
H       -1.240389000     -5.846868000     -7.332711000
C       -2.728880000     -8.441089000     -2.066626000
H       -3.484776000     -7.806447000     -1.601775000
H       -1.796005000     -8.251181000     -1.536487000
C       -1.449774000     -8.941685000     -4.139987000
H       -0.501661000     -8.692513000     -3.654765000
H       -1.331630000     -8.724257000     -5.200936000
C       -3.496459000     -3.350641000     -4.803696000
H       -4.204162000     -2.703280000     -4.279868000
H       -3.955092000     -3.575273000     -5.772805000
C       -2.176701000     -2.634778000     -5.029628000
H       -2.326245000     -1.748172000     -5.650493000
H       -1.780539000     -2.288578000     -4.068320000
C       -3.833096000     -8.098608000     -4.322951000
H       -3.977511000     -9.143633000     -4.605053000
C       -1.735240000    -10.427564000     -3.962632000
H       -0.891961000    -10.995490000     -4.363419000
H       -2.604670000    -10.718083000     -4.561812000
C       -3.080859000     -9.914795000     -1.924622000
H       -4.029422000    -10.141835000     -2.422594000
H       -3.228648000    -10.141998000     -0.866210000
C       -1.983866000    -10.789770000     -2.508859000
H       -1.062670000    -10.640522000     -1.934400000
H       -2.246027000    -11.846817000     -2.420480000
C       -5.100075000     -7.685626000     -3.563911000
H       -5.937489000     -7.619707000     -4.258176000
H       -4.991437000     -6.727009000     -3.059904000
H       -5.350109000     -8.429253000     -2.808862000

48
trans-8 (semi-open, both me-ax): central ring, twist boat, G=-868.797767 Hartree
O        0.678539000      6.599459000      3.427376000
N        1.805314000      6.685115000      3.998235000
O        4.746202000      7.341799000      6.724904000
C        2.822916000      6.110998000      6.126818000
H        3.337213000      5.302639000      6.653160000
C        3.873915000      7.169317000      5.901899000
C        2.533284000      7.978437000      3.824972000
C        1.739297000      6.654970000      7.061215000
H        1.142841000      5.837553000      7.463608000
H        1.066226000      7.342074000      6.549132000
H        2.197536000      7.180046000      7.899563000
C        2.753258000      8.152825000      2.312913000
H        3.513162000      7.448189000      1.969075000
H        1.813930000      7.860780000      1.839015000
C        1.578643000      9.079931000      4.330266000
H        0.585340000      8.851239000      3.941114000
H        1.520435000      9.031588000      5.420116000
C        3.843235000      8.040333000      4.654663000
H        3.876079000      9.050794000      5.072349000
C        1.971287000     10.481996000      3.893332000
H        1.232433000     11.189222000      4.278026000
H        2.930168000     10.773100000      4.337994000
C        3.092039000      9.570438000      1.870381000
H        4.082621000      9.867507000      2.225496000
H        3.140880000      9.591454000      0.778712000
C        2.073864000     10.574634000      2.381532000
H        1.094106000     10.364051000      1.937977000
H        2.351795000     11.586306000      2.076237000
C        5.176506000      7.887435000      3.911655000
H        5.984409000      7.903867000      4.641854000
H        5.253023000      6.963609000      3.341204000
H        5.333736000      8.713183000      3.222120000
C        1.159534000      4.554179000      5.070830000
H        1.519763000      3.913175000      5.883201000
H        0.289959000      5.089882000      5.450817000
C        2.294482000      5.546406000      4.800987000
C        0.747139000      3.673383000      3.896387000
H        0.053343000      2.911346000      4.261854000
H        0.205369000      4.280929000      3.170860000
C        3.430523000      4.813719000      4.071881000
H        4.230468000      5.508459000      3.825211000
H        3.857219000      4.097289000      4.782110000
C        2.968733000      4.067150000      2.833834000
H        2.539326000      4.771582000      2.113563000
H        3.831148000      3.605200000      2.347404000
C        1.934649000      3.019403000      3.209574000
H        1.601515000      2.469484000      2.325848000
H        2.399243000      2.287832000      3.881375000

44
11 (open: oh, ax) reduced, eq anion, G=-791.563232 Hartree
O        3.742089000      4.856354000      5.595721000
N        2.218500000      4.707380000      2.263313000
O        1.840924000      5.643695000      1.295297000
C        4.070417000      3.689406000      3.521090000
H        3.899164000      2.690674000      3.105970000
C        1.803540000      3.798742000      4.504997000
H        1.534090000      2.806251000      4.126744000
C        3.285928000      3.754425000      4.810472000
H        3.487283000      2.832545000      5.375260000
H        3.140605000      4.951715000      6.336989000
C        1.366890000      4.832770000      3.466850000
C       -0.049072000      4.458717000      2.996541000
H       -0.247949000      5.079240000      2.120426000
H       -0.026011000      3.419148000      2.652990000
C        1.311227000      6.258139000      4.051921000
H        1.181823000      6.917358000      3.188982000
H        2.263141000      6.506967000      4.515767000
C        0.193828000      6.492742000      5.061662000
H        0.384237000      5.917449000      5.976312000
H        0.192632000      7.545048000      5.365617000
C       -1.143387000      4.660225000      4.032134000
H       -2.111785000      4.383822000      3.603225000
H       -0.989842000      3.996060000      4.891260000
C       -1.168653000      6.100962000      4.515742000
H       -1.944601000      6.244192000      5.274043000
H       -1.422560000      6.756556000      3.673789000
C        3.687181000      4.713514000      2.450561000
C        4.280404000      6.106326000      2.743359000
H        3.794371000      6.784537000      2.036610000
H        4.006993000      6.421262000      3.747446000
C        4.262082000      4.227627000      1.109107000
H        3.811352000      4.860629000      0.342118000
H        3.899241000      3.208953000      0.935703000
C        5.776965000      4.286899000      1.000695000
H        6.243175000      3.609631000      1.726335000
H        6.089595000      3.936073000      0.012018000
C        5.795087000      6.198834000      2.597224000
H        6.113044000      7.235143000      2.754969000
H        6.284775000      5.611887000      3.383840000
C        6.277986000      5.700766000      1.245709000
H        7.369903000      5.743531000      1.185318000
H        5.890520000      6.358398000      0.457915000
H        5.137549000      3.754868000      3.744855000
H        1.241375000      3.932069000      5.434621000

44
11 (open: oh, ax) reduced, ax anion, G=-791.556022 Hartree
O        3.720290000      4.814522000      5.562624000
N        2.184064000      4.613377000      2.190112000
O        1.873090000      3.353934000      1.638366000
C        4.072091000      3.640278000      3.491644000
H        3.894996000      2.649848000      3.065872000
C        1.777514000      3.746958000      4.481598000
H        1.512535000      2.765597000      4.079173000
C        3.267296000      3.707290000      4.774043000
H        3.471790000      2.789648000      5.344612000
H        3.119772000      4.902452000      6.305567000
C        1.351382000      4.773700000      3.425551000
C       -0.095958000      4.486778000      2.994684000
H       -0.303474000      5.131071000      2.130714000
H       -0.134530000      3.462457000      2.633081000
C        1.364903000      6.215468000      3.964263000
H        1.219945000      6.883061000      3.107007000
H        2.323943000      6.460961000      4.404157000
C        0.299713000      6.510966000      5.016987000
H        0.510750000      5.936686000      5.926733000
H        0.370656000      7.564814000      5.303813000
C       -1.148452000      4.742288000      4.061687000
H       -2.137975000      4.501887000      3.660304000
H       -0.994597000      4.071054000      4.914549000
C       -1.102688000      6.181142000      4.542566000
H       -1.833541000      6.357249000      5.337731000
H       -1.370208000      6.845771000      3.711830000
C        3.665982000      4.653516000      2.413123000
C        4.176318000      6.072793000      2.718754000
H        3.700459000      6.748898000      1.998926000
H        3.877941000      6.391452000      3.709755000
C        4.301189000      4.246326000      1.073404000
H        3.870102000      4.899897000      0.303955000
H        3.968360000      3.236649000      0.846225000
C        5.816051000      4.362601000      1.018230000
H        6.275741000      3.683295000      1.745327000
H        6.169713000      4.039925000      0.033870000
C        5.692184000      6.233089000      2.638177000
H        5.946575000      7.280038000      2.831510000
H        6.163637000      5.654848000      3.440845000
C        6.264026000      5.783805000      1.307148000
H        7.355451000      5.863927000      1.306484000
H        5.896384000      6.444076000      0.511908000
H        5.135493000      3.708458000      3.732629000
H        1.224704000      3.871346000      5.418339000

44
11 (semi-open: oh, ax) reduced, eq anion, G=-791.556573 Hartree
O        2.613612000      3.862366000      6.718413000
N        1.409730000      4.424108000      3.324975000
O        1.026154000      5.548061000      2.580670000
C        3.394973000      5.745818000      4.332844000
H        2.783110000      5.992410000      5.196808000
H        4.385787000      5.489302000      4.731612000
C        3.561075000      6.967468000      3.436553000
H        2.575641000      7.289961000      3.099939000
H        4.015704000      7.780438000      4.015693000
C        2.847516000      4.468772000      3.643155000
C        3.203459000      3.229793000      4.481239000
H        3.132762000      2.355102000      3.826277000
C        0.873934000      2.957519000      5.229006000
H        0.727356000      2.071413000      4.601423000
C        2.321527000      2.940441000      5.668931000
H        2.557088000      1.928720000      6.030424000
C        3.810145000      5.495371000      1.442870000
H        4.444419000      5.238579000      0.586317000
H        2.824552000      5.782089000      1.075152000
C        3.645504000      4.275935000      2.334126000
H        4.648499000      3.927593000      2.617764000
H        3.171932000      3.456791000      1.784173000
C        4.413845000      6.653985000      2.218646000
H        5.429465000      6.386597000      2.542008000
H        4.512395000      7.537594000      1.579420000
H        1.952313000      3.741002000      7.402626000
C        0.446804000      4.185373000      4.425919000
C       -0.880609000      3.851347000      3.723990000
H       -1.056844000      4.666756000      3.019390000
H       -0.728722000      2.942659000      3.131939000
C        0.200776000      5.409408000      5.331664000
H        0.067995000      6.251335000      4.647231000
H        1.081799000      5.608419000      5.938963000
C       -1.012969000      5.293161000      6.246756000
H       -0.843861000      4.518478000      7.004927000
H       -1.142699000      6.229187000      6.800657000
C       -2.075080000      3.698519000      4.651591000
H       -2.971957000      3.478051000      4.063932000
H       -1.934901000      2.844240000      5.324918000
C       -2.280506000      4.956740000      5.479474000
H       -3.126776000      4.839466000      6.163414000
H       -2.527436000      5.788968000      4.808989000
H        4.246800000      3.299091000      4.801584000
H        0.222496000      2.824581000      6.098112000

44
11 (semi-open: oh, ax) reduced, ax anion, G=-791.557006 Hartree
O        2.539132000      3.702337000      6.764437000
N        1.520600000      4.333451000      3.245716000
O        1.368771000      3.260265000      2.342368000
C        3.381210000      5.641787000      4.392231000
H        2.915987000      5.768973000      5.363036000
H        4.453388000      5.526759000      4.599127000
C        3.191027000      6.878193000      3.526270000
H        2.128917000      6.992237000      3.296063000
H        3.500504000      7.771439000      4.079112000
C        2.942820000      4.339903000      3.692877000
C        3.261506000      3.108986000      4.549846000
H        3.231292000      2.247126000      3.879021000
C        0.850901000      2.894277000      5.158804000
H        0.707408000      2.043078000      4.488083000
C        2.281312000      2.819290000      5.666324000
H        2.461007000      1.792582000      6.017192000
C        3.665847000      5.455012000      1.517776000
H        4.309080000      5.341958000      0.638434000
H        2.631846000      5.460202000      1.164572000
C        3.831011000      4.260358000      2.441181000
H        4.873185000      4.201553000      2.782016000
H        3.586014000      3.340301000      1.915816000
C        3.978860000      6.763207000      2.229702000
H        5.051180000      6.795476000      2.462262000
H        3.775941000      7.618410000      1.576855000
H        1.834728000      3.578687000      7.403895000
C        0.521803000      4.150292000      4.341907000
C       -0.837128000      3.963965000      3.648902000
H       -0.961045000      4.808741000      2.959025000
H       -0.773184000      3.069436000      3.034122000
C        0.389554000      5.403419000      5.225542000
H        0.307999000      6.266790000      4.556083000
H        1.274941000      5.546748000      5.833494000
C       -0.811522000      5.387401000      6.166749000
H       -0.685662000      4.596414000      6.915250000
H       -0.836090000      6.328073000      6.725735000
C       -2.033030000      3.913116000      4.587022000
H       -2.948646000      3.779447000      4.002321000
H       -1.961687000      3.038562000      5.243894000
C       -2.122534000      5.169865000      5.434573000
H       -2.956747000      5.111990000      6.140459000
H       -2.317979000      6.029612000      4.781864000
H        4.276089000      3.175149000      4.956506000
H        0.160398000      2.760167000      5.997491000

44
11 (closed: oh, ax) reduced, eq anion, G=-791.548618 Hartree
O        2.876072000      3.784588000      6.697406000
N        1.427511000      4.533978000      3.446674000
O        1.065219000      5.660936000      2.691997000
C        3.596361000      5.667954000      4.324290000
H        3.145696000      5.875950000      5.290698000
H        4.622413000      5.340701000      4.544441000
C        0.485585000      5.547618000      5.646151000
H       -0.035922000      5.159262000      6.533053000
H        1.483111000      5.814189000      5.985189000
C        3.679851000      6.932515000      3.482717000
H        2.663389000      7.270543000      3.278591000
H        4.208599000      7.712640000      4.043989000
C        0.554293000      4.383409000      4.623738000
C        2.887719000      4.470158000      3.641300000
C        3.218669000      3.177467000      4.402039000
H        3.020703000      2.335644000      3.730356000
C        0.947168000      3.087720000      5.346400000
H        0.664566000      2.246294000      4.704461000
C        2.417582000      2.924571000      5.654843000
H        2.590151000      1.884940000      5.970108000
C        3.705146000      5.541471000      1.404918000
H        4.273283000      5.296763000      0.499268000
H        2.705157000      5.867513000      1.119543000
C       -0.265470000      6.782582000      5.169970000
H       -0.269896000      7.538492000      5.964557000
H        0.258964000      7.183958000      4.301900000
C        3.554932000      4.291941000      2.260046000
H        4.556904000      3.878937000      2.442541000
H        2.992255000      3.524068000      1.719078000
C       -0.888580000      4.135054000      4.133260000
H       -0.836151000      3.403169000      3.321228000
H       -1.426839000      3.650849000      4.960127000
C        4.395700000      6.660368000      2.169259000
H        5.434976000      6.371950000      2.380616000
H        4.443661000      7.567431000      1.557339000
C       -1.687532000      5.355096000      3.699442000
H       -1.218265000      5.755135000      2.800804000
H       -2.714650000      5.052436000      3.462794000
C       -1.690016000      6.429262000      4.775135000
H       -2.228612000      7.317041000      4.427221000
H       -2.229594000      6.063268000      5.659894000
H        2.230200000      3.750662000      7.405765000
H        0.357460000      2.988203000      6.264991000
H        4.287245000      3.153700000      4.634543000

44
11 (closed: oh, ax) reduced, ax anion, G=-791.555392 Hartree
O        2.895901000      3.668937000      6.738047000
N        1.424614000      4.534810000      3.447538000
O        1.050171000      3.581967000      2.475443000
C        3.528499000      5.619406000      4.378932000
H        3.149204000      5.756423000      5.385779000
H        4.592347000      5.377176000      4.502244000
C        0.568334000      5.495504000      5.644343000
H       -0.064086000      5.182192000      6.485920000
H        1.547991000      5.679287000      6.073038000
C        3.426821000      6.911850000      3.581424000
H        2.375352000      7.177723000      3.458754000
H        3.900052000      7.726786000      4.139310000
C        0.580495000      4.310954000      4.657159000
C        2.892465000      4.400538000      3.681297000
C        3.240164000      3.103539000      4.427143000
H        3.041126000      2.277811000      3.738821000
C        0.954772000      3.008304000      5.376844000
H        0.664088000      2.184452000      4.719153000
C        2.429980000      2.831850000      5.674839000
H        2.598334000      1.786767000      5.973837000
C        3.471680000      5.572559000      1.480415000
H        3.969723000      5.430658000      0.515253000
H        2.411847000      5.746255000      1.275435000
C       -0.013575000      6.778590000      5.067936000
H        0.007232000      7.565793000      5.828873000
H        0.613068000      7.117792000      4.241238000
C        3.593527000      4.311479000      2.316777000
H        4.656010000      4.111912000      2.510855000
H        3.170553000      3.461668000      1.786513000
C       -0.879461000      4.151611000      4.206554000
H       -0.913675000      3.322802000      3.503630000
H       -1.467288000      3.884610000      5.095075000
C        4.059048000      6.771841000      2.206649000
H        5.141692000      6.629442000      2.319070000
H        3.922173000      7.688554000      1.624022000
C       -1.466028000      5.404741000      3.582175000
H       -0.879149000      5.649544000      2.692959000
H       -2.493018000      5.214636000      3.252586000
C       -1.429146000      6.571438000      4.555683000
H       -1.806379000      7.485700000      4.086349000
H       -2.093332000      6.355407000      5.402510000
H        2.254566000      3.613346000      7.449234000
H        0.369310000      2.901383000      6.298646000
H        4.308417000      3.077757000      4.665811000

44
11 (open: oh, eq) reduced, eq anion, G=-791.569337 Hartree
O        3.682532000      2.806449000      5.684075000
N        2.212545000      4.722625000      2.253859000
O        1.853156000      5.697722000      1.318987000
C        4.042396000      3.651737000      3.497330000
H        3.802478000      2.655978000      3.107582000
C        1.801689000      3.772272000      4.480777000
H        1.587160000      2.773514000      4.084061000
C        3.279179000      3.836576000      4.780996000
H        3.528848000      4.808057000      5.224764000
H        3.148517000      2.888855000      6.477268000
C        1.357390000      4.818089000      3.458672000
C       -0.055595000      4.456626000      2.975121000
H       -0.244420000      5.089376000      2.105286000
H       -0.032342000      3.421453000      2.619375000
C        1.310814000      6.226474000      4.083577000
H        1.210512000      6.912774000      3.238241000
H        2.258278000      6.458513000      4.570892000
C        0.182600000      6.449747000      5.083620000
H        0.356423000      5.851831000      5.986647000
H        0.187882000      7.494928000      5.410602000
C       -1.157215000      4.649735000      4.004089000
H       -2.123590000      4.387382000      3.562263000
H       -1.015427000      3.970817000      4.853631000
C       -1.175408000      6.082529000      4.510812000
H       -1.959921000      6.221188000      5.260906000
H       -1.410646000      6.754942000      3.676811000
C        3.681101000      4.695467000      2.441462000
C        4.295212000      6.068345000      2.780563000
H        3.805616000      6.777711000      2.107728000
H        4.033386000      6.362606000      3.797432000
C        4.248913000      4.235042000      1.090000000
H        3.798388000      4.887171000      0.338807000
H        3.878362000      3.222648000      0.898625000
C        5.763461000      4.286546000      0.976569000
H        6.227753000      3.586585000      1.681576000
H        6.068698000      3.960143000     -0.022573000
C        5.809545000      6.150923000      2.627094000
H        6.138730000      7.178358000      2.815097000
H        6.298520000      5.534203000      3.391038000
C        6.276291000      5.689518000      1.257309000
H        7.367815000      5.726561000      1.189757000
H        5.887291000      6.372631000      0.492403000
H        5.116305000      3.670830000      3.695975000
H        1.224788000      3.883720000      5.403859000

44
11 (open: oh, eq) reduced, ax anion, G=-791.560594 Hartree
O        3.651988000      2.739897000      5.625742000
N        2.171283000      4.657082000      2.168228000
O        1.837042000      3.436253000      1.552776000
C        4.034834000      3.613008000      3.453088000
H        3.787913000      2.629601000      3.044131000
C        1.772197000      3.734894000      4.446817000
H        1.548136000      2.747871000      4.033309000
C        3.256830000      3.787020000      4.734270000
H        3.515236000      4.747313000      5.200838000
H        3.084748000      2.791340000      6.398687000
C        1.338481000      4.779194000      3.408001000
C       -0.109900000      4.506446000      2.975950000
H       -0.321285000      5.171142000      2.128779000
H       -0.150485000      3.491274000      2.589922000
C        1.360393000      6.203049000      3.994364000
H        1.223507000      6.900094000      3.160284000
H        2.321041000      6.439786000      4.441085000
C        0.299054000      6.471519000      5.058021000
H        0.510908000      5.869591000      5.949145000
H        0.375111000      7.516106000      5.375109000
C       -1.157339000      4.736663000      4.053628000
H       -2.148792000      4.511960000      3.648254000
H       -1.003988000      4.040859000      4.886563000
C       -1.104603000      6.161156000      4.574889000
H       -1.833492000      6.317657000      5.375767000
H       -1.370081000      6.850534000      3.763983000
C        3.653066000      4.657394000      2.394957000
C        4.194080000      6.053014000      2.756408000
H        3.735678000      6.767786000      2.064051000
H        3.896205000      6.355071000      3.755750000
C        4.287785000      4.281312000      1.047513000
H        3.872346000      4.965444000      0.296629000
H        3.937104000      3.285834000      0.788148000
C        5.804678000      4.370911000      1.002611000
H        6.248548000      3.655857000      1.704647000
H        6.155150000      4.078601000      0.007830000
C        5.713579000      6.183730000      2.690259000
H        5.988288000      7.217197000      2.922669000
H        6.169241000      5.566977000      3.473274000
C        6.279715000      5.771219000      1.345028000
H        7.372327000      5.829435000      1.350455000
H        5.927960000      6.467991000      0.574248000
H        5.106110000      3.631319000      3.666835000
H        1.209497000      3.846425000      5.379198000

44
11 (semi-open: oh, eq) reduced, eq anion, G=-791.562185 Hartree
O        2.566707000      1.829746000      6.381918000
N        1.375885000      4.432077000      3.308130000
O        1.008342000      5.585255000      2.601840000
C        3.384133000      5.688008000      4.347509000
H        2.765097000      5.937165000      5.208267000
H        4.365401000      5.402792000      4.750738000
C        3.581157000      6.927701000      3.482967000
H        2.603231000      7.280857000      3.156169000
H        4.054433000      7.714532000      4.082256000
C        2.815771000      4.440433000      3.621059000
C        3.141513000      3.189712000      4.449952000
H        3.005463000      2.302148000      3.821676000
C        0.835140000      2.940272000      5.198578000
H        0.745695000      2.054906000      4.558676000
C        2.262657000      3.025287000      5.662707000
H        2.387210000      3.882656000      6.335843000
C        3.799261000      5.498995000      1.450988000
H        4.429203000      5.251915000      0.588661000
H        2.821081000      5.815885000      1.088525000
C        3.609985000      4.260409000      2.310410000
H        4.605419000      3.885659000      2.585785000
H        3.119579000      3.464482000      1.742105000
C        4.426901000      6.623873000      2.257408000
H        5.436084000      6.326027000      2.573811000
H        4.545217000      7.521383000      1.641617000
H        3.496367000      1.859875000      6.618353000
C        0.410396000      4.173670000      4.405140000
C       -0.914831000      3.861701000      3.693125000
H       -1.071992000      4.683487000      2.991001000
H       -0.768164000      2.954097000      3.098561000
C        0.181010000      5.377086000      5.341459000
H        0.093610000      6.243031000      4.680636000
H        1.053906000      5.541549000      5.975469000
C       -1.049611000      5.271747000      6.235152000
H       -0.907021000      4.479876000      6.980482000
H       -1.166997000      6.200597000      6.803348000
C       -2.120221000      3.720103000      4.607390000
H       -3.014442000      3.518965000      4.009025000
H       -1.999520000      2.858411000      5.275013000
C       -2.311745000      4.974441000      5.443871000
H       -3.170334000      4.869290000      6.114098000
H       -2.529770000      5.818681000      4.778476000
H        4.196710000      3.223258000      4.740711000
H        0.170103000      2.791080000      6.052066000

44
11 (semi-open: oh, eq) reduced, ax anion, G=-791.562375 Hartree
O        2.436767000      1.670823000      6.353498000
N        1.488855000      4.362827000      3.230419000
O        1.318470000      3.336720000      2.281211000
C        3.375896000      5.599582000      4.414101000
H        2.906194000      5.723425000      5.385875000
H        4.443311000      5.455048000      4.624530000
C        3.216994000      6.863107000      3.582021000
H        2.158422000      7.005090000      3.352153000
H        3.543904000      7.733941000      4.159429000
C        2.910327000      4.328427000      3.675847000
C        3.196547000      3.079778000      4.521235000
H        3.101011000      2.207892000      3.868033000
C        0.810594000      2.888914000      5.123926000
H        0.719554000      2.037936000      4.443123000
C        2.220172000      2.905103000      5.662258000
H        2.334193000      3.725096000      6.384104000
C        3.668827000      5.483221000      1.536149000
H        4.316236000      5.379072000      0.658905000
H        2.638482000      5.524291000      1.174643000
C        3.801353000      4.260099000      2.427660000
H        4.840036000      4.169301000      2.771552000
H        3.537123000      3.359729000      1.878816000
C        4.008479000      6.763364000      2.286175000
H        5.079853000      6.764050000      2.524772000
H        3.828919000      7.640835000      1.656790000
H        3.362170000      1.642412000      6.607736000
C        0.486140000      4.155904000      4.318302000
C       -0.872861000      3.988914000      3.622613000
H       -0.990718000      4.841474000      2.941973000
H       -0.814519000      3.101011000      2.998098000
C        0.363403000      5.387067000      5.235003000
H        0.305745000      6.269293000      4.588893000
H        1.245590000      5.513446000      5.855874000
C       -0.843266000      5.366339000      6.168746000
H       -0.729884000      4.558278000      6.900358000
H       -0.859322000      6.295908000      6.745989000
C       -2.071129000      3.935059000      4.557237000
H       -2.985607000      3.818855000      3.967221000
H       -2.009940000      3.050382000      5.201254000
C       -2.150992000      5.179672000      5.422963000
H       -2.990834000      5.122206000      6.121954000
H       -2.329786000      6.052082000      4.782405000
H        4.225943000      3.112304000      4.899078000
H        0.104251000      2.742770000      5.944628000

44
11 (closed: oh, eq) reduced, eq anion, G=-791.553801 Hartree
O        2.782567000      1.802602000      6.321877000
N        1.418775000      4.515158000      3.444664000
O        1.068108000      5.654261000      2.703301000
C        3.596324000      5.619266000      4.336661000
H        3.138557000      5.837515000      5.300310000
H        4.617422000      5.281135000      4.562435000
C        0.466226000      5.515380000      5.646217000
H       -0.054894000      5.121289000      6.529999000
H        1.461546000      5.792448000      5.989891000
C        3.697224000      6.890181000      3.506508000
H        2.685353000      7.241139000      3.301658000
H        4.233368000      7.659115000      4.075492000
C        0.539824000      4.356380000      4.617791000
C        2.878875000      4.434429000      3.638831000
C        3.196035000      3.148718000      4.412065000
H        2.940574000      2.286947000      3.785073000
C        0.947943000      3.074338000      5.354295000
H        0.729042000      2.211992000      4.714466000
C        2.416171000      3.030668000      5.691727000
H        2.672280000      3.860734000      6.362197000
C        3.712056000      5.513803000      1.417337000
H        4.278383000      5.272000000      0.510055000
H        2.716173000      5.853876000      1.134139000
C       -0.285588000      6.751502000      5.174359000
H       -0.297539000      7.501686000      5.973954000
H        0.242011000      7.160013000      4.311776000
C        3.548286000      4.257615000      2.260342000
H        4.545444000      3.833903000      2.442629000
H        2.979014000      3.499694000      1.712894000
C       -0.898931000      4.103584000      4.122576000
H       -0.841175000      3.373703000      3.309416000
H       -1.439402000      3.617252000      4.946337000
C        4.414075000      6.617587000      2.193385000
H        5.448915000      6.314777000      2.405808000
H        4.474955000      7.529180000      1.589719000
C       -1.696249000      5.324995000      3.688781000
H       -1.222810000      5.730859000      2.795015000
H       -2.721428000      5.022571000      3.444348000
C       -1.706758000      6.393896000      4.769926000
H       -2.245583000      7.282039000      4.423644000
H       -2.249954000      6.022171000      5.649941000
H        2.232354000      1.699445000      7.101409000
H        0.341708000      2.972398000      6.260742000
H        4.269585000      3.101342000      4.614161000

44
11 (closed: oh, eq) reduced, ax anion, G=-791.560824 Hartree
O        2.779989000      1.679890000      6.293560000
N        1.419617000      4.525428000      3.435761000
O        1.039792000      3.593685000      2.448605000
C        3.533840000      5.573723000      4.389036000
H        3.156400000      5.709441000      5.399539000
H        4.595127000      5.319777000      4.507123000
C        0.553520000      5.480377000      5.630503000
H       -0.079235000      5.164755000      6.470020000
H        1.531113000      5.675969000      6.063774000
C        3.440630000      6.880387000      3.614485000
H        2.390534000      7.152629000      3.495615000
H        3.918967000      7.683237000      4.184743000
C        0.570019000      4.298715000      4.639546000
C        2.884355000      4.374777000      3.669068000
C        3.214124000      3.074516000      4.419060000
H        2.949493000      2.236977000      3.766747000
C        0.957040000      3.005903000      5.375947000
H        0.714824000      2.161823000      4.723838000
C        2.430381000      2.932526000      5.696914000
H        2.704373000      3.734498000      6.395695000
C        3.479826000      5.571336000      1.491069000
H        3.981308000      5.441456000      0.526177000
H        2.422224000      5.755599000      1.284197000
C       -0.028549000      6.763505000      5.054604000
H       -0.010094000      7.550368000      5.815590000
H        0.597765000      7.103444000      4.228005000
C        3.590325000      4.296294000      2.308241000
H        4.650248000      4.086763000      2.504014000
H        3.163092000      3.456710000      1.765730000
C       -0.887390000      4.133211000      4.188064000
H       -0.917240000      3.305640000      3.483751000
H       -1.473961000      3.862154000      5.075851000
C        4.073067000      6.755425000      2.237924000
H        5.154619000      6.605351000      2.349541000
H        3.941977000      7.681974000      1.670026000
C       -1.478317000      5.386114000      3.566689000
H       -0.894715000      5.634117000      2.676324000
H       -2.505457000      5.193580000      3.239363000
C       -1.443570000      6.551433000      4.542143000
H       -1.822973000      7.465318000      4.074173000
H       -2.106587000      6.332897000      5.389098000
H        2.198844000      1.547838000      7.046437000
H        0.359522000      2.907810000      6.290414000
H        4.288614000      3.020296000      4.621776000

50
cis,cis-9 (open, oh ax) reduced, eq anion, G=-870.058556 Hartree
O        3.820372000      4.663424000      5.762360000
N        2.298663000      4.560861000      2.436188000
O        1.925900000      5.509911000      1.483706000
C        4.155911000      3.515816000      3.660944000
H        3.833511000      2.566353000      3.215444000
C        1.860787000      3.622350000      4.662289000
H        1.673636000      2.663782000      4.161849000
C        3.354856000      3.591078000      4.945851000
H        3.549255000      2.651557000      5.489601000
C        5.636724000      3.382984000      3.985653000
H        6.232349000      3.155128000      3.103534000
H        5.781514000      2.568397000      4.701409000
H        6.032819000      4.290309000      4.440257000
C        1.092101000      3.593407000      5.976508000
H        0.027815000      3.421870000      5.828807000
H        1.189399000      4.524945000      6.538858000
H        1.469912000      2.782516000      6.606876000
H        3.279043000      4.680287000      6.553664000
C        1.424094000      4.691833000      3.643964000
C        0.022925000      4.325404000      3.096366000
H        0.025957000      4.733571000      2.084073000
H       -0.035005000      3.234830000      3.008244000
C        1.424836000      6.134170000      4.194041000
H        1.582240000      6.747266000      3.300981000
H        2.283558000      6.274621000      4.848970000
C        0.161576000      6.629645000      4.890828000
H        0.036376000      6.159448000      5.871827000
H        0.263182000      7.703806000      5.082132000
C       -1.204746000      4.864058000      3.818632000
H       -2.091341000      4.647463000      3.213090000
H       -1.367730000      4.364059000      4.778444000
C       -1.082598000      6.356465000      4.066763000
H       -1.975005000      6.740429000      4.570636000
H       -1.006129000      6.879991000      3.106174000
C        3.785354000      4.581806000      2.612399000
C        4.301165000      5.998462000      2.943047000
H        3.585154000      6.658213000      2.444000000
H        4.224683000      6.169526000      4.015290000
C        4.299792000      4.124057000      1.225401000
H        3.577782000      4.553356000      0.528376000
H        4.201347000      3.034333000      1.166730000
C        5.693664000      4.552167000      0.785765000
H        6.476793000      4.010762000      1.325561000
H        5.823197000      4.294072000     -0.270832000
C        5.700464000      6.372133000      2.464819000
H        5.858447000      7.442500000      2.638859000
H        6.469591000      5.853796000      3.046672000
C        5.903182000      6.040492000      0.998550000
H        6.900350000      6.343479000      0.664399000
H        5.178671000      6.599694000      0.394570000

50
cis,cis-9 (open, oh ax) reduced, ax anion, G=-870.050292 Hartree
O        3.811226000      4.712834000      5.709937000
N        2.263418000      4.444493000      2.373055000
O        1.987892000      3.161121000      1.875233000
C        4.163205000      3.504895000      3.636721000
H        3.807914000      2.569661000      3.189581000
C        1.848318000      3.610829000      4.657675000
H        1.679702000      2.658744000      4.142284000
C        3.351563000      3.611108000      4.918072000
H        3.562095000      2.691287000      5.489932000
C        5.637072000      3.338956000      3.974372000
H        6.234962000      3.082710000      3.100956000
H        5.753964000      2.525388000      4.698416000
H        6.064363000      4.233817000      4.427240000
C        1.098082000      3.565528000      5.980772000
H        0.034370000      3.375777000      5.846593000
H        1.184273000      4.491607000      6.555537000
H        1.495894000      2.756300000      6.602946000
H        3.275281000      4.737880000      6.504795000
C        1.406558000      4.644660000      3.598075000
C       -0.022747000      4.347227000      3.088478000
H       -0.060429000      4.766115000      2.077017000
H       -0.124207000      3.270282000      2.966965000
C        1.455262000      6.111048000      4.069900000
H        1.551701000      6.720382000      3.165601000
H        2.344657000      6.284954000      4.667485000
C        0.252479000      6.636273000      4.849586000
H        0.191635000      6.167283000      5.835884000
H        0.403740000      7.705317000      5.031190000
C       -1.204754000      4.911162000      3.867013000
H       -2.119230000      4.707688000      3.299984000
H       -1.328877000      4.405211000      4.828694000
C       -1.051878000      6.398097000      4.117556000
H       -1.899143000      6.790875000      4.687806000
H       -1.036024000      6.931764000      3.159005000
C        3.757314000      4.543193000      2.565572000
C        4.179094000      5.992034000      2.873352000
H        3.508033000      6.636166000      2.295293000
H        4.017943000      6.217097000      3.922175000
C        4.321466000      4.168023000      1.175929000
H        3.642731000      4.638333000      0.456148000
H        4.202698000      3.095291000      1.037143000
C        5.738607000      4.603578000      0.824877000
H        6.482268000      4.043293000      1.397908000
H        5.923468000      4.361293000     -0.227008000
C        5.610414000      6.387978000      2.520487000
H        5.730855000      7.456457000      2.727373000
H        6.326208000      5.870886000      3.165601000
C        5.947342000      6.083988000      1.075168000
H        6.973746000      6.382078000      0.840333000
H        5.287542000      6.663314000      0.417097000

50
cis,cis-9 (semi-open, oh ax) reduced, eq anion, G=-870.055064 Hartree
O        2.815248000      3.686173000      6.700402000
N        1.399114000      4.314559000      3.413781000
O        0.958484000      5.418962000      2.675004000
C        3.371312000      5.674306000      4.404695000
H        2.836690000      5.796774000      5.341903000
H        4.414506000      5.479008000      4.680199000
C        3.357355000      6.966919000      3.600631000
H        2.324316000      7.214221000      3.354229000
H        3.778273000      7.776144000      4.210002000
C        2.854196000      4.419262000      3.661978000
C        3.285182000      3.126719000      4.404540000
H        3.046428000      2.318300000      3.702263000
C        0.962438000      2.821791000      5.311573000
H        0.849060000      2.001114000      4.592270000
C        2.448386000      2.815450000      5.631508000
H        2.700260000      1.786635000      5.937558000
C        3.596850000      5.670086000      1.484605000
H        4.211619000      5.518703000      0.588918000
H        2.581828000      5.919695000      1.178565000
C        3.544802000      4.371839000      2.279229000
H        4.577493000      4.041900000      2.427281000
H        3.045791000      3.591101000      1.697661000
C        4.155853000      6.812091000      2.317137000
H        5.205721000      6.606113000      2.568688000
H        4.150991000      7.743163000      1.740442000
C        4.761178000      2.998938000      4.765610000
H        5.423392000      3.171734000      3.917762000
H        4.956654000      1.986352000      5.129713000
H        5.042447000      3.687988000      5.561285000
C        0.165278000      2.442423000      6.552098000
H       -0.881089000      2.248334000      6.323663000
H        0.184731000      3.224864000      7.314599000
H        0.578121000      1.531822000      6.997110000
H        2.272455000      3.458036000      7.457150000
C        0.475605000      4.076736000      4.564589000
C       -0.868190000      3.750064000      3.867229000
H       -0.848864000      4.372999000      2.970535000
H       -0.839225000      2.704340000      3.541738000
C        0.341363000      5.334019000      5.453742000
H        0.534697000      6.158888000      4.759709000
H        1.131295000      5.334469000      6.203861000
C       -0.996419000      5.586193000      6.142569000
H       -1.143853000      4.894719000      6.979318000
H       -0.984578000      6.590885000      6.580037000
C       -2.164695000      4.033315000      4.613154000
H       -3.004289000      3.900103000      3.922419000
H       -2.331392000      3.322574000      5.429314000
C       -2.167635000      5.436823000      5.190694000
H       -3.112396000      5.644886000      5.702500000
H       -2.075722000      6.166934000      4.377611000

50
cis,cis-9 (semi-open, oh ax) reduced, ax anion, G=-870.05661 Hartree
O        2.701363000      3.621910000      6.783469000
N        1.505956000      4.279969000      3.352046000
O        1.330053000      3.210875000      2.454940000
C        3.373511000      5.648967000      4.404530000
H        2.947486000      5.743957000      5.397536000
H        4.457139000      5.584668000      4.555709000
C        3.096221000      6.894762000      3.572928000
H        2.020009000      6.994411000      3.414188000
H        3.423193000      7.783724000      4.122947000
C        2.952456000      4.339485000      3.711139000
C        3.350373000      3.080173000      4.516738000
H        3.164735000      2.265937000      3.807846000
C        0.948880000      2.786587000      5.232716000
H        0.909783000      2.039087000      4.431664000
C        2.411178000      2.771043000      5.668698000
H        2.630977000      1.736672000      5.984174000
C        3.439399000      5.530206000      1.507298000
H        3.998272000      5.453131000      0.568252000
H        2.375808000      5.520069000      1.255915000
C        3.735897000      4.326398000      2.385723000
H        4.805667000      4.323871000      2.620466000
H        3.489697000      3.404271000      1.863761000
C        3.788689000      6.827312000      2.220727000
H        4.875201000      6.871619000      2.371291000
H        3.522214000      7.694747000      1.608101000
C        4.799829000      2.995711000      4.971704000
H        5.497239000      3.077804000      4.137206000
H        4.982991000      2.031607000      5.456943000
H        5.046828000      3.773195000      5.695498000
C        0.066393000      2.299271000      6.372516000
H       -0.956958000      2.112061000      6.050839000
H        0.012135000      3.003537000      7.207211000
H        0.460232000      1.356085000      6.766838000
H        2.070740000      3.412925000      7.475145000
C        0.545652000      4.082123000      4.491761000
C       -0.823962000      3.925257000      3.792998000
H       -0.796384000      4.626091000      2.952321000
H       -0.870317000      2.932747000      3.347669000
C        0.496933000      5.340565000      5.381127000
H        0.647384000      6.193634000      4.713147000
H        1.323553000      5.331526000      6.084406000
C       -0.786326000      5.595458000      6.167245000
H       -0.909122000      4.855053000      6.963317000
H       -0.694589000      6.565207000      6.667184000
C       -2.086244000      4.214728000      4.595700000
H       -2.944384000      4.172236000      3.916767000
H       -2.263939000      3.447002000      5.354033000
C       -2.015002000      5.564358000      5.282123000
H       -2.921704000      5.759366000      5.862836000
H       -1.941676000      6.356913000      4.526853000

50
cis,cis-9 (closed, oh ax) reduced, eq anion, G=-870.050376 Hartree
O        2.879119000      3.769144000      6.709304000
N        1.441370000      4.488206000      3.507189000
O        1.069078000      5.584689000      2.713686000
C        3.601622000      5.655954000      4.336663000
H        3.162074000      5.852548000      5.310972000
H        4.641245000      5.369089000      4.535888000
C        0.494740000      5.545208000      5.676280000
H       -0.067395000      5.207985000      6.556080000
H        1.493193000      5.778171000      6.037215000
C        3.637485000      6.920457000      3.491028000
H        2.611315000      7.235130000      3.299101000
H        4.157337000      7.713594000      4.042595000
C        0.549867000      4.364776000      4.676869000
C        2.907603000      4.442972000      3.672929000
C        3.247307000      3.128748000      4.424599000
H        2.929345000      2.332615000      3.740204000
C        0.927806000      3.043554000      5.395360000
H        0.711699000      2.256056000      4.662491000
C        2.416237000      2.906509000      5.672434000
H        2.590326000      1.866561000      5.994525000
C        3.645997000      5.540549000      1.408044000
H        4.208771000      5.300583000      0.497208000
H        2.644410000      5.866276000      1.130509000
C       -0.199283000      6.795659000      5.155769000
H       -0.190155000      7.569134000      5.933470000
H        0.351470000      7.157374000      4.286750000
C        3.507426000      4.282248000      2.255439000
H        4.506753000      3.847892000      2.361537000
H        2.895381000      3.539950000      1.733583000
C       -0.881065000      4.156269000      4.127094000
H       -0.804366000      3.442137000      3.301613000
H       -1.474102000      3.671366000      4.909123000
C        4.340729000      6.658657000      2.169242000
H        5.383928000      6.375771000      2.369194000
H        4.377357000      7.568208000      1.560040000
C       -1.645586000      5.396593000      3.681964000
H       -1.163851000      5.777536000      2.782396000
H       -2.679528000      5.116307000      3.445159000
C       -1.628783000      6.480552000      4.747644000
H       -2.137965000      7.379600000      4.384268000
H       -2.188043000      6.140889000      5.630901000
C        4.716684000      2.888561000      4.754093000
H        5.369772000      3.015851000      3.890788000
H        4.845136000      1.862990000      5.111686000
H        5.066356000      3.553540000      5.543168000
C        0.146103000      2.699137000      6.659354000
H       -0.931883000      2.699035000      6.501570000
H        0.336664000      3.391659000      7.483760000
H        0.424779000      1.698298000      7.000413000
H        2.301648000      3.650630000      7.465184000

50
cis,cis-9 (closed, oh ax) reduced, ax anion, G=-870.060497 Hartree
O        2.896879000      3.692911000      6.757436000
N        1.442247000      4.496462000      3.498142000
O        1.066024000      3.527409000      2.546128000
C        3.544149000      5.616017000      4.389674000
H        3.178216000      5.753642000      5.401994000
H        4.614075000      5.403388000      4.494822000
C        0.578869000      5.510622000      5.666669000
H       -0.071812000      5.238986000      6.505966000
H        1.557375000      5.682437000      6.103639000
C        3.407717000      6.904469000      3.587874000
H        2.353876000      7.170624000      3.503955000
H        3.900473000      7.721703000      4.125520000
C        0.580982000      4.307694000      4.704043000
C        2.916819000      4.382309000      3.713364000
C        3.259124000      3.064443000      4.455002000
H        2.907314000      2.290078000      3.763592000
C        0.944987000      2.981586000      5.416748000
H        0.747569000      2.221986000      4.651262000
C        2.431309000      2.842363000      5.705566000
H        2.602201000      1.799523000      6.023661000
C        3.373713000      5.562315000      1.491490000
H        3.821223000      5.428581000      0.500606000
H        2.300753000      5.713249000      1.348333000
C        0.029069000      6.796120000      5.060944000
H        0.038892000      7.587543000      5.818012000
H        0.681210000      7.124546000      4.251566000
C        3.575419000      4.309366000      2.323815000
H        4.651716000      4.166193000      2.466166000
H        3.171222000      3.439885000      1.811413000
C       -0.873277000      4.182462000      4.215010000
H       -0.920205000      3.332883000      3.538116000
H       -1.506290000      3.976660000      5.084681000
C        3.980894000      6.769291000      2.187242000
H        5.069025000      6.637620000      2.248905000
H        3.807671000      7.685029000      1.612611000
C       -1.398268000      5.436799000      3.540715000
H       -0.771798000      5.653958000      2.672106000
H       -2.416607000      5.265742000      3.175222000
C       -1.372511000      6.611617000      4.504402000
H       -1.714742000      7.530128000      4.016698000
H       -2.069897000      6.414471000      5.328970000
C        4.730488000      2.804242000      4.748678000
H        5.345968000      2.834393000      3.849292000
H        4.848207000      1.809648000      5.190897000
H        5.137569000      3.522881000      5.460950000
C        0.133702000      2.620654000      6.654669000
H       -0.933651000      2.550192000      6.446030000
H        0.247163000      3.346656000      7.465405000
H        0.454066000      1.647350000      7.040392000
H        2.317194000      3.563347000      7.510152000

50
cis,cis-9 (open, oh eq) reduced, eq anion, G=-870.064448 Hartree
O        3.645052000      2.826214000      5.651722000
N        2.166319000      4.683593000      2.202170000
O        1.809912000      5.675290000      1.276933000
C        4.035189000      3.581069000      3.413782000
H        5.066108000      3.793799000      3.717440000
C        1.696639000      3.692706000      4.432027000
H        1.236766000      3.986377000      5.384666000
C        3.200497000      3.762002000      4.669643000
H        3.415682000      4.765933000      5.049789000
C        4.032749000      2.152517000      2.876001000
H        3.155009000      1.949237000      2.266333000
H        4.052887000      1.436995000      3.698336000
H        4.913586000      1.972723000      2.257618000
C        1.187049000      2.286745000      4.129086000
H        1.315605000      2.022916000      3.081801000
H        0.125130000      2.201412000      4.364410000
H        1.720740000      1.552227000      4.733808000
H        3.109801000      2.956582000      6.437447000
C        1.296395000      4.774228000      3.400155000
C       -0.127713000      4.519843000      2.880403000
H       -0.260702000      5.219404000      2.053715000
H       -0.173564000      3.518226000      2.448631000
C        1.294554000      6.173168000      4.058158000
H        1.239823000      6.875491000      3.221776000
H        2.237410000      6.361369000      4.570470000
C        0.160824000      6.433355000      5.043514000
H        0.292992000      5.814503000      5.939803000
H        0.212078000      7.471747000      5.388250000
C       -1.231372000      4.720335000      3.905372000
H       -2.201842000      4.503176000      3.447841000
H       -1.121563000      4.016859000      4.739856000
C       -1.204577000      6.138290000      4.449991000
H       -1.990331000      6.287408000      5.196969000
H       -1.405639000      6.839899000      3.631408000
C        3.638132000      4.665772000      2.384914000
C        4.230576000      6.036002000      2.787135000
H        3.717378000      6.761873000      2.150215000
H        3.976236000      6.282025000      3.817483000
C        4.207646000      4.323918000      0.998774000
H        3.755245000      5.047271000      0.318507000
H        3.839212000      3.341364000      0.697021000
C        5.721405000      4.394658000      0.890139000
H        6.195371000      3.668958000      1.562340000
H        6.030612000      4.120479000     -0.123570000
C        5.741263000      6.167817000      2.629723000
H        6.042072000      7.193339000      2.869649000
H        6.251458000      5.528141000      3.360479000
C        6.217054000      5.787713000      1.239490000
H        7.308149000      5.844066000      1.176262000
H        5.818268000      6.502526000      0.509527000

50
cis,cis-9 (open, oh eq) reduced, ax anion, G=-870.052879 Hartree
O        3.627207000      2.814885000      5.630374000
N        2.130757000      4.680377000      2.124115000
O        1.746781000      3.553998000      1.361285000
C        4.036447000      3.565256000      3.392066000
H        5.058295000      3.801636000      3.712649000
C        1.674501000      3.675354000      4.413855000
H        1.229917000      3.982179000      5.371281000
C        3.183822000      3.745065000      4.641233000
H        3.397520000      4.749358000      5.024257000
C        4.058280000      2.133374000      2.864055000
H        3.166442000      1.945412000      2.271482000
H        4.117777000      1.421761000      3.689399000
H        4.930487000      1.975589000      2.226092000
C        1.161859000      2.269033000      4.118110000
H        1.312885000      2.038008000      3.066510000
H        0.094100000      2.196480000      4.335046000
H        1.677186000      1.534032000      4.739985000
H        3.063567000      2.926349000      6.399219000
C        1.279780000      4.742992000      3.353267000
C       -0.165915000      4.544567000      2.876074000
H       -0.324699000      5.259986000      2.060198000
H       -0.250239000      3.558163000      2.432513000
C        1.321268000      6.154013000      3.983832000
H        1.228105000      6.870525000      3.161188000
H        2.276263000      6.356143000      4.459348000
C        0.240652000      6.438825000      5.023192000
H        0.407188000      5.819398000      5.912114000
H        0.341406000      7.475998000      5.357760000
C       -1.229436000      4.770191000      3.939179000
H       -2.217315000      4.576876000      3.509220000
H       -1.106228000      4.052543000      4.758514000
C       -1.157431000      6.179131000      4.497997000
H       -1.902512000      6.333789000      5.284303000
H       -1.385026000      6.894571000      3.698296000
C        3.610666000      4.632787000      2.343246000
C        4.154714000      6.020680000      2.753358000
H        3.673785000      6.754380000      2.098179000
H        3.870393000      6.283204000      3.767967000
C        4.228065000      4.338187000      0.968541000
H        3.801360000      5.071983000      0.274013000
H        3.876153000      3.367806000      0.634416000
C        5.744222000      4.437392000      0.910925000
H        6.199859000      3.704098000      1.586147000
H        6.086057000      4.179983000     -0.096596000
C        5.669755000      6.182115000      2.664037000
H        5.928129000      7.212454000      2.927792000
H        6.155436000      5.549267000      3.415671000
C        6.216506000      5.827310000      1.295213000
H        7.308686000      5.893893000      1.284666000
H        5.846243000      6.549070000      0.556854000

50
cis,cis-9 (semi-open, oh eq) reduced, eq anion, G=-870.055444 Hartree
O        2.812165000      1.872758000      6.311316000
N        1.432592000      4.339836000      3.237478000
O        1.035609000      5.439344000      2.459939000
C        3.412308000      5.620245000      4.341415000
H        2.890508000      5.731293000      5.288470000
H        4.454688000      5.386373000      4.600383000
C        3.409306000      6.944692000      3.593918000
H        2.380177000      7.180551000      3.320408000
H        3.794423000      7.736044000      4.248129000
C        2.874525000      4.402270000      3.538963000
C        3.265078000      3.115158000      4.316456000
H        4.271605000      3.288537000      4.715129000
C        0.877746000      2.889456000      5.184111000
H        0.348724000      2.971554000      6.142809000
C        2.360687000      2.977577000      5.527953000
H        2.496003000      3.883585000      6.127796000
C        3.756356000      5.712857000      1.454836000
H        4.421912000      5.583489000      0.592771000
H        2.757233000      5.957808000      1.095892000
C        3.663992000      4.394792000      2.212858000
H        4.685337000      4.071167000      2.456461000
H        3.240754000      3.626610000      1.562531000
C        4.256494000      6.844485000      2.336728000
H        5.300507000      6.656027000      2.623234000
H        4.250861000      7.790646000      1.785266000
C        3.347675000      1.852379000      3.462179000
H        4.276475000      1.834357000      2.890437000
H        2.522253000      1.791781000      2.756037000
H        3.328994000      0.963440000      4.093135000
C        0.467554000      1.545745000      4.588455000
H        0.682663000      1.484594000      3.524201000
H       -0.601774000      1.375150000      4.720694000
H        0.997312000      0.733675000      5.088557000
H        2.227789000      1.796689000      7.068677000
C        0.474816000      4.132820000      4.353564000
C       -0.884672000      3.907532000      3.673646000
H       -1.001584000      4.750210000      2.990596000
H       -0.825628000      3.011419000      3.052586000
C        0.322720000      5.365874000      5.275813000
H        0.305427000      6.226139000      4.600398000
H        1.197221000      5.478434000      5.915746000
C       -0.907465000      5.370061000      6.177117000
H       -0.807461000      4.593994000      6.946299000
H       -0.956065000      6.321223000      6.718175000
C       -2.075699000      3.839684000      4.614128000
H       -2.988589000      3.659040000      4.037556000
H       -1.980332000      2.996762000      5.309777000
C       -2.195616000      5.125399000      5.413725000
H       -3.047872000      5.085355000      6.099129000
H       -2.378324000      5.959648000      4.725725000

50
cis,cis-9 (semi-open, oh eq) reduced, ax anion, G=-870.053594 Hartree
O        2.701363000      3.621910000      6.783469000
N        1.505956000      4.279969000      3.352046000
O        1.330053000      3.210875000      2.454940000
C        3.373511000      5.648967000      4.404530000
H        2.947486000      5.743957000      5.397536000
H        4.457139000      5.584668000      4.555709000
C        3.096221000      6.894762000      3.572928000
H        2.020009000      6.994411000      3.414188000
H        3.423193000      7.783724000      4.122947000
C        2.952456000      4.339485000      3.711139000
C        3.350373000      3.080173000      4.516738000
H        3.164735000      2.265937000      3.807846000
C        0.948880000      2.786587000      5.232716000
H        0.909783000      2.039087000      4.431664000
C        2.411178000      2.771043000      5.668698000
H        2.630977000      1.736672000      5.984174000
C        3.439399000      5.530206000      1.507298000
H        3.998272000      5.453131000      0.568252000
H        2.375808000      5.520069000      1.255915000
C        3.735897000      4.326398000      2.385723000
H        4.805667000      4.323871000      2.620466000
H        3.489697000      3.404271000      1.863761000
C        3.788689000      6.827312000      2.220727000
H        4.875201000      6.871619000      2.371291000
H        3.522214000      7.694747000      1.608101000
C        4.799829000      2.995711000      4.971704000
H        5.497239000      3.077804000      4.137206000
H        4.982991000      2.031607000      5.456943000
H        5.046828000      3.773195000      5.695498000
C        0.066393000      2.299271000      6.372516000
H       -0.956958000      2.112061000      6.050839000
H        0.012135000      3.003537000      7.207211000
H        0.460232000      1.356085000      6.766838000
H        2.070740000      3.412925000      7.475145000
C        0.545652000      4.082123000      4.491761000
C       -0.823962000      3.925257000      3.792998000
H       -0.796384000      4.626091000      2.952321000
H       -0.870317000      2.932747000      3.347669000
C        0.496933000      5.340565000      5.381127000
H        0.647384000      6.193634000      4.713147000
H        1.323553000      5.331526000      6.084406000
C       -0.786326000      5.595458000      6.167245000
H       -0.909122000      4.855053000      6.963317000
H       -0.694589000      6.565207000      6.667184000
C       -2.086244000      4.214728000      4.595700000
H       -2.944384000      4.172236000      3.916767000
H       -2.263939000      3.447002000      5.354033000
C       -2.015002000      5.564358000      5.282123000
H       -2.921704000      5.759366000      5.862836000
H       -1.941676000      6.356913000      4.526853000

50
cis,cis-9 (closed, oh eq) reduced, eq anion, G=-870.047306 Hartree
O        2.842563000      1.902254000      6.441763000
N        1.399260000      4.389389000      3.406701000
O        0.980883000      5.423372000      2.552776000
C        3.542121000      5.574881000      4.311917000
H        3.149971000      5.699650000      5.318094000
H        4.598083000      5.298304000      4.441385000
C        0.540614000      5.456070000      5.627005000
H       -0.052928000      5.114759000      6.486982000
H        1.537284000      5.643379000      6.018892000
C        3.504002000      6.898340000      3.565185000
H        2.462776000      7.161364000      3.374750000
H        3.959455000      7.683888000      4.179538000
C        0.538644000      4.289574000      4.599378000
C        2.863680000      4.385818000      3.575109000
C        3.256924000      3.085684000      4.331401000
H        4.294080000      3.214697000      4.662343000
C        0.923989000      2.991966000      5.365084000
H        0.466215000      3.065210000      6.358543000
C        2.428914000      2.981942000      5.606773000
H        2.660388000      3.862067000      6.209252000
C        3.630960000      5.650717000      1.413254000
H        4.226054000      5.486395000      0.506600000
H        2.619643000      5.935752000      1.127162000
C       -0.080052000      6.750776000      5.126852000
H        0.010132000      7.526650000      5.896189000
H        0.458937000      7.074323000      4.235470000
C        3.530200000      4.339002000      2.182969000
H        4.548901000      3.958558000      2.338946000
H        3.010870000      3.599535000      1.570635000
C       -0.932420000      4.147364000      4.151485000
H       -0.984099000      3.417714000      3.340783000
H       -1.473863000      3.709634000      5.001266000
C        4.241578000      6.767027000      2.243525000
H        5.298751000      6.546289000      2.446334000
H        4.221284000      7.710110000      1.687215000
C       -1.660982000      5.419999000      3.736304000
H       -1.211893000      5.761963000      2.804913000
H       -2.717245000      5.183603000      3.558641000
C       -1.540353000      6.521792000      4.775736000
H       -2.005082000      7.443373000      4.409667000
H       -2.085265000      6.236999000      5.686507000
C        3.230664000      1.827441000      3.466805000
H        2.344395000      1.790312000      2.837615000
H        3.259394000      0.914773000      4.068018000
H        4.104647000      1.791058000      2.815946000
C        0.387343000      1.708826000      4.735311000
H        0.523801000      1.700534000      3.656444000
H       -0.678150000      1.598208000      4.938332000
H        0.870711000      0.818763000      5.146539000
H        2.680586000      1.082553000      5.970910000

50
cis,cis-9 (closed, oh eq) reduced, ax anion, G=-870.053251 Hartree
O        2.836977000      1.830841000      6.448222000
N        1.404567000      4.516700000      3.422378000
O        0.975499000      3.681169000      2.363903000
C        3.530851000      5.541525000      4.340971000
H        3.180570000      5.644101000      5.365295000
H        4.598014000      5.299869000      4.421366000
C        0.575016000      5.418458000      5.642508000
H       -0.061789000      5.098655000      6.476720000
H        1.559380000      5.577406000      6.076289000
C        3.405709000      6.873102000      3.616504000
H        2.351371000      7.137143000      3.528783000
H        3.888142000      7.659421000      4.206367000
C        0.557739000      4.256630000      4.619881000
C        2.873041000      4.349539000      3.605351000
C        3.271791000      3.044021000      4.359072000
H        4.304903000      3.180838000      4.704908000
C        0.928617000      2.947931000      5.382287000
H        0.473538000      3.021991000      6.378743000
C        2.433476000      2.926461000      5.627326000
H        2.667869000      3.795325000      6.246008000
C        3.396453000      5.642138000      1.457024000
H        3.869605000      5.545782000      0.473765000
H        2.332070000      5.823035000      1.286696000
C        0.024760000      6.735500000      5.116410000
H        0.075494000      7.493903000      5.904662000
H        0.648466000      7.087088000      4.293984000
C        3.538239000      4.337220000      2.221120000
H        4.605538000      4.128581000      2.376320000
H        3.109127000      3.526541000      1.642052000
C       -0.907012000      4.158830000      4.169544000
H       -0.981404000      3.369676000      3.428970000
H       -1.497947000      3.870016000      5.049330000
C        4.005444000      6.803887000      2.223088000
H        5.090405000      6.656634000      2.301005000
H        3.853803000      7.748600000      1.691249000
C       -1.470429000      5.450224000      3.602102000
H       -0.897012000      5.713601000      2.709502000
H       -2.506185000      5.289954000      3.283565000
C       -1.400126000      6.579839000      4.615086000
H       -1.761239000      7.518647000      4.183229000
H       -2.059720000      6.347928000      5.461274000
C        3.258070000      1.789949000      3.487482000
H        2.360670000      1.766197000      2.874690000
H        3.320550000      0.873186000      4.082767000
H        4.123071000      1.781437000      2.822697000
C        0.384573000      1.673078000      4.741159000
H        0.543946000      1.692951000      3.666243000
H       -0.687548000      1.585621000      4.923382000
H        0.841861000      0.772819000      5.164038000
H        2.668093000      1.022517000      5.960109000

30
12 (oh, ax) reduced, eq anion, G=-558.398045 Hartree
O        3.788478000      4.863490000      5.561968000
N        2.125232000      4.731047000      2.189423000
O        1.707379000      5.645736000      1.221102000
C        4.034255000      3.735929000      3.378535000
H        3.846693000      2.730822000      2.984712000
C        1.819508000      3.882495000      4.470246000
H        1.511247000      2.896976000      4.107144000
C        3.312955000      3.817073000      4.712211000
H        3.535463000      2.901927000      5.270128000
H        3.289502000      5.656512000      5.362120000
C        1.360208000      4.913558000      3.433169000
C        3.596714000      4.743950000      2.313057000
H        5.113739000      3.818025000      3.537892000
H        1.295523000      4.051492000      5.416487000
C        1.357985000      6.351846000      3.978888000
H        1.043693000      7.007730000      3.166569000
H        0.657208000      6.449003000      4.811470000
H        2.330264000      6.718058000      4.309248000
C       -0.099018000      4.585901000      3.114107000
H       -0.172200000      3.585529000      2.681314000
H       -0.706122000      4.617488000      4.023168000
H       -0.493318000      5.302890000      2.395772000
C        4.143896000      4.246070000      0.975572000
H        5.229304000      4.123882000      1.027713000
H        3.694740000      3.282746000      0.722229000
H        3.901461000      4.957591000      0.187599000
C        4.214461000      6.132493000      2.553428000
H        4.211364000      6.435802000      3.598267000
H        5.256152000      6.147509000      2.222011000
H        3.647049000      6.854397000      1.964320000

30
12 (oh, ax) reduced, ax anion, G=-558.392362 Hartree
O        3.833275000      4.940746000      5.408788000
N        2.085844000      4.717340000      2.097640000
O        1.735741000      3.440173000      1.617705000
C        4.037402000      3.757561000      3.324107000
H        3.852047000      2.757399000      2.927594000
C        1.804897000      3.925975000      4.438670000
H        1.482075000      2.941480000      4.091553000
C        3.308104000      3.844353000      4.651455000
H        3.519599000      2.923180000      5.213196000
H        3.278690000      5.045272000      6.184668000
C        1.350388000      4.933737000      3.375183000
C        3.568168000      4.752121000      2.252645000
H        5.114723000      3.853747000      3.492621000
H        1.302161000      4.118118000      5.394329000
C        1.440599000      6.375951000      3.883671000
H        1.314530000      7.071941000      3.050782000
H        0.628849000      6.551746000      4.594807000
H        2.369617000      6.603356000      4.394536000
C       -0.129301000      4.691378000      3.089609000
H       -0.266881000      3.695715000      2.677097000
H       -0.710421000      4.803152000      4.009302000
H       -0.496447000      5.423588000      2.363534000
C        4.168463000      4.327268000      0.915264000
H        5.259203000      4.297156000      0.988663000
H        3.783193000      3.351460000      0.631729000
H        3.898995000      5.048076000      0.137089000
C        4.108160000      6.160670000      2.520168000
H        4.026059000      6.468693000      3.556414000
H        5.169717000      6.187865000      2.259508000
H        3.588350000      6.884531000      1.888308000

30
12 (oh, eq) reduced, eq anion, G=-558.403769 Hartree
O        3.649613000      2.701282000      5.463466000
N        2.093308000      4.741149000      2.149089000
O        1.713815000      5.728258000      1.239636000
C        3.959840000      3.640699000      3.306366000
H        3.708457000      2.657608000      2.892690000
C        1.753673000      3.777072000      4.377325000
H        1.486041000      2.795695000      3.970403000
C        3.244128000      3.782376000      4.624110000
H        3.537202000      4.724607000      5.102369000
H        3.166054000      2.774608000      6.289200000
C        1.309549000      4.861383000      3.394798000
C        3.562662000      4.718938000      2.298019000
H        5.043395000      3.665861000      3.457907000
H        1.208631000      3.901513000      5.320148000
C        1.359815000      6.251007000      4.047665000
H        1.338479000      6.990005000      3.245252000
H        0.494384000      6.404742000      4.697517000
H        2.254834000      6.409740000      4.648342000
C       -0.145394000      4.581018000      3.026346000
H       -0.221704000      3.620684000      2.510649000
H       -0.767860000      4.547071000      3.924728000
H       -0.520038000      5.358788000      2.361809000
C        4.131713000      4.309577000      0.941896000
H        5.217038000      4.190874000      1.001396000
H        3.693097000      3.361193000      0.621879000
H        3.893857000      5.067757000      0.197247000
C        4.181414000      6.075980000      2.666149000
H        4.122505000      6.297866000      3.731288000
H        5.235452000      6.112394000      2.378953000
H        3.634478000      6.842970000      2.115014000

30
12 (oh, eq) reduced, ax anion, G=-558.398045 Hartree
O        3.625373000      2.653315000      5.417215000
N        2.065198000      4.732089000      2.085871000
O        1.694942000      3.517093000      1.481164000
C        3.959494000      3.628994000      3.277952000
H        3.698698000      2.660801000      2.843151000
C        1.738032000      3.775210000      4.365649000
H        1.452705000      2.804016000      3.954204000
C        3.234514000      3.757810000      4.596385000
H        3.544397000      4.682410000      5.100630000
H        3.107996000      2.696761000      6.224812000
C        1.306223000      4.855421000      3.361468000
C        3.543555000      4.714300000      2.273751000
H        5.042067000      3.654719000      3.439079000
H        1.209225000      3.914323000      5.316332000
C        1.409336000      6.250593000      3.988497000
H        1.333771000      7.016051000      3.213364000
H        0.577698000      6.390525000      4.683355000
H        2.322887000      6.423868000      4.550859000
C       -0.170577000      4.656914000      3.036462000
H       -0.317511000      3.693935000      2.556241000
H       -0.764306000      4.715726000      3.952767000
H       -0.515010000      5.441672000      2.355953000
C        4.170954000      4.392767000      0.920989000
H        5.258371000      4.335395000      1.019127000
H        3.777778000      3.452481000      0.545134000
H        3.934557000      5.181440000      0.200283000
C        4.114649000      6.077594000      2.681820000
H        4.032304000      6.299514000      3.742556000
H        5.178588000      6.105834000      2.434456000
H        3.617844000      6.875163000      2.125866000

42
13 (oh, ax) reduced, eq anion, G=-715.389947 Hartree
O        3.602882000      4.761620000      5.481237000
N        2.044280000      4.873087000      2.086972000
O        1.582221000      5.750393000      1.097153000
C        3.921023000      3.807321000      3.217087000
H        3.753764000      2.830832000      2.750009000
C        1.683795000      3.836231000      4.260433000
H        1.415411000      2.878900000      3.809518000
C        3.169168000      3.779716000      4.535599000
H        3.398228000      2.828629000      5.027285000
H        3.125468000      5.574126000      5.304688000
C        1.236416000      4.952834000      3.304143000
C        3.506328000      4.886142000      2.198265000
H        4.995602000      3.885421000      3.409322000
H        1.133593000      3.912163000      5.203438000
C        1.251290000      6.314387000      4.066553000
H        0.929584000      6.134628000      5.099924000
H        2.283025000      6.669830000      4.118114000
C       -0.224736000      4.654690000      2.919044000
H       -0.807306000      4.594597000      3.847168000
H       -0.602077000      5.507394000      2.359042000
C        4.085642000      4.370285000      0.857729000
H        5.064770000      3.927914000      1.081293000
C        4.241965000      6.202186000      2.597459000
H        4.249893000      6.282206000      3.686296000
H        5.297629000      6.049268000      2.334861000
C        3.787125000      7.538156000      2.030482000
H        3.901724000      7.592511000      0.950305000
H        2.736797000      7.715512000      2.241330000
H        4.381849000      8.344656000      2.474626000
C        0.413336000      7.449562000      3.491590000
H        0.600922000      7.530813000      2.421755000
H       -0.654891000      7.281370000      3.641217000
H        0.664759000      8.395596000      3.979744000
C       -0.448505000      3.414219000      2.074866000
H       -0.121828000      2.494624000      2.565567000
H       -1.511923000      3.297050000      1.847569000
H        0.099280000      3.516164000      1.138514000
C        4.258711000      5.333271000     -0.303740000
H        5.034565000      6.076067000     -0.103565000
H        4.562545000      4.786976000     -1.202046000
H        3.317953000      5.848288000     -0.488315000
H        3.436947000      3.544193000      0.551644000

42
13 (oh, ax) reduced, ax anion, G=-715.384729 Hartree
O        3.503774000      4.604218000      5.474642000
N        2.129684000      4.997171000      1.950916000
O        1.765351000      3.920691000      1.118786000
C        3.973576000      3.780958000      3.179120000
H        3.830585000      2.836421000      2.646129000
C        1.672447000      3.740997000      4.069787000
H        1.463380000      2.832206000      3.504605000
C        3.136999000      3.677234000      4.444058000
H        3.338058000      2.698953000      4.893536000
H        2.974029000      5.394960000      5.365235000
C        1.275521000      4.918453000      3.166299000
C        3.604808000      4.919439000      2.205861000
H        5.035029000      3.842374000      3.441227000
H        1.048578000      3.717516000      4.969979000
C        1.298122000      6.251265000      3.953100000
H        0.870163000      6.059607000      4.944266000
H        2.323894000      6.579347000      4.114065000
C       -0.200591000      4.720860000      2.741114000
H       -0.823946000      5.173340000      3.521433000
H       -0.351647000      5.319309000      1.841176000
C        4.302532000      4.540534000      0.884331000
H        5.371073000      4.437538000      1.109714000
C        4.258473000      6.220693000      2.741913000
H        4.158597000      6.268794000      3.826542000
H        5.335566000      6.090942000      2.583849000
C        3.845093000      7.561762000      2.157615000
H        4.055079000      7.637598000      1.093118000
H        2.783291000      7.749828000      2.287974000
H        4.391866000      8.365997000      2.658386000
C        0.541823000      7.413923000      3.319287000
H        0.768701000      7.490166000      2.255475000
H       -0.538381000      7.303666000      3.418847000
H        0.820224000      8.357263000      3.794289000
C       -0.724583000      3.313698000      2.503001000
H       -0.782093000      2.734699000      3.428306000
H       -1.737972000      3.360317000      2.092399000
H       -0.071403000      2.799368000      1.800703000
C        4.123300000      5.456320000     -0.315598000
H        4.734735000      6.358039000     -0.259768000
H        4.412818000      4.933616000     -1.231757000
H        3.077964000      5.748863000     -0.410325000
H        3.921583000      3.557527000      0.618960000

42
13 (oh, eq) reduced, eq anion, 1st conformer, G=-715.395692 Hartree
O        3.596456000      2.797867000      5.357335000
N        2.031089000      4.865247000      2.093866000
O        1.578109000      5.744899000      1.101880000
C        3.895083000      3.783440000      3.222864000
H        3.670830000      2.800417000      2.794679000
C        1.682415000      3.834447000      4.268909000
H        1.467195000      2.855543000      3.833114000
C        3.165259000      3.884769000      4.535269000
H        3.423887000      4.823989000      5.038550000
H        3.092362000      2.832630000      6.173228000
C        1.215972000      4.937734000      3.309777000
C        3.492606000      4.867619000      2.208401000
H        4.975892000      3.828995000      3.388590000
H        1.121626000      3.909047000      5.207086000
C        1.222230000      6.282731000      4.093347000
H        0.831116000      6.085297000      5.099334000
H        2.256967000      6.593457000      4.237018000
C       -0.240053000      4.631264000      2.917628000
H       -0.826009000      4.567546000      3.843255000
H       -0.620683000      5.482782000      2.356721000
C        4.076182000      4.364320000      0.866472000
H        5.050389000      3.911400000      1.089560000
C        4.229967000      6.169883000      2.640963000
H        4.207408000      6.234871000      3.732929000
H        5.289607000      6.017613000      2.395262000
C        3.787947000      7.516273000      2.090183000
H        3.913314000      7.585116000      1.011946000
H        2.737211000      7.694653000      2.295387000
H        4.382036000      8.313232000      2.551827000
C        0.439304000      7.440652000      3.487620000
H        0.668492000      7.518151000      2.425477000
H       -0.638731000      7.299575000      3.591928000
H        0.692234000      8.380570000      3.987319000
C       -0.450288000      3.387837000      2.074809000
H       -0.107234000      2.475349000      2.567579000
H       -1.512327000      3.254388000      1.849762000
H        0.093969000      3.495030000      1.136913000
C        4.261924000      5.342103000     -0.280410000
H        5.039649000      6.078535000     -0.064565000
H        4.569022000      4.807087000     -1.184346000
H        3.324286000      5.863330000     -0.463497000
H        3.422481000      3.547714000      0.546252000

42
13 (oh, eq) reduced, eq anion, 2nd conformer, G=-715.395968 Hartree
O        3.505922000      2.825072000      5.389343000
N        1.924702000      4.897472000      2.135818000
O        1.476865000      5.775099000      1.139881000
C        3.801983000      3.817499000      3.254179000
H        3.569459000      2.838734000      2.826452000
C        1.591300000      3.858186000      4.305000000
H        1.368524000      2.875675000      3.875800000
C        3.076598000      3.912800000      4.567444000
H        3.339142000      4.851413000      5.069797000
H        2.998142000      2.856435000      6.203178000
C        1.090607000      4.947026000      3.339587000
C        3.383889000      4.918365000      2.271001000
H        4.883289000      3.859698000      3.413348000
H        1.036318000      3.936650000      5.247149000
C        1.004679000      6.261359000      4.172249000
H        0.141126000      6.142859000      4.840513000
H        1.867996000      6.304319000      4.843031000
C       -0.335251000      4.485176000      2.953695000
H       -0.790696000      4.063041000      3.858422000
H       -0.200318000      3.650593000      2.259262000
C        3.980577000      4.567584000      0.896974000
H        5.067025000      4.473295000      1.018001000
C        4.032873000      6.251285000      2.743479000
H        3.511304000      6.590030000      3.638892000
H        5.057977000      6.028684000      3.065409000
C        4.076118000      7.393138000      1.735789000
H        4.823582000      7.219005000      0.958598000
H        3.103135000      7.486791000      1.254140000
H        4.336186000      8.334317000      2.229535000
C        0.900218000      7.606413000      3.472241000
H        1.737840000      7.760959000      2.799227000
H       -0.005079000      7.695945000      2.875670000
H        0.894080000      8.408105000      4.219439000
C       -1.312379000      5.484911000      2.359993000
H       -2.227925000      4.973311000      2.047344000
H       -1.604692000      6.247077000      3.086272000
H       -0.856862000      5.974432000      1.501410000
C        3.411740000      3.329286000      0.230932000
H        3.584738000      2.417315000      0.806949000
H        2.336439000      3.456893000      0.107689000
H        3.864915000      3.181279000     -0.753414000
H        3.801708000      5.413127000      0.236140000

42
13 (oh, eq) reduced, eq anion, 3rd conformer, G=-715.408494 Hartree
O        3.792353000      2.689684000      5.345427000
N        2.085135000      4.826742000      2.168515000
O        1.617925000      5.847130000      1.338346000
C        3.994423000      3.715793000      3.218379000
H        3.751827000      2.746624000      2.768089000
C        1.818774000      3.705215000      4.345788000
H        1.599724000      2.720920000      3.921447000
C        3.311449000      3.779777000      4.556735000
H        3.574616000      4.716632000      5.062085000
H        3.319529000      2.703474000      6.180435000
C        1.298219000      4.801503000      3.415880000
C        3.559054000      4.825120000      2.255711000
H        5.079275000      3.744879000      3.347953000
H        1.292937000      3.769114000      5.305149000
C        1.279369000      6.159459000      4.156100000
H        1.256953000      6.910933000      3.362404000
H        2.219492000      6.290758000      4.694522000
C       -0.148467000      4.450278000      3.016811000
H       -0.712547000      4.238620000      3.930869000
H       -0.594644000      5.339325000      2.566805000
C        4.122558000      4.396652000      0.882440000
H        5.167834000      4.101996000      1.032522000
C        4.160810000      6.183422000      2.668871000
H        3.872873000      6.405977000      3.696476000
H        3.663358000      6.929917000      2.046634000
C        5.673192000      6.319733000      2.566771000
H        6.038462000      6.178168000      1.548321000
H        5.989680000      7.315562000      2.889289000
H        6.193756000      5.598681000      3.202504000
C        0.145658000      6.394262000      5.144122000
H        0.293203000      7.338786000      5.675174000
H       -0.827859000      6.446469000      4.653980000
H        0.088656000      5.606571000      5.901526000
C       -0.297768000      3.292060000      2.049439000
H        0.152973000      2.371775000      2.428972000
H       -1.355662000      3.083353000      1.864819000
H        0.182688000      3.534827000      1.102653000
C        4.049111000      5.379705000     -0.273991000
H        4.482996000      4.936157000     -1.175719000
H        3.011146000      5.652922000     -0.450414000
H        4.601246000      6.299158000     -0.065585000
H        3.587455000      3.481973000      0.608555000

42
13 (oh, eq) reduced, eq anion, 4th conformer, G=-715.395757 Hartree
O        3.524090000      2.603797000      5.465166000
N        2.561864000      5.575207000      2.815984000
O        2.223804000      6.591769000      1.919045000
C        4.002070000      3.650770000      3.399887000
H        3.742463000      2.681929000      2.959912000
C        1.748015000      3.796061000      4.311886000
H        1.534703000      2.873702000      3.761600000
C        3.213512000      3.756702000      4.676093000
H        3.498495000      4.655919000      5.226464000
H        2.988480000      2.645650000      6.260327000
C        1.382600000      5.025635000      3.472718000
C        3.707578000      4.776338000      2.382737000
H        5.073299000      3.614796000      3.617889000
H        1.125607000      3.775253000      5.213754000
C        0.834316000      6.140219000      4.400556000
H        0.668952000      7.001478000      3.750044000
H       -0.143581000      5.822707000      4.779900000
C        0.173873000      4.692502000      2.560962000
H       -0.626797000      4.341157000      3.222529000
H       -0.163812000      5.638983000      2.134610000
C        3.641397000      4.067087000      1.001971000
H        4.567313000      3.482376000      0.912290000
C        4.916474000      5.733774000      2.329490000
H        5.778806000      5.166939000      1.958854000
H        4.687096000      6.501195000      1.590489000
C        5.265839000      6.407107000      3.641419000
H        6.117117000      7.082601000      3.521343000
H        4.412482000      6.983587000      3.997476000
H        5.528862000      5.685376000      4.419518000
C        1.712575000      6.554052000      5.565170000
H        1.295249000      7.427321000      6.073534000
H        1.810001000      5.762496000      6.312954000
H        2.712943000      6.809544000      5.214124000
C        0.353598000      3.694060000      1.436514000
H        0.792662000      2.752626000      1.777429000
H       -0.613113000      3.452389000      0.986031000
H        0.993808000      4.099550000      0.655216000
C        3.478896000      4.924078000     -0.242019000
H        3.375686000      4.293783000     -1.131596000
H        2.607914000      5.567680000     -0.131792000
H        4.344132000      5.571942000     -0.401429000
H        2.839440000      3.329517000      1.045013000

42
13 (oh, eq) reduced, eq anion, 5th conformer, G=-715.386475 Hartree
O        3.506922000      2.804162000      5.316334000
N        2.023691000      4.967648000      2.048082000
O        1.670967000      5.958508000      1.117906000
C        3.858510000      3.813479000      3.198973000
H        3.615302000      2.842909000      2.752890000
C        1.641748000      3.891757000      4.202467000
H        1.427832000      2.927761000      3.730240000
C        3.116541000      3.912702000      4.503514000
H        3.385426000      4.838436000      5.025249000
H        2.991390000      2.840330000      6.125025000
C        1.184258000      5.019884000      3.257511000
C        3.489748000      4.927019000      2.205634000
H        4.938686000      3.831532000      3.372787000
H        1.056771000      3.938802000      5.127341000
C        1.213523000      6.338892000      4.076738000
H        0.831027000      6.110335000      5.079183000
H        2.256737000      6.619428000      4.220788000
C       -0.266738000      4.607954000      2.905286000
H       -0.839490000      4.649411000      3.841701000
H       -0.215633000      3.546968000      2.638323000
C        4.087859000      4.449828000      0.859885000
H        5.040308000      3.955211000      1.088584000
C        4.246378000      6.200286000      2.688915000
H        4.210122000      6.232572000      3.781829000
H        5.305090000      6.023647000      2.455971000
C        3.862745000      7.580044000      2.178080000
H        3.988989000      7.672942000      1.102109000
H        2.821516000      7.801318000      2.390560000
H        4.496348000      8.333177000      2.661686000
C        0.456625000      7.547470000      3.545235000
H        0.681110000      7.689256000      2.489851000
H       -0.622532000      7.428410000      3.655776000
H        0.739433000      8.446114000      4.102254000
C       -1.052063000      5.302675000      1.801679000
H       -1.968031000      4.737101000      1.599006000
H       -1.345191000      6.318638000      2.062572000
H       -0.432383000      5.366344000      0.909234000
C        4.337492000      5.458623000     -0.247561000
H        4.654019000      4.944104000     -1.160118000
H        3.423937000      6.018245000     -0.438137000
H        5.131892000      6.161203000      0.015773000
H        3.413625000      3.668421000      0.496887000

42
13 (oh, eq) reduced, ax anion, 1st conformer, G=-715.393529 Hartree
O        3.516720000      2.585901000      5.186720000
N        2.126110000      4.984700000      1.980272000
O        1.797673000      3.876176000      1.172531000
C        3.933647000      3.723433000      3.142533000
H        3.646603000      2.813800000      2.609063000
C        1.683665000      3.768045000      4.118615000
H        1.468872000      2.826739000      3.610941000
C        3.160744000      3.753112000      4.437518000
H        3.436440000      4.632866000      5.032171000
H        2.936313000      2.547268000      5.950715000
C        1.262566000      4.917869000      3.187442000
C        3.592552000      4.920400000      2.234026000
H        5.010586000      3.684935000      3.337077000
H        1.090175000      3.796596000      5.041004000
C        1.242479000      6.249184000      3.972977000
H        0.676578000      6.062989000      4.892742000
H        2.240611000      6.526351000      4.298796000
C       -0.203214000      4.693894000      2.737706000
H       -0.848661000      5.183706000      3.476577000
H       -0.331236000      5.244557000      1.804557000
C        4.306774000      4.675849000      0.887271000
H        5.376003000      4.861582000      1.049432000
C        4.232774000      6.169312000      2.888877000
H        3.934640000      6.242661000      3.932607000
H        5.306174000      5.954657000      2.930389000
C        4.041771000      7.527727000      2.232054000
H        4.651123000      7.635687000      1.334781000
H        3.003601000      7.695741000      1.952590000
H        4.338348000      8.324075000      2.919693000
C        0.616639000      7.432156000      3.246026000
H        1.010189000      7.518197000      2.233544000
H       -0.467721000      7.337792000      3.169347000
H        0.827760000      8.365578000      3.773079000
C       -0.713744000      3.274133000      2.555722000
H       -0.778138000      2.736348000      3.505312000
H       -1.721740000      3.292668000      2.129699000
H       -0.047425000      2.733965000      1.885979000
C        3.818432000      5.461638000     -0.319252000
H        3.939438000      6.538788000     -0.213987000
H        4.371776000      5.156006000     -1.212767000
H        2.762720000      5.235584000     -0.464231000
H        4.202830000      3.617517000      0.649435000

42
10 (open, chair) reduced, eq anion, G=-790.393157 Hartree
O        3.784675000      4.120882000      5.772457000
N        2.183491000      4.706291000      2.228302000
O        1.805999000      5.672190000      1.293063000
C        4.050704000      3.651001000      3.444369000
H        3.800180000      2.657976000      3.058178000
C        1.800901000      3.782055000      4.483802000
H        1.276360000      3.914453000      5.429104000
C        3.273366000      3.865012000      4.697755000
C        1.345803000      4.820942000      3.442582000
C       -0.076159000      4.459872000      2.989710000
H       -0.275340000      5.083874000      2.116160000
H       -0.064540000      3.420725000      2.645979000
C        1.330881000      6.227145000      4.068146000
H        1.241753000      6.913712000      3.221994000
H        2.286067000      6.433922000      4.553203000
C        0.213818000      6.474565000      5.075377000
H        0.390890000      5.887162000      5.984359000
H        0.235220000      7.523590000      5.387862000
C       -1.156370000      4.674255000      4.036389000
H       -2.131580000      4.412592000      3.614891000
H       -1.004346000      4.005723000      4.892370000
C       -1.154138000      6.114202000      4.522561000
H       -1.927324000      6.270662000      5.280499000
H       -1.393555000      6.776969000      3.682272000
C        3.655222000      4.692023000      2.381245000
C        4.271485000      6.059766000      2.728293000
H        3.756690000      6.779926000      2.087028000
H        4.041276000      6.325289000      3.761288000
C        4.200299000      4.227934000      1.023272000
H        3.729305000      4.873763000      0.279677000
H        3.833657000      3.212214000      0.844198000
C        5.711441000      4.293149000      0.881586000
H        6.196500000      3.599840000      1.579249000
H        5.999007000      3.966041000     -0.122156000
C        5.780256000      6.156659000      2.530900000
H        6.102451000      7.186962000      2.712992000
H        6.296661000      5.544043000      3.279684000
C        6.214278000      5.702331000      1.148177000
H        7.302886000      5.752208000      1.052319000
H        5.797116000      6.380254000      0.393806000
H        5.118794000      3.687055000      3.654219000
H        1.574432000      2.785329000      4.091992000

42
10 (open, chair) reduced, ax anion, G=-790.390113 Hartree
O        3.784725000      4.002767000      5.765849000
N        2.146737000      4.595650000      2.159500000
O        1.827203000      3.343500000      1.619345000
C        4.034570000      3.601610000      3.418770000
H        3.725050000      2.640870000      2.990879000
C        1.792816000      3.746334000      4.463292000
H        1.265075000      3.858756000      5.409395000
C        3.264367000      3.803413000      4.674976000
C        1.334712000      4.775582000      3.389516000
C       -0.119981000      4.479562000      2.995702000
H       -0.346493000      5.116539000      2.132085000
H       -0.161525000      3.452496000      2.643332000
C        1.373390000      6.205531000      3.954426000
H        1.246744000      6.895759000      3.113779000
H        2.336564000      6.428946000      4.403009000
C        0.318060000      6.499185000      5.017954000
H        0.536433000      5.917383000      5.920414000
H        0.401166000      7.550296000      5.309321000
C       -1.150310000      4.740667000      4.081547000
H       -2.146012000      4.501218000      3.696596000
H       -0.983503000      4.071286000      4.933255000
C       -1.090434000      6.180711000      4.555979000
H       -1.810476000      6.363552000      5.358846000
H       -1.362179000      6.845002000      3.726661000
C        3.619702000      4.643024000      2.339545000
C        4.158669000      6.037268000      2.699200000
H        3.667576000      6.762551000      2.042098000
H        3.900651000      6.309101000      3.718518000
C        4.233797000      4.246063000      0.988626000
H        3.786635000      4.906113000      0.235352000
H        3.896650000      3.238624000      0.759269000
C        5.746543000      4.363037000      0.906126000
H        6.221021000      3.665804000      1.606138000
H        6.076143000      4.063062000     -0.093017000
C        5.673690000      6.183954000      2.580872000
H        5.941218000      7.220671000      2.805141000
H        6.160882000      5.573218000      3.349153000
C        6.202489000      5.776017000      1.219874000
H        7.293002000      5.856053000      1.190183000
H        5.811841000      6.459179000      0.455959000
H        5.105001000      3.602505000      3.619669000
H        1.564606000      2.772993000      4.013772000

42
10 (semi-open, chair) reduced, eq anion, G=-790.386307 Hartree
O        2.727794000      3.142333000      6.807668000
N        1.383562000      4.371915000      3.314633000
O        0.992419000      5.467046000      2.536261000
C        3.409728000      5.685761000      4.267715000
H        2.854243000      5.925156000      5.173059000
H        4.425915000      5.430633000      4.597150000
C        3.507503000      6.911674000      3.370146000
H        2.499743000      7.206499000      3.077806000
H        3.967805000      7.734116000      3.929743000
C        2.829419000      4.419755000      3.590428000
C        3.195359000      3.198026000      4.465185000
H        3.037804000      2.298030000      3.862430000
C        0.874077000      2.993630000      5.304231000
H        0.743832000      2.086459000      4.705466000
C        2.315890000      3.100266000      5.662682000
C        3.729417000      5.427904000      1.369537000
H        4.357581000      5.174560000      0.507954000
H        2.733868000      5.691407000      1.012811000
C        3.597668000      4.210299000      2.270822000
H        4.607404000      3.870705000      2.537410000
H        3.115736000      3.384013000      1.739620000
C        4.322758000      6.607810000      2.123043000
H        5.355387000      6.372349000      2.414973000
H        4.375508000      7.488238000      1.474697000
C        0.445715000      4.199504000      4.450119000
C       -0.908645000      3.875556000      3.805005000
H       -1.070184000      4.654096000      3.057100000
H       -0.804464000      2.928444000      3.266091000
C        0.295644000      5.444235000      5.344215000
H        0.257155000      6.291753000      4.654616000
H        1.184605000      5.569457000      5.965363000
C       -0.923106000      5.442219000      6.260712000
H       -0.794529000      4.692435000      7.050696000
H       -0.991481000      6.407568000      6.772595000
C       -2.084508000      3.828694000      4.765177000
H       -3.001868000      3.612623000      4.209263000
H       -1.965381000      3.012016000      5.487613000
C       -2.212426000      5.143577000      5.516053000
H       -3.057678000      5.116316000      6.210059000
H       -2.415314000      5.947874000      4.798715000
H        4.242413000      3.243713000      4.763952000
H        0.266543000      2.910005000      6.204485000

42
10 (semi-open, chair) reduced, ax anion, G=-790.390698 Hartree
O        3.784725000      4.002767000      5.765849000
N        2.146737000      4.595650000      2.159500000
O        1.827203000      3.343500000      1.619345000
C        4.034570000      3.601610000      3.418770000
H        3.725050000      2.640870000      2.990879000
C        1.792816000      3.746334000      4.463292000
H        1.265075000      3.858756000      5.409395000
C        3.264367000      3.803413000      4.674976000
C        1.334712000      4.775582000      3.389516000
C       -0.119981000      4.479562000      2.995702000
H       -0.346493000      5.116539000      2.132085000
H       -0.161525000      3.452496000      2.643332000
C        1.373390000      6.205531000      3.954426000
H        1.246744000      6.895759000      3.113779000
H        2.336564000      6.428946000      4.403009000
C        0.318060000      6.499185000      5.017954000
H        0.536433000      5.917383000      5.920414000
H        0.401166000      7.550296000      5.309321000
C       -1.150310000      4.740667000      4.081547000
H       -2.146012000      4.501218000      3.696596000
H       -0.983503000      4.071286000      4.933255000
C       -1.090434000      6.180711000      4.555979000
H       -1.810476000      6.363552000      5.358846000
H       -1.362179000      6.845002000      3.726661000
C        3.619702000      4.643024000      2.339545000
C        4.158669000      6.037268000      2.699200000
H        3.667576000      6.762551000      2.042098000
H        3.900651000      6.309101000      3.718518000
C        4.233797000      4.246063000      0.988626000
H        3.786635000      4.906113000      0.235352000
H        3.896650000      3.238624000      0.759269000
C        5.746543000      4.363037000      0.906126000
H        6.221021000      3.665804000      1.606138000
H        6.076143000      4.063062000     -0.093017000
C        5.673690000      6.183954000      2.580872000
H        5.941218000      7.220671000      2.805141000
H        6.160882000      5.573218000      3.349153000
C        6.202489000      5.776017000      1.219874000
H        7.293002000      5.856053000      1.190183000
H        5.811841000      6.459179000      0.455959000
H        5.105001000      3.602505000      3.619669000
H        1.564606000      2.772993000      4.013772000

42
10 (closed, chair) reduced, eq anion, G=-790.377776 Hartree
O        2.786821000      2.957048000      6.810902000
N        1.445025000      4.452185000      3.429995000
O        1.074082000      5.527444000      2.612026000
C        3.533200000      5.644747000      4.434736000
H        3.048961000      5.807128000      5.396494000
H        4.566302000      5.355037000      4.671022000
C        0.393565000      5.445472000      5.598108000
H       -0.196150000      5.051932000      6.437416000
H        1.365325000      5.699743000      6.018678000
C        3.583915000      6.935221000      3.631917000
H        2.563017000      7.226361000      3.382109000
H        4.040624000      7.727030000      4.236506000
C        0.518515000      4.299862000      4.564087000
C        2.894990000      4.449383000      3.685776000
C        3.235988000      3.164563000      4.473670000
H        3.044933000      2.310565000      3.816269000
C        0.912246000      3.016980000      5.330422000
H        0.725771000      2.164206000      4.670158000
C        2.362097000      3.022602000      5.671259000
C        3.787271000      5.595550000      1.526738000
H        4.419598000      5.394746000      0.654054000
H        2.793965000      5.886570000      1.186689000
C       -0.310572000      6.688538000      5.077500000
H       -0.344590000      7.449984000      5.864919000
H        0.258532000      7.078287000      4.232796000
C        3.636926000      4.318177000      2.341689000
H        4.639907000      3.933249000      2.569454000
H        3.127798000      3.546241000      1.756853000
C       -0.896505000      4.035117000      4.014262000
H       -0.801600000      3.310798000      3.199736000
H       -1.461679000      3.540745000      4.815552000
C        4.380802000      6.726337000      2.353215000
H        5.419752000      6.484749000      2.616496000
H        4.415688000      7.648247000      1.763850000
C       -1.683704000      5.255601000      3.555819000
H       -1.192545000      5.649727000      2.666850000
H       -2.703493000      4.949903000      3.294644000
C       -1.718973000      6.340000000      4.621797000
H       -2.234091000      7.227951000      4.241468000
H       -2.297893000      5.989669000      5.487348000
H        4.285635000      3.158399000      4.767630000
H        0.310648000      2.905483000      6.232590000

42
10 (closed, chair) reduced, ax anion, G=-790.390916 Hartree
O        3.034093000      2.737078000      6.717390000
N        1.432331000      4.458078000      3.427424000
O        1.090389000      3.467267000      2.499997000
C        3.528845000      5.452153000      4.531831000
H        3.156642000      5.449210000      5.554692000
H        4.586222000      5.172086000      4.617679000
C        0.505501000      5.578468000      5.493791000
H       -0.101556000      5.320915000      6.370061000
H        1.473959000      5.876848000      5.884711000
C        3.455312000      6.840896000      3.918575000
H        2.412564000      7.151676000      3.837895000
H        3.952393000      7.561294000      4.575498000
C        0.581146000      4.310135000      4.623189000
C        2.884773000      4.352713000      3.673303000
C        3.184792000      2.976027000      4.337828000
H        2.734069000      2.257999000      3.641511000
C        1.009083000      3.076067000      5.485902000
H        0.664643000      2.204761000      4.915986000
C        2.478830000      2.903988000      5.636733000
C        3.511320000      5.761336000      1.657410000
H        4.023969000      5.741134000      0.690569000
H        2.457232000      5.973980000      1.459144000
C       -0.149129000      6.757300000      4.784779000
H       -0.156724000      7.626133000      5.450031000
H        0.450412000      7.024673000      3.911817000
C        3.614066000      4.399481000      2.325662000
H        4.669534000      4.166402000      2.510227000
H        3.193869000      3.623580000      1.689966000
C       -0.864717000      4.021651000      4.191943000
H       -0.846798000      3.131719000      3.568027000
H       -1.432280000      3.798474000      5.104383000
C        4.093821000      6.857578000      2.537367000
H        5.174087000      6.696230000      2.641474000
H        3.967250000      7.838565000      2.069599000
C       -1.532816000      5.171427000      3.460664000
H       -0.976233000      5.362712000      2.539538000
H       -2.549259000      4.885727000      3.171435000
C       -1.556029000      6.424737000      4.319219000
H       -1.987026000      7.267605000      3.770394000
H       -2.198491000      6.254388000      5.192303000
H        4.255646000      2.804500000      4.453022000
H        0.516089000      3.081707000      6.459433000

42
10 (open, twist-boat) reduced, eq anion, G=-790.392228 Hartree
O        6.827078000      7.302929000      2.851853000
O        7.010356000     10.971666000      6.076221000
N        7.045178000      8.474566000      3.554627000
C        8.482066000      8.841364000      3.590193000
C        8.631902000      9.946399000      4.654047000
H        9.046245000      9.557909000      5.585441000
H        9.312152000     10.734559000      4.307495000
C        7.326295000     10.606529000      4.955617000
C        6.494786000     10.856048000      3.742832000
H        7.109568000     11.412482000      3.027267000
H        5.633535000     11.472404000      3.997666000
C        6.075161000      9.510309000      3.128199000
C        4.738799000      9.073956000      3.751009000
H        4.613206000      8.028240000      3.460276000
H        4.847776000      9.094231000      4.839693000
C        3.525859000      9.883602000      3.320646000
H        2.622988000      9.451297000      3.762547000
H        3.591838000     10.906629000      3.710100000
C        3.405337000      9.943244000      1.806865000
H        2.551925000     10.560964000      1.512070000
H        3.217907000      8.935281000      1.417514000
C        4.692200000     10.478705000      1.202372000
H        4.833327000     11.517363000      1.526672000
H        4.617425000     10.508578000      0.110752000
C        5.892732000      9.634028000      1.607558000
H        6.795934000     10.043909000      1.154057000
H        5.779922000      8.614837000      1.232059000
C        9.231182000      7.602098000      4.090177000
H        8.841603000      7.345812000      5.080864000
H        8.963692000      6.783199000      3.421917000
C       10.740281000      7.775880000      4.126975000
H       11.020973000      8.571554000      4.828181000
H       11.206096000      6.859745000      4.501588000
C       11.274194000      8.118771000      2.745628000
H       12.359686000      8.251878000      2.769295000
H       11.071172000      7.282991000      2.065367000
C       10.596298000      9.372435000      2.220017000
H       10.938946000      9.597839000      1.205147000
H       10.904316000     10.223612000      2.839237000
C        9.076479000      9.252764000      2.231879000
H        8.756274000      8.495501000      1.510112000
H        8.648911000     10.205892000      1.913069000

42
10 (open, twist-boat) reduced, ax anion, bicyclic structure, G=-790.40616 Hartree
O        6.908757000      8.759514000      5.120052000
O        7.272433000     10.763448000      6.372566000
N        7.041148000      8.553288000      3.726678000
C        8.503669000      8.885877000      3.573016000
C        8.674002000     10.119399000      4.472348000
H        9.439093000      9.973874000      5.237605000
H        8.926570000     11.019081000      3.904227000
C        7.303747000     10.266558000      5.182867000
C        6.269360000     10.766831000      4.142173000
H        6.648587000     11.629602000      3.587335000
H        5.370968000     11.076005000      4.679850000
C        6.021892000      9.550478000      3.238130000
C        4.671105000      8.881894000      3.546723000
H        4.659496000      7.915948000      3.028587000
H        4.625408000      8.673925000      4.615071000
C        3.464476000      9.692278000      3.106051000
H        2.547825000      9.153658000      3.362435000
H        3.430036000     10.640444000      3.654847000
C        3.524396000      9.978986000      1.616596000
H        2.680884000     10.599809000      1.301736000
H        3.449150000      9.035293000      1.063000000
C        4.839454000     10.657238000      1.281475000
H        4.863007000     11.643297000      1.759747000
H        4.920038000     10.834417000      0.205382000
C        6.053286000      9.855641000      1.743676000
H        6.935836000     10.432928000      1.484659000
H        6.105207000      8.913456000      1.185673000
C        9.224448000      7.656855000      4.153327000
H        8.895607000      7.519147000      5.182787000
H        8.885443000      6.782196000      3.586126000
C       10.739374000      7.735853000      4.079552000
H       11.100159000      8.574516000      4.686087000
H       11.175374000      6.831256000      4.512777000
C       11.197917000      7.923237000      2.644602000
H       12.285501000      8.024197000      2.589549000
H       10.930733000      7.034467000      2.060338000
C       10.519077000      9.142043000      2.048430000
H       10.804714000      9.269922000      1.000600000
H       10.868981000     10.037257000      2.575474000
C        8.997006000      9.077285000      2.142110000
H        8.625464000      8.254863000      1.519782000
H        8.611050000     10.000993000      1.720895000

42
10 (semi-open, twist-boat) reduced, ax anion, G=-790.38445 Hartree
O        0.616385000      6.611276000      3.150278000
N        1.989271000      6.563415000      3.406159000
O        4.684548000      7.705116000      6.396996000
C        2.804047000      6.368247000      5.796325000
H        1.946142000      6.903417000      6.217170000
C        3.881095000      7.377579000      5.544989000
C        2.524051000      7.948354000      3.500636000
C        2.656223000      8.430422000      2.048544000
H        3.405157000      7.803624000      1.554487000
H        1.693960000      8.213959000      1.577231000
C        1.594390000      8.916940000      4.260214000
H        0.590348000      8.700854000      3.890402000
H        1.585862000      8.685419000      5.328451000
C        3.899375000      7.949453000      4.159959000
H        4.329568000      8.950518000      4.203539000
C        1.930749000     10.391164000      4.078363000
H        1.186150000     10.999273000      4.602084000
H        2.894052000     10.626094000      4.547939000
C        2.993408000      9.903740000      1.877953000
H        3.999624000     10.111784000      2.261032000
H        3.016945000     10.154439000      0.813051000
C        1.992832000     10.781486000      2.611308000
H        1.001418000     10.651874000      2.160784000
H        2.253674000     11.838589000      2.504895000
C        1.206672000      4.715728000      4.909408000
H        1.511487000      4.192663000      5.825389000
H        0.344564000      5.337548000      5.146948000
C        2.365574000      5.636117000      4.520061000
C        0.829530000      3.683940000      3.857210000
H        0.035410000      3.037459000      4.245641000
H        0.430534000      4.225357000      2.997589000
C        3.536441000      4.739279000      4.064377000
H        4.376202000      5.353637000      3.734406000
H        3.890306000      4.168939000      4.933883000
C        3.152443000      3.764119000      2.966065000
H        2.827134000      4.333808000      2.090151000
H        4.026730000      3.178984000      2.665261000
C        2.025638000      2.852621000      3.423590000
H        1.741439000      2.159302000      2.626032000
H        2.377674000      2.239309000      4.263259000
H        4.593715000      7.342337000      3.568429000
H        3.147376000      5.674531000      6.568356000

45
5 (open, me eq, chair) reduced, eq anion, G=-829.641487 Hartree
O        3.691457000      4.149996000      5.897737000
N        2.284317000      4.637407000      2.286433000
O        1.965684000      5.591169000      1.320532000
C        4.076748000      3.556367000      3.605779000
H        3.687207000      2.613513000      3.203935000
C        1.771130000      3.783428000      4.535123000
H        1.209640000      3.951764000      5.452976000
C        3.232177000      3.851603000      4.810972000
C        1.393154000      4.807383000      3.454165000
C       -0.017002000      4.476830000      2.945168000
H       -0.163773000      5.091604000      2.055432000
H       -0.019031000      3.432310000      2.617912000
C        1.391552000      6.226804000      4.050469000
H        1.349522000      6.900309000      3.190692000
H        2.334810000      6.419278000      4.563924000
C        0.243043000      6.519303000      5.008923000
H        0.368638000      5.943968000      5.934008000
H        0.278878000      7.572861000      5.304388000
C       -1.132781000      4.737087000      3.943173000
H       -2.096742000      4.495479000      3.485346000
H       -1.034886000      4.078437000      4.814458000
C       -1.110897000      6.184366000      4.407085000
H       -1.909619000      6.373492000      5.130297000
H       -1.298822000      6.839031000      3.547496000
C        3.764695000      4.609203000      2.503985000
C        4.321083000      6.003568000      2.856086000
H        3.620383000      6.690881000      2.371711000
H        4.255746000      6.167761000      3.934631000
C        4.307548000      4.108718000      1.146969000
H        3.617040000      4.544102000      0.421471000
H        4.182298000      3.021594000      1.107969000
C        5.723469000      4.496808000      0.745422000
H        6.475617000      3.949773000      1.322342000
H        5.880418000      4.213720000     -0.300463000
C        5.733919000      6.344919000      2.392257000
H        5.907982000      7.414046000      2.553955000
H        6.482030000      5.820829000      2.995371000
C        5.956772000      5.984611000      0.935906000
H        6.967215000      6.261437000      0.620857000
H        5.258700000      6.548438000      0.305836000
H        1.539512000      2.782960000      4.157645000
C        5.534712000      3.373978000      3.976452000
H        5.628921000      2.591200000      4.731596000
H        6.131183000      3.081062000      3.114941000
H        5.959776000      4.283445000      4.399379000

45
5 (open, me eq, chair) reduced, ax anion, G=-829.638338 Hartree
O        3.741468000      4.023860000      5.908985000
N        2.259036000      4.514565000      2.232970000
O        1.966310000      3.231765000      1.758831000
C        4.071821000      3.524424000      3.583922000
H        3.606050000      2.628434000      3.144228000
C        1.789850000      3.802333000      4.551113000
H        1.244858000      3.982102000      5.476821000
C        3.256937000      3.819662000      4.802418000
C        1.391002000      4.772031000      3.408809000
C       -0.046283000      4.471974000      2.958382000
H       -0.229903000      5.081565000      2.064870000
H       -0.080070000      3.433368000      2.639678000
C        1.412600000      6.230284000      3.897496000
H        1.294295000      6.873900000      3.019217000
H        2.366426000      6.485934000      4.348458000
C        0.327094000      6.567725000      4.916378000
H        0.515558000      6.024394000      5.848888000
H        0.401588000      7.630119000      5.166444000
C       -1.117645000      4.777149000      3.991960000
H       -2.099723000      4.532005000      3.576690000
H       -0.989183000      4.135170000      4.870899000
C       -1.066560000      6.232448000      4.420621000
H       -1.812290000      6.443464000      5.192597000
H       -1.309390000      6.869089000      3.561150000
C        3.732253000      4.573824000      2.464789000
C        4.202301000      5.994964000      2.830100000
H        3.530055000      6.692478000      2.322295000
H        4.086070000      6.164787000      3.900316000
C        4.346257000      4.151817000      1.110783000
H        3.685932000      4.586279000      0.354337000
H        4.243205000      3.073136000      1.009348000
C        5.769616000      4.587641000      0.790173000
H        6.500315000      4.042840000      1.394485000
H        5.980978000      4.326042000     -0.251386000
C        5.634856000      6.377762000      2.467850000
H        5.765772000      7.442695000      2.682388000
H        6.347298000      5.848003000      3.106573000
C        5.963745000      6.072330000      1.022069000
H        6.986683000      6.377325000      0.783703000
H        5.296948000      6.640763000      0.362073000
H        1.545578000      2.808442000      4.158492000
C        5.526452000      3.267952000      3.915064000
H        5.602310000      2.487031000      4.675272000
H        6.080340000      2.932614000      3.039655000
H        6.023317000      4.151453000      4.317062000

45
5 (semi-open, me eq, chair) reduced, eq anion, more stable conformation, G=-829.638757 Hartree
O        2.751617000      3.164460000      6.770221000
N        1.415518000      4.337858000      3.306724000
O        1.016352000      5.399402000      2.487529000
C        3.439042000      5.642252000      4.287413000
H        2.930795000      5.814460000      5.234912000
H        4.481857000      5.422551000      4.544348000
C        3.441542000      6.907055000      3.441704000
H        2.411682000      7.152944000      3.181712000
H        3.869968000      7.732138000      4.022315000
C        2.868347000      4.394303000      3.579132000
C        3.229194000      3.119532000      4.421620000
H        2.911195000      2.284114000      3.787618000
C        0.888339000      2.996561000      5.298945000
H        0.725666000      2.082269000      4.720458000
C        2.336109000      3.085296000      5.628743000
C        3.689599000      5.516962000      1.377027000
H        4.325601000      5.315212000      0.507028000
H        2.686748000      5.766572000      1.033571000
C        3.593504000      4.254516000      2.225521000
H        4.613898000      3.912953000      2.422073000
H        3.093637000      3.456343000      1.669219000
C        4.247475000      6.687917000      2.170924000
H        5.293016000      6.485770000      2.441629000
H        4.255016000      7.593683000      1.555986000
C        0.469700000      4.195193000      4.434230000
C       -0.887142000      3.873993000      3.792763000
H       -1.046924000      4.647441000      3.039787000
H       -0.789352000      2.921777000      3.261419000
C        0.326477000      5.456216000      5.306880000
H        0.296046000      6.291325000      4.601392000
H        1.214804000      5.586777000      5.926792000
C       -0.892970000      5.479131000      6.222273000
H       -0.766974000      4.745127000      7.027373000
H       -0.957031000      6.455058000      6.714420000
C       -2.060018000      3.842336000      4.757111000
H       -2.979202000      3.618065000      4.207459000
H       -1.939514000      3.037769000      5.492840000
C       -2.184300000      5.170224000      5.485410000
H       -3.028303000      5.157106000      6.181398000
H       -2.386996000      5.961938000      4.754121000
H        0.301263000      2.942468000      6.215096000
C        4.682116000      2.928042000      4.816729000
H        4.998690000      3.658893000      5.559815000
H        4.811416000      1.940712000      5.264535000
H        5.353777000      2.991223000      3.961999000

45
5 (semi-open, me eq, chair) reduced, ax anion, more stable conformation, G=-829.644952 Hartree
O        2.536882000      2.833473000      6.793952000
N        1.506961000      4.317342000      3.230963000
O        1.303001000      3.247704000      2.351225000
C        3.407360000      5.635648000      4.285590000
H        3.000130000      5.784137000      5.281601000
H        4.488354000      5.534148000      4.427646000
C        3.162249000      6.860100000      3.414673000
H        2.089209000      6.970117000      3.241103000
H        3.501052000      7.759504000      3.938380000
C        2.930358000      4.331562000      3.621467000
C        3.253634000      3.072332000      4.516474000
H        3.029577000      2.255189000      3.815373000
C        0.842193000      2.883785000      5.111936000
H        0.763476000      2.104132000      4.345414000
C        2.240644000      2.920144000      5.607441000
C        3.528024000      5.409080000      1.402741000
H        4.121467000      5.285359000      0.490908000
H        2.475624000      5.408232000      1.109748000
C        3.760373000      4.227563000      2.331424000
H        4.819299000      4.197628000      2.605841000
H        3.501952000      3.296404000      1.833269000
C        3.877859000      6.726770000      2.078501000
H        4.960960000      6.764401000      2.251024000
H        3.635679000      7.572414000      1.427348000
C        0.529840000      4.191158000      4.330737000
C       -0.856344000      4.088466000      3.679737000
H       -0.952697000      4.953146000      3.011607000
H       -0.858204000      3.204627000      3.047010000
C        0.511129000      5.389106000      5.291256000
H        0.508003000      6.304522000      4.691466000
H        1.410109000      5.408610000      5.902061000
C       -0.675778000      5.408324000      6.250724000
H       -0.591241000      4.573126000      6.954697000
H       -0.623035000      6.319326000      6.853934000
C       -2.025675000      4.083122000      4.650097000
H       -2.961515000      4.024179000      4.086485000
H       -1.991887000      3.186874000      5.280001000
C       -2.009361000      5.316737000      5.534265000
H       -2.832846000      5.297261000      6.253984000
H       -2.151344000      6.208783000      4.912109000
H        0.149082000      2.696753000      5.931020000
C        4.673598000      2.960975000      5.033430000
H        4.898368000      3.740950000      5.762315000
H        4.820447000      2.002789000      5.536056000
H        5.402344000      3.028304000      4.225832000

45
5 (semi-open, me eq, chair) reduced, eq anion, less stable conformation, G=-829.634406 Hartree
O        2.951600000      3.226520000      6.836301000
N        1.372380000      4.271107000      3.412486000
O        0.914514000      5.326464000      2.619902000
C        3.371716000      5.685663000      4.283182000
H        2.855920000      5.882114000      5.221517000
H        4.416529000      5.479465000      4.552088000
C        3.359026000      6.923194000      3.397749000
H        2.324651000      7.165130000      3.152209000
H        3.797010000      7.765705000      3.945280000
C        2.824040000      4.397792000      3.620412000
C        3.278896000      3.198426000      4.476881000
H        3.112338000      2.286419000      3.896474000
C        1.004898000      2.927178000      5.466691000
H        0.942671000      2.056131000      4.803402000
C        2.470988000      3.117129000      5.723442000
C        3.581684000      5.467361000      1.373873000
H        4.194452000      5.252660000      0.490840000
H        2.563655000      5.683323000      1.050319000
C        3.540393000      4.235513000      2.266467000
H        4.574150000      3.937086000      2.485940000
H        3.072945000      3.395023000      1.744929000
C        4.137843000      6.672986000      2.115508000
H        5.192475000      6.493986000      2.365747000
H        4.116585000      7.558758000      1.472702000
C        0.481970000      4.113218000      4.608006000
C       -0.874767000      3.726545000      3.979397000
H       -0.881492000      4.279540000      3.037227000
H       -0.847277000      2.659372000      3.735755000
C        0.380406000      5.417008000      5.426670000
H        0.579722000      6.202720000      4.691248000
H        1.177913000      5.448379000      6.173879000
C       -0.943035000      5.724367000      6.121551000
H       -1.073915000      5.093861000      7.006907000
H       -0.917421000      6.757225000      6.484940000
C       -2.149722000      4.068152000      4.736621000
H       -3.006165000      3.887113000      4.078969000
H       -2.295036000      3.420406000      5.607067000
C       -2.133279000      5.511333000      5.206145000
H       -3.064850000      5.762368000      5.721966000
H       -2.056896000      6.178003000      4.339152000
H        4.338719000      3.279542000      4.717691000
C        0.245733000      2.633658000      6.744998000
H       -0.800786000      2.412769000      6.544637000
H        0.682739000      1.767583000      7.245503000
H        0.295251000      3.468942000      7.442921000

45
5 (semi-open, me eq, chair) reduced, ax anion, less stable conformation, G=-829.640262 Hartree
O        2.740403000      3.052842000      7.006532000
N        1.472785000      4.241649000      3.390848000
O        1.303623000      3.096571000      2.608104000
C        3.332797000      5.750557000      4.267796000
H        2.899534000      5.969527000      5.238818000
H        4.414032000      5.682402000      4.438714000
C        3.076717000      6.891797000      3.294594000
H        2.004332000      6.960766000      3.092556000
H        3.381075000      7.840122000      3.748106000
C        2.906459000      4.376186000      3.718390000
C        3.342361000      3.257865000      4.703606000
H        3.306680000      2.333354000      4.115108000
C        0.981390000      2.875825000      5.381870000
H        1.031284000      2.133592000      4.568069000
C        2.390602000      3.070871000      5.831753000
C        3.492766000      5.296736000      1.412700000
H        4.096800000      5.107455000      0.519466000
H        2.445308000      5.270893000      1.102245000
C        3.722678000      4.192066000      2.431321000
H        4.781820000      4.177351000      2.717321000
H        3.464473000      3.223548000      2.009728000
C        3.819470000      6.667036000      1.986393000
H        4.898622000      6.731031000      2.174159000
H        3.579245000      7.455269000      1.266389000
C        0.543555000      4.137366000      4.547134000
C       -0.846421000      3.918549000      3.911772000
H       -0.849418000      4.540409000      3.011370000
H       -0.903027000      2.889428000      3.561316000
C        0.537742000      5.424928000      5.391477000
H        0.711930000      6.257191000      4.704028000
H        1.369363000      5.414384000      6.096211000
C       -0.728483000      5.735638000      6.184341000
H       -0.843254000      5.036329000      7.017349000
H       -0.615423000      6.727733000      6.631723000
C       -2.078121000      4.278439000      4.731870000
H       -2.957022000      4.197724000      4.084632000
H       -2.235171000      3.568028000      5.548060000
C       -1.970923000      5.670833000      5.320987000
H       -2.862334000      5.919678000      5.903811000
H       -1.898479000      6.410274000      4.513885000
H        4.356998000      3.416517000      5.073262000
C        0.081940000      2.389523000      6.498318000
H       -0.908840000      2.132561000      6.126605000
H        0.508443000      1.491916000      6.952548000
H       -0.030596000      3.124424000      7.295743000

45
5 (closed, me eq, chair) reduced, eq anion, G=-829.629239 Hartree
O        2.899345000      3.120712000      6.834260000
N        1.438695000      4.473539000      3.484998000
O        1.050108000      5.506074000      2.621729000
C        3.551169000      5.673873000      4.430572000
H        3.095886000      5.832148000      5.407125000
H        4.591431000      5.385274000      4.635479000
C        0.415123000      5.579054000      5.600472000
H       -0.176950000      5.259280000      6.465584000
H        1.392255000      5.850184000      5.997706000
C        3.576200000      6.963593000      3.626431000
H        2.549280000      7.249916000      3.395814000
H        4.039032000      7.760245000      4.219763000
C        0.525455000      4.372728000      4.641401000
C        2.892140000      4.480076000      3.698487000
C        3.239212000      3.198886000      4.482223000
H        3.000403000      2.341929000      3.846389000
C        0.934178000      3.097777000      5.461438000
H        0.774487000      2.270602000      4.759599000
C        2.414185000      3.123201000      5.717312000
C        3.743160000      5.622232000      1.519067000
H        4.363203000      5.418607000      0.638200000
H        2.746333000      5.914898000      1.191621000
C       -0.280634000      6.794462000      5.005735000
H       -0.300980000      7.602640000      5.745870000
H        0.282240000      7.124322000      4.131780000
C        3.598859000      4.345045000      2.336456000
H        4.602937000      3.949804000      2.540656000
H        3.068947000      3.579686000      1.761745000
C       -0.885958000      4.092058000      4.082059000
H       -0.774423000      3.348424000      3.287436000
H       -1.474322000      3.621454000      4.875698000
C        4.349842000      6.754865000      2.333489000
H        5.393742000      6.516442000      2.579297000
H        4.372209000      7.675720000      1.741886000
C       -1.673573000      5.294595000      3.574843000
H       -1.191627000      5.645822000      2.663773000
H       -2.696940000      4.978445000      3.340084000
C       -1.695680000      6.429153000      4.586909000
H       -2.214131000      7.298316000      4.169183000
H       -2.264302000      6.123781000      5.476207000
H        4.298619000      3.173998000      4.738330000
C        0.166691000      2.822181000      6.741918000
H       -0.911079000      2.879890000      6.594863000
H        0.398067000      1.817653000      7.101341000
H        0.443623000      3.517064000      7.533894000

45
5 (closed, me eq, chair) reduced, ax anion, G=-829.643125 Hartree
O        3.088552000      2.765228000      6.693119000
N        1.404888000      4.469833000      3.454537000
O        1.052353000      3.471270000      2.540203000
C        3.517164000      5.458525000      4.537075000
H        3.146077000      5.448660000      5.560494000
H        4.571093000      5.164106000      4.618083000
C        0.496816000      5.647616000      5.483615000
H       -0.130452000      5.446925000      6.357786000
H        1.463819000      5.948393000      5.877793000
C        3.461954000      6.855914000      3.941719000
H        2.425568000      7.190795000      3.881697000
H        3.983310000      7.556755000      4.601094000
C        0.567401000      4.346491000      4.663051000
C        2.859941000      4.372378000      3.672082000
C        3.159008000      2.990765000      4.317759000
H        2.680247000      2.284353000      3.628634000
C        1.005079000      3.104790000      5.552408000
H        0.687156000      2.263462000      4.919945000
C        2.490912000      2.933428000      5.635294000
C        3.468682000      5.805711000      1.665728000
H        3.965762000      5.792849000      0.690643000
H        2.414664000      6.036425000      1.485541000
C       -0.128576000      6.805365000      4.714038000
H       -0.133065000      7.700745000      5.343435000
H        0.485912000      7.026477000      3.838975000
C        3.567229000      4.433702000      2.313736000
H        4.623526000      4.188959000      2.477807000
H        3.131066000      3.669283000      1.674753000
C       -0.878092000      4.059667000      4.222391000
H       -0.866629000      3.145477000      3.634649000
H       -1.476718000      3.890898000      5.123331000
C        4.080574000      6.880868000      2.551651000
H        5.159487000      6.700666000      2.637264000
H        3.963192000      7.870141000      2.099219000
C       -1.510177000      5.189641000      3.429783000
H       -0.927814000      5.335387000      2.516663000
H       -2.524546000      4.907523000      3.129368000
C       -1.532633000      6.474502000      4.239821000
H       -1.942971000      7.301795000      3.652563000
H       -2.191404000      6.345710000      5.108027000
H        4.229596000      2.802811000      4.408641000
C        0.350683000      2.997433000      6.916355000
H       -0.732279000      3.104396000      6.856619000
H        0.566087000      2.025752000      7.364819000
H        0.731120000      3.756395000      7.601350000

45
5 (open, me ax, chair) reduced, eq anion, G=-829.644584 Hartree
O        3.812008000      4.284475000      5.775721000
N        2.173242000      4.686598000      2.239825000
O        1.782655000      5.608301000      1.264448000
C        4.071673000      3.669922000      3.480698000
H        5.121544000      3.842739000      3.724687000
C        1.812231000      3.878069000      4.543067000
H        1.313179000      4.075597000      5.490641000
C        3.287631000      3.968443000      4.722940000
C        1.335139000      4.848462000      3.447527000
C       -0.080322000      4.434115000      3.018530000
H       -0.300245000      5.013484000      2.119697000
H       -0.045657000      3.380993000      2.722336000
C        1.285607000      6.285296000      3.999346000
H        1.171627000      6.924176000      3.119474000
H        2.237443000      6.544057000      4.465137000
C        0.168642000      6.553062000      5.001579000
H        0.367458000      6.017363000      5.937727000
H        0.163835000      7.616646000      5.261217000
C       -1.159776000      4.668550000      4.061799000
H       -2.130330000      4.361309000      3.660687000
H       -0.983852000      4.045141000      4.946827000
C       -1.193282000      6.129395000      4.479437000
H       -1.964402000      6.300740000      5.236333000
H       -1.457885000      6.744509000      3.610940000
C        3.646912000      4.685246000      2.386546000
C        4.245792000      6.065517000      2.723847000
H        3.722038000      6.772573000      2.075389000
H        4.011172000      6.337015000      3.754279000
C        4.193364000      4.250032000      1.020945000
H        3.731093000      4.925889000      0.299860000
H        3.819284000      3.249717000      0.792120000
C        5.705468000      4.312304000      0.892969000
H        6.185297000      3.622912000      1.598844000
H        6.002833000      3.981442000     -0.106735000
C        5.753769000      6.186208000      2.531035000
H        6.057664000      7.223765000      2.703683000
H        6.277128000      5.591712000      3.289481000
C        6.204383000      5.723507000      1.156766000
H        7.293954000      5.775707000      1.073018000
H        5.793975000      6.394578000      0.392710000
H        1.567098000      2.858940000      4.230982000
C        3.901771000      2.199703000      3.095422000
H        3.999038000      1.554116000      3.971761000
H        2.927771000      2.022261000      2.640717000
H        4.670891000      1.902010000      2.382332000

45
5 (open, me ax, chair) reduced, ax anion, G=-829.638266 Hartree
O        3.569235000      4.042959000      5.862222000
N        2.117438000      4.617155000      2.166502000
O        1.756098000      3.387747000      1.589398000
C        4.063534000      3.720808000      3.547069000
H        5.048299000      4.048626000      3.890196000
C        1.701084000      3.710072000      4.415966000
H        1.108646000      3.731688000      5.329466000
C        3.144120000      3.851271000      4.731854000
C        1.290988000      4.794544000      3.385187000
C       -0.168477000      4.577559000      2.961380000
H       -0.351316000      5.255678000      2.118517000
H       -0.249511000      3.567310000      2.569408000
C        1.387579000      6.194516000      4.011808000
H        1.305050000      6.929502000      3.204378000
H        2.354974000      6.347927000      4.482792000
C        0.334135000      6.483999000      5.078023000
H        0.513217000      5.846092000      5.950767000
H        0.462075000      7.513675000      5.424498000
C       -1.203549000      4.844319000      4.041443000
H       -2.203160000      4.673069000      3.630972000
H       -1.086103000      4.130363000      4.864707000
C       -1.080816000      6.256531000      4.582993000
H       -1.803637000      6.437176000      5.383906000
H       -1.306973000      6.971326000      3.782470000
C        3.594240000      4.640519000      2.366722000
C        4.108295000      6.074173000      2.622072000
H        3.589319000      6.729273000      1.915382000
H        3.844683000      6.418609000      3.617701000
C        4.209917000      4.191352000      1.034272000
H        3.756494000      4.820658000      0.259566000
H        3.883136000      3.177239000      0.827457000
C        5.721161000      4.328080000      0.944103000
H        6.210232000      3.699872000      1.697545000
H        6.058764000      3.958591000     -0.028883000
C        5.615784000      6.264221000      2.477621000
H        5.846931000      7.324317000      2.618317000
H        6.134647000      5.734778000      3.284918000
C        6.148846000      5.769645000      1.147956000
H        7.237289000      5.870727000      1.106437000
H        5.739894000      6.384394000      0.337036000
H        1.544480000      2.769961000      3.875724000
C        4.151911000      2.229411000      3.201880000
H        4.381259000      1.642851000      4.095970000
H        3.213232000      1.898536000      2.760992000
H        4.948046000      2.050130000      2.479124000

45
5 (semi-open, me ax, chair) reduced, eq anion, more stable conformation, G=-829.636918 Hartree
O        2.864076000      3.109684000      6.697898000
N        1.390299000      4.331864000      3.261421000
O        0.990530000      5.366941000      2.409028000
C        3.433481000      5.560290000      4.297270000
H        2.945254000      5.674072000      5.263997000
H        4.478238000      5.304885000      4.524318000
C        3.431255000      6.871889000      3.530283000
H        2.401617000      7.118719000      3.266486000
H        3.836968000      7.671110000      4.160720000
C        2.837913000      4.362110000      3.518743000
C        3.202491000      3.083763000      4.331690000
H        4.248538000      3.163933000      4.637739000
C        0.905930000      3.080981000      5.338613000
H        0.660730000      2.130146000      4.855027000
C        2.376429000      3.087030000      5.581703000
C        3.722592000      5.594105000      1.403524000
H        4.377929000      5.433187000      0.539626000
H        2.728742000      5.861952000      1.046326000
C        3.593489000      4.288058000      2.178994000
H        4.603084000      3.918794000      2.405556000
H        3.116126000      3.532707000      1.551546000
C        4.259008000      6.727776000      2.263042000
H        5.301771000      6.522163000      2.540958000
H        4.266837000      7.662903000      1.693867000
C        0.463492000      4.225725000      4.408551000
C       -0.896085000      3.850544000      3.799604000
H       -1.083917000      4.587855000      3.017153000
H       -0.786898000      2.878747000      3.307683000
C        0.295095000      5.531033000      5.211690000
H        0.219064000      6.320701000      4.459012000
H        1.189297000      5.732785000      5.802211000
C       -0.907597000      5.567181000      6.148306000
H       -0.749039000      4.877837000      6.986583000
H       -0.988609000      6.564328000      6.593189000
C       -2.055495000      3.834891000      4.780878000
H       -2.976409000      3.563690000      4.255753000
H       -1.904032000      3.067087000      5.549464000
C       -2.202959000      5.190591000      5.451135000
H       -3.034078000      5.186997000      6.162596000
H       -2.439780000      5.942683000      4.688904000
H        0.380664000      3.117013000      6.292214000
C        3.012107000      1.772848000      3.568831000
H        3.793938000      1.653614000      2.818551000
H        3.070149000      0.915956000      4.244685000
H        2.047165000      1.757598000      3.063404000

45
5 (semi-open, me ax, chair) reduced, ax anion, more stable conformation, G=-829.639087 Hartree
O        2.365539000      2.713798000      6.728078000
N        1.430391000      4.373495000      3.185596000
O        1.158875000      3.382178000      2.227874000
C        3.382461000      5.585132000      4.250083000
H        2.970925000      5.732655000      5.244477000
H        4.457464000      5.430765000      4.402527000
C        3.195946000      6.833363000      3.403148000
H        2.129574000      6.983392000      3.216654000
H        3.558097000      7.710048000      3.949466000
C        2.859250000      4.300096000      3.568919000
C        3.189119000      3.090662000      4.516392000
H        4.105896000      3.322118000      5.068451000
C        0.735190000      2.857918000      4.990497000
H        0.680313000      2.136480000      4.167435000
C        2.110993000      2.873697000      5.541787000
C        3.538961000      5.401170000      1.379079000
H        4.145453000      5.263683000      0.477729000
H        2.494918000      5.450274000      1.061136000
C        3.690004000      4.187510000      2.283779000
H        4.741796000      4.077435000      2.577223000
H        3.387410000      3.294739000      1.745873000
C        3.929883000      6.693709000      2.078559000
H        5.010196000      6.686162000      2.271588000
H        3.733764000      7.556355000      1.434200000
C        0.460551000      4.217119000      4.288765000
C       -0.937616000      4.197605000      3.656272000
H       -1.011125000      5.098171000      3.034456000
H       -0.981990000      3.348390000      2.979395000
C        0.497555000      5.360581000      5.313609000
H        0.519163000      6.306620000      4.763589000
H        1.406009000      5.317358000      5.909693000
C       -0.672611000      5.366490000      6.293143000
H       -0.608669000      4.488083000      6.944961000
H       -0.577399000      6.237683000      6.947763000
C       -2.093426000      4.185060000      4.643213000
H       -3.037829000      4.193357000      4.090902000
H       -2.087766000      3.254804000      5.222649000
C       -2.018332000      5.365695000      5.593939000
H       -2.832406000      5.336570000      6.323990000
H       -2.134111000      6.296132000      5.024849000
H        0.014192000      2.613797000      5.769135000
C        3.392137000      1.751133000      3.795575000
H        4.288120000      1.782686000      3.176012000
H        3.521343000      0.943300000      4.521253000
H        2.539929000      1.541852000      3.150701000

45
5 (semi-open, me ax, chair) reduced, eq anion, less stable conformation, G=-829.636814 Hartree
O        2.761922000      3.306907000      6.823191000
N        1.410535000      4.381915000      3.302423000
O        0.996377000      5.436291000      2.479371000
C        3.406953000      5.780155000      4.204211000
H        2.854717000      6.034889000      5.106900000
H        4.432420000      5.560662000      4.530914000
C        3.465718000      6.978051000      3.266878000
H        2.448226000      7.230844000      2.968567000
H        3.902100000      7.832534000      3.796991000
C        2.853650000      4.477961000      3.572579000
C        3.248629000      3.297668000      4.489426000
H        3.139611000      2.374653000      3.913308000
C        0.910273000      3.030739000      5.335290000
H        0.356395000      3.079804000      6.274843000
C        2.357810000      3.211762000      5.678049000
C        3.727148000      5.434615000      1.317199000
H        4.362419000      5.168982000      0.464474000
H        2.724870000      5.659768000      0.952945000
C        3.625935000      4.244539000      2.258989000
H        4.643796000      3.938536000      2.535642000
H        3.164844000      3.389905000      1.754615000
C        4.287687000      6.655804000      2.028994000
H        5.326877000      6.460129000      2.327092000
H        4.314802000      7.514556000      1.350623000
C        0.474075000      4.222002000      4.442291000
C       -0.890882000      3.931227000      3.806915000
H       -1.048351000      4.739310000      3.090845000
H       -0.821422000      3.009697000      3.224658000
C        0.336464000      5.479515000      5.324738000
H        0.294575000      6.320189000      4.626645000
H        1.230950000      5.608522000      5.936846000
C       -0.871055000      5.496906000      6.256748000
H       -0.733403000      4.760341000      7.057530000
H       -0.928816000      6.470471000      6.754335000
C       -2.050503000      3.874871000      4.785672000
H       -2.975930000      3.655258000      4.244611000
H       -1.916245000      3.058755000      5.506792000
C       -2.172515000      5.189529000      5.537906000
H       -3.004030000      5.159695000      6.248314000
H       -2.393819000      5.990131000      4.821995000
H        4.287646000      3.389282000      4.805040000
C        0.692046000      1.647489000      4.720096000
H        1.043554000      1.614714000      3.689368000
H        1.219770000      0.879981000      5.291658000
H       -0.367529000      1.390790000      4.727178000

45
5 (semi-open, me ax, chair) reduced, ax anion, less stable conformation, G=-829.63896 Hartree
O        2.852499000      3.199996000      6.877757000
N        1.512109000      4.318223000      3.271775000
O        1.321091000      3.220838000      2.413728000
C        3.428812000      5.682128000      4.261489000
H        3.012599000      5.849523000      5.251059000
H        4.506920000      5.557939000      4.421834000
C        3.212721000      6.894115000      3.368004000
H        2.143215000      7.013111000      3.178159000
H        3.554037000      7.799399000      3.879512000
C        2.943940000      4.370849000      3.619045000
C        3.300801000      3.168126000      4.534872000
H        3.076320000      2.287748000      3.923135000
C        0.955699000      3.079915000      5.427466000
H        0.441529000      3.255913000      6.375854000
C        2.425929000      3.152292000      5.732166000
C        3.581179000      5.404620000      1.384234000
H        4.187826000      5.254643000      0.485199000
H        2.535640000      5.423700000      1.065779000
C        3.770830000      4.232211000      2.333361000
H        4.825664000      4.169964000      2.628258000
H        3.486659000      3.300633000      1.850774000
C        3.945012000      6.726596000      2.044525000
H        5.025892000      6.747509000      2.232508000
H        3.727790000      7.565599000      1.376358000
C        0.567857000      4.214222000      4.413617000
C       -0.815552000      3.959573000      3.801937000
H       -0.966016000      4.740836000      3.047479000
H       -0.783582000      3.020374000      3.258950000
C        0.471852000      5.540275000      5.196287000
H        0.421257000      6.348508000      4.461090000
H        1.367208000      5.708274000      5.789903000
C       -0.715838000      5.651455000      6.149098000
H       -0.585046000      4.958962000      6.988075000
H       -0.717620000      6.654264000      6.586483000
C       -1.970525000      4.006372000      4.788321000
H       -2.904913000      3.791934000      4.261014000
H       -1.859153000      3.222483000      5.546553000
C       -2.041954000      5.358035000      5.475154000
H       -2.858764000      5.391044000      6.202028000
H       -2.250955000      6.130613000      4.725332000
H        4.352531000      3.171921000      4.824698000
C        0.621192000      1.661089000      4.957203000
H        1.019749000      1.504425000      3.956117000
H        1.022820000      0.920111000      5.654380000
H       -0.459471000      1.519789000      4.915990000

45
5 (closed, me ax, chair) reduced, eq anion, G=-829.630273 Hartree
O        2.683141000      3.054190000      6.914714000
N        1.433492000      4.472075000      3.456472000
O        1.032854000      5.495590000      2.588063000
C        3.443073000      5.839303000      4.363677000
H        2.898860000      6.096535000      5.270186000
H        4.469442000      5.613410000      4.683169000
C        0.424424000      5.415628000      5.665980000
H       -0.222040000      5.030923000      6.467620000
H        1.395985000      5.573496000      6.133762000
C        3.500128000      7.041731000      3.431606000
H        2.482420000      7.289433000      3.128249000
H        3.927930000      7.896779000      3.967854000
C        0.503060000      4.309525000      4.585733000
C        2.874850000      4.545017000      3.725448000
C        3.262151000      3.344970000      4.621162000
H        3.229546000      2.444650000      3.998991000
C        0.885767000      3.001155000      5.338371000
H        0.289894000      2.946621000      6.252983000
C        2.320112000      3.122613000      5.753515000
C        3.767703000      5.514728000      1.474179000
H        4.409615000      5.247756000      0.626613000
H        2.770420000      5.748850000      1.102950000
C       -0.173140000      6.721683000      5.173717000
H       -0.146155000      7.470854000      5.972951000
H        0.419899000      7.083761000      4.332225000
C        3.645585000      4.319801000      2.407310000
H        4.658247000      3.996360000      2.683882000
H        3.175554000      3.476186000      1.892704000
C       -0.925288000      4.134836000      4.038418000
H       -0.890952000      3.453509000      3.186047000
H       -1.503369000      3.630358000      4.824765000
C        4.329787000      6.728097000      2.197218000
H        5.366535000      6.527584000      2.500834000
H        4.363453000      7.591596000      1.525060000
C       -1.659138000      5.412238000      3.642914000
H       -1.177485000      5.794546000      2.743991000
H       -2.702136000      5.166641000      3.410563000
C       -1.606284000      6.481324000      4.723858000
H       -2.062186000      7.407528000      4.359346000
H       -2.198751000      6.162792000      5.592440000
H        4.277651000      3.456165000      5.001421000
C        0.670411000      1.717938000      4.537285000
H        1.092190000      1.811403000      3.537525000
H        1.134550000      0.864045000      5.037183000
H       -0.394412000      1.504564000      4.441565000

45
5 (closed, me ax, chair) reduced, ax anion, G=-829.638206 Hartree
O        3.003885000      2.849400000      6.719466000
N        1.427295000      4.505036000      3.416711000
O        1.095275000      3.580969000      2.413154000
C        3.512357000      5.530014000      4.496360000
H        3.127711000      5.565083000      5.513421000
H        4.570128000      5.258886000      4.603247000
C        0.479348000      5.517337000      5.527659000
H       -0.169153000      5.230584000      6.364083000
H        1.441133000      5.754110000      5.975854000
C        3.436749000      6.899251000      3.838876000
H        2.392796000      7.201262000      3.747543000
H        3.928196000      7.640993000      4.476161000
C        0.554206000      4.289312000      4.594077000
C        2.878076000      4.402173000      3.664489000
C        3.195585000      3.039968000      4.346534000
H        2.804366000      2.292914000      3.648429000
C        0.971706000      3.048961000      5.474533000
H        0.556041000      3.183646000      6.477962000
C        2.460517000      2.962617000      5.628376000
C        3.496598000      5.759499000      1.610851000
H        4.004813000      5.715650000      0.642297000
H        2.438357000      5.949345000      1.413709000
C       -0.116666000      6.756462000      4.875905000
H       -0.123887000      7.581392000      5.595210000
H        0.512378000      7.064241000      4.038762000
C        3.617405000      4.422224000      2.321207000
H        4.675402000      4.216360000      2.525032000
H        3.216909000      3.619165000      1.707950000
C       -0.884081000      4.066676000      4.108434000
H       -0.887369000      3.223995000      3.424780000
H       -1.489279000      3.807931000      4.987038000
C        4.073276000      6.884271000      2.457197000
H        5.155174000      6.734008000      2.561599000
H        3.937426000      7.851915000      1.964602000
C       -1.493782000      5.280830000      3.428642000
H       -0.900334000      5.508684000      2.539321000
H       -2.506639000      5.040051000      3.089496000
C       -1.516468000      6.485010000      4.353803000
H       -1.913335000      7.366102000      3.840225000
H       -2.187636000      6.282215000      5.198046000
H        4.266657000      2.901847000      4.499650000
C        0.491836000      1.695351000      4.933289000
H        0.767576000      1.593688000      3.884865000
H        0.923730000      0.876051000      5.514919000
H       -0.592130000      1.614717000      5.009286000

45
5 (open, me eq, twist-boat) reduced, eq anion, G=-829.641033 Hartree
O        7.571480000      8.153262000      1.251248000
O        8.607212000     12.448892000      3.506761000
N        7.673183000      9.282092000      2.046190000
C        8.697171000      9.057201000      3.096994000
C        8.579849000     10.167719000      4.151194000
H        7.919825000      9.848466000      4.962159000
H        9.546717000     10.411465000      4.589756000
C        8.001640000     11.390541000      3.529213000
C        6.596217000     11.250785000      2.987386000
H        5.946993000     11.432173000      3.857924000
C        6.345276000      9.792472000      2.500212000
C        5.678494000      8.921945000      3.586925000
H        5.773212000      7.886255000      3.246868000
H        6.225638000      8.998029000      4.527007000
C        4.211325000      9.226908000      3.858958000
H        3.831098000      8.538626000      4.620592000
H        4.110835000     10.234277000      4.281536000
C        3.380571000      9.141544000      2.592905000
H        2.334207000      9.386797000      2.796838000
H        3.400109000      8.112782000      2.213922000
C        3.960587000     10.077295000      1.547603000
H        3.832164000     11.106525000      1.899696000
H        3.399256000     10.003048000      0.611082000
C        5.424695000      9.762088000      1.274473000
H        5.823581000     10.420572000      0.500009000
H        5.512768000      8.748558000      0.882108000
C        8.644169000      7.671898000      3.761479000
H        7.745093000      7.582018000      4.371589000
H        8.551604000      6.949480000      2.948202000
C        9.867722000      7.354458000      4.610934000
H        9.926341000      8.041607000      5.464344000
H        9.765829000      6.350870000      5.035957000
C       11.150499000      7.458764000      3.803655000
H       12.020778000      7.232980000      4.426953000
H       11.131635000      6.711323000      3.001301000
C       11.272364000      8.846148000      3.195708000
H       12.166468000      8.915367000      2.568649000
H       11.413465000      9.574715000      4.002933000
C       10.045192000      9.201504000      2.370632000
H        9.979799000      8.542940000      1.501382000
H       10.120818000     10.225616000      1.992869000
C        6.349715000     12.364917000      1.980992000
H        6.987990000     12.236980000      1.104674000
H        5.315059000     12.400489000      1.648787000
H        6.598067000     13.325387000      2.430477000

45
5 (semi-open, me eq, twist-boat) reduced, eq anion, G=-829.634595 Hartree
O        0.528295000      6.689147000      3.392483000
N        1.577430000      6.963465000      4.251388000
O        3.333157000      8.411184000      6.974884000
C        3.010943000      6.224288000      6.040394000
H        4.004721000      5.752835000      6.089929000
C        3.297507000      7.708045000      5.978230000
C        2.379268000      8.093176000      3.732055000
C        2.762057000      7.973064000      2.249033000
H        3.486248000      7.169535000      2.111654000
H        1.849333000      7.673191000      1.729042000
C        1.487049000      9.331703000      3.916251000
H        0.524316000      9.062022000      3.475750000
H        1.320436000      9.473780000      4.988606000
C        3.618344000      8.244326000      4.624000000
H        3.929707000      9.284656000      4.711667000
C        2.013997000     10.611065000      3.286102000
H        1.278517000     11.411230000      3.413845000
H        2.919234000     10.947750000      3.805837000
C        3.313677000      9.259066000      1.649014000
H        4.264157000      9.522648000      2.129802000
H        3.542041000      9.101151000      0.590115000
C        2.340758000     10.413870000      1.815119000
H        1.418892000     10.189599000      1.264996000
H        2.751637000     11.331963000      1.384788000
C        1.327100000      4.631487000      5.023787000
H        1.849253000      3.926859000      5.680642000
H        0.490982000      5.037564000      5.595034000
C        2.322201000      5.762806000      4.714047000
C        0.794387000      3.844448000      3.832160000
H        0.194440000      3.005848000      4.203873000
H        0.149971000      4.511365000      3.261429000
C        3.386784000      5.147610000      3.773226000
H        4.142601000      5.885319000      3.503868000
H        3.919035000      4.379375000      4.349950000
C        2.815992000      4.483189000      2.530960000
H        2.243879000      5.216389000      1.958898000
H        3.632228000      4.123800000      1.895055000
C        1.905655000      3.334459000      2.931240000
H        1.484922000      2.843492000      2.048066000
H        2.500179000      2.576517000      3.458722000
H        4.459346000      7.678799000      4.213929000
C        2.287302000      5.905527000      7.339683000
H        1.273693000      6.310976000      7.328656000
H        2.227674000      4.834587000      7.524611000
H        2.817403000      6.367297000      8.171794000

45
5 (semi-open, me eq, twist-boat) reduced, ax anion, G=-829.636129 Hartree
O        0.549335000      6.616291000      3.375365000
N        1.938321000      6.532514000      3.487391000
O        4.957280000      7.393540000      6.207121000
C        2.848193000      6.318068000      5.835838000
H        2.007635000      6.980808000      6.072176000
C        3.995122000      7.223311000      5.482354000
C        2.516574000      7.904885000      3.529379000
C        2.599989000      8.348338000      2.060342000
H        3.307028000      7.686607000      1.550876000
H        1.612016000      8.152996000      1.634724000
C        1.643069000      8.921228000      4.296642000
H        0.618931000      8.712325000      3.983878000
H        1.681790000      8.731834000      5.372298000
C        3.910726000      7.891438000      4.139185000
H        4.303819000      8.903824000      4.247141000
C        1.999703000     10.381725000      4.051268000
H        1.286210000     11.019045000      4.583582000
H        2.983591000     10.614570000      4.477683000
C        2.971430000      9.805721000      1.834487000
H        3.993947000      9.996734000      2.181935000
H        2.968283000     10.024928000      0.762368000
C        2.015711000     10.727673000      2.572453000
H        1.006756000     10.605203000      2.160361000
H        2.293522000     11.775524000      2.425061000
C        1.284571000      4.593965000      4.895521000
H        1.649015000      3.970871000      5.718292000
H        0.423525000      5.159028000      5.251102000
C        2.399690000      5.577910000      4.537145000
C        0.878046000      3.675381000      3.752961000
H        0.093960000      2.991547000      4.095559000
H        0.457050000      4.301832000      2.964223000
C        3.577424000      4.746538000      3.985387000
H        4.393795000      5.398140000      3.670423000
H        3.975175000      4.121329000      4.793977000
C        3.181028000      3.846985000      2.825702000
H        2.834757000      4.477408000      2.001645000
H        4.056564000      3.295493000      2.469489000
C        2.067982000      2.892502000      3.223561000
H        1.773813000      2.269448000      2.373200000
H        2.436988000      2.210371000      4.000630000
H        4.616929000      7.372435000      3.482634000
C        3.149261000      5.487809000      7.072029000
H        2.250747000      5.004864000      7.452863000
H        3.894222000      4.715181000      6.872992000
H        3.549331000      6.126903000      7.860231000

45
5 (semi-open, me eq, twist-boat) reduced, eq anion, G=-829.633778 Hartree
O        1.920042000      6.067166000      2.193612000
N        2.817429000      6.397231000      3.201370000
O        5.482222000      6.777838000      5.725169000
C        3.190234000      6.180219000      5.625362000
H        2.449555000      6.837399000      6.086754000
C        4.374734000      7.000359000      5.265914000
C        2.849707000      7.869958000      3.450056000
C        2.989045000      8.530335000      2.072710000
H        3.929312000      8.218661000      1.612562000
H        2.196164000      8.085739000      1.470089000
C        1.547632000      8.416251000      4.077293000
H        0.733071000      7.967055000      3.500900000
H        1.433538000      8.071260000      5.105116000
C        4.101499000      8.154793000      4.329542000
C        1.397037000      9.931734000      4.058657000
H        0.431035000     10.207513000      4.493897000
H        2.160462000     10.393120000      4.697344000
C        2.857763000     10.046192000      2.061275000
H        3.664466000     10.520527000      2.631336000
H        2.958166000     10.406853000      1.032880000
C        1.531604000     10.488166000      2.654040000
H        0.710713000     10.109590000      2.033453000
H        1.451420000     11.579178000      2.658582000
C        1.114886000      5.166070000      4.694969000
H        1.116499000      4.792998000      5.728403000
H        0.516842000      6.077506000      4.698297000
C        2.584985000      5.519376000      4.369977000
C        0.451475000      4.115734000      3.811946000
H       -0.516633000      3.840225000      4.246759000
H        0.277550000      4.562624000      2.834461000
C        3.354495000      4.203330000      4.148079000
H        4.374599000      4.454925000      3.844554000
H        3.423738000      3.683456000      5.112605000
C        2.704577000      3.254499000      3.155442000
H        2.627108000      3.754354000      2.188146000
H        3.326316000      2.360344000      3.038221000
C        1.313834000      2.874759000      3.639109000
H        0.836111000      2.178147000      2.942880000
H        1.401548000      2.346843000      4.598379000
H        3.854383000      8.992613000      4.999583000
H        3.472951000      5.427871000      6.361719000
C        5.390960000      8.507156000      3.600932000
H        5.677454000      7.702369000      2.921242000
H        5.303551000      9.425987000      3.025920000
H        6.195783000      8.630662000      4.324404000

45
5 (semi-open, me eq, twist-boat) reduced, ax anion, bicyclic structure, G=-829.655159 Hartree
O        4.535671000      6.188134000      3.360906000
N        3.123874000      6.239277000      3.352073000
O        6.040353000      6.845160000      5.084789000
C        3.847330000      5.881742000      5.576544000
H        3.364291000      6.429554000      6.390457000
C        4.793405000      6.806781000      4.761639000
C        2.931115000      7.732349000      3.483813000
C        3.142715000      8.222109000      2.038351000
H        4.159249000      7.980178000      1.728198000
H        2.477424000      7.607395000      1.422174000
C        1.538854000      8.172108000      3.928418000
H        0.780198000      7.601569000      3.382366000
H        1.405258000      7.967308000      4.988969000
C        4.028881000      8.151207000      4.502700000
C        1.288972000      9.659638000      3.706595000
H        0.290593000      9.911192000      4.075250000
H        1.997339000     10.240972000      4.307964000
C        2.825849000      9.684244000      1.758888000
H        3.554829000     10.337197000      2.242671000
H        2.914646000      9.866074000      0.683483000
C        1.434720000     10.047229000      2.247099000
H        0.684842000      9.508185000      1.655373000
H        1.241031000     11.114554000      2.108103000
C        1.393081000      5.307888000      5.029840000
H        1.399248000      4.612440000      5.877883000
H        1.051428000      6.255534000      5.434631000
C        2.840052000      5.371355000      4.543692000
C        0.419152000      4.777562000      3.985795000
H       -0.594099000      4.767713000      4.397935000
H        0.402119000      5.449201000      3.122614000
C        3.199131000      3.935521000      4.118761000
H        4.231669000      3.915079000      3.772718000
H        3.149246000      3.315249000      5.021473000
C        2.266255000      3.365674000      3.061539000
H        2.359868000      3.962371000      2.149617000
H        2.571950000      2.346146000      2.807897000
C        0.818800000      3.382850000      3.528216000
H        0.152589000      3.032957000      2.734314000
H        0.702335000      2.686031000      4.367463000
H        3.535534000      8.449459000      5.434906000
H        4.435232000      5.069949000      6.011788000
C        4.991163000      9.256311000      4.124016000
H        5.421236000      9.109321000      3.131515000
H        4.522171000     10.241719000      4.147480000
H        5.817605000      9.246928000      4.836960000

45
5 (open, me ax, twist-boat) reduced, eq anion, G=-829.640536 Hartree
O        7.510054000      8.090360000      1.357367000
O        8.604659000     12.437578000      3.114770000
N        7.628631000      9.238776000      2.115891000
C        8.692720000      9.055086000      3.130432000
C        8.642578000     10.252885000      4.088352000
H        8.015630000     10.010189000      4.952289000
H        9.631241000     10.527378000      4.453794000
C        8.018896000     11.395580000      3.362512000
C        6.556821000     11.202606000      3.071825000
H        6.323986000     11.890155000      2.254768000
C        6.301543000      9.752875000      2.566783000
C        5.599170000      8.801081000      3.552797000
H        5.803479000      7.802520000      3.154792000
H        6.073487000      8.852430000      4.535197000
C        4.090916000      8.969623000      3.727971000
H        3.702163000      8.116773000      4.294260000
H        3.876214000      9.853026000      4.334354000
C        3.354606000      9.098697000      2.405021000
H        2.295280000      9.307899000      2.580533000
H        3.404398000      8.147451000      1.861737000
C        3.991441000     10.180745000      1.548051000
H        3.888862000     11.153438000      2.043987000
H        3.465077000     10.268734000      0.592982000
C        5.450711000      9.847153000      1.294582000
H        5.916211000     10.579226000      0.626625000
H        5.525528000      8.877288000      0.801353000
C        8.634429000      7.726740000      3.899871000
H        7.770143000      7.719817000      4.564870000
H        8.470615000      6.947725000      3.152353000
C        9.893133000      7.428573000      4.703826000
H       10.015615000      8.170943000      5.502475000
H        9.787115000      6.460025000      5.202640000
C       11.133534000      7.440275000      3.826856000
H       12.028631000      7.227806000      4.418847000
H       11.051986000      6.644432000      3.076674000
C       11.260957000      8.782119000      3.125224000
H       12.126875000      8.787472000      2.456263000
H       11.455829000      9.556335000      3.877118000
C       10.006716000      9.116232000      2.333516000
H        9.884526000      8.408382000      1.510501000
H       10.087833000     10.113331000      1.890025000
C        5.783357000     11.687468000      4.301894000
H        4.718410000     11.773535000      4.093222000
H        5.906584000     11.019280000      5.155551000
H        6.141574000     12.677147000      4.593930000

45
5 (open, me ax, twist-boat) reduced, eq anion, bicyclic structure, G=-829.658109 Hartree
O        8.041391000     10.721219000      1.599503000
O        8.210847000     12.759215000      2.825557000
N        7.657761000      9.439589000      2.062472000
C        8.744354000      9.217323000      3.087238000
C        8.905773000     10.602687000      3.727851000
H        8.691352000     10.600928000      4.798233000
H        9.909058000     11.010437000      3.588722000
C        7.932629000     11.502620000      2.930258000
C        6.455030000     11.119041000      3.265205000
H        5.859450000     11.879404000      2.751298000
C        6.267221000      9.759751000      2.543840000
C        5.596149000      8.622707000      3.313869000
H        5.798884000      7.692514000      2.769953000
H        6.020188000      8.500231000      4.304771000
C        4.086258000      8.780513000      3.485043000
H        3.698575000      7.890203000      3.988494000
H        3.883121000      9.621921000      4.154230000
C        3.356710000      9.015793000      2.176655000
H        2.291307000      9.183714000      2.357949000
H        3.435970000      8.123567000      1.544032000
C        3.984655000     10.193906000      1.455934000
H        3.835038000     11.104758000      2.048058000
H        3.497471000     10.367273000      0.492267000
C        5.467695000      9.952022000      1.241424000
H        5.915107000     10.771290000      0.681092000
H        5.594404000      9.043562000      0.640869000
C        8.501986000      8.102600000      4.099875000
H        7.719697000      8.384929000      4.800231000
H        8.163920000      7.200455000      3.577763000
C        9.747984000      7.781268000      4.921053000
H       10.002405000      8.652807000      5.535040000
H        9.514913000      6.970963000      5.617423000
C       10.944318000      7.420315000      4.060005000
H       11.822357000      7.231748000      4.684117000
H       10.735272000      6.491243000      3.516137000
C       11.212727000      8.533913000      3.063202000
H       12.038588000      8.269155000      2.396975000
H       11.526047000      9.434771000      3.603144000
C        9.967980000      8.827079000      2.243933000
H        9.699718000      7.930632000      1.673025000
H       10.155731000      9.623060000      1.523499000
C        6.137694000     11.209513000      4.745635000
H        5.063466000     11.202826000      4.939506000
H        6.579409000     10.397577000      5.326403000
H        6.533923000     12.148205000      5.143425000

45
5 (semi-open, me ax, twist-boat) reduced, ax anion, G=-829.631344 Hartree
O        7.604396000      8.096755000      1.231909000
O        7.974874000     11.999147000      4.665004000
N        7.303023000      8.505956000      2.535578000
C        8.549120000      8.782348000      3.286086000
C        8.255110000      9.644213000      4.510366000
H        7.550925000      9.126242000      5.167886000
H        9.154090000      9.832308000      5.097352000
C        7.661791000     10.959151000      4.117361000
C        6.649743000     10.943294000      2.991423000
H        5.797255000     11.491239000      3.409209000
C        6.193153000      9.505758000      2.641616000
C        5.226291000      8.997179000      3.741371000
H        5.033321000      7.946951000      3.503376000
H        5.711706000      8.998910000      4.718397000
C        3.897108000      9.736332000      3.841885000
H        3.276890000      9.259318000      4.606773000
H        4.055186000     10.765314000      4.184326000
C        3.173781000      9.757639000      2.506644000
H        2.254708000     10.347074000      2.572939000
H        2.876936000      8.735464000      2.242796000
C        4.089756000     10.301317000      1.422756000
H        4.292481000     11.359544000      1.623365000
H        3.587726000     10.268502000      0.451052000
C        5.388990000      9.509554000      1.340107000
H        6.014028000      9.867718000      0.525798000
H        5.160750000      8.469412000      1.099956000
C        9.073380000      7.409563000      3.735603000
H        8.344674000      6.983173000      4.431447000
H        9.065307000      6.784383000      2.839139000
C       10.466067000      7.405502000      4.346823000
H       10.467372000      7.952331000      5.297312000
H       10.759328000      6.378828000      4.586556000
C       11.473299000      8.044403000      3.405741000
H       12.471162000      8.055226000      3.854064000
H       11.542149000      7.444250000      2.490392000
C       11.031212000      9.453650000      3.050585000
H       11.738118000      9.909433000      2.349753000
H       11.066167000     10.071819000      3.956424000
C        9.634766000      9.479824000      2.443344000
H        9.616511000      8.972464000      1.476589000
H        9.355488000     10.518528000      2.255614000
C        7.149330000     11.782620000      1.811967000
H        7.837942000     11.220133000      1.184643000
H        6.314560000     12.100377000      1.187646000
H        7.655248000     12.678228000      2.175728000

45
5 (closed, me ax, twist-boat) reduced, eq anion, G=-829.631283 Hartree
O        2.487879000      5.741400000      1.959196000
N        3.068981000      6.335429000      3.065505000
O        5.601040000      7.092539000      5.406924000
C        3.304687000      6.426645000      5.467973000
H        2.542282000      7.122550000      5.830359000
C        4.465131000      7.223582000      4.975317000
C        4.107523000      8.284498000      3.971689000
C        1.264708000      5.254584000      4.573603000
H        1.207954000      4.966941000      5.632621000
H        0.651819000      6.149043000      4.469020000
C        2.747896000      5.592322000      4.296287000
C        0.673278000      4.125411000      3.739949000
H       -0.343846000      3.912758000      4.089596000
H        0.619845000      4.461819000      2.704516000
C        3.536089000      4.266275000      4.292397000
H        4.569775000      4.488459000      4.012689000
H        3.557362000      3.895392000      5.325166000
C        2.959531000      3.164820000      3.416906000
H        2.986866000      3.499082000      2.379692000
H        3.575351000      2.263629000      3.514041000
C        1.522443000      2.866203000      3.813789000
H        1.100022000      2.083872000      3.175154000
H        1.505202000      2.474795000      4.840151000
C        3.182661000      8.383385000      1.695480000
H        3.464228000      9.435253000      1.839920000
H        4.062268000      7.875600000      1.291433000
C        2.914791000      7.814639000      3.099570000
C        2.038546000      8.321503000      0.691692000
H        2.311631000      8.893476000     -0.202362000
H        1.909100000      7.276118000      0.415163000
C        1.561698000      8.387398000      3.567735000
H        1.299037000      8.021868000      4.560480000
H        1.670469000      9.473284000      3.673196000
C        0.429413000      8.137762000      2.583413000
H        0.334738000      7.063819000      2.407116000
H       -0.514183000      8.501420000      3.004145000
C        0.730566000      8.837915000      1.268651000
H       -0.082907000      8.689829000      0.551437000
H        0.797070000      9.919260000      1.449018000
H        3.602713000      5.789844000      6.300690000
H        4.973624000      8.360420000      3.307687000
C        3.959554000      9.625350000      4.689157000
H        4.898092000      9.892393000      5.177897000
H        3.711307000     10.419611000      3.982167000
H        3.176979000      9.598091000      5.449913000

45
5 (closed, me ax, twist-boat) reduced, ax anion, bicyclic structure, G=-829.654701 Hartree
O        4.601466000      6.402423000      3.205408000
N        3.189183000      6.373124000      3.114573000
O        5.972828000      7.313523000      4.936148000
C        3.759864000      6.365740000      5.404784000
H        3.166409000      7.006317000      6.061339000
C        4.750220000      7.194921000      4.537037000
C        4.026026000      8.454204000      4.016446000
C        1.419359000      5.461120000      4.747577000
H        1.409247000      4.983865000      5.734685000
H        0.919714000      6.416754000      4.879427000
C        2.894268000      5.625093000      4.381063000
C        0.625939000      4.581883000      3.785140000
H       -0.409559000      4.509585000      4.130298000
H        0.595004000      5.048546000      2.797510000
C        3.453105000      4.197496000      4.216639000
H        4.507761000      4.259140000      3.956193000
H        3.394568000      3.730051000      5.206974000
C        2.696796000      3.333422000      3.223394000
H        2.755913000      3.787448000      2.229154000
H        3.169660000      2.349330000      3.153097000
C        1.240492000      3.201387000      3.633699000
H        0.677933000      2.611838000      2.904046000
H        1.180981000      2.665706000      4.589107000
C        3.185909000      8.298401000      1.645449000
H        3.251718000      9.393363000      1.632184000
H        4.165244000      7.916546000      1.353536000
C        2.920002000      7.870807000      3.095947000
C        2.113509000      7.846909000      0.667899000
H        2.370580000      8.172854000     -0.344372000
H        2.086265000      6.753043000      0.653009000
C        1.522492000      8.373674000      3.452594000
H        1.256972000      8.143900000      4.482287000
H        1.600996000      9.466280000      3.417748000
C        0.412904000      7.970869000      2.492826000
H        0.252528000      6.892889000      2.527813000
H       -0.525190000      8.434700000      2.812010000
C        0.746845000      8.380085000      1.066692000
H       -0.024702000      8.026203000      0.376933000
H        0.753747000      9.474945000      0.998045000
H        4.332266000      5.679655000      6.032539000
H        4.771874000      8.942608000      3.380624000
C        3.635837000      9.444106000      5.094978000
H        4.515600000      9.670964000      5.703271000
H        3.275443000     10.387316000      4.676545000
H        2.860995000      9.067888000      5.765277000

48
cis-8 (open, chair, me eq) reduced, eq anion, G=-868.889982 Hartree
O        3.806061000      4.075735000      5.958815000
N        2.288373000      4.558827000      2.425307000
O        1.924011000      5.526101000      1.492061000
C        4.151520000      3.509155000      3.660885000
H        3.789197000      2.560405000      3.249488000
C        1.851310000      3.610646000      4.662053000
H        1.725802000      2.653564000      4.143412000
C        3.325871000      3.759159000      4.887034000
C        5.622423000      3.370458000      4.000014000
H        6.213151000      3.121318000      3.120955000
H        5.757723000      2.571570000      4.731811000
H        6.023035000      4.282438000      4.440369000
C        1.090677000      3.565460000      5.972480000
H        0.030249000      3.382141000      5.811962000
H        1.201497000      4.490484000      6.536493000
H        1.479740000      2.758064000      6.596075000
C        1.407829000      4.680796000      3.629282000
C        0.009262000      4.317810000      3.082198000
H        0.015961000      4.725829000      2.069936000
H       -0.051707000      3.227870000      2.996477000
C        1.429471000      6.104499000      4.219395000
H        1.627099000      6.741445000      3.352533000
H        2.273780000      6.208942000      4.905423000
C        0.162440000      6.608980000      4.903057000
H        0.020056000      6.129473000      5.876501000
H        0.275287000      7.679467000      5.105165000
C       -1.212583000      4.866025000      3.805754000
H       -2.099967000      4.661224000      3.198062000
H       -1.379654000      4.363367000      4.763287000
C       -1.072650000      6.355989000      4.059235000
H       -1.965365000      6.750687000      4.553336000
H       -0.976552000      6.881160000      3.101586000
C        3.775364000      4.572559000      2.594829000
C        4.302851000      5.973906000      2.960610000
H        3.584495000      6.652773000      2.492506000
H        4.241507000      6.122745000      4.041565000
C        4.291316000      4.118243000      1.211441000
H        3.573229000      4.554810000      0.514924000
H        4.188333000      3.029881000      1.149044000
C        5.688536000      4.546975000      0.785549000
H        6.465947000      4.000329000      1.328102000
H        5.824654000      4.295645000     -0.271308000
C        5.699726000      6.354393000      2.479748000
H        5.854708000      7.423058000      2.662658000
H        6.471677000      5.832788000      3.053792000
C        5.896388000      6.033989000      1.010033000
H        6.892869000      6.340144000      0.678128000
H        5.171289000      6.597581000      0.411146000

48
cis-8 (open, chair, me eq) reduced, ax anion, G=-868.885867 Hartree
O        3.833780000      3.947215000      5.993274000
N        2.262263000      4.421295000      2.381476000
O        1.996824000      3.135051000      1.904831000
C        4.155968000      3.505593000      3.661650000
H        3.744556000      2.584051000      3.222806000
C        1.861008000      3.615969000      4.677638000
H        1.738314000      2.672345000      4.125435000
C        3.337690000      3.736377000      4.893660000
C        5.623879000      3.324929000      3.988639000
H        6.199209000      3.044460000      3.108163000
H        5.740942000      2.529539000      4.728472000
H        6.068317000      4.223049000      4.417859000
C        1.105311000      3.561756000      5.989106000
H        0.046224000      3.363722000      5.833706000
H        1.202442000      4.484957000      6.560770000
H        1.506222000      2.759663000      6.613137000
C        1.404173000      4.640447000      3.584392000
C       -0.024966000      4.323097000      3.090324000
H       -0.066544000      4.714730000      2.069108000
H       -0.120650000      3.242963000      2.998055000
C        1.460459000      6.098459000      4.078921000
H        1.588167000      6.727437000      3.194176000
H        2.338208000      6.253673000      4.704684000
C        0.248714000      6.625147000      4.843315000
H        0.173078000      6.151721000      5.825779000
H        0.403349000      7.692357000      5.029310000
C       -1.205492000      4.902848000      3.858019000
H       -2.117578000      4.696058000      3.289279000
H       -1.334267000      4.409498000      4.825382000
C       -1.044641000      6.391477000      4.091263000
H       -1.896067000      6.796751000      4.645482000
H       -1.010629000      6.914710000      3.127642000
C        3.741140000      4.538176000      2.559012000
C        4.175221000      5.976773000      2.895105000
H        3.497966000      6.644815000      2.356214000
H        4.038828000      6.178366000      3.956406000
C        4.319045000      4.146090000      1.181037000
H        3.636913000      4.591923000      0.450030000
H        4.217973000      3.069118000      1.063790000
C        5.730929000      4.597657000      0.831829000
H        6.479847000      4.049236000      1.409393000
H        5.919039000      4.352010000     -0.218102000
C        5.601354000      6.378041000      2.527420000
H        5.718635000      7.444994000      2.740331000
H        6.326460000      5.859341000      3.159919000
C        5.920480000      6.081140000      1.077041000
H        6.939635000      6.392951000      0.831133000
H        5.245087000      6.651491000      0.427430000

48
cis-8 (semi-open, chair, me eq) reduced, eq anion, G=-868.885897 Hartree
O        2.893254000      3.063861000      6.736428000
N        1.397402000      4.292598000      3.389231000
O        0.953608000      5.391351000      2.648895000
C        3.377623000      5.627494000      4.408005000
H        2.860638000      5.721739000      5.361529000
H        4.427288000      5.429854000      4.653963000
C        3.339335000      6.943260000      3.644438000
H        2.301969000      7.183477000      3.410400000
H        3.753226000      7.739443000      4.273948000
C        2.852466000      4.402543000      3.627006000
C        3.283781000      3.097816000      4.378440000
H        2.967043000      2.288017000      3.712535000
C        0.971659000      2.828130000      5.335693000
H        0.900734000      1.993667000      4.628821000
C        2.435705000      2.991479000      5.611396000
C        3.595013000      5.701172000      1.490720000
H        4.220685000      5.576525000      0.599092000
H        2.581696000      5.948235000      1.178352000
C        3.547528000      4.381309000      2.250837000
H        4.580578000      4.054685000      2.400325000
H        3.055770000      3.611439000      1.649435000
C        4.135970000      6.829229000      2.354624000
H        5.188905000      6.633960000      2.600205000
H        4.115363000      7.773997000      1.801903000
C        4.754707000      2.926214000      4.711471000
H        5.389915000      3.029893000      3.833012000
H        4.921133000      1.927648000      5.120707000
H        5.087776000      3.638800000      5.464805000
C        0.202289000      2.479071000      6.594239000
H       -0.846928000      2.287254000      6.378349000
H        0.262826000      3.274323000      7.336508000
H        0.622097000      1.579677000      7.048830000
C        0.472995000      4.065513000      4.542509000
C       -0.867114000      3.720063000      3.855300000
H       -0.850808000      4.330455000      2.949729000
H       -0.832579000      2.670046000      3.546959000
C        0.349806000      5.318005000      5.435293000
H        0.565580000      6.145842000      4.752160000
H        1.129417000      5.304325000      6.201277000
C       -0.990361000      5.583024000      6.115364000
H       -1.140441000      4.901320000      6.958688000
H       -0.975685000      6.592686000      6.539669000
C       -2.159806000      4.012587000      4.602890000
H       -3.001077000      3.871030000      3.916553000
H       -2.322164000      3.311521000      5.427942000
C       -2.158633000      5.423976000      5.161249000
H       -3.102620000      5.640880000      5.670020000
H       -2.065154000      6.143063000      4.338883000

48
cis-8 (semi-open, chair, me eq) reduced, ax anion, G=-868.893059 Hartree
O        2.669544000      2.751984000      6.848609000
N        1.500550000      4.263653000      3.348061000
O        1.326332000      3.194157000      2.466156000
C        3.355293000      5.675925000      4.366726000
H        2.939303000      5.801017000      5.362512000
H        4.439392000      5.616456000      4.508168000
C        3.066048000      6.897131000      3.504379000
H        1.988830000      6.979725000      3.339614000
H        3.382319000      7.802672000      4.031695000
C        2.931498000      4.353933000      3.701808000
C        3.342146000      3.115904000      4.579903000
H        3.174947000      2.289612000      3.874344000
C        0.940010000      2.747312000      5.193336000
H        0.978607000      2.074662000      4.322245000
C        2.347515000      2.873553000      5.672155000
C        3.438454000      5.476549000      1.477864000
H        4.010356000      5.377765000      0.549430000
H        2.378786000      5.451835000      1.212181000
C        3.730999000      4.295964000      2.390100000
H        4.797082000      4.300089000      2.637846000
H        3.491452000      3.359711000      1.891695000
C        3.768179000      6.796265000      2.158823000
H        4.852410000      6.857813000      2.316571000
H        3.496112000      7.642153000      1.519982000
C        4.768961000      3.090745000      5.090397000
H        5.487175000      3.238771000      4.283889000
H        4.987180000      2.128815000      5.558545000
H        4.940262000      3.859135000      5.845385000
C        0.019145000      2.188711000      6.257701000
H       -0.974650000      1.991540000      5.858095000
H       -0.081245000      2.852459000      7.116611000
H        0.419021000      1.243721000      6.633382000
C        0.544123000      4.084099000      4.469673000
C       -0.836414000      3.959694000      3.790671000
H       -0.806014000      4.663686000      2.953464000
H       -0.908611000      2.969975000      3.343058000
C        0.550776000      5.289164000      5.427315000
H        0.752198000      6.176890000      4.822773000
H        1.370932000      5.195520000      6.139317000
C       -0.722886000      5.553835000      6.224912000
H       -0.869402000      4.783228000      6.986821000
H       -0.597027000      6.497181000      6.764845000
C       -2.076244000      4.271151000      4.618165000
H       -2.943508000      4.273494000      3.950483000
H       -2.265852000      3.491015000      5.360474000
C       -1.949423000      5.599237000      5.337754000
H       -2.846443000      5.813936000      5.925563000
H       -1.844601000      6.408942000      4.605022000

48
cis-8 (closed, chair, me eq) reduced, eq anion, G=-868.881017 Hartree
O        2.853110000      3.067582000      6.776156000
N        1.438583000      4.451015000      3.474655000
O        1.059559000      5.520411000      2.652663000
C        3.584844000      5.617819000      4.354140000
H        3.151448000      5.784941000      5.339609000
H        4.629942000      5.340451000      4.534124000
C        0.480907000      5.498431000      5.649525000
H       -0.115729000      5.161558000      6.505339000
H        1.472651000      5.709404000      6.048067000
C        3.596097000      6.904520000      3.542649000
H        2.566015000      7.202208000      3.345696000
H        4.091586000      7.694951000      4.118206000
C        0.533776000      4.336519000      4.633909000
C        2.902520000      4.424051000      3.650870000
C        3.248554000      3.106028000      4.422024000
H        2.892404000      2.307814000      3.762020000
C        0.915075000      3.015334000      5.382682000
H        0.755635000      2.228708000      4.637432000
C        2.390303000      3.048662000      5.650571000
C        3.665985000      5.565407000      1.429106000
H        4.253884000      5.352105000      0.528228000
H        2.665351000      5.877495000      1.134534000
C       -0.170948000      6.765802000      5.117597000
H       -0.152629000      7.540612000      5.892684000
H        0.396889000      7.112348000      4.253681000
C        3.528827000      4.286621000      2.247062000
H        4.530548000      3.863083000      2.368214000
H        2.936321000      3.546554000      1.701082000
C       -0.892723000      4.133289000      4.081783000
H       -0.819416000      3.421246000      3.254649000
H       -1.487520000      3.650774000      4.863232000
C        4.322551000      6.682770000      2.225282000
H        5.368887000      6.421580000      2.436012000
H        4.345525000      7.604619000      1.634983000
C       -1.642388000      5.384973000      3.639738000
H       -1.165496000      5.753268000      2.732750000
H       -2.681828000      5.117715000      3.414328000
C       -1.603696000      6.476228000      4.698538000
H       -2.089833000      7.383130000      4.324437000
H       -2.175382000      6.157323000      5.581108000
C        4.706693000      2.859597000      4.764765000
H        5.356366000      2.973683000      3.897870000
H        4.829234000      1.840301000      5.136722000
H        5.056118000      3.530318000      5.548532000
C        0.139736000      2.676084000      6.642980000
H       -0.937240000      2.716605000      6.484833000
H        0.393006000      3.343166000      7.465778000
H        0.387655000      1.662367000      6.964344000

48
cis-8 (closed, chair, me eq) reduced, ax anion, G=-868.896563 Hartree
O        3.129902000      2.699009000      6.660881000
N        1.434566000      4.448056000      3.457431000
O        1.067151000      3.462018000      2.537737000
C        3.541072000      5.402272000      4.558834000
H        3.172828000      5.359251000      5.583101000
H        4.600009000      5.129897000      4.628145000
C        0.524248000      5.659706000      5.461950000
H       -0.089147000      5.473157000      6.348762000
H        1.494492000      5.976146000      5.835316000
C        3.459665000      6.816026000      4.004279000
H        2.419218000      7.140859000      3.974644000
H        3.987193000      7.502609000      4.673932000
C        0.596266000      4.341662000      4.667224000
C        2.890847000      4.334461000      3.668672000
C        3.162658000      2.910154000      4.279053000
H        2.538454000      2.299177000      3.607783000
C        1.036157000      3.121215000      5.577373000
H        0.675852000      2.265241000      4.988767000
C        2.518534000      2.899087000      5.616835000
C        3.432931000      5.835560000      1.697716000
H        3.908464000      5.861759000      0.712082000
H        2.371049000      6.049636000      1.550242000
C       -0.120877000      6.798328000      4.680064000
H       -0.124298000      7.704007000      5.294680000
H        0.480043000      7.011225000      3.793314000
C        3.579893000      4.448534000      2.303426000
H        4.646080000      4.242697000      2.437838000
H        3.162243000      3.688446000      1.646422000
C       -0.849434000      4.040399000      4.236743000
H       -0.833339000      3.120373000      3.658202000
H       -1.438427000      3.872649000      5.144723000
C        4.047295000      6.893039000      2.602785000
H        5.130629000      6.727751000      2.658263000
H        3.904362000      7.894047000      2.184630000
C       -1.502919000      5.153391000      3.437769000
H       -0.935461000      5.292853000      2.514283000
H       -2.518109000      4.856397000      3.154804000
C       -1.528105000      6.448746000      4.230192000
H       -1.954414000      7.263839000      3.637302000
H       -2.173663000      6.325528000      5.109068000
C        4.594284000      2.418194000      4.302048000
H        4.981198000      2.280426000      3.292459000
H        4.652518000      1.455808000      4.815300000
H        5.263316000      3.100043000      4.831077000
C        0.424526000      3.068737000      6.964746000
H       -0.655879000      3.211258000      6.936221000
H        0.851870000      3.830924000      7.617810000
H        0.622199000      2.101511000      7.430316000

48
cis-8 (open, chair, me ax) reduced, eq anion, G=-868.891621 Hartree
O        3.764705000      4.029917000      5.874391000
N        2.229495000      4.565070000      2.263818000
O        1.836828000      5.450705000      1.254070000
C        4.146661000      3.657813000      3.560352000
C        1.787970000      3.778975000      4.583272000
C        3.277886000      3.840457000      4.773265000
C        1.353691000      4.736581000      3.446495000
C       -0.058972000      4.385925000      2.957708000
H       -0.210997000      4.994609000      2.065333000
H       -0.071208000      3.344968000      2.627637000
C        1.324577000      6.178215000      3.998056000
H        1.288981000      6.823439000      3.116146000
H        2.255534000      6.396401000      4.522893000
C        0.169191000      6.499372000      4.939952000
H        0.300870000      5.966149000      5.889616000
H        0.194755000      7.564917000      5.190587000
C       -1.170903000      4.655550000      3.957266000
H       -2.132593000      4.369307000      3.520566000
H       -1.048254000      4.041004000      4.857773000
C       -1.181049000      6.120237000      4.360003000
H       -1.979046000      6.323434000      5.080361000
H       -1.386141000      6.734158000      3.474861000
C        3.699154000      4.628371000      2.440862000
C        4.232771000      6.039389000      2.769265000
H        3.672781000      6.718980000      2.122033000
H        3.990970000      6.300148000      3.800522000
C        4.287965000      4.200375000      1.089171000
H        3.795089000      4.837111000      0.353439000
H        3.973044000      3.177140000      0.872740000
C        5.795141000      4.346379000      0.968813000
H        6.311764000      3.703304000      1.692179000
H        6.117140000      4.012043000     -0.022150000
C        5.732388000      6.237257000      2.576133000
H        5.980636000      7.290434000      2.743622000
H        6.285435000      5.675351000      3.338831000
C        6.210277000      5.788139000      1.207694000
H        7.294941000      5.903464000      1.122869000
H        5.760395000      6.423000000      0.435030000
C        4.221318000      2.180707000      3.162373000
H        5.099715000      2.008417000      2.540088000
H        4.313427000      1.542645000      4.043852000
H        3.345274000      1.867034000      2.600143000
C        1.326424000      2.325072000      4.440610000
H        1.494615000      1.939657000      3.438116000
H        1.849111000      1.679997000      5.150149000
H        0.260177000      2.250759000      4.654735000
H        5.148239000      3.951283000      3.882427000
H        1.367655000      4.153711000      5.519194000

48
cis-8 (open, chair, me ax) reduced, ax anion, G=-868.882685 Hartree
O        3.746686000      3.937339000      5.880026000
N        2.195126000      4.521206000      2.195693000
O        1.874736000      3.288002000      1.585015000
C        4.151235000      3.649892000      3.559606000
C        1.770180000      3.761892000      4.579602000
C        3.263881000      3.805551000      4.766846000
C        1.341006000      4.690275000      3.403157000
C       -0.095768000      4.392624000      2.954074000
H       -0.274380000      5.012916000      2.068022000
H       -0.142610000      3.362696000      2.615676000
C        1.350912000      6.147567000      3.914112000
H        1.283377000      6.799000000      3.037370000
H        2.290374000      6.382139000      4.408310000
C        0.241315000      6.505966000      4.899490000
H        0.403991000      5.981531000      5.848101000
H        0.314781000      7.572728000      5.131245000
C       -1.171587000      4.697842000      3.983585000
H       -2.149535000      4.429279000      3.572726000
H       -1.034466000      4.079176000      4.878203000
C       -1.141225000      6.161015000      4.383594000
H       -1.901549000      6.383144000      5.138102000
H       -1.371173000      6.778674000      3.506978000
C        3.667630000      4.580483000      2.405986000
C        4.146199000      6.014973000      2.718761000
H        3.607093000      6.689856000      2.047053000
H        3.881106000      6.303080000      3.733083000
C        4.303804000      4.188203000      1.065594000
H        3.834561000      4.825625000      0.306871000
H        4.006599000      3.171262000      0.830413000
C        5.810668000      4.370535000      0.986451000
H        6.314562000      3.733628000      1.722856000
H        6.162627000      4.040535000      0.004356000
C        5.648165000      6.251187000      2.581015000
H        5.849800000      7.311845000      2.758309000
H        6.182271000      5.709199000      3.369898000
C        6.195453000      5.816708000      1.236291000
H        7.280392000      5.951953000      1.199357000
H        5.768226000      6.444622000      0.445099000
C        4.273867000      2.166629000      3.193675000
H        5.125765000      2.019966000      2.528466000
H        4.445353000      1.559579000      4.086925000
H        3.376715000      1.835970000      2.678146000
C        1.305045000      2.306130000      4.459526000
H        1.512242000      1.934594000      3.459584000
H        1.793942000      1.678382000      5.209603000
H        0.229662000      2.247051000      4.632423000
H        5.136492000      3.982225000      3.897721000
H        1.363783000      4.157091000      5.514531000

48
cis-8 (semi-open, chair, me ax) reduced, eq anion, G=-868.883167 Hartree
O        2.952928000      2.904716000      6.634402000
N        1.468795000      4.306666000      3.246413000
O        1.035536000      5.333608000      2.399330000
C        3.443692000      5.626073000      4.325011000
H        2.972457000      5.680647000      5.304709000
H        4.506203000      5.426242000      4.522770000
C        3.354376000      6.957392000      3.598776000
H        2.311428000      7.148006000      3.342273000
H        3.710736000      7.761832000      4.252147000
C        2.910979000      4.415735000      3.518049000
C        3.338686000      3.144701000      4.302710000
C        0.979449000      2.999807000      5.316991000
C        2.470242000      3.008179000      5.519598000
C        3.741460000      5.752735000      1.439875000
H        4.422273000      5.652354000      0.586354000
H        2.740205000      5.962370000      1.066828000
C        3.681430000      4.423175000      2.183352000
H        4.709283000      4.110681000      2.413071000
H        3.259385000      3.657181000      1.529793000
C        4.190568000      6.901506000      2.329597000
H        5.244590000      6.764887000      2.607365000
H        4.133522000      7.847820000      1.782029000
C        0.531265000      4.156592000      4.386791000
C       -0.829955000      3.846066000      3.747502000
H       -0.963518000      4.621663000      2.991860000
H       -0.761973000      2.897605000      3.210012000
C        0.376984000      5.442120000      5.230437000
H        0.359064000      6.261579000      4.506605000
H        1.254647000      5.583623000      5.861547000
C       -0.850984000      5.500998000      6.132332000
H       -0.746511000      4.778873000      6.951885000
H       -0.901982000      6.486240000      6.607348000
C       -2.014924000      3.850588000      4.698331000
H       -2.928272000      3.616683000      4.142607000
H       -1.913595000      3.071051000      5.463442000
C       -2.137990000      5.197238000      5.389127000
H       -2.990664000      5.210537000      6.074587000
H       -2.320507000      5.973149000      4.636110000
C        0.537644000      1.589329000      4.908366000
H        1.039757000      0.839626000      5.524122000
H       -0.535056000      1.472171000      5.059538000
H        0.755434000      1.373991000      3.865581000
C        3.354505000      1.862031000      3.468191000
H        4.239234000      1.846196000      2.831561000
H        3.390405000      0.974913000      4.103701000
H        2.475266000      1.801846000      2.830431000
H        0.558096000      3.182119000      6.308493000
H        4.351306000      3.306027000      4.681392000

48
cis-8 (semi-open, chair, me ax) reduced, ax anion, G=-868.88355 Hartree
O        2.623905000      2.732884000      6.765935000
N        1.537214000      4.367307000      3.230680000
O        1.327472000      3.394506000      2.228423000
C        3.418465000      5.652319000      4.337492000
H        2.989919000      5.755288000      5.331085000
H        4.497479000      5.542242000      4.500691000
C        3.188993000      6.910823000      3.517145000
H        2.120239000      7.021187000      3.319714000
H        3.508330000      7.789477000      4.086658000
C        2.962472000      4.359492000      3.622151000
C        3.344450000      3.158265000      4.545425000
C        0.853818000      2.914461000      5.194103000
C        2.301533000      2.926465000      5.604124000
C        3.607238000      5.541110000      1.465063000
H        4.221807000      5.451468000      0.563043000
H        2.562307000      5.551729000      1.145561000
C        3.810608000      4.316791000      2.344128000
H        4.863949000      4.255490000      2.647232000
H        3.558955000      3.420888000      1.786274000
C        3.940150000      6.832219000      2.197038000
H        5.018418000      6.863587000      2.399170000
H        3.714067000      7.701393000      1.571443000
C        0.550297000      4.170065000      4.319445000
C       -0.821425000      4.059093000      3.642508000
H       -0.907268000      4.928547000      2.980319000
H       -0.815432000      3.187531000      2.995691000
C        0.489328000      5.389706000      5.263580000
H        0.513309000      6.288319000      4.641002000
H        1.367601000      5.424683000      5.905375000
C       -0.727694000      5.446168000      6.183451000
H       -0.665524000      4.648776000      6.932529000
H       -0.696341000      6.385591000      6.743434000
C       -2.008449000      4.049662000      4.591400000
H       -2.932119000      3.949588000      4.013419000
H       -1.964330000      3.176025000      5.252378000
C       -2.038939000      5.311136000      5.434658000
H       -2.881551000      5.302492000      6.132236000
H       -2.177526000      6.178576000      4.777973000
C        0.483151000      1.575424000      4.549711000
H        0.838995000      1.551766000      3.522853000
H        0.895997000      0.739145000      5.120701000
H       -0.601978000      1.461663000      4.538970000
C        3.617202000      1.839094000      3.810567000
H        4.560976000      1.906898000      3.268997000
H        3.702391000      1.011156000      4.519754000
H        2.826026000      1.633885000      3.094473000
H        0.300926000      2.989554000      6.134404000
H        4.255387000      3.419886000      5.093989000

48
cis-8 (closed, chair, me ax) reduced, eq anion, G=-868.874577 Hartree
O        2.740815000      2.792607000      6.730412000
N        1.379055000      4.392657000      3.408537000
O        0.987475000      5.384831000      2.502187000
C        3.475584000      5.587442000      4.401257000
H        3.051484000      5.687189000      5.398564000
H        4.530218000      5.322831000      4.559986000
C        0.426380000      5.476407000      5.581631000
H       -0.217056000      5.145525000      6.408615000
H        1.405578000      5.640695000      6.027025000
C        3.444442000      6.910645000      3.655254000
H        2.409413000      7.157624000      3.416941000
H        3.858907000      7.704719000      4.286497000
C        0.463699000      4.312047000      4.556969000
C        2.832832000      4.402520000      3.633789000
C        3.205693000      3.113825000      4.423540000
C        0.814423000      3.025916000      5.361376000
C        2.294494000      2.961118000      5.607420000
C        3.689891000      5.659731000      1.509265000
H        4.336570000      5.499278000      0.638401000
H        2.694273000      5.933509000      1.163575000
C       -0.154757000      6.772983000      5.042632000
H       -0.091684000      7.555177000      5.807545000
H        0.424735000      7.086485000      4.173769000
C        3.559438000      4.347194000      2.274437000
H        4.571028000      3.971125000      2.478207000
H        3.070203000      3.603730000      1.642207000
C       -0.984616000      4.164296000      4.046810000
H       -1.002282000      3.431262000      3.238106000
H       -1.561835000      3.731594000      4.875043000
C        4.243064000      6.785869000      2.367883000
H        5.292600000      6.582045000      2.620482000
H        4.234199000      7.727116000      1.808737000
C       -1.691153000      5.438603000      3.597743000
H       -1.213336000      5.769936000      2.677048000
H       -2.741975000      5.205625000      3.388304000
C       -1.600923000      6.550293000      4.630840000
H       -2.041785000      7.471184000      4.235600000
H       -2.185428000      6.280519000      5.521071000
C        3.235947000      1.829682000      3.588813000
H        4.140679000      1.801119000      2.981769000
H        3.243477000      0.945666000      4.229957000
H        2.378547000      1.766581000      2.923299000
C        0.311459000      1.718550000      4.740250000
H        0.489384000      1.693270000      3.667870000
H        0.802231000      0.854866000      5.193932000
H       -0.759864000      1.612666000      4.910079000
[truncated: 35,479 more chars]
